# Supplementary material for: UPF2 Is a Critical Regulator of Liver Development, Function and Regeneration
Source: PLoS One. 2010 Jul 19;5(7):e11650. doi: 10.1371/journal.pone.0011650 (PMC2906512; doi:10.1371/journal.pone.0011650)
Supplement: Table S1 — Deregulated probesets in Upf2fl/fl; AlfpCre E16.5 and E18.5 fetal livers. Probesets displaying expression fold changes >2.0 or <−2.0 (paired Welsch test P<0.05) are depicted. (6.18 MB XLS) [file pone.0011650.s006.xls]

## Sheet: E18.5 dereg (465)
Gene Symbol	Gene	Probe set	Accession	EntrezGene	Description	WT164 E18.5	WT181 E18.5	WT191 E18.5	Mut142 E18.5	Mut182 E18.5	Mut188 E18.5	FC E18.5	paired P value		WT212 E16.5	WT280 E16.5	WT287 E16.5	Mut220 E16.5	Mut276 E16.5	Mut286 E16.5	FC 16.5	paired P value
1810032O08Rik	RIKEN cDNA 1810032O08 gene	1453344_at	AK007675	66293	Mm.45184.1	20.96	22	29.08	2130.74	2878	2778.2	108.1	0.008108		20.83	73.04	76.01	2327.33	1691.35	1837.53	34.47	0.012014
2310005L22Rik	RIKEN cDNA 2310005L22 gene	1436040_at	BI180630	69471	Mm.41686.1	120	220.48	169	7841.69	11487.3	6918.27	51.52	0.024661		125.36	189.99	198.03	5292.84	4010	3806.09	25.53	0.013259
5430416N02Rik	RIKEN cDNA 5430416N02 gene	1439071_at	AW112059	71426	Mm.90087.1	38.74	21.7	23.64	1391.18	1300.57	1462.12	49.4	0.001154		37.5	21.51	45.51	1529.04	961.83	1253.3	35.82	0.016775
Cyp2b13	cytochrome P450, family 2, subfamily b, polypeptide 13	1449479_at	NM_007813	13089	Mm.14413.1	4.16	4.2	4.14	220.64	232.53	144.35	47.81	0.019467		4.19	4.16	4.14	21.93	4.29	9.83	2.89	0.269858
EG624219	predicted gene, EG624219	1427422_at	BM122014	624219	Mm.218041.1	571.43	456.46	612.63	20017.5	22906.5	21186.7	39.08	0.001765		259.51	117.23	246.76	9478.02	8705.7	6372.96	39.39	0.013699
Pvt1	plasmacytoma variant translocation 1	1452324_at	BE956863	19296	Mm.4608.2	24.13	33.93	21.73	645.57	846.01	816.08	28.92	0.006638		27.37	55.8	86.73	402.47	233.47	350.04	5.8	0.041429
Nfe2l2	nuclear factor, erythroid derived 2, like 2	1457117_at	AV248273	18024	Mm.122705.1	16.84	15.81	11.26	358.89	410.18	336.85	25.19	0.003414		11.66	26.2	11.08	100.53	53.13	56.78	4.3	0.099059
Ddit3	DNA-damage inducible transcript 3	1417516_at	NM_007837	13198	Mm.7549.1	114.56	133.77	165.48	3711.21	3204.24	3164.45	24.36	0.003403		267.76	130.8	192.14	2234.69	2133.16	1864.92	10.55	0.003071
2410006H16Rik	RIKEN cDNA 2410006H16 gene	1447936_at	AA939619	69221	Mm.45149.1	1094.96	1096.91	955.04	12625.2	18645.5	14647.9	14.59	0.014901		910.98	912.28	1310.9	14808.6	11347.3	12043.8	12.19	0.008865
2810026P18Rik	RIKEN cDNA 2810026P18 gene	1428529_at	AK012825	72655	Mm.21798.1	442.13	372.02	464.53	5312.89	5712.16	6334.52	13.58	0.002887		333.71	653.9	770.04	6481.81	5170.4	6789.02	10.49	0.008751
Mtmr7	myotubularin related protein 7	1447831_s_at	BB431693	54384	Mm.160796.1	8	19.72	32.33	224.43	362.3	191.09	12.95	0.047803		17.94	32.4	22.79	111.39	127.79	76.07	4.31	0.027715
Ccdc127	coiled-coil domain containing 127	1439538_at	BM248385	67433	Mm.30753.1	8.03	8.16	11.35	96.86	96.13	134.41	11.89	0.013107		8.13	11.5	14.01	35.26	32.93	23.87	2.74	0.061788
9430008C03Rik	RIKEN cDNA 9430008C03 gene	1434574_at	BF466702	68108	Mm.119198.1	29.15	35.02	19.96	301.47	321.69	351.96	11.59	0.003648		17.35	20.32	22.5	192.24	184.59	171.35	9.11	0.002152
Cyp3a44	cytochrome P450, family 3, subfamily a, polypeptide 44	1426064_at	AB039380	337924	Mm.220149.1	110.86	161.19	117.99	1536.56	1494.21	1469.9	11.54	0.000426		94.27	67.42	43.29	562.93	650.42	1349.69	12.5	0.095634
1110038B12Rik	RIKEN cDNA 1110038B12 gene	1441081_a_at	BE133150	68763	Mm.28895.3	614.64	572.56	510	5763.09	8798.74	4975.82	11.51	0.035807		638.4	988.81	882.21	4667.93	4345.84	3890.54	5.14	0.007398
Snord22	small nucleolar RNA, C/D box 22	1433675_at	BQ177137	83673	Mm.28239.1	1684.63	1528.4	1467.65	16076.2	19416.5	17910.5	11.41	0.003878		1910.59	2166.67	2779.98	16815.6	11252.9	17130.9	6.59	0.020405
6820431F20Rik	RIKEN cDNA 6820431F20 gene	1429041_at	BE692399	381598	Mm.1571.1	56.62	73.66	56.89	634.19	567.4	914.09	11.3	0.027997		67.34	68.64	71.75	737.58	712.23	683.2	10.27	0.0007
Pvt1	plasmacytoma variant translocation 1	1431352_s_at	BI453402	19296	Mm.202176.1	14.84	24.18	29.69	240.49	266.86	216.23	10.53	0.005744		19.45	28.22	14.95	86.78	60.65	120.19	4.27	0.08306
Rassf1	Ras association (RalGDS/AF-6) domain family 1	1441737_s_at	BB757103	56289	Mm.198691.1	69.98	50.43	57.23	532.22	689.03	577.51	10.13	0.009096		66.22	69.08	99.92	548.63	619.53	631.08	7.65	0.001505
Polg2	polymerase (DNA directed), gamma 2, accessory subunit	1450816_at	NM_015810	50776	Mm.859.1	67.21	85.39	113.52	905.23	885.99	844.46	9.9	0.001574		112.59	76.57	69.41	585.4	462.7	424.09	5.69	0.007537
Snord22	small nucleolar RNA, C/D box 22	1433674_a_at	BQ177137	83673	Mm.28239.1	1955.11	1721.05	1696.05	15746.9	18835.2	18138.5	9.81	0.004104		1989.18	2193.04	2753.55	14032.1	11764.8	16394	6.08	0.009991
LOC547150	similar to p47 protein	1435470_at	BI736050	547150	Mm.102063.1	15.96	24.01	22.41	190.04	250.55	162.69	9.67	0.018824		18.01	18.69	18.52	94.06	80.08	63.37	4.3	0.021295
Aox1	aldehyde oxidase 1	1419435_at	NM_009676	11761	Mm.26787.1	25.5	6.56	9.87	123.39	161.58	117.31	9.6	0.020954		11.18	6.5	6.47	14.31	32.61	20.71	2.8	0.160598
1500012F01Rik	RIKEN cDNA 1500012F01 gene	1455010_at	BE859736	68949	Mm.34914.1	1773.42	1578.57	1380.25	14008.8	15722.9	13687.6	9.18	0.002338		1346.96	1480.76	1738.47	14134.7	10648.9	13716.1	8.43	0.009271
Josd3	Josephin domain containing 3	1430147_a_at	AK016109	75316	Mm.218317.3	103.94	112.26	85.79	748.96	875.98	935.25	8.48	0.006143		129.57	235.63	189.07	783.65	493.08	898.76	3.92	0.062938
Soat2	sterol O-acyltransferase 2	1460722_at	BC025931	223920	Mm.57153.1	34.48	86.63	165.05	821.51	828.78	768.44	8.45	0.005992		190.18	281.12	262.85	721.53	599.86	379.77	2.32	0.11458
Josd3	Josephin domain containing 3	1430271_x_at	AA672926	75316	Mm.218317.4	286.56	270.03	224.13	1985.93	2395.85	1992.6	8.16	0.004986		300.19	365.99	416.61	2088.83	1722.02	2349.01	5.69	0.010313
Chd2	Chromodomain helicase DNA binding protein 2	1447923_at	BB327381	244059	Mm.34539.1	477.95	634.32	432.02	4527.56	4184.21	3820.14	8.12	0.002942		376.81	487.72	368.23	2718.79	2154.82	2183.18	5.72	0.010948
Gas5	growth arrest specific 5	1449410_a_at	NM_013525	14455	Mm.35844.1	5100.2	4808.45	4314.98	29508	37376.5	32313.2	6.97	0.006878		5562.91	5379.4	7279.21	24253.7	20080	26484.7	3.89	0.006529
Phlda3	pleckstrin homology-like domain, family A, member 3	1449002_at	NM_013750	27280	Mm.34346.1	48.11	28.3	19.52	229.71	196.81	219.66	6.74	0.002494		22.11	29.18	24.95	120.04	114.66	93.54	4.31	0.01009
Tmem181	transmembrane protein 181	1435948_at	BB309117	77106	Mm.39489.1	35.87	38.63	46.96	248.71	293.3	271.91	6.7	0.002884		65.54	38.54	42.24	183.08	158.41	132.87	3.24	0.00728
Gas5	growth arrest specific 5	1419291_x_at	NM_013525	14455	Mm.35844.1	6215.72	6083.54	4910.12	32146	38525	36155.2	6.21	0.004457		6065.87	7209.74	8897.77	26097.4	22061.8	27711	3.42	0.007544
Snord22	small nucleolar RNA, C/D box 22	1439399_a_at	BB493265	83673	Mm.28239.4	4188.92	3739.61	3260.69	23651.7	24805	20588.1	6.17	0.003137		3877.96	4911.38	4978.76	18780.3	17303.4	21857.7	4.21	0.007685
Trit1	tRNA isopentenyltransferase 1	1424489_a_at	BC019812	66966	Mm.10476.1	103.05	200.92	109.03	812.08	969.12	759.58	6.15	0.002285		127.79	158.99	150.36	512.13	446.35	434.02	3.19	0.010545
Snhg6	small nucleolar RNA host gene (non-protein coding) 6	1436506_a_at	AW988981	73824	Mm.28311.1	2319.02	2077.31	1888.74	11021.1	16232.2	10977.5	6.08	0.026152		1859.4	2229.7	2475.81	10579.8	8869.47	10822.5	4.61	0.006504
Rassf1	Ras association (RalGDS/AF-6) domain family 1	1448855_at	NM_019713	56289	Mm.12091.1	88.03	101.98	91.64	499.06	634.02	579.45	6.08	0.005449		197.33	122.7	112.91	606.24	587.78	539.1	4	0.001466
A930028L21Rik	RIKEN cDNA A930028L21 gene	1437362_at	BF147713	229780	Mm.87335.2	43.74	58.21	49.49	331.53	274.54	300.83	5.99	0.006645		68.17	68.48	63.6	195.29	187.98	251.78	3.17	0.021759
Cyp2d9	cytochrome P450, family 2, subfamily d, polypeptide 9	1419349_a_at	BC010593	13105	Mm.104363.1	261.4	940.28	262.46	2311.63	4388.59	2066.29	5.99	0.041517		37.44	17.21	16.61	565.21	324.72	252.57	16.03	0.055485
Rabggtb	RAB geranylgeranyl transferase, b subunit	1419553_a_at	NM_011231	19352	Mm.29211.1	1021.7	1111.13	1301.22	6435.59	7199.04	6704.35	5.92	0.001612		1608.13	1994.72	1727.92	5603.93	4274.83	6005.73	2.98	0.030073
6530403A03Rik	RIKEN cDNA 6530403A03 gene	1423633_at	BB703486	67797	Mm.46620.1	121.29	133.65	149.66	794.89	750.01	826.82	5.86	0.000901		193.96	253.19	245.75	777.36	552.34	830.71	3.12	0.035718
Pdrg1	p53 and DNA damage regulated 1	1428308_at	AK003410	68559	Mm.12746.1	55.35	48.3	46.9	265.17	233.13	324.69	5.47	0.015011		52.71	61.42	78.5	232.32	215.45	191.83	3.32	0.016366
Gtl2	GTL2, imprinted maternally expressed untranslated mRNA	1452906_at	BE990468	17263	Mm.41893.1	67.84	55.21	98.74	406.42	334.79	443.05	5.34	0.004131		304.99	306.22	368.62	449.13	545.04	408.97	1.43	0.132894
Tnfrsf12a	tumor necrosis factor receptor superfamily, member 12a	1418571_at	NM_013749	27279	Mm.28518.1	43.4	23.19	35.33	173.25	228.49	131.48	5.23	0.046871		37.51	35.51	16.58	177.14	147.66	114.37	4.9	0.010914
Mm.6787.4		1438215_at	BB517005		Mm.6787.4	50.04	73.44	58.29	283.78	415.23	236.29	5.15	0.034741		41.28	45.73	108.21	229.89	328.84	339.6	4.6	0.013317
Nr1i2	nuclear receptor subfamily 1, group I, member 2	1425723_at	AK018630	18171	Mm.8509.1	8.45	49.36	29.7	146.39	169.57	126.45	5.06	0.01001		20.49	24.82	52.2	56.6	33.9	83.94	1.79	0.092212
Nisch	nischarin	1451338_at	BC003270	64652	Mm.22330.2	38.12	71.42	64.98	246.4	349.21	245.48	4.82	0.016539		58.89	62.8	52.7	145.17	154.24	84.68	2.2	0.066712
Abhd1	abhydrolase domain containing 1	1418148_at	NM_021304	57742	Mm.80532.1	20.91	21.57	20.58	111.93	82.26	109.01	4.81	0.014392		20.41	20.28	19.38	124.78	72.43	44.88	4.03	0.120085
Nadsyn1	NAD synthetase 1	1430359_a_at	BC018248	78914	Mm.35104.2	52.38	126.78	125.08	431.03	553.8	454.1	4.73	0.005548		77.16	96.66	77.3	372.88	262.86	252.73	3.54	0.036467
Trmu	tRNA 5-methylaminomethyl-2-thiouridylate methyltransferase	1452786_at	AK005541	72026	Mm.46649.1	65.68	49.18	27.24	219.73	219.22	224.71	4.67	0.005277		61.8	69.44	67.23	138.24	131.5	88.23	1.8	0.085268
2310005E10Rik	RIKEN cDNA 2310005E10 gene	1453173_at	AK019906	67861	Mm.70371.1	69.17	43.95	42.52	205.28	250.5	255.23	4.57	0.017161		44.34	30.13	68.22	126.06	125.2	101.85	2.47	0.064025
Tatdn1	TatD DNase domain containing 1	1458679_a_at	BB761179	69694	Mm.11022.1	272.57	236.29	273.55	999.49	1438.52	1107.55	4.53	0.023567		364.12	393.56	282.15	703.06	562.12	896.88	2.08	0.102512
6530403A03Rik	RIKEN cDNA 6530403A03 gene	1425319_s_at	BC021443	67797	Mm.196130.1	479.82	575.55	382.27	2099.25	2075.77	2039.91	4.32	0.000885		498.16	487.14	829.34	1341.87	1297.87	1673.35	2.38	0.000176
Usp40	ubiquitin specific peptidase 40	1438242_at	BG065777	227334	Mm.31742.1	40.3	18.33	46.86	147.92	143.16	164.24	4.32	0.001819		37.14	30.82	57	64.03	73.85	48.55	1.49	0.310148
Tmem140	transmembrane protein 140	1424354_at	BC020080	68487	Mm.46356.1	17.94	90	12.51	156.75	257.12	86.78	4.16	0.043927		29.84	16.24	36.6	41.47	33.28	19.91	1.15	0.73905
Brp16	brain protein 16	1456738_s_at	BB556275	59053	Mm.133202.1	181.31	117.5	194.95	762.46	596.71	691.9	4.15	0.003649		215.57	273.32	266.05	970.64	867.48	617.38	3.25	0.040284
Cyp2d22	cytochrome P450, family 2, subfamily d, polypeptide 22	1419039_at	BF683039	56448	Mm.157435.1	84.18	154.65	195.31	606.82	693.14	503.07	4.15	0.025575		117.14	58.91	30.18	267.97	236.53	123.24	3.04	0.030121
Brp16	brain protein 16	1419046_at	NM_021555	59053	Mm.29577.1	42.15	28.39	34.81	157.26	140.86	129.44	4.06	0.003568		29.61	33.07	36.41	144.69	112.02	102.46	3.62	0.027472
A930028L21Rik	RIKEN cDNA A930028L21 gene	1453823_a_at	BG085812	229780	Mm.87335.1	20.09	35.63	38.93	105.54	131.06	143.56	4.02	0.003366		46.31	49.56	62.28	103.05	82.52	97.34	1.79	0.031832
Ptbp2	polypyrimidine tract binding protein 2	1423470_at	BB076855	56195	Mm.29966.1	346.89	287.47	277.92	1109.92	1237.93	1313.98	4.01	0.00765		391.39	360.55	410.86	1025.38	1098.12	1298.39	2.94	0.009418
Gm71	gene model 71, (NCBI)	1455726_at	BB756522	207965	Mm.102487.1	122.33	79.18	107.03	375.6	359.27	494.65	3.98	0.017414		122.83	143.07	110.8	352.19	315.28	269.5	2.49	0.013184
Slc12a4	solute carrier family 12, member 4	1417446_at	NM_009195	20498	Mm.4190.1	62.5	27.62	61.42	224.09	183.13	190.85	3.95	0.004363		91.65	69.67	54.97	83.46	136.75	51.56	1.26	0.52663
Tatdn1	TatD DNase domain containing 1	1448033_at	BG083270	69694	Mm.11022.2	144.33	86.42	154.97	444.42	453.38	620.02	3.94	0.015734		159.34	206.99	211.03	461.94	284.79	454.09	2.08	0.090676
Alkbh1	alkB, alkylation repair homolog 1 (E. coli)	1434660_at	BG069448	211064	Mm.62093.1	66.81	74.43	62.1	277.69	236.89	285.46	3.93	0.008605		75.81	132.15	102.31	285.68	278.59	292.81	2.76	0.010438
BC029214	cDNA sequence BC029214	1455596_a_at	BB663640	227622	Mm.206548.1	49.71	61.73	27.7	210.58	171.04	163.32	3.92	0.011893		46.9	27.78	27.54	130.75	95.35	73.78	2.93	0.026241
Luc7l	Luc7 homolog (S. cerevisiae)-like	1431181_a_at	AK017655	66978	Mm.154591.2	38.86	52.79	81.83	255	178.15	247.49	3.92	0.023289		45.42	57.78	72.02	131.81	171.96	146.93	2.57	0.015732
Angptl4	angiopoietin-like 4	1417130_s_at	NM_020581	57875	Mm.196189.1	425.12	759.85	247.67	1566.71	2694.01	1301.3	3.88	0.038977		370.22	327.02	209.05	767.1	448.31	388.4	1.77	0.109236
Zwint	ZW10 interactor	1427540_at	BC013559	52696	Mm.38994.2	25.13	49.66	62.67	136.85	231.63	157.74	3.83	0.039735		68.41	77.83	66.31	95.36	79.65	120.86	1.39	0.209675
Sirt3	sirtuin 3 (silent mating type information regulation 2, homolog) 3 (S. cerevisiae)	1417892_a_at	NM_022433	64384	Mm.41625.1	327.78	609.06	410.68	1658.38	2054.13	1421	3.81	0.010462		227.9	205.63	213.27	980.16	679.24	682.66	3.62	0.026353
Cyp2d22	cytochrome P450, family 2, subfamily d, polypeptide 22	1419040_at	BF683039	56448	Mm.157435.1	25.7	73.46	52.23	192.03	213.71	163.7	3.76	0.012687		64.61	20.22	30.08	124.62	102.16	108.74	2.92	0.008507
C730036D15Rik	RIKEN cDNA C730036D15 gene	1425150_at	BC010829	209186	Mm.35071.1	149.2	164.39	69.61	558.93	532.94	339.11	3.73	0.013901		6.85	6.57	6.5	104.93	65.32	35.91	10.35	0.089173
Fbxw9	F-box and WD-40 domain protein 9	1428120_at	AK003747	68628	Mm.18187.1	54.61	55.01	61.28	217.02	178.52	237.04	3.7	0.010216		54.9	61.6	77.01	138	176.27	146.27	2.38	0.022029
Pdrg1	p53 and DNA damage regulated 1	1428309_s_at	AK003410	68559	Mm.12746.1	145.01	139.03	187.78	568.27	588.32	579.38	3.68	0.001563		104.75	162.63	213.76	505.87	488.03	389.66	2.88	0.045136
2010109N14Rik	RIKEN cDNA 2010109N14 gene	1435524_at	AV030603	69895	Mm.1948.5	2829.83	2044.34	1862.95	7614.35	9651.3	7188.02	3.63	0.020784		1887.72	2548.17	3220.42	6415.91	4784.93	6593.19	2.32	0.036248
Hba-x	hemoglobin X, alpha-like embryonic chain in Hba complex	1448716_at	M26898	15126	Mm.141758.1	65.94	22.31	46.87	212.57	150.18	123.54	3.6	0.030456		263.67	573.98	286.22	549.13	337.57	378.76	1.13	0.785992
6820431F20Rik	RIKEN cDNA 6820431F20 gene	1453589_a_at	BI737178	381598	Mm.1571.2	57.97	57.2	60.14	195.19	159.76	274.3	3.59	0.044366		46.06	101.08	76.58	434.66	391.78	461.7	5.76	0.008072
Psrc1	proline/serine-rich coiled-coil 1	1417323_at	NM_019976	56742	Mm.23776.1	128.33	180.02	169.22	559.87	678.09	473.66	3.58	0.018539		257.86	265.27	236.92	481.62	437.43	409.56	1.75	0.008065
Kdelr3	KDEL (Lys-Asp-Glu-Leu) endoplasmic reticulum protein retention receptor 3	1418538_at	NM_134090	105785	Mm.29644.1	67.99	30.89	58.81	153.63	214.23	192.72	3.55	0.041379		17.07	12.28	12.08	70.58	54.98	45.28	4.12	0.018002
Phkg2	phosphorylase kinase, gamma 2 (testis)	1428511_at	AK005277	68961	Mm.30991.1	161.36	118.67	140.49	480.58	449.31	553.11	3.53	0.006829		185	147.56	176.11	358.9	271.14	306.04	1.84	0.012106
Tcta	T-cell leukemia translocation altered gene	1424068_at	BC019397	102791	Mm.24670.1	64.68	41.28	27.96	182.1	139.84	147.58	3.51	0.003551		51.31	48.72	64.72	150.7	97.51	116.05	2.21	0.05616
Slc4a2	solute carrier family 4 (anion exchanger), member 2	1416637_at	NM_009207	20535	Mm.4580.1	49.6	75.2	66.07	222.6	236.64	200.31	3.46	0.005364		76.98	71.81	129.26	141.21	217.03	137	1.78	0.21125
4632415L05Rik	RIKEN cDNA 4632415L05 gene	1419612_at	BC023403	70808	Mm.37735.1	59.7	47.34	11.4	193.93	105.89	106.64	3.43	0.048086		33.67	59.4	94.76	139.57	137.06	106.56	2.04	0.144555
1110065P20Rik	RIKEN cDNA 1110065P20 gene	1455545_at	BI415815	68920	Mm.24388.2	48.78	53.37	55.95	224.9	159.25	151.27	3.39	0.038321		66.34	74.7	55.77	142.68	116.38	150.57	2.08	0.044976
Taf1a	TATA box binding protein (Tbp)-associated factor, RNA polymerase I, A	1419702_at	NM_021466	21339	Mm.39081.1	78.39	75.65	78.51	245.18	315.97	214.99	3.34	0.027747		79.54	74.39	78.28	228.02	200.58	202.08	2.72	0.003483
Isg20l1	interferon stimulated exonuclease gene 20-like 1	1423957_at	BI440638	68048	Mm.34109.2	68.19	70.59	86.39	304.34	206.35	241.97	3.34	0.029154		60.79	162.63	87.63	180.61	242.3	205.93	2.02	0.015035
Tcta	T-cell leukemia translocation altered gene	1420123_at	C85065	102791	Mm.215208.1	125.34	124.2	124.92	400.83	439.4	401.08	3.31	0.002058		126.42	131.73	135.47	283.39	303.16	299.53	2.25	0.000646
LOC623451	hypothetical LOC623451	1437481_at	AV032349	623451	Mm.75202.2	81.8	66.57	85.62	271.47	233.56	264.71	3.29	0.001345		79.03	73.51	33.15	295.03	172.38	202.56	3.61	0.041713
Tcta	T-cell leukemia translocation altered gene	1420124_s_at	C85065	102791	Mm.215208.1	101.79	116.05	143.98	391.68	427.18	365.39	3.27	0.009612		93.44	108.43	135.79	295.68	293.92	261.85	2.52	0.017732
Ercc5	excision repair cross-complementing rodent repair deficiency, complementation group 5	1450935_at	BM198879	22592	Mm.2213.1	104.33	107.08	80.19	318.74	303.74	324.71	3.25	0.004061		81.89	120.76	131.43	208.37	169.17	179.27	1.67	0.104684
2610205E22Rik	RIKEN cDNA 2610205E22 gene	1451278_a_at	BC027220	66617	Mm.33167.1	106.93	122.17	131.55	388.04	352.55	429.92	3.25	0.005664		87.2	103.8	94.95	370.91	289.77	200.1	3.01	0.065527
Sec61a1	Sec61 alpha 1 subunit (S. cerevisiae)	1455987_at	BF148622	53421	Mm.28375.3	71.26	41.93	88.77	210	191.46	251.28	3.23	0.002083		176.52	186.38	210.09	222.59	211.25	228.13	1.16	0.072282
Ube1dc1	ubiquitin-activating enzyme E1-domain containing 1	1451973_at	BC019764	66663	Mm.14253.1	379.6	184.07	329.31	924.58	919.55	1041.63	3.23	0.008064		217.35	333.46	347.27	449.58	426.63	541.82	1.58	0.052883
Zfand2a	zinc finger, AN1-type domain 2A	1415940_at	NM_133349	100494	Mm.24521.1	58.05	69.49	35.32	171.03	221.67	132.28	3.22	0.017967		36.88	86.93	105.34	153.16	165.39	125.45	1.94	0.124661
Mtrf1l	mitochondrial translational release factor 1-like	1438025_at	BE686616	108853	Mm.139284.1	214.39	188.24	216.29	727.58	623.73	623.9	3.19	0.004848		281.8	319.51	318.24	702.24	466.73	693.29	2.03	0.06535
Usp40	ubiquitin specific peptidase 40	1435901_at	AV226197	227334	Mm.80484.1	121.51	113.8	197.78	438.29	480.62	435.16	3.13	0.014736		122.95	147.65	174.97	356.34	318.83	253.87	2.09	0.069551
Acot12	acyl-CoA thioesterase 12	1449457_at	AB078618	74156	Mm.43994.1	86.22	262.13	203.68	397.81	699.86	614.38	3.1	0.009691		137.19	62.82	76.53	246.91	122.65	133.83	1.82	0.047351
Ifi44	interferon-induced protein 44	1423555_a_at	BB329808	99899	Mm.30756.1	14.33	92.8	27.66	123	212.69	80.78	3.09	0.04509		5.24	5.5	4.93	7.12	5.5	7.15	1.26	0.185316
C330023M02Rik	RIKEN cDNA C330023M02 gene	1433766_at	BG065438	231713	Mm.26878.1	108.37	141.31	112.99	403.95	362.26	348.92	3.07	0.00816		90.04	169.34	199.46	363.41	363.29	209.66	2.04	0.177853
Mto1	mitochondrial translation optimization 1 homolog (S. cerevisiae)	1416991_at	NM_026658	68291	Mm.23781.1	161.46	174.75	124.26	433.93	429.34	529.7	3.03	0.022643		193.8	231.91	183.52	457.69	416.71	392.4	2.08	0.011209
1110020P15Rik	RIKEN cDNA 1110020P15 gene	1434340_at	BF681728	66152	Mm.22138.2	248	206.01	236.44	665.73	705.09	712.44	3.02	0.002707		232.09	320.31	314.22	883.58	775.99	704.22	2.73	0.023885
Upf2	UPF2 regulator of nonsense transcripts homolog (yeast)	1435030_at	AA538567	326622	Mm.5409.1	451.48	449.64	456.18	1284.29	1226.95	1584.91	3.02	0.013976		572.18	624.46	577.7	1241.59	1040.95	1359.82	2.05	0.028845
H2-M3	histocompatibility 2, M region locus 3	1421358_at	NM_013819	14991	Mm.14437.1	47.11	74.74	15.66	127.56	181.15	106.21	3.02	0.006609		18.5	28.98	24.52	46.95	49.8	53.76	2.09	0.010363
Rbm4	RNA binding motif protein 4	1416920_at	NM_009032	19653	Mm.542.1	192.85	160.81	213.27	689.65	548.69	468.24	3.01	0.032252		160.56	172.41	158.7	470.15	335.89	328.5	2.31	0.046122
Rexo4	REX4, RNA exonuclease 4 homolog (S. cerevisiae)	1434114_at	BG076284	227656	Mm.142380.2	69.51	56.56	60.71	207.8	172.46	181.75	3.01	0.002918		47.26	80.2	71.65	118.75	130.14	133.77	1.92	0.010238
St7l	suppression of tumorigenicity 7-like	1427916_at	BB122084	229681	Mm.46739.1	195.65	155.77	157.58	558.56	437.63	516.56	2.97	0.006161		92.33	176.28	172.91	424.66	518.49	439.71	3.13	0.00564
Tprkb	Tp53rk binding protein	1424992_at	BC024858	69786	Mm.218434.1	49.35	96.79	100.13	249.22	211.87	265.72	2.95	0.022825		50.07	67.57	72.13	97.83	104.47	68.61	1.43	0.225101
Prpf39	PRP39 pre-mRNA processing factor 39 homolog (yeast)	1428171_at	BB460975	328110	Mm.28480.2	135.37	142.03	174.65	417.11	458.48	452.99	2.94	0.001732		183.56	208.65	207.59	337.01	481.16	357.67	1.96	0.041262
Slc15a4	solute carrier family 15, member 4	1448385_at	NM_133895	100561	Mm.28506.1	90.69	125.18	57.75	258.32	350.5	194.25	2.93	0.021049		54.54	73.46	59.87	122.67	135.47	57.45	1.68	0.199838
Luc7l	Luc7 homolog (S. cerevisiae)-like	1428255_at	AV309996	66978	Mm.154591.1	204.99	216.97	197.33	649.81	585.24	581.45	2.93	0.0034		208.87	237.58	263.52	420.53	510.65	405.93	1.88	0.031082
Chchd5	coiled-coil-helix-coiled-coil-helix domain containing 5	1451505_at	BE991735	66170	Mm.34088.1	110.83	84.31	100.53	260.58	317.81	284.39	2.92	0.016145		88.14	104.31	115.63	286.47	193.93	165	2.09	0.127316
2010109N14Rik	RIKEN cDNA 2010109N14 gene	1447896_s_at	AV066512	69895	Mm.175039.1	7923.11	5905.55	5892.56	17958.9	21209	18237.6	2.91	0.014411		8211.38	8959.48	10898.8	18901	16329.6	17942.7	1.89	0.018828
Dhps	deoxyhypusine synthase	1434004_at	AV033768	330817	Mm.193086.2	70.53	34.64	54.02	141.34	177.01	143.83	2.9	0.042084		40.44	97.65	39.59	76.79	146.08	70.79	1.65	0.016982
Sec61a2	Sec61, alpha subunit 2 (S. cerevisiae)	1449944_a_at	NM_021305	57743	Mm.21435.1	79.98	103.3	139.81	274.04	327.41	331.85	2.89	0.00259		200.22	175.55	169.61	269.54	294.8	329.24	1.64	0.047094
Stat1	signal transducer and activator of transcription 1	1440481_at	BB229853	20846	Mm.131413.1	42.32	39.71	60.44	118.88	104.49	188	2.89	0.043227		24.37	30.28	14.16	57.02	25.77	26.49	1.59	0.335974
Gss	glutathione synthetase	1441931_x_at	BB125219	14854	Mm.90304.1	125.05	101.76	88.2	345.27	255.1	307.2	2.88	0.012282		191.73	177.39	188.24	308.38	257.68	262.65	1.49	0.020682
Dpp7	dipeptidylpeptidase 7	1435680_a_at	BG067113	83768	Mm.21440.2	45.45	50.73	45.82	136.99	123.91	145.94	2.87	0.008002		15.51	45.01	26.99	79.78	68.44	58.21	2.36	0.086932
1810029B16Rik	RIKEN cDNA 1810029B16 gene	1423289_a_at	BG069652	66282	Mm.27421.1	171.85	143.14	187.79	490.63	426.71	525.18	2.87	0.002527		140	241.1	215.48	403.75	366.27	507.83	2.14	0.047989
Luc7l	Luc7 homolog (S. cerevisiae)-like	1452708_a_at	AV309996	66978	Mm.154591.1	175.02	168.03	167.47	546.05	430.1	484.83	2.86	0.009715		174.75	288.7	277.9	513.77	441.26	400.05	1.83	0.094503
Qtrt1	queuine tRNA-ribosyltransferase 1	1450630_at	NM_021888	60507	Mm.24178.1	101.41	88.89	95.34	251.98	249.58	310.26	2.84	0.012726		134.82	150.71	157.42	278.32	328.16	330.24	2.11	0.004144
Jmjd6	jumonji domain containing 6	1420056_s_at	C78652	107817	Mm.195385.1	81.27	83.75	87.27	220.45	290.53	205.83	2.84	0.028351		126.2	136.37	147.78	195.54	206.12	184.5	1.43	0.033144
Gtf2h1	general transcription factor II H, polypeptide 1	1453169_a_at	BE688673	14884	Mm.22700.2	265.36	236.61	272.7	720.29	737.18	732.04	2.83	0.000948		417.79	605.47	612.22	765.18	767.64	881.26	1.48	0.040216
3110023B02Rik	RIKEN cDNA 3110023B02 gene	1424533_a_at	BC026662	67291	Mm.27145.1	91.76	87.23	55.71	234.85	194.78	232.89	2.82	0.019299		107.86	120.62	122.58	181.07	216.8	184.08	1.66	0.017073
Mbtps2	membrane-bound transcription factor peptidase, site 2	1437495_at	AV272026	270669	Mm.119444.1	57.41	37.48	41.95	139.03	114.42	131.5	2.81	0.001972		64.28	55.67	63.38	145.72	148.97	147.1	2.41	0.001775
Setd6	SET domain containing 6	1428798_s_at	AK010304	66083	Mm.24616.1	70.23	56.94	73.94	215.67	208.94	139.82	2.81	0.048462		68.79	97.99	104.38	120.64	131.8	96.96	1.29	0.275393
Slc15a3	solute carrier family 15, member 3	1420697_at	NM_023044	65221	Mm.218870.1	59.43	96.23	106.91	181.49	314.11	242.38	2.81	0.033927		46.73	57.24	57.81	87.3	80.36	62.42	1.42	0.15967
Safb2	scaffold attachment factor B2	1427988_s_at	BM239918	224902	Mm.214973.1	160.93	175.99	181.54	498.86	550.75	394.05	2.78	0.024432		196.59	127.91	184.61	282.43	342.45	261.32	1.74	0.105806
Amdhd2	amidohydrolase domain containing 2	1434855_at	AV298377	245847	Mm.87319.1	61.98	73.27	103.57	235.09	238.74	182.51	2.75	0.043996		102.71	85.2	114.26	121.75	151.78	119.43	1.3	0.24521
Narg1l	NMDA receptor regulated 1-like	1429056_at	AK007755	66897	Mm.24425.1	154.55	136.93	182.14	437.69	429.52	436.78	2.75	0.001693		263.8	297.13	298.03	479.44	480.68	474.01	1.67	0.003995
Bloc1s2	biogenesis of lysosome-related organelles complex-1, subunit 2	1429048_at	AK010745	73689	Mm.38103.1	496.27	297.63	368.99	1109.73	961.99	1105.51	2.73	0.002815		266.06	525.82	408.18	789.13	835.73	884.37	2.09	0.021267
Mm.178550.4		1436320_at	W45978		Mm.178550.4	56.13	63.51	67.6	164.43	172.8	172.72	2.72	0.000137		56.52	83.84	61.13	144.56	143.55	98.39	1.92	0.052333
Trfp	Trf (TATA binding protein-related factor)-proximal protein homolog (Drosophila)	1416826_a_at	NM_020048	56771	Mm.25072.1	295.2	272.55	232.91	750.73	737.24	687.72	2.72	4.8e-05		467.54	574.09	541.47	1012.53	824.22	1104.79	1.86	0.046735
Trp53inp1	transformation related protein 53 inducible nuclear protein 1	1416926_at	AW495711	60599	Mm.28708.1	1303.5	1736.31	954.73	2944.75	4891.2	2962.47	2.7	0.038115		902.16	537.72	610.01	1238.67	1202.71	1065.05	1.71	0.036973
Brd2	bromodomain containing 2	1437210_a_at	AI506310	14312	Mm.3444.2	564.75	751.95	601.74	2036.64	1752.51	1378.38	2.69	0.033977		809.42	854.15	1264.55	1490.87	1849.59	1087.11	1.51	0.290014
Atf6	activating transcription factor 6	1456021_at	BB129063	226641	Mm.153315.2	46.22	119.58	37	183.34	235.96	124.18	2.68	0.015888		59.43	124.42	150.65	174.96	169.17	139.77	1.45	0.306462
Dpp7	dipeptidylpeptidase 7	1436479_a_at	BB746075	83768	Mm.21440.3	99.07	116.53	111.3	269.37	329.12	277.28	2.68	0.006539		54.94	99.82	67.97	162.63	114.47	158.16	1.95	0.131199
6820431F20Rik	RIKEN cDNA 6820431F20 gene	1452997_at	BE692399	381598	Mm.1571.1	467.03	368.68	488.91	1123.77	880.96	1535.88	2.67	0.043697		381.49	549.59	557.44	1956.33	1970.47	1843.6	3.88	0.003396
Zc3h7a	zinc finger CCCH type containing 7 A	1419898_s_at	AW556219	106205	Mm.201822.1	92.35	93.86	110.5	282.24	262.74	237.47	2.64	0.012798		114.22	117.35	114.85	202.38	186.5	279.15	1.93	0.066313
Rexo4	REX4, RNA exonuclease 4 homolog (S. cerevisiae)	1434113_a_at	BG076284	227656	Mm.142380.2	451.88	545.31	438.82	1263.03	1279.91	1235.96	2.63	0.000907		510.94	561.92	516.47	1147.16	884.29	1022.09	1.92	0.033066
2010003K15Rik	RIKEN cDNA 2010003K15 gene	1438359_at	AV066542	75606	Mm.46323.1	473.03	472.02	438.53	1264.36	1025.22	1333.04	2.62	0.017847		550.33	333.11	528.71	859.15	649.64	699.55	1.56	0.030362
Clk4	CDC like kinase 4	1422886_a_at	NM_007714	12750	Mm.9488.1	228.55	281.56	255.7	620.83	714.98	674.44	2.62	0.000841		184.91	258.69	369.53	477.12	429.46	530.56	1.77	0.038781
Slc7a6os	solute carrier family 7, member 6 opposite strand	1429596_at	AK010254	66432	Mm.46445.1	30.29	67.32	58.17	126.43	149.06	130.51	2.61	0.006808		54.99	44.62	34.83	93.21	103.21	80.19	2.06	0.015487
Slc17a3	solute carrier family 17 (sodium phosphate), member 3	1418923_at	NM_134069	105355	Mm.27038.1	100.16	320.08	228.1	519.58	527.48	644.72	2.61	0.038416		254.62	153.62	215.31	330.6	350.66	265.14	1.52	0.140963
Comtd1	catechol-O-methyltransferase domain containing 1	1428635_at	AK007659	69156	Mm.11827.1	120.28	125.46	58.85	300.95	241.88	245.58	2.59	0.0189		128.14	146.9	109.31	372.4	327.93	236.05	2.44	0.032416
0610037M15Rik	RIKEN cDNA 0610037M15 gene	1431008_at	BG916808	68395	Mm.56926.2	54.23	129.43	112.52	271.84	256.29	237.3	2.58	0.036208		56.75	115.38	78.27	277.67	275.74	246.71	3.2	0.01056
Commd9	COMM domain containing 9	1428155_at	AK007640	76501	Mm.22353.1	84.64	84.74	111.91	242.82	213.01	269.9	2.58	0.004468		107.79	110.79	138.16	200.38	262.23	214.49	1.9	0.042739
4921533L14Rik	RIKEN cDNA 4921533L14 gene	1453122_at	AK019549	68187	Mm.87130.1	382.34	322.42	343.13	821.86	923.47	951.55	2.57	0.009904		370.3	311.67	410.24	736.33	844.05	746.16	2.13	0.021342
Tex10	testis expressed gene 10	1434317_s_at	BG075406	269536	Mm.195894.2	112.31	101.02	107.51	265.24	253.24	306.59	2.57	0.008404		110.74	204.83	200.51	246.28	222.65	311.97	1.51	0.133179
4921517N04Rik	RIKEN cDNA 4921517N04 gene	1429121_at	AW488266	76857	Mm.101788.1	89.71	70.26	82.62	204.07	233.85	185.88	2.57	0.020625		106.63	134.23	140.31	180.62	212.11	204.46	1.57	0.003204
9530058B02Rik	RIKEN cDNA 9530058B02 gene	1417212_at	NM_026633	68241	Mm.34532.1	223.2	261.71	250.09	651.42	588.31	645.2	2.56	0.006037		199.18	262.18	190.42	615.22	654.46	406.58	2.57	0.03243
Safb2	scaffold attachment factor B2	1427987_at	BM239918	224902	Mm.214973.1	214.37	241.69	263.43	660.32	713.62	471.51	2.56	0.046573		237.03	261.6	260.91	338.7	416.54	353.64	1.46	0.026702
Lepre1	leprecan 1	1421462_a_at	NM_019783	56401	Mm.27961.1	119.86	124.2	151.47	378.84	294.49	338.38	2.56	0.01711		89.49	65.21	67.64	164.33	146.17	129	1.98	0.006345
Trappc5	trafficking protein particle complex 5	1448999_at	AV226526	66682	Mm.29090.1	174.7	167.07	118.86	438.32	414.14	320.95	2.55	0.005935		112.75	145.57	71.32	299.97	318.12	240.99	2.61	0.000946
2610020H08Rik	RIKEN cDNA 2610020H08 gene	1430214_a_at	BB103211	434234	Mm.38237.1	91.49	106.52	134.11	219.62	265	362.03	2.55	0.028394		167.05	127.81	195.5	281.18	291.44	306.02	1.79	0.017075
Scyl1bp1	SCY1-like 1 binding protein 1	1436745_at	BB271761	98376	Mm.32901.1	104.66	35.01	43.5	162.84	162.82	139.73	2.54	0.042852		46.63	77.87	79.23	164.05	208.77	259.36	3.1	0.017345
Zmym6	zinc finger, MYM-type 6	1434193_at	AV122561	100177	Mm.46727.1	30.32	96.04	34.79	126.15	149.15	134.29	2.54	0.030835		68.55	80.68	101.61	90.95	80.85	147.75	1.27	0.226476
Rps19bp1	ribosomal protein S19 binding protein 1	1455174_at	AV107461	66538	Mm.39485.1	236.9	211.31	276.23	653.55	484.63	689.28	2.52	0.016078		287.36	349.88	253.84	598.84	548.97	575.78	1.93	0.019492
4632411B12Rik	RIKEN cDNA 4632411B12 gene	1438400_at	BG067263	226976	Mm.24734.1	109.7	138.29	151.13	337.34	356.18	314.2	2.52	0.009672		145.93	182.77	157.02	228.29	239.8	212.51	1.4	0.017509
Rab4a	RAB4A, member RAS oncogene family	1418341_at	NM_009003	19341	Mm.9221.1	131.88	212.31	237.41	474.22	554.3	437.91	2.52	0.024686		141.87	125.05	67.58	283.77	295.03	135.4	2.14	0.053356
Narg1l	NMDA receptor regulated 1-like	1429057_at	AK007755	66897	Mm.24425.1	218.46	204.86	220.5	590.45	438.57	585.44	2.51	0.018771		327.16	370.53	405.55	567.3	519.43	528.63	1.46	0.040645
Abca8b	ATP-binding cassette, sub-family A (ABC1), member 8b	1427546_at	AF213393	27404	Mm.38377.1	327.13	510.54	499.29	940.72	1420.04	1001.41	2.51	0.030923		177.59	103.5	156.16	298.98	223.62	269.68	1.81	0.000424
Plcxd2	phosphatidylinositol-specific phospholipase C, X domain containing 2	1435462_at	BQ176176	433022	Mm.41360.1	613.01	784.97	522.16	1276.88	1949.41	1528.38	2.48	0.023583		404.38	355.31	638.47	719.7	663.02	654.48	1.46	0.163131
2410002F23Rik	RIKEN cDNA 2410002F23 gene	1460672_at	BC016099	66976	Mm.2660.1	107.17	149.11	173.5	402.42	284.05	377.02	2.47	0.045084		229.4	157.63	197.53	409.7	323.87	315.47	1.79	0.014552
Ccng1	cyclin G1	1450016_at	BG065754	12450	Mm.2103.1	366.28	376.82	363.67	777.33	922.33	1016.23	2.45	0.016547		298.75	510.31	435.66	698.8	585.19	794.33	1.67	0.112833
Poli	polymerase (DNA directed), iota	1449098_a_at	NM_011972	26447	Mm.29300.1	53.82	75.62	69.48	170.88	155.81	159.55	2.44	0.012979		107.45	75.42	55.37	106.27	125.81	94.72	1.37	0.200406
Gbas	glioblastoma amplified sequence	1419484_a_at	NM_008095	14467	Mm.12468.1	284.45	299.03	272.53	635.94	726.08	722.94	2.44	0.005268		299.17	246.03	186.33	685.71	567.51	420.67	2.29	0.019136
Dicer1	Dicer1, Dcr-1 homolog (Drosophila)	1427941_at	AF430845	192119	Mm.31523.1	106.17	92.48	126.81	291.96	257.03	244.35	2.44	0.016306		152.03	172.83	228.35	216.75	272	226.2	1.29	0.211572
Trp53inp1	transformation related protein 53 inducible nuclear protein 1	1416927_at	AW495711	60599	Mm.28708.1	56.81	83.79	64.59	163.11	174.77	162.58	2.44	0.002018		58.44	34.64	57.9	69.61	75.68	66.49	1.4	0.190883
Gtpbp2	GTP binding protein 2	1448437_a_at	NM_019581	56055	Mm.22147.1	128.34	157.98	160.83	335.62	359.87	390.88	2.43	0.001637		349.82	238.55	245.22	460.8	490.88	367.36	1.58	0.070416
Pex11c	peroxisomal biogenesis factor 11c	1429407_at	AK007582	69129	Mm.45279.1	123.74	73.95	80.28	225.87	220.56	228.86	2.43	0.012857		68.24	50.81	34.66	71.06	112.72	61.16	1.59	0.21848
Surf5	surfeit gene 5	1421528_a_at	NM_011513	20933	Mm.3434.1	60.68	78.35	93.89	209.12	184.09	173.26	2.43	0.03123		73.01	160.23	102.86	169.31	192.63	139.2	1.49	0.116972
Tardbp	TAR DNA binding protein	1434419_s_at	AW538183	230908	Mm.219677.2	360.51	311.93	362.31	843.96	665.1	999.14	2.42	0.026747		419.07	785.06	737.66	919.19	811	1269.93	1.55	0.163923
Ap2b1	adaptor-related protein complex 2, beta 1 subunit	1452292_at	AV271093	71770	Mm.39053.1	310.38	104.36	205.73	586.32	496.71	414.94	2.41	0.031878		317.49	422.55	484.35	438.91	563.53	450.86	1.19	0.300919
Tbl2	transducin (beta)-like 2	1434224_at	AV274155	27368	Mm.200572.1	75.11	70.53	90.69	192.45	211.08	166.29	2.41	0.027998		82.3	87.53	69.12	180.83	136.03	114.1	1.8	0.065866
Tubb6	tubulin, beta 6	1416431_at	NM_026473	67951	Mm.181860.1	327.39	156.12	329.57	630.73	617.21	708.11	2.41	0.013998		352.15	591.38	465.06	869.54	751.14	715.61	1.66	0.102304
Timd4	T-cell immunoglobulin and mucin domain containing 4	1455318_at	BB323688	276891	Mm.69002.1	46.66	108.8	65.13	162.44	211.95	153.95	2.4	0.005718		86.27	83.05	66.45	115.19	105.52	139.62	1.53	0.121076
Brd4 /// Bst2	bromodomain containing 4 /// bone marrow stromal cell antigen 2	1424921_at	BC008532	57261 /// 69550	Mm.143755.2	333.37	630.93	370.96	1067.53	1312.55	821.8	2.4	0.019002		132.05	121.71	112.21	301	249.67	247.23	2.18	0.007633
BC013712	cDNA sequence BC013712	1427041_at	BB262491	230787	Mm.97514.1	31.81	112.06	42.9	127.56	208.09	112.93	2.4	0.009614		52.59	46.38	44.73	33.4	48.82	46.39	-1.12	0.550948
Hip1r	huntingtin interacting protein 1 related	1425553_s_at	AA590970	29816	Mm.149954.1	203.5	203.96	312.04	627.08	555.14	545.54	2.4	0.0261		271.34	206.52	262.87	397.86	392.68	322.5	1.5	0.076861
Nktr	natural killer tumor recognition sequence	1423249_at	BB317504	18087	Mm.23964.1	149.42	208.02	115.98	390.24	381.36	363.72	2.4	0.011373		121.7	130.88	655.56	220.86	579.22	113.23	1.01	0.995809
2010315L10Rik	RIKEN cDNA 2010315L10 gene	1453430_at	AK017484	67023	Mm.159794.1	63.94	67.73	31.74	121.88	145.83	122.32	2.39	0.015472		147.39	62.14	71.66	154.01	147.75	95.78	1.41	0.246876
Brwd1	bromodomain and WD repeat domain containing 1	1452321_at	BM230348	93871	Mm.131039.1	61.44	30.11	76.11	119.66	141.92	139.4	2.39	0.045017		93.35	81.24	104.29	111.96	140.73	77.61	1.18	0.562045
Hnrpdl	heterogeneous nuclear ribonucleoprotein D-like	1449039_a_at	NM_016690	50926	Mm.220918.1	1264.71	1459.77	1240.35	3339.47	3195.16	2951.75	2.39	0.004039		1170.95	1852.33	1457.59	2596.63	2518.64	2763.69	1.76	0.040687
Ankrd16	ankyrin repeat domain 16	1428239_at	AK013354	320816	Mm.28310.1	60.15	71.08	70.85	157.97	166.65	157.66	2.39	0.001293		73.41	66.4	46.51	145.03	116.94	117.75	2.04	0.011475
Mapk8ip3	mitogen-activated protein kinase 8 interacting protein 3	1425975_a_at	AF178636	30957	Mm.43081.3	51.58	73.46	85.59	167.82	183.03	152.76	2.39	0.023871		109.33	130.38	93.47	113.84	188.55	153.18	1.37	0.153537
Nub1	negative regulator of ubiquitin-like proteins 1	1452777_a_at	BG066220	53312	Mm.5856.2	77.03	75.26	83.45	174.01	193.87	193.41	2.38	0.003336		137.87	70.09	59.4	128.12	82.09	98.24	1.15	0.432486
Vps11	vacuolar protein sorting 11 (yeast)	1428109_at	AK004695	71732	Mm.34763.1	72.06	108.19	106.25	216.9	238.49	225.5	2.38	0.003161		90.5	114.16	101.18	176.13	169.68	118.54	1.52	0.115958
Fkbp14	FK506 binding protein 14	1433481_at	BB027759	231997	Mm.64032.1	137.14	25.03	96.71	226.47	163.3	222.73	2.37	0.015203		93.75	143.06	170.12	202.93	247.53	302.69	1.85	0.005622
Prom1	prominin 1	1419700_a_at	NM_008935	19126	Mm.6250.1	603.49	355.74	682.63	1290.92	892.49	1709.87	2.37	0.035391		1066.37	658.37	775.83	1319.59	1116.23	1191.2	1.45	0.026483
Tusc4	tumor suppressor candidate 4	1417046_at	NM_018879	56032	Mm.11337.1	91.11	60.31	83.49	163.38	184.7	209.72	2.37	0.025962		75.53	94.43	82.62	172.06	144.79	141.42	1.81	0.040299
P2rx4	purinergic receptor P2X, ligand-gated ion channel 4	1452527_a_at	AJ251462	18438	Mm.27861.4	72.19	116.19	128.36	211.29	266.3	270.48	2.36	0.000521		107.32	108.51	107.24	240.94	229.62	173.11	1.99	0.035901
Rab4a	RAB4A, member RAS oncogene family	1449048_s_at	NM_009003	19341	Mm.9221.1	326.67	371.8	487.82	844.24	1039.94	912.87	2.36	0.016965		477.01	274.34	204.56	594.48	613.07	331.07	1.61	0.115097
Tk2	thymidine kinase 2, mitochondrial	1426100_a_at	AF105217	57813	Mm.183110.2	56.36	110.8	82.46	171.04	211.82	204.15	2.35	0.002902		73.53	56.25	43.73	135.86	137.56	103.26	2.17	0.010058
Abcb4	ATP-binding cassette, sub-family B (MDR/TAP), member 4	1449818_at	NM_008830	18670	Mm.14172.1	878.79	1370.16	1097.53	2248.77	3513.3	2081.37	2.34	0.048004		916.33	802.06	789.24	948.76	1037.69	893.91	1.15	0.171879
Hnrpa2b1	heterogeneous nuclear ribonucleoprotein A2/B1	1433830_at	BG064117	53379	Mm.16767.2	987.38	995.21	1109.5	2519.88	2466.45	2237.96	2.34	0.008228		1130.42	1429.11	1417.19	1773.33	2367.88	2343.91	1.63	0.013106
D930016D06Rik	RIKEN cDNA D930016D06 gene	1424861_at	BM200153	100662	Mm.31098.1	125.22	79.84	87.09	221.96	206.33	256.19	2.34	0.024824		92.6	122.26	152.83	179.68	181.78	190.9	1.5	0.049205
Acot1	acyl-CoA thioesterase 1	1449065_at	NM_012006	26897	Mm.1978.1	194.06	95.92	124.64	410.61	314.37	240.85	2.33	0.032154		367.66	364.81	318.78	353.14	299.44	268.5	-1.14	0.102513
Plcxd2	phosphatidylinositol-specific phospholipase C, X domain containing 2	1455324_at	BQ176176	433022	Mm.41360.1	864.66	943.9	841.61	1647.79	2589.33	1888.97	2.31	0.045202		568.64	468.85	892.82	1447.97	1365.92	1180.69	2.07	0.075209
Tprkb	Tp53rk binding protein	1425682_a_at	BC027162	69786	Mm.218434.3	351.13	522.47	453.68	1026.24	938.04	1091.21	2.3	0.019192		301.94	407.62	271.83	522.12	444.89	460.79	1.45	0.118949
P2rx4	purinergic receptor P2X, ligand-gated ion channel 4	1425525_a_at	AF089751	18438	Mm.27861.2	169.66	280.75	281.18	529.96	594.62	557.97	2.3	0.005758		233.04	226.36	209.34	389.72	361.22	333.59	1.62	0.004711
Zfp326	zinc finger protein 326	1419181_at	NM_018759	54367	Mm.12891.1	120.61	133.34	95.46	264.9	307.91	229.07	2.29	0.006552		99.13	118.33	76.25	249.91	253.32	271.91	2.64	0.01258
4933439C20Rik	RIKEN cDNA 4933439C20 gene	1435353_a_at	BI454991	66776	Mm.30245.3	81.19	124.07	129.9	276.63	237.8	254	2.29	0.030201		100.75	160.26	76.29	252.34	282.55	234.24	2.28	0.005771
Trim24	tripartite motif protein 24	1427258_at	BB611004	21848	Mm.41063.1	181.43	177.88	212.7	469.84	423.65	417.22	2.29	0.009534		306.7	333.89	238.62	425.79	372.76	377.64	1.34	0.083764
Hnrpa2b1	heterogeneous nuclear ribonucleoprotein A2/B1	1433829_a_at	BG064117	53379	Mm.16767.2	5163.05	5174.21	5150.68	11868.2	11838.1	11583.4	2.28	0.000165		5899.53	6174.11	4445.16	8091.84	10017.6	11576.8	1.8	0.094196
Dusp12	dual specificity phosphatase 12	1420636_a_at	NM_023173	80915	Mm.34365.1	182.62	164.7	208.48	436.16	298.71	529.13	2.27	0.049523		153.45	188.68	236.59	483.38	475.81	435.35	2.41	0.01958
Commd9	COMM domain containing 9	1438644_x_at	BB264843	76501	Mm.22353.4	628.07	500.04	624.26	1296.01	1297.95	1377.71	2.27	0.002648		541.84	435.45	476.55	1259.08	1047.47	881.93	2.19	0.024189
Zdhhc4	zinc finger, DHHC domain containing 4	1432136_s_at	AK007572	72881	Mm.161667.1	67.92	60.88	56.12	138.95	144.83	133.63	2.26	0.002308		72.66	92.55	56.46	166.05	153.14	101.65	1.9	0.042895
Vapb	vesicle-associated membrane protein, associated protein B and C	1423152_at	BF303544	56491	Mm.38800.1	191.5	62.99	78.37	365.96	184.12	200.72	2.26	0.015549		159.76	240.05	249.3	224.53	371.38	317.94	1.41	0.054888
Terf2	telomeric repeat binding factor 2	1421147_at	NM_009353	21750	Mm.6402.1	91.46	127.44	91.26	249.28	233.46	217.38	2.26	0.013187		179.55	188.14	131.2	221.03	281.72	165.56	1.34	0.094124
Fbxl11	F-box and leucine-rich repeat protein 11	1455942_at	BB448023	225876	Mm.25350.1	57.99	86.18	119.08	169.72	218.88	204.87	2.25	0.014859		153.42	176.73	199.05	124.22	175.48	121.8	-1.26	0.247202
2310073E15Rik	RIKEN cDNA 2310073E15 gene	1428534_at	AK010864	75692	Mm.20848.2	67.92	70.62	50.09	157.01	134.52	133.28	2.25	0.009208		60.15	136.77	65.46	145.82	144.14	171.93	1.76	0.158328
Cd300a	CD300A antigen	1435903_at	AI536469	217303	Mm.2699.3	70.11	110.83	77.47	164.78	238.11	174.47	2.23	0.009616		53.18	74.72	120.1	121.38	122.02	119.85	1.46	0.198277
Tsr2	TSR2, 20S rRNA accumulation, homolog (S. cerevisiae)	1426939_at	BG070464	69499	Mm.8142.1	125.87	119.33	92.01	244.9	224.8	282.67	2.23	0.034588		135.65	128.84	130.66	281.22	275.2	329.5	2.24	0.011412
D10Ertd641e	DNA segment, Chr 10, ERATO Doi 641, expressed	1419994_s_at	AU015124	52717	Mm.195418.1	330.55	282.79	381.53	726.86	775.59	714.72	2.23	0.012729		407.69	429.67	319.57	948.74	639.81	720.83	2	0.057049
Mgea5	meningioma expressed antigen 5 (hyaluronidase)	1422900_at	NM_023799	76055	Mm.202734.1	390.63	446.88	508.38	891.39	1171.9	944.29	2.23	0.024104		630.46	614.52	804.25	726.37	854.12	820.57	1.17	0.214494
AU019823	expressed sequence AU019823	1458510_at	AV362172	270156	Mm.212969.1	119.06	86.94	61.35	211.86	219.64	161.76	2.22	0.012446		86.39	110.32	152.73	149.39	107.31	170.02	1.22	0.317754
Atp13a1	ATPase type 13A1	1417475_at	NM_133224	170759	Mm.27518.1	281.12	352.39	365.55	805.61	793.92	617.9	2.22	0.03714		275.38	345.94	312.03	595.36	716.65	443.17	1.88	0.06407
Mrps18b	mitochondrial ribosomal protein S18B	1451164_a_at	BC021752	66973	Mm.29484.1	326.99	386.56	404.02	759.12	924.96	789.53	2.21	0.00987		329.54	458.43	352.05	714.85	753.44	688.26	1.89	0.005881
Rag1ap1	recombination activating gene 1 activating protein 1	1448948_at	NM_009057	19729	Mm.17958.1	60.73	45	80.11	156.78	114.15	140.21	2.21	0.020033		60.44	85.89	32.46	129.42	115.17	67.39	1.74	0.069928
Rnf25	ring finger protein 25	1448674_at	NM_021313	57751	Mm.86910.1	188.64	180.22	206.76	400.37	446.9	422.59	2.21	0.005781		166.38	176.63	128.88	343.65	317.71	220.38	1.87	0.031555
Rev1	REV1 homolog (S. cerevisiae)	1422624_at	NM_019570	56210	Mm.154309.1	272.38	264.09	265.88	597.01	538.85	636.09	2.21	0.007194		339.08	420.36	438.73	561.89	527.21	694.15	1.49	0.049504
Pabpc1	poly A binding protein, cytoplasmic 1	1453840_at	AK005009	18458	Mm.2642.2	405.81	194.8	382.29	792.29	437.96	932.77	2.2	0.04735		525.67	1416.71	1172.81	1319	1409.82	1198.28	1.26	0.409456
Tor1b	torsin family 1, member B	1448848_at	BB004887	30934	Mm.206786.1	389.36	343.46	400.28	843.52	910.12	734.93	2.2	0.021281		431.09	477.37	529.36	572.15	689.07	723.18	1.38	0.013277
Tatdn1	TatD DNase domain containing 1	1444644_x_at	BB761179	69694	Mm.11022.1	243.14	246.53	204.06	500.98	553	462.86	2.19	0.003406		223.93	250.78	294.8	528.77	368.31	644.2	2	0.068511
Rufy3	RUN and FYVE domain containing 3	1455605_at	AV228630	52822	Mm.37819.3	51.68	86.61	93.41	162.21	191.79	148.88	2.17	0.035604		104.95	67.3	79.82	103.08	131.49	106.64	1.35	0.260436
Atr	ataxia telangiectasia and Rad3 related	1427197_at	AF236887	245000	Mm.72199.1	109.68	144.56	163.96	255.91	340.95	310.72	2.17	0.010237		186.45	234.67	215.66	270.1	242.38	278.33	1.24	0.15146
Clcn7	chloride channel 7	1452702_at	AK009435	26373	Mm.22727.1	93.19	103.23	87.07	194.06	246.27	171.44	2.16	0.024543		82.19	109.21	124.68	157.2	186.09	134.64	1.51	0.133748
Ppie	peptidylprolyl isomerase E (cyclophilin E)	1450657_at	NM_019489	56031	Mm.126873.1	63.57	120.69	119.58	201.74	204.31	251.65	2.16	0.020745		80.96	150.08	219.47	219.36	298.44	247.11	1.7	0.113527
0610007P22Rik	RIKEN cDNA 0610007P22 gene	1437969_s_at	BM233238	68327	Mm.180687.4	83.44	83.27	91.31	194.29	179.62	184.01	2.16	0.003058		81.49	121.04	78.63	193.78	151.21	127.86	1.68	0.123462
Cdk10	cyclin-dependent kinase (CDC2-like) 10	1433975_at	BI524986	234854	Mm.31090.1	80.04	76.92	76.56	168.89	162.71	172.75	2.16	0.001164		75.18	75.47	75.98	131.78	140.02	82.79	1.56	0.142131
Sfrs16	splicing factor, arginine/serine-rich 16 (suppressor-of-white-apricot homolog, Drosophila)	1428961_a_at	AK003261	53609	Mm.20913.2	74.73	111.64	104.72	223.19	210.9	195.46	2.16	0.024489		104.74	107.98	104.65	140.49	150.11	107.39	1.25	0.158566
Vps11	vacuolar protein sorting 11 (yeast)	1428110_x_at	AK004695	71732	Mm.34763.1	82.27	96.28	103.44	172.63	246.07	189.94	2.16	0.03362		139.14	101.86	70.44	146.51	146.75	129.44	1.36	0.137739
Ikbke	inhibitor of kappaB kinase epsilon	1417813_at	NM_019777	56489	Mm.37672.1	147.7	125.22	168.47	315.47	343.35	291.13	2.15	0.025456		121.28	164.58	141.76	313.33	243.97	270.22	1.94	0.05497
Mad2l2	MAD2 mitotic arrest deficient-like 2 (yeast)	1460348_at	BC011282	71890	Mm.9648.1	79.96	77.02	76.9	147.76	199.89	153.61	2.14	0.034757		37.78	66.55	39.21	76.96	47.82	52.31	1.23	0.572995
Eif4a2	eukaryotic translation initiation factor 4A2	1450934_at	BM240314	13682	Mm.16323.1	2680.31	3181.86	2740.24	5762	6795.65	5837.25	2.14	0.002858		2285.45	3220.83	3408.04	5558.25	5545.91	6822.4	2.01	0.012711
Hnrpdl	heterogeneous nuclear ribonucleoprotein D-like	1424251_a_at	BC021374	50926	Mm.220918.2	5116.19	5658.24	4992.48	10938.7	11459.2	11413.9	2.14	0.001141		7133.12	7963.43	7875.04	12359	12970.5	11828.8	1.62	0.006825
Slc35b1	solute carrier family 35, member B1	1448769_at	NM_016752	110172	Mm.4593.1	659.63	366.8	492.99	1105.15	861.12	1262.45	2.12	0.029922		482.37	659.05	558.88	1205.4	1005.59	1056.2	1.92	0.04118
Fcgr4	Fc receptor, IgG, low affinity IV	1425225_at	BC027310	246256	Mm.137745.1	69.82	156.01	103	175.91	302.58	219.44	2.12	0.0096		13.58	13.29	61.7	69.59	18	46.03	1.51	0.55431
1110039B18Rik	RIKEN cDNA 1110039B18 gene	1424806_s_at	BC027046	68796	Mm.204698.1	143.33	130.13	147.34	253.68	288.33	350.84	2.12	0.027996		115.31	158.31	186.39	201.97	184.8	181.29	1.23	0.312706
Hnrph3 /// LOC669773	heterogeneous nuclear ribonucleoprotein H3 /// similar to heterogeneous nuclear ribonucleoprotein H3 isoform a	1455491_at	BI686700	432467 /// 669773	Mm.28070.1	271.06	382.32	335.29	746.99	637.29	698.61	2.11	0.029252		361.13	428.51	354.93	570.91	717.97	625.75	1.67	0.008673
Atpaf2	ATP synthase mitochondrial F1 complex assembly factor 2	1426474_at	AI851949	246782	Mm.41651.1	170.96	165.39	166.19	389.27	304.8	365.72	2.11	0.016018		161.82	258.73	185.97	328.74	411.41	246.7	1.63	0.062506
Arfrp1	ADP-ribosylation factor related protein 1	1425507_at	BG695431	76688	Mm.87720.1	159.43	166.34	153.75	367.24	329.84	313.47	2.11	0.007523		198.37	235.98	144.05	321.74	324.29	280.6	1.6	0.015034
Uckl1	uridine-cytidine kinase 1-like 1	1424646_at	BC016535	68556	Mm.29001.1	106.55	95.33	130.23	212.9	220.68	268.59	2.11	0.005629		95.39	133.87	120.63	171.61	233.69	187.67	1.69	0.014215
Mm.89821.1		1456396_at	BG064541		Mm.89821.1	194.04	110.3	138.9	368.3	274.98	288.97	2.1	0.001856		234.21	446.77	369.77	420.77	536.12	528.95	1.41	0.037579
Ccdc84	coiled-coil domain containing 84	1454839_a_at	AV285979	382073	Mm.265.3	86.25	91.42	91.58	178.87	195.99	191.6	2.1	0.001231		112.97	105.47	83.71	152.82	131.44	113.75	1.32	0.016242
Urm1	ubiquitin related modifier 1 homolog (S. cerevisiae)	1424079_x_at	BC026994	68205	Mm.20273.1	129.82	90.49	109.23	241.79	180.65	266.62	2.09	0.026238		134.9	181.95	233.01	231.98	344.93	264.12	1.53	0.125501
Ttc3	tetratricopeptide repeat domain 3	1416483_at	BB833716	22129	Mm.3679.1	390.48	392.48	451.71	725.51	986.88	872.33	2.09	0.027567		510.26	641.47	874.54	749.87	798.18	736.76	1.13	0.530188
Ssh2	slingshot homolog 2 (Drosophila)	1455078_at	BG075662	237860	Mm.34590.1	58.61	124.09	31.36	134.06	224.71	85.73	2.08	0.028984		161.54	105.64	153.56	168.18	147.1	129.66	1.06	0.71075
Gba	glucosidase, beta, acid	1450099_a_at	NM_008094	14466	Mm.5031.1	147	234.9	150.83	336.3	406.96	366.8	2.08	0.004378		214.8	193.06	136.91	322.74	292.04	251.76	1.59	0.001831
Fkbp7	FK506 binding protein 7	1416803_at	NM_010222	14231	Mm.24720.1	208.98	118.67	106.17	300.07	319.67	280.94	2.08	0.042486		92.91	101.96	109.24	220.32	166.91	273.21	2.17	0.054444
Cd86	CD86 antigen	1449858_at	NM_019388	12524	Mm.1452.1	102.97	130.71	141.96	194.57	313.28	270.88	2.07	0.036499		151.05	149.71	147.84	184.74	101.02	216.25	1.12	0.659227
D10Ertd641e	DNA segment, Chr 10, ERATO Doi 641, expressed	1449338_at	BE692118	52717	Mm.21793.1	460.71	416.21	425.38	844.6	817.78	1034.98	2.07	0.023437		507.16	632.64	592.56	1057.48	782.22	961.06	1.62	0.091521
Tfpt	TCF3 (E2A) fusion partner	1438963_s_at	AV096788	69714	Mm.760.2	91.69	63.61	126.77	181.3	189.85	211.85	2.07	0.016461		135.38	182.62	139.41	188.73	193.59	222.44	1.32	0.143302
Smc5	structural maintenance of chromosomes 5	1426271_at	AV257384	226026	Mm.23267.1	266.25	244.29	269.33	475.55	572.99	565.41	2.07	0.016026		339.8	480.95	471.01	473.7	515.48	573.27	1.21	0.091289
Thoc3	THO complex 3	1423971_at	BE335845	73666	Mm.41531.1	103.37	104.5	137.47	282.44	204.28	228.68	2.07	0.047751		148.33	193.19	157.04	210.72	306.65	213.08	1.47	0.051101
4933439C20Rik /// LOC236604	RIKEN cDNA 4933439C20 gene /// phosphatidylserine decarboxylase pseudogene	1439069_a_at	BB006121	236604 /// 66776	Mm.30245.5	215.77	245.5	219.83	414.79	418.85	566.46	2.06	0.047189		251.03	233.79	197.97	429.17	495.82	416.82	1.97	0.011942
Prpf39	PRP39 pre-mRNA processing factor 39 homolog (yeast)	1428172_at	BB460975	328110	Mm.28480.2	175.21	142.78	216.88	381.32	343.88	375.78	2.06	0.006237		189.18	212.4	258.99	268.52	361.88	367.71	1.51	0.031151
Prpf4b	PRP4 pre-mRNA processing factor 4 homolog B (yeast)	1425497_a_at	U48737	19134	Mm.10027.1	177.42	143.15	206.58	326.2	322.09	437.38	2.06	0.01615		245.71	266.48	302.93	316.47	356.58	445.02	1.37	0.041723
Ddx50	DEAD (Asp-Glu-Ala-Asp) box polypeptide 50	1417875_at	NM_053183	94213	Mm.114116.1	1323.2	899.44	1370.34	2550.99	2148.05	2693.46	2.06	0.000522		1267.48	1261.62	1221.39	2140.83	1809.29	2357.74	1.68	0.037653
Rcl1	RNA terminal phosphate cyclase-like 1	1416730_at	BC004574	59028	Mm.28630.1	884.24	951.7	831.15	1765.61	1847.04	1874.25	2.06	0.003016		996.46	771.81	664.05	1759.57	997.61	1081.16	1.58	0.09653
Stub1	STIP1 homology and U-Box containing protein 1	1434412_x_at	AW490135	56424	Mm.181881.2	490.11	467.85	549.52	1104.62	962.19	1022.69	2.05	0.006893		505.98	598.17	595.69	608.8	875.74	558.62	1.2	0.335563
Bax	Bcl2-associated X protein	1416837_at	BC018228	12028	Mm.19904.1	402.4	368.7	373.8	748.58	842.96	759.81	2.05	0.00874		279.36	459.88	378.54	648.77	565.32	593.8	1.62	0.095202
Triap1	TP53 regulated inhibitor of apoptosis 1	1460702_at	AK007514	69076	Mm.27951.1	154.54	87.78	116.31	301.46	198.71	230.38	2.04	0.008508		94.12	186.13	161.17	202.58	253.25	292.75	1.7	0.032278
Ccnl1	cyclin L1	1423622_a_at	BM250672	56706	Mm.175612.1	920.41	712.07	678.27	1526.4	1714.46	1481.27	2.04	0.019671		1175.83	1333.95	1847.7	1645.81	1375.15	2019.13	1.16	0.214868
D4Wsu132e	DNA segment, Chr 4, Wayne State University 132, expressed	1417321_at	NM_138590	28027	Mm.28207.1	196.15	211.27	211.57	366.69	517.07	381.82	2.04	0.041163		212.71	224.9	212.46	267.86	234.73	324.57	1.27	0.184213
Pik3r4	phosphatidylinositol 3 kinase, regulatory subunit, polypeptide 4, p150	1460352_s_at	BC017537	75669	Mm.25333.1	159.76	168.07	123.49	307.76	317.78	291.93	2.03	0.00177		128.03	131.92	188.87	220.92	256.26	214.39	1.54	0.108942
Smg7	Smg-7 homolog, nonsense mediated mRNA decay factor (C. elegans)	1455574_at	AI853422	226517	Mm.23816.1	166.34	256.99	211.38	402.92	528.62	359.27	2.03	0.027194		264.68	255.88	271.47	253.07	388.12	333.19	1.23	0.280888
2210013O21Rik	RIKEN cDNA 2210013O21 gene	1430538_at	BB303199	70123	Mm.20883.1	166.78	178.79	135.14	289.28	330.63	356.62	2.03	0.03012		143.52	175.45	118.27	274.47	311.2	273.25	1.96	0.00272
AI451617 /// Trim30	tripartite motif protein 30 /// expressed sequence AI451617	1456494_a_at	BG068242	20128 /// 209387	Mm.3288.3	61.33	144.65	137.03	183.91	276.95	230.39	2.02	0.010009		7.63	20.08	21.25	53.88	9.79	11.06	1.53	0.692974
Ypel2	yippee-like 2 (Drosophila)	1454901_at	BG069663	77864	Mm.24166.1	58.63	159.98	41.29	155.39	266.21	104.65	2.02	0.020784		150.96	96.46	93.42	97.47	147.1	107.89	1.03	0.910662
AA408296	expressed sequence AA408296	1452099_at	BG070043	215193	Mm.31551.1	117.84	131.67	123.63	289.26	249.54	215.36	2.02	0.032453		69.41	184.87	205.44	228.46	293.65	245.58	1.67	0.096646
Setd6	SET domain containing 6	1428797_at	AK010304	66083	Mm.24616.1	105.44	98.88	107.82	225.7	226.09	177.74	2.02	0.027897		83.1	133.64	106.2	155.75	225.15	163.86	1.69	0.017089
Sfrs12	splicing factor, arginine/serine-rich 12	1427136_s_at	AV012790	218543	Mm.33908.1	279.24	198.52	277.83	574.56	480.1	473.15	2.02	0.014461		421.55	526.07	602.62	600.49	421.11	470.53	-1.04	0.863585
Clk4	CDC like kinase 4	1427663_a_at	BG921314	12750	Mm.9488.3	154.72	213.68	135.93	320.26	347.49	344.25	2.01	0.015886		134.9	139.83	191.31	259.84	226.22	305.22	1.7	0.011001
Acot1 /// Acot2	acyl-CoA thioesterase 1 /// acyl-CoA thioesterase 2	1422997_s_at	NM_134188	171210 /// 26897	Mm.219457.1	281.42	126.62	165.68	521.58	254.71	376.02	2.01	0.028892		384.25	550.95	366.03	420.85	393.3	258.69	-1.21	0.32101
Tor1b	torsin family 1, member B	1417820_at	BB004887	30934	Mm.206786.1	228.61	189.76	231.74	459.68	456.86	388.21	2.01	0.021566		234.78	263.96	422.37	524.55	394.43	361.29	1.39	0.359224
Nfxl1	nuclear transcription factor, X-box binding-like 1	1417145_at	NM_133921	100978	Mm.27827.1	242.56	205.65	282.89	460.86	528.58	482.35	2.01	0.023348		253.26	225.69	291.55	336.15	303.34	407.34	1.36	0.016385
Prpf4b	PRP4 pre-mRNA processing factor 4 homolog B (yeast)	1455696_a_at	BB344827	19134	Mm.10027.3	1078.56	1037.46	1205.53	2250.61	2206.6	2197.83	2	0.002849		1605.09	1782.18	1789.71	2227.09	2406.63	3018.44	1.48	0.054957
Luc7l	Luc7 homolog (S. cerevisiae)-like	1455261_at	BB400102	66978	Mm.25619.1	103.76	90.82	110.41	238.66	168.76	202.44	2	0.027244		134.09	163.35	191.68	211.01	214.9	225.27	1.33	0.050105
Gss	glutathione synthetase	1448273_at	NM_008180	14854	Mm.7504.1	380.8	216.45	374.37	817.28	473.39	656.99	2	0.02843		465.62	495.97	686.37	595.31	719.59	577.81	1.15	0.495995
Xpnpep3	X-prolyl aminopeptidase (aminopeptidase P) 3, putative	1437926_at	BI076709	321003	Mm.42492.1	194.02	180.32	195.47	390.99	381.78	369.51	2	0.001974		303.19	304.76	291.2	355.99	360.61	351.83	1.19	0.00163
Nfrkb	nuclear factor related to kappa B binding protein	1434753_at	BM120578	235134	Mm.34792.1	85.63	94.63	100.69	156.65	184.6	221.37	2	0.022936		83.59	80.66	115.6	135.4	150.95	99.22	1.38	0.312915
Gsta3	glutathione S-transferase, alpha 3	1423436_at	AI172943	14859	Mm.14719.1	9234.3	11193.5	9355.11	5173.5	4323.22	5412.86	-2	0.035289		5787.37	4122.95	5677.12	2927.97	1943.58	1975.98	-2.28	0.022071
Isoc1	isochorismatase domain containing 1	1425051_at	AK010892	66307	Mm.182574.1	223.88	173.12	212.48	114.79	54.42	135.46	-2	0.015029		136.2	213.53	221.91	136.45	150.52	136.92	-1.35	0.193765
Dnajc19	DnaJ (Hsp40) homolog, subfamily C, member 19	1423625_a_at	AV053772	67713	Mm.26644.1	1997.07	1405.94	1702.76	941.37	687.61	929.33	-2	0.014806		1607.86	2267.52	2855.93	1532.04	1348.58	1996.96	-1.38	0.150711
Gnmt	glycine N-methyltransferase	1417422_at	NM_010321	14711	Mm.29395.1	4631.16	5765.32	5207.42	2427.8	2617.51	2712.96	-2.01	0.01121		3669.3	1014.86	1259.09	785.3	414.34	235.75	-4.14	0.16544
Ddah1	dimethylarginine dimethylaminohydrolase 1	1454995_at	AW556888	69219	Mm.119073.1	469.56	506.48	556.16	280.64	241.09	238.44	-2.02	0.020474		482.61	305.9	502.95	277.94	277.42	232	-1.64	0.145888
Ctnnbl1	catenin, beta like 1	1448582_at	NM_025680	66642	Mm.45193.1	685.89	727.66	652.35	347.19	329.27	347.33	-2.02	0.00612		330.14	317.9	234.84	298.54	312.37	232.91	-1.05	0.29829
Gstt1	glutathione S-transferase, theta 1	1418186_at	BC012254	14871	Mm.2746.1	5441.83	3903.39	6024.65	2211.86	2189.27	3214.55	-2.02	0.029229		3789.51	2288.66	2516.58	1593.06	925.23	1048.6	-2.41	0.023576
Ak3	adenylate kinase 3	1423717_at	BC019174	56248	Mm.27450.1	1557.61	1756.2	1882.23	854.18	822.08	895.97	-2.02	0.009728		1052.14	1219.49	1000.06	824.11	797.46	694.22	-1.41	0.029898
Stard5	StAR-related lipid transfer (START) domain containing 5	1422821_s_at	BI076697	170460	Mm.25702.1	242.18	330.36	246.92	125.25	158.6	122.25	-2.02	0.015111		136.3	60.44	89.16	91.2	73.5	43.62	-1.37	0.315265
Adk	adenosine kinase	1416319_at	NM_134079	11534	Mm.19352.1	1878.08	1899.51	2000.88	845.6	918.07	1082.72	-2.03	0.001143		1607.23	1424.35	1590.63	1295.11	923.6	1173.17	-1.36	0.017253
Amy1	amylase 1, salivary	1417765_a_at	NM_007446	11722	Mm.33941.1	4033.68	4371.81	3725.41	1825.63	2345.3	1767.61	-2.04	0.001305		1610.31	773.36	1185.56	626.63	561.8	535.94	-2.07	0.11066
LOC639942 /// Qpct	glutaminyl-peptide cyclotransferase (glutaminyl cyclase) /// similar to Glutaminyl-peptide cyclotransferase precursor (QC) (Glutaminyl-tRNA cyclotransferase) (Glutaminyl cyclase)	1426622_a_at	BB150720	639942 /// 70536	Mm.46475.1	365.83	344.66	312.06	198.27	134.31	166.96	-2.05	0.011838		212.28	169.85	244.83	185.23	115.92	185.47	-1.29	0.042667
Zadh2	zinc binding alcohol dehydrogenase, domain containing 2	1451277_at	BC025897	225791	Mm.31536.1	375.8	429.13	445.6	171.02	230.79	205.2	-2.06	0.003699		372.6	268.17	273.45	162.51	204.23	160.01	-1.74	0.094945
Ivd	isovaleryl coenzyme A dehydrogenase	1449001_at	AV221988	56357	Mm.6635.1	361.86	319.17	303.46	156.41	214.5	106.23	-2.06	0.034615		310.15	256.56	210.19	186.65	172.99	120.12	-1.62	0.015241
Hsd17b10	hydroxysteroid (17-beta) dehydrogenase 10	1438391_x_at	AV078914	15108	Mm.6994.2	1397.37	1437.83	1555.64	709.92	797.83	627.22	-2.06	0.013808		1106.28	763.89	751.99	547.01	366.45	501.14	-1.85	0.045639
0610010O12Rik	RIKEN cDNA 0610010O12 gene	1427878_at	AK002512	66060	Mm.27841.1	213.12	237.58	191.53	111.35	140.01	61.11	-2.06	0.008704		61.24	48.09	35.38	29.19	57.62	30.11	-1.24	0.525977
Mm.18472.1		1417769_at	AW208944		Mm.18472.1	184.22	137.03	158.05	104.13	58.98	69.06	-2.06	0.001657		210.02	315.48	179.44	93.31	130.62	252.94	-1.48	0.429116
Acat2	acetyl-Coenzyme A acetyltransferase 2	1435630_s_at	AV148646	110460	Mm.196520.4	2895.89	2333.15	3243.1	1621.44	744.7	1726.18	-2.07	0.004209		2388.8	2269.27	2416.85	1831.16	1510.3	1433.29	-1.48	0.024787
Dbi	diazepam binding inhibitor	1422432_at	NM_007830	13167	Mm.2785.1	12821.8	13805.8	12391.5	7799.33	5228.46	5747.78	-2.08	0.022411		7416.55	8092.48	9632.01	5988.36	4374.57	4541.78	-1.69	0.085601
Hsd17b10	hydroxysteroid (17-beta) dehydrogenase 10	1448286_at	NM_016763	15108	Mm.6994.1	2798.68	2667.56	2912.05	1262.47	1507.32	1242.49	-2.09	0.010801		2266.45	1629.21	1789.71	1255.64	1047.48	1030.34	-1.71	0.024294
9130016M20Rik	RIKEN cDNA 9130016M20 gene	1453397_at	AK018631	71620	Mm.5307.1	441.5	612.05	382.42	220.24	250.18	213.5	-2.1	0.048971		209.26	188.81	182.74	170.6	220.58	248.9	1.1	0.587479
Sdc2	syndecan 2	1417012_at	AU021035	15529	Mm.29350.1	532.84	706.48	569.64	231.48	312.31	317.69	-2.1	0.016983		230.65	108.92	138.22	152.95	79	56.64	-1.66	0.062883
Sar1b	SAR1 gene homolog B (S. cerevisiae)	1428163_at	AK010187	66397	Mm.196592.1	4505.46	4425.33	3977.33	1922.13	1813.24	2392.07	-2.11	0.021588		2287.38	2869.33	2965.72	2155.56	2022.04	2366.48	-1.24	0.128915
Suclg2	succinate-Coenzyme A ligase, GDP-forming, beta subunit	1427441_a_at	BF608645	20917	Mm.34632.1	697.65	991.4	801.34	428.88	396.7	355.26	-2.11	0.04356		506.86	492.67	421.76	347.89	533.32	403.25	-1.11	0.521574
Sybl1	synaptobrevin like 1	1426269_at	BC003764	20955	Mm.1517.1	877.23	606.32	641.9	360.98	334.5	312.31	-2.11	0.037034		453.4	464.96	516.65	405.97	428.93	455.12	-1.11	0.0225
Zfp62	zinc finger protein 62	1425495_at	BC022935	22720	Mm.16650.1	198.51	161.26	127.87	106.74	78.41	46.48	-2.11	0.001445		122.14	166.8	105.35	89.98	84.72	141	-1.25	0.52285
Tmlhe	trimethyllysine hydroxylase, epsilon	1420726_x_at	AY033513	192289	Mm.139078.1	183.09	168.97	147.05	60.27	81.83	94.48	-2.11	0.049741		125.2	102.22	79.21	65.87	76.36	82.04	-1.37	0.266018
Myo1c	myosin IC	1449551_at	NM_008659	17913	Mm.25194.1	219.88	310.06	318.83	115.57	154.86	129.02	-2.12	0.026404		96.29	111.07	74.69	99.47	108.07	101.79	1.1	0.426067
Iah1	isoamyl acetate-hydrolyzing esterase 1 homolog (S. cerevisiae)	1454898_s_at	AU016407	67732	Mm.27681.2	1289	1445.41	1171.05	691.29	523.83	622.2	-2.13	0.027595		1152.8	951.95	579.87	633.88	583.22	528.52	-1.54	0.151131
LOC639654 /// Syde2	synapse defective 1, Rho GTPase, homolog 2 (C. elegans) /// similar to synapse defective 1, Rho GTPase, homolog 1	1437424_at	BG069296	214804 /// 639654	Mm.24692.1	365.4	275.1	319.99	127.87	138.08	185.02	-2.13	0.037502		393.56	187.61	197.77	178.74	198.55	169.99	-1.42	0.383322
Acat1	acetyl-Coenzyme A acetyltransferase 1	1424183_at	BG070487	110446	Mm.219649.1	10305.9	10017.5	9532.04	4742.76	3912.56	5332.12	-2.13	0.011286		6730.83	5337.66	6351.9	3879.61	3318.9	3439.64	-1.73	0.012119
Foxa2	forkhead box A2	1422833_at	NM_010446	15376	Mm.938.1	216.41	150.51	228.31	137.45	39.98	101.57	-2.13	0.017256		40.25	72.63	91.23	47.49	78.31	47.04	-1.18	0.600049
Prdx4	peroxiredoxin 4	1416166_a_at	NM_016764	53381	Mm.19127.1	6360.27	4271.13	4933.63	2902.05	1858.07	2551.94	-2.13	0.016135		2029.79	2742.43	1664.27	1446.84	1441.88	2610.4	-1.17	0.68364
Gcat	glycine C-acetyltransferase (2-amino-3-ketobutyrate-coenzyme A ligase)	1417823_at	AK013138	26912	Mm.18618.1	782.15	592.38	952.23	376.65	286.29	421.47	-2.15	0.02376		738.76	683.47	950.84	528.04	500	370.05	-1.7	0.126603
Bcar3	breast cancer anti-estrogen resistance 3	1415936_at	NM_013867	29815	Mm.45815.1	194.94	272.28	195.86	110.34	103.47	94.74	-2.15	0.044383		142.17	78.79	115.88	57.75	77.35	56.36	-1.76	0.187475
Aldh7a1	aldehyde dehydrogenase family 7, member A1	1460167_at	BC012407	110695	Mm.30250.1	2284.94	2660.24	2569.46	1305.49	975.14	1192.8	-2.16	0.022225		1504.11	1208.68	1157.05	776.18	855.48	640.88	-1.7	0.039095
Aqp11	aquaporin 11	1429254_at	BF472491	66333	Mm.29756.1	545.58	540.24	710.38	271.73	221.89	337.69	-2.16	0.007804		424.03	209.36	219.89	193.51	114.57	106.27	-2.06	0.074855
Selk	selenoprotein K	1423225_at	AK007523	80795	Mm.104491.1	4318.17	4125.65	3960.34	1792.37	2059.49	1880.36	-2.16	0.004576		1866.11	1406.33	1796	1483.98	1162.17	1313.37	-1.28	0.033234
Fdps	farnesyl diphosphate synthetase	1423418_at	BI247584	110196	Mm.39472.1	4599.49	4870.78	6823.5	3007.42	1332.67	3166.11	-2.17	0.048466		2494.58	2347.75	1330.91	1704.62	1687.68	1001.73	-1.4	0.049552
Ccl9	chemokine (C-C motif) ligand 9	1417936_at	AF128196	20308	Mm.2271.1	2344.95	2599.25	2462.54	1098.98	1217.41	1086.84	-2.18	0.0011		2305.71	1721.57	1792.06	851.94	890.2	518.42	-2.57	0.023446
Nfia	nuclear factor I/A	1456087_at	BB089547	18027	Mm.31274.1	382.93	433.52	340.01	165.13	258.4	105.44	-2.19	0.007084		210.82	123.31	182.8	179.31	181.07	110.38	-1.1	0.727508
Gsn	gelsolin	1415812_at	NM_010354	227753	Mm.21109.1	1011.14	926.38	919.97	383.07	588.38	335.54	-2.19	0.029197		1037.69	1241.12	1160.69	346.45	274.98	210.82	-4.13	0.010335
Pfkfb1	6-phosphofructo-2-kinase/fructose-2,6-biphosphatase 1	1427213_at	X98848	18639	Mm.21017.1	1424.05	1311.89	1391.8	656.03	489.11	737.01	-2.19	0.004339		358.75	140.29	176.51	170.23	91.57	89.06	-1.93	0.121767
Cyp2c70	cytochrome P450, family 2, subfamily c, polypeptide 70	1424273_at	BC025822	226105	Mm.29119.1	8845.96	7935.33	8735.62	3698	3662.22	4270.21	-2.19	0.003272		1644.1	536.03	830.42	683.42	582.42	401.09	-1.81	0.263496
Gsn	gelsolin	1437171_x_at	AV025667	227753	Mm.21109.3	2052.77	2157.83	1519.82	724.46	1299.01	577.45	-2.2	0.018677		2210.38	2115.06	1786.21	559.45	579.55	603.28	-3.51	0.009211
Isoc1	isochorismatase domain containing 1	1425053_at	AK010892	66307	Mm.182574.1	361.08	369.01	383.14	226.31	124.7	155.54	-2.2	0.027233		216.85	334.66	215.63	203.24	242.29	219.68	-1.15	0.370231
Acat1	acetyl-Coenzyme A acetyltransferase 1	1451271_a_at	BG070487	110446	Mm.219649.1	12764.3	11257.8	10967.5	6041.89	4604.88	5198.17	-2.21	0.002303		8707.37	6115.54	7286.1	4844.81	4012.66	4285.8	-1.68	0.0277
LOC675501 /// Serpina1a /// Serpina1b /// Serpina1c /// Serpina1d /// Serpina1e	serine (or cysteine) peptidase inhibitor, clade A, member 1a /// serine (or cysteine) preptidase inhibitor, clade A, member 1b /// serine (or cysteine) peptidase inhibitor, clade A, member 1c /// serine (or cysteine) peptidase inhibitor, clade A, member 1d /// serine (or cysteine) peptidase inhibitor, clade A, member 1e /// similar to Alpha-1-antitrypsin 1-2 precursor (Serine protease inhibitor 1…	1449321_x_at	NM_009246	20700 /// 20701 /// 20702 /// 20703 /// 20704 /// 675501	Mm.89843.1	4821.6	6067.94	4142.57	2170.02	2716.99	1880.99	-2.22	0.01312		1597.66	1086.55	1228.31	795.82	802	730.51	-1.68	0.072152
Socs2	suppressor of cytokine signaling 2	1418507_s_at	NM_007706	216233	Mm.4132.1	1513.86	1294.72	896.78	697.76	486.91	474.07	-2.23	0.034331		169.28	142.26	200.81	246.82	199.96	254.86	1.37	0.013114
Hpd	4-hydroxyphenylpyruvic acid dioxygenase	1424618_at	BC013343	15445	Mm.6584.1	4911.77	9698.29	6547.77	2494.33	4933.59	2017.7	-2.24	0.034662		2733.16	1357.6	1184.42	549.56	546.49	259.87	-3.89	0.097108
Iah1	isoamyl acetate-hydrolyzing esterase 1 homolog (S. cerevisiae)	1429119_at	AK005287	67732	Mm.180162.1	587.24	611.39	719.83	328	232.34	293.24	-2.25	0.019111		536.4	459.57	397.35	303.33	306.94	223.99	-1.67	0.016334
Gyk	glycerol kinase	1422704_at	BF683028	14933	Mm.3242.1	3197.31	2728.41	2796.93	1384.3	1291.17	1182.72	-2.26	0.004451		1953.48	1008.04	1099.93	874.22	1090.9	848.65	-1.44	0.351754
Mm.42110.2		1437285_at	BB277742		Mm.42110.2	172.19	136.84	147.93	90.94	56.91	53.64	-2.27	0.002884		255.89	263.36	176.44	186.09	186.66	198.12	-1.22	0.319874
0610005C13Rik	RIKEN cDNA 0610005C13 gene	1434906_at	AI182092	71661	Mm.200459.1	681.48	858	754.19	248.85	260.67	501.02	-2.27	0.049979		631.97	291.29	312	307.39	394.55	185.91	-1.39	0.447752
St6gal1	beta galactoside alpha 2,6 sialyltransferase 1	1420927_at	BG075800	20440	Mm.149029.1	158.8	205.47	258.66	92.01	60.82	121.65	-2.27	0.042625		80.14	37.2	36.96	40.56	37.29	32.4	-1.4	0.361687
Elovl6	ELOVL family member 6, elongation of long chain fatty acids (yeast)	1417404_at	NM_130450	170439	Mm.26171.1	2195.01	2294.79	2585.07	1144.82	874.36	1095.99	-2.27	0.010497		1199.14	652.76	851.69	553.24	554.21	419.63	-1.77	0.132832
Idi1	isopentenyl-diphosphate delta isomerase	1423804_a_at	BC004801	319554	Mm.29847.1	2197.73	2069.97	2293.38	1218.28	571.85	1084.83	-2.28	0.014591		1599.18	1763.68	1451.92	933.91	1014.36	1261.11	-1.5	0.091327
C8b	complement component 8, beta subunit	1427472_a_at	BC022129	110382	Mm.87072.1	2878.52	2560.25	3468.42	1508.85	881.74	1507.32	-2.29	0.0103		1777.11	1062.35	1229.14	546.02	401.83	329.62	-3.18	0.030191
Pigp	phosphatidylinositol glycan anchor biosynthesis, class P	1436038_a_at	BF318238	56176	Mm.39490.4	808.77	652.63	686.8	282.2	273.92	379.5	-2.3	0.024582		654.86	728.04	794.57	516.71	399.44	503.5	-1.53	0.04927
Epb4.1l4b	erythrocyte protein band 4.1-like 4b	1418294_at	NM_019427	54357	Mm.28217.1	236.82	298.06	272.16	127.26	99.6	123.83	-2.3	0.027443		78.96	38.45	51.27	42.87	43.75	47.59	-1.26	0.457312
Ncald	neurocalcin delta	1417569_at	BG071381	52589	Mm.135621.1	228.18	188.6	294.22	119.81	62.93	125.92	-2.3	0.017181		154.94	117.21	181.47	127.25	86.45	98.64	-1.45	0.119062
Pemt	phosphatidylethanolamine N-methyltransferase	1450612_a_at	NM_008819	18618	Mm.2731.1	2450.99	2813.74	2182.47	1100.18	1121.13	999.02	-2.31	0.01112		557.88	221.78	281.69	141.6	75.54	22.42	-4.43	0.072878
Dbt	dihydrolipoamide branched chain transacylase E2	1449118_at	NM_010022	13171	Mm.3636.1	649.77	864.84	639.38	348.28	269.27	314.89	-2.31	0.049797		906.2	577.95	867.15	351.06	292.51	258.76	-2.61	0.040266
Acly	ATP citrate lyase	1425326_at	BI456232	104112	Mm.25316.1	528.78	640	747.08	332.28	174.45	317.85	-2.32	0.049715		243.09	263.07	292.21	197.08	230.05	187.96	-1.3	0.108077
0 day neonate lung cDNA, RIKEN full-length enriched library, clone	E030049A20 product	1445349_at	BB536254	0	Mm.136889.1	263.95	247.69	297.7	93.51	161.03	93.33	-2.33	0.048015		103.12	40.56	63.5	19.86	12.9	9.3	-4.93	0.075569
Idh1	isocitrate dehydrogenase 1 (NADP+), soluble	1422433_s_at	NM_010497	15926	Mm.9925.1	5581.15	4645.25	4872.7	2408.08	1679.07	2405.67	-2.33	0.005294		3326.03	2894.69	3502.88	2196.79	1605.87	2101.93	-1.65	0.003813
Lpin1	lipin 1	1418288_at	NM_015763	14245	Mm.28548.1	1466.21	2204.92	1033.48	647.72	934.45	441.25	-2.33	0.046334		424.15	119.3	135	138.81	176.16	96.9	-1.65	0.475492
Trim2	tripartite motif protein 2	1459860_x_at	BB466780	80890	Mm.130330.2	518.38	460.98	342.11	239.02	131.68	193.66	-2.34	0.042748		491.53	343.57	551.47	289.62	408.27	220.08	-1.51	0.31231
Gsn	gelsolin	1436991_x_at	AV025559	227753	Mm.21109.2	2618.8	2220.87	2162.36	826.37	1411.3	758.55	-2.34	0.042883		2836.64	2178.95	1934.43	829.03	684.84	637.07	-3.23	0.01707
LOC14210	hypothetical LOC14210	1439263_at	BB388301	14210	Mm.3421.2	191.35	146.75	141.81	71.48	80.42	52.19	-2.35	0.027266		126.83	108.07	112.36	53.54	51.03	57.47	-2.14	0.008737
Pgcp	plasma glutamate carboxypeptidase	1416441_at	BB468025	54381	Mm.14894.1	727.96	900.14	736.02	334.65	402.72	269.45	-2.35	0.004625		534.18	382.19	389.51	240.9	180.97	199.93	-2.1	0.020071
1110067D22Rik	RIKEN cDNA 1110067D22 gene	1451313_a_at	BC019131	216551	Mm.76694.1	795.22	821.91	621.8	329.33	377.36	238.31	-2.37	0.003261		466.95	360.86	329.16	231.77	314.24	224.71	-1.5	0.147282
Pde4dip	phosphodiesterase 4D interacting protein (myomegalin)	1433761_at	AV374669	83679	Mm.9838.1	276.49	357.7	322.85	126.53	161.88	114.81	-2.37	0.009045		207.19	294.09	169.29	118.04	118.14	156.53	-1.71	0.188392
Paox	polyamine oxidase (exo-N4-amino)	1428859_at	AK010469	212503	Mm.44197.1	347.66	385.92	262.87	125.21	157.11	138.9	-2.37	0.029924		169.55	137.6	171.25	81.88	95.71	87.03	-1.81	0.040104
Bhlhb9	basic helix-loop-helix domain containing, class B9	1428512_at	AK012577	70237	Mm.18574.1	721.17	683.78	758.84	275.95	262.96	375.78	-2.37	0.001881		663.39	662.59	577.18	460.17	391.5	476.43	-1.43	0.060702
Retsat	retinol saturase (all trans retinol 13,14 reductase)	1424715_at	BB775176	67442	Mm.27506.1	259.97	333.22	282.16	138.7	120.05	111.25	-2.37	0.023972		166.57	125.96	109.02	80.1	81.36	59.12	-1.82	0.044443
Qdpr	quinoid dihydropteridine reductase	1423664_at	BC002107	110391	Mm.30204.1	1680.93	2124.84	1922.64	922.43	748.75	745.18	-2.37	0.026123		1046.94	1124.61	978.5	609.3	734.6	565.25	-1.65	0.001104
Dnase2a	deoxyribonuclease II alpha	1448986_x_at	NM_010062	13423	Mm.220988.1	1278.98	2118.07	1260.36	651.89	821.66	479.6	-2.38	0.046905		580.01	282.48	260.52	325.31	185.1	256.1	-1.47	0.245276
Shmt1	serine hydroxymethyltransferase 1 (soluble)	1422198_a_at	NM_009171	20425	Mm.3379.1	283.1	354.15	338.28	140.84	96.06	173.17	-2.38	0.033547		256.74	246.44	291.51	257.39	164.25	153.54	-1.38	0.210863
Echdc1	enoyl Coenzyme A hydratase domain containing 1	1419552_at	NM_025855	52665	Mm.41728.1	416.61	456.64	385.41	198.24	131.9	193.37	-2.4	0.026325		196.48	315.05	260.08	168.93	201.21	214.08	-1.32	0.140257
1110067D22Rik	RIKEN cDNA 1110067D22 gene	1424318_at	BC019131	216551	Mm.76694.1	511.04	513.83	450.4	220.91	193.52	198.5	-2.41	0.004709		224.68	241.49	176.3	138.93	146.59	119.82	-1.59	0.020824
Gipc2	GIPC PDZ domain containing family, member 2	1417178_at	NM_016867	54120	Mm.97.1	130.38	142.37	216.53	49.38	56.49	96.1	-2.42	0.016385		103.51	153.29	155.51	93.56	152.97	111.92	-1.15	0.304526
Arhgap5	Rho GTPase activating protein 5	1450896_at	BM248774	11855	Mm.35059.1	397.03	355.94	294.37	123.69	195.03	112.39	-2.43	0.02708		194.77	166.44	83.14	96.49	66.76	122.52	-1.55	0.370339
Dfna5h	deafness, autosomal dominant 5 homolog (human)	1421534_at	NM_008016	54722	Mm.3421.1	875.27	1148.36	1262.52	351.42	498.07	503.73	-2.43	0.010921		1046.25	602.23	642.99	536.96	462.53	490.45	-1.54	0.158131
Nt5dc2	5'-nucleotidase domain containing 2	1424882_a_at	BC011230	70021	Mm.30083.1	1037.56	821.88	1429.16	478.81	297.19	565.06	-2.45	0.026536		978.92	710.82	648.76	568.31	524.99	376.99	-1.59	0.047575
Snrpd3	small nuclear ribonucleoprotein D3	1422885_at	NM_026095	67332	Mm.45151.1	229.59	281.8	305.27	126.53	86.9	120.03	-2.45	0.031208		90.59	72.27	61.71	76.06	45.8	40.51	-1.38	0.026636
Csad	cysteine sulfinic acid decarboxylase	1427981_a_at	AY033912	246277	Mm.41853.1	2517.29	4635.51	3126.73	1262.84	1779.3	1118.28	-2.47	0.047791		964.34	472.96	728.39	467.7	390.85	390.48	-1.73	0.127079
Mgst2	microsomal glutathione S-transferase 2	1452592_at	AV066880	211666	Mm.24679.1	554.85	434.25	431.36	213.56	231.49	128.29	-2.48	0.020736		476.9	338.28	515.29	275.23	147.62	192.51	-2.16	0.030106
Slc16a7	solute carrier family 16 (monocarboxylic acid transporters), member 7	1448502_at	NM_011391	20503	Mm.29161.1	454.38	445.85	348.35	137.55	203.47	160.51	-2.49	0.021803		282.3	206.06	277.43	156.93	128.12	137.55	-1.81	0.025707
Spp2	secreted phosphoprotein 2	1418916_a_at	NM_029269	75396	Mm.28247.1	3709.85	3449.82	3928.21	1762.1	1059.89	1616.27	-2.5	0.003758		3412.76	3232.11	4335.14	1326.77	1468.45	1393.16	-2.62	0.02328
Pcmtd1	protein-L-isoaspartate (D-aspartate) O-methyltransferase domain containing 1	1435635_at	BB549335	319263	Mm.21539.1	202	297.96	271.54	94.43	93.53	118.81	-2.51	0.031114		136.95	125.07	184.72	100.3	78.92	100.74	-1.6	0.061423
Agpat2	1-acylglycerol-3-phosphate O-acyltransferase 2 (lysophosphatidic acid acyltransferase, beta)	1428821_at	AK010891	67512	Mm.24244.1	1423.07	1422.15	1422.61	628.19	482.74	583.73	-2.52	0.002478		786.27	456.62	490.83	317.71	281.39	215.46	-2.13	0.070676
1810015C04Rik	RIKEN cDNA 1810015C04 gene	1424683_at	BC019494	66270	Mm.25311.2	908.97	1026.4	741.17	219.97	592.35	246.96	-2.53	0.019768		748.87	259.81	229.48	160.23	121.92	89.28	-3.33	0.193697
Slc2a2	solute carrier family 2 (facilitated glucose transporter), member 2	1449067_at	NM_031197	20526	Mm.18443.1	1672.88	2532.44	2193.31	770.71	797.73	937.01	-2.55	0.032858		1813.65	1016.56	1085.32	823.47	476.53	548.26	-2.12	0.044564
1810063B05Rik	RIKEN cDNA 1810063B05 gene	1435864_a_at	BG975168	67892	Mm.31946.2	893.66	681.06	647.72	287.25	248.76	333.62	-2.56	0.033665		617.85	749.02	761.99	567.16	435.16	568.94	-1.35	0.134474
Sdc2	syndecan 2	1417011_at	AU021035	15529	Mm.29350.1	735.71	1006.61	735.66	245.72	423.03	298.63	-2.56	0.007162		300.93	214.69	283.34	170.01	124.15	101.15	-2.02	0.03673
Adhfe1	alcohol dehydrogenase, iron containing, 1	1424392_at	BC026584	76187	Mm.28514.1	530.29	585.55	579.99	225.23	170.71	264.24	-2.57	0.010094		496.87	223.66	379.36	90.22	76.93	49.87	-5.07	0.062244
Gsta4	glutathione S-transferase, alpha 4	1416368_at	NM_010357	14860	Mm.2662.1	287.44	192.99	262.75	117.25	62.62	105.71	-2.6	0.005845		500.56	398.91	618.88	255.2	274.41	255.44	-1.93	0.071227
Gsta3	glutathione S-transferase, alpha 3	1423437_at	AI172943	14859	Mm.14719.1	1200.35	1488.99	1176.66	499.72	532.29	443.14	-2.62	0.010033		780.24	462.09	746.2	261.14	295.62	185.92	-2.68	0.079865
Cyp51	cytochrome P450, family 51	1422533_at	NM_020010	13121	Mm.140158.1	833.12	784.03	856.31	358.74	174.53	410.89	-2.62	0.009695		691.25	674.13	586.28	449.06	505.14	466.79	-1.37	0.038276
Aldh8a1	aldehyde dehydrogenase 8 family, member A1	1427337_at	BC013511	237320	Mm.90181.1	813.79	1465.84	1091.46	379.03	484.14	419.58	-2.63	0.048048		694.05	548.79	658.52	293.64	245.79	192.64	-2.6	0.014421
Nsdhl	NAD(P) dependent steroid dehydrogenase-like	1416222_at	BC019945	18194	Mm.38792.1	1476.59	1398.25	1329.35	585.06	335.85	677.67	-2.63	0.018295		930.6	847.66	662.87	786.89	646.43	542.46	-1.24	0.02315
Mccc2	methylcrotonoyl-Coenzyme A carboxylase 2 (beta)	1432472_a_at	AK019760	78038	Mm.137327.1	146.25	182.35	157.13	65.9	57.89	60.26	-2.64	0.015981		48.14	64.07	53.33	55.88	49.15	52.93	-1.05	0.73954
Gstz1	glutathione transferase zeta 1 (maleylacetoacetate isomerase)	1427552_a_at	AB041613	14874	Mm.29652.3	1784.03	1943.07	1833.88	750.78	531.67	822.99	-2.64	0.012488		1423.15	1436.1	1448.94	1006.62	891.51	718.32	-1.65	0.025163
Ncald	neurocalcin delta	1417568_at	BG071381	52589	Mm.135621.1	254.2	214.48	332.4	120.67	86.79	94.69	-2.65	0.043206		167.68	75.92	129.29	78.36	85.75	41.52	-1.81	0.231206
Acsl1	acyl-CoA synthetase long-chain family member 1	1460316_at	BI413218	14081	Mm.28962.1	135.17	164.14	99.3	48.48	71.86	28.75	-2.67	0.006075		37.97	53.74	18.89	35.69	26.34	31.08	-1.19	0.664307
Tspan12	tetraspanin 12	1454604_s_at	BB072896	269831	Mm.21950.1	581.01	813.51	380.49	189.71	339.33	135.21	-2.67	0.031141		251.8	206.98	171.38	146.25	150.05	95.61	-1.61	0.030329
Aldob	aldolase 2, B isoform	1451194_at	BC024112	230163	Mm.218862.1	18948.9	24547.9	20469.9	7411.37	7533.48	9057.01	-2.67	0.018681		12753.2	7674.9	9736.3	5354.47	4827.59	4281.37	-2.09	0.058004
Ptprd	protein tyrosine phosphatase, receptor type, D	1429052_at	AK003303	19266	Mm.41736.1	396.11	394.4	272.32	173.4	84.85	138.81	-2.68	0.048646		306.64	180.81	349.09	203.5	193.61	163.89	-1.49	0.250911
Fdx1	ferredoxin 1	1449108_at	D43690	14148	Mm.1061.1	2805.91	2573.91	3712	1141.55	800.1	1438.08	-2.69	0.009571		1287.93	858.97	970.06	650.11	538.81	512.22	-1.83	0.035942
Dmd	dystrophin, muscular dystrophy	1448665_at	NM_007868	13405	Mm.742.1	228.61	315.2	288.81	123.78	83.79	101.84	-2.69	0.042351		146.75	121.18	79.92	119.86	87.69	138.15	-1.01	0.982809
Aldoc	aldolase 3, C isoform	1451461_a_at	BC008184	11676	Mm.7729.1	744.31	1284.31	1072.07	358.68	517.97	270.15	-2.7	0.039388		531.72	234.13	192.95	172.56	98.14	97.3	-2.61	0.13815
Rgn	regucalcin	1448852_at	NM_009060	19733	Mm.2118.1	11225.3	11345.3	10746.4	5064.94	2463.93	4798.99	-2.7	0.017741		6250.68	5220.89	5554.48	3354.21	1874.45	2525.14	-2.2	0.00186
Maob	monoamine oxidase B	1434354_at	BB549292	109731	Mm.30026.1	1921.92	2565.66	2382.72	947.32	605.92	986.83	-2.7	0.036938		2126.8	2058.27	2649.9	1004.65	977.51	946.49	-2.33	0.023012
Idh1	isocitrate dehydrogenase 1 (NADP+), soluble	1419821_s_at	AI788952	15926	Mm.198116.1	2712.53	2020.24	2168.93	1032.99	715.83	806.83	-2.7	0.006418		1427.16	1469.45	1171.26	713.96	689.07	924.66	-1.75	0.0745
Txndc4	thioredoxin domain containing 4 (endoplasmic reticulum)	1423246_at	BI100077	76299	Mm.147685.1	380.79	296.51	235.16	120.98	86.76	125.24	-2.74	0.048286		216.62	161.3	168.45	93.12	113.75	126.73	-1.64	0.114703
Mccc2	methylcrotonoyl-Coenzyme A carboxylase 2 (beta)	1454840_at	BB548059	78038	Mm.137327.2	180.39	155.93	201.74	69.89	82.06	43.12	-2.76	0.043108		71.01	91.72	90	75	69.64	63.52	-1.21	0.258583
Ak3	adenylate kinase 3	1423718_at	BC019174	56248	Mm.27450.1	436.05	603.69	531.75	209.56	142.85	214.55	-2.77	0.039096		292.62	270.25	226.95	203.67	185.34	182.99	-1.38	0.037006
Cth	cystathionase (cystathionine gamma-lyase)	1426243_at	BC019483	107869	Mm.28301.1	4506.8	4993.63	4564.72	1687.04	1507.94	1870.36	-2.78	0.006634		4214.48	2068.94	3534.88	1375.66	1304.36	1177.49	-2.55	0.086755
Hp	haptoglobin	1448881_at	NM_017370	15439	Mm.26730.1	16399.1	24780.8	14526	5667.11	9952.73	4238.67	-2.81	0.014314		4385.68	1985.74	2085.82	1777.57	945.22	743.07	-2.44	0.07414
Gyk	glycerol kinase	1422703_at	BF683028	14933	Mm.3242.1	737.6	745.91	590.55	272.83	210.32	249.15	-2.83	0.015714		246.79	174	210.26	102.73	175.07	133.88	-1.53	0.223289
AI195470	expressed sequence AI195470	1440327_at	AA985897	107131	Mm.220980.1	3490.32	2545.13	3276.69	1147.94	1098.12	1031.52	-2.84	0.01931		669.31	363.8	361.54	230.71	262.82	204.87	-2	0.156498
Ccl9	chemokine (C-C motif) ligand 9	1448898_at	AF128196	20308	Mm.2271.1	1134.79	1471.11	1159.36	418.93	383.62	511.72	-2.86	0.026862		888.48	712.82	745.09	438.25	368.16	202.66	-2.33	0.016032
Cyp39a1	cytochrome P450, family 39, subfamily a, polypeptide 1	1418780_at	NM_018887	56050	Mm.17991.1	1138.15	1463.74	876.58	397.51	502.73	314.12	-2.86	0.02254		683.9	259.88	289.16	363.63	239.34	207.3	-1.52	0.263192
1190003J15Rik	RIKEN cDNA 1190003J15 gene	1455186_a_at	BI556771	76974	Mm.33800.2	2391.59	2913.04	2357.58	1241	615.37	813.61	-2.87	0.038549		1025.37	722.11	720.03	412.25	372.18	346.5	-2.18	0.033815
Elovl6	ELOVL family member 6, elongation of long chain fatty acids (yeast)	1417403_at	NM_130450	170439	Mm.26171.1	532.59	666.38	861.74	249.82	176.08	289.54	-2.88	0.034972		363.53	230.79	274.69	203.65	202.81	89.91	-1.75	0.125217
Aass	aminoadipate-semialdehyde synthase	1423523_at	BF687395	30956	Mm.18651.1	661.88	893.45	844.9	267.98	337.82	223.32	-2.89	0.016273		857.87	895.56	1359.29	447.87	491.05	508.28	-2.15	0.064233
Pcx	pyruvate carboxylase	1416383_a_at	NM_008797	18563	Mm.1845.1	1716.16	2521.07	2281.21	713.05	1018.45	501.13	-2.92	0.024397		582.93	404.64	266.37	150.12	111.69	91.71	-3.55	0.056596
Selk	selenoprotein K	1447910_x_at	AW122690	80795	Mm.171115.1	319.09	278.75	247.77	88.74	101.53	97.11	-2.94	0.015483		80.76	69.65	69.06	54.4	53.74	57.59	-1.32	0.055663
Etl4	enhancer trap locus 4	1426880_at	BM250266	208618	Mm.34309.1	148.99	115.79	127.48	42.35	40.14	50.61	-2.95	0.01348		60.67	44.91	53.97	35.41	41.46	50.08	-1.26	0.27025
Aqp11	Aquaporin 11	1457141_at	BB229969	66333	Mm.180664.1	586.04	656.49	763.78	246.65	149.8	276.35	-2.98	0.013844		589.57	232.73	451.34	152.53	104.31	61.94	-4	0.08007
Pcca	propionyl-Coenzyme A carboxylase, alpha polypeptide	1451405_at	AY046947	110821	Mm.23876.1	564.47	602.46	507.75	158.5	206.64	190.91	-3.01	0.00566		416.04	395.18	435.55	192.77	213.9	232.75	-1.95	0.003567
Eva1	epithelial V-like antigen 1	1416236_a_at	BC015076	14012	Mm.33240.1	914.98	1435.61	1050.87	295.29	465.79	368.13	-3.01	0.019643		1257.08	521.92	713.72	333.52	357.56	234.88	-2.69	0.141134
C1s	complement component 1, s subcomponent	1424041_s_at	BC022123	50908	Mm.24128.1	1485.86	2901.83	2296.54	538.37	1112.77	543.99	-3.05	0.032075		1615.26	1050.24	912.98	414.79	453.99	367.14	-2.9	0.065497
Eva1	epithelial V-like antigen 1	1448265_x_at	BC015076	14012	Mm.33240.1	470.74	564.89	562.31	152.15	197.84	171.13	-3.07	0.003518		648.52	299.02	436.74	169.42	177.27	141.61	-2.83	0.101496
BC021614	cDNA sequence BC021614	1424953_at	BC021614	225884	Mm.26996.1	1338.32	1879.29	1943.75	596.52	522.54	560.15	-3.07	0.031096		1276.92	867.38	869.86	348.06	350.88	188.12	-3.4	0.027388
Spp1	secreted phosphoprotein 1	1449254_at	NM_009263	20750	Mm.321.1	1186.95	2085.07	1355.79	334.57	755.82	341.77	-3.23	0.016843		368.97	233.01	119.54	146.63	168.8	120.24	-1.66	0.286885
Uox	urate oxidase	1422604_at	M27695	22262	Mm.10865.1	14394.4	27132.9	16858.6	4487.2	7596.51	5954.59	-3.24	0.047983		7899.63	3514.88	3681.62	1074.94	455.79	354.91	-8.01	0.068214
AI427122	expressed sequence AI427122	1460406_at	BC026410	102502	Mm.11869.1	99.53	134.32	139.94	43.25	42.83	27.32	-3.3	0.034012		165.79	128.28	110.84	29.52	39.7	54.32	-3.28	0.055958
Aldh6a1	aldehyde dehydrogenase family 6, subfamily A1	1448104_at	NM_134042	104776	Mm.182707.1	2192.27	2969.23	2154.67	679.5	949.97	572.83	-3.32	0.008543		1980.02	943.71	1098.8	582.69	603.84	490.69	-2.4	0.132765
Cyp2f2	cytochrome P450, family 2, subfamily f, polypeptide 2	1448792_a_at	NM_007817	13107	Mm.4515.1	293.52	265.53	352.97	125.57	5.82	141.52	-3.34	0.015125		10.53	16.39	23.44	50.07	93.06	14.23	3.13	0.287883
Ghr	growth hormone receptor	1451501_a_at	BC024375	14600	Mm.3986.2	626.05	799.9	908.32	206.98	194	294.87	-3.35	0.013281		471.13	321.95	403.64	219.76	182.09	164.06	-2.11	0.027151
Pank1	pantothenate kinase 1	1418715_at	BC023496	75735	Mm.24742.1	1256.3	1977.73	1387.96	392.61	453.83	523.29	-3.37	0.03877		1129.62	654.24	867.66	293.33	371.96	276.84	-2.81	0.070818
P2ry14	purinergic receptor P2Y, G-protein coupled, 14	1424733_at	AF177211	140795	Mm.32005.1	118.2	119.53	80.39	17.8	54.13	21.01	-3.42	0.027822		93.28	65.15	148.77	20.25	11.91	28.99	-5.02	0.053275
Enpp2	ectonucleotide pyrophosphatase/phosphodiesterase 2	1448136_at	BC003264	18606	Mm.28107.1	1402.47	1020.64	1226.07	391.81	258.27	403.98	-3.46	0.007399		499.81	229.1	354.68	115.08	191.33	62.65	-2.94	0.148511
Echdc3	enoyl Coenzyme A hydratase domain containing 3	1418862_at	NM_024208	67856	Mm.38342.1	664.01	1009.82	1136.87	258.17	288.63	265.04	-3.46	0.039932		416.66	217.35	245.07	110.97	139.57	74.29	-2.71	0.107888
Adhfe1	alcohol dehydrogenase, iron containing, 1	1424393_s_at	BC026584	76187	Mm.28514.1	734.09	1032.89	1035.78	244.21	341.93	185.77	-3.63	0.022882		514.35	308.52	416.86	90.63	75.2	70.28	-5.25	0.026246
Akr1c14	aldo-keto reductase family 1, member C14	1418979_at	NM_134072	105387	Mm.26838.1	1018.88	877.33	847.81	304.37	212.62	234.82	-3.65	0.001942		439.91	240.12	214.63	44.63	75.27	38.59	-5.64	0.082105
Fxyd1	FXYD domain-containing ion transport regulator 1	1421374_a_at	NM_019503	56188	Mm.1491.1	1134	1567.61	1389.65	415.7	332.57	370.47	-3.66	0.022113		859.47	569.52	732.07	259.54	174.72	161.77	-3.63	0.014725
2810055F11Rik	RIKEN cDNA 2810055F11 gene	1424692_at	BC004753	67217	Mm.78025.1	173.8	163.2	150.5	38.7	70.24	23.53	-3.68	0.011684		119.25	90.86	113.85	61.6	54.12	66.49	-1.78	0.01593
Bckdhb	branched chain ketoacid dehydrogenase E1, beta polypeptide	1427153_at	AW047304	12040	Mm.12819.1	740.59	843.47	792.82	205.84	247.37	175.29	-3.78	0.001807		501.55	417.51	327.07	143.88	165.27	97.86	-3.06	0.019408
Slc10a1	solute carrier family 10 (sodium/bile acid cotransporter family), member 1	1424898_at	BC021154	20493	Mm.104295.2	4641.91	8072.17	4531.47	1270.64	1875.23	1394.65	-3.8	0.049908		1818.09	561.48	793.04	241.94	70.68	45.3	-8.86	0.103292
Acat1	acetyl-Coenzyme A acetyltransferase 1	1424182_at	BG070487	110446	Mm.219649.1	1963.84	1825.51	1701.45	542.96	379.24	516.51	-3.82	0.003773		912.47	640.92	889.16	383.03	371.65	417.26	-2.08	0.032998
Decr1	2,4-dienoyl CoA reductase 1, mitochondrial	1449443_at	NM_026172	67460	Mm.24395.1	131.79	116.14	131.19	36.84	43.35	17.05	-3.9	0.015787		95.25	66.17	53.85	20.53	26.12	42.54	-2.41	0.148914
Abat	4-aminobutyrate aminotransferase	1433855_at	BF462185	268860	Mm.1348.2	698.68	956.89	1117.15	246.04	234.84	225.09	-3.93	0.032795		827.62	584.31	757.31	270.7	300.85	199.45	-2.81	0.036302
Car8 /// LOC676792	carbonic anhydrase 8 /// similar to Carbonic anhydrase-related protein (CARP) (CA-VIII)	1427482_a_at	X61397	12319 /// 676792	Mm.156583.2	465.8	534.72	460.67	87.95	159.26	118.8	-3.99	0.00101		629.95	289.9	266.93	161.93	83.45	37.41	-4.2	0.069106
Slc37a4	solute carrier family 37 (glucose-6-phosphate transporter), member 4	1417042_at	NM_008063	14385	Mm.30087.1	2823.17	3802.86	3426.46	663.27	1004.67	672.55	-4.3	0.006347		2469.95	1050.58	1785.55	526.18	474.12	359.93	-3.9	0.080837
Gls2	glutaminase 2 (liver, mitochondrial)	1435245_at	AI195532	216456	Mm.30102.1	395.81	710.16	693.63	102.07	227.03	85.01	-4.35	0.0371		425.54	148.45	228.95	48.09	47.74	27.18	-6.53	0.107183
Sult1a1	sulfotransferase family 1A, phenol-preferring, member 1	1427345_a_at	AK002700	20887	Mm.17339.2	3634.1	6052.19	4639.04	922.01	1480.76	872.63	-4.37	0.020701		2461.7	912.68	1176.65	348.6	204.31	164.45	-6.34	0.095756
4930488E11Rik /// LOC100034363	RIKEN cDNA 4930488E11 gene /// thymosin beta-like	1455213_at	AW912417	100034363 /// 399591	Mm.20154.1	240.86	186.28	136.5	49.62	27.2	51.83	-4.38	0.044249		69.26	141.29	179.32	60.92	63.5	84.64	-1.86	0.150061
Aqp11	Aquaporin 11	1436630_at	AI550443	66333	Mm.31331.1	243.79	197.7	328.78	49.39	34.05	92.16	-4.39	0.011195		191.82	58.65	104.43	41.14	33.22	19.91	-3.76	0.138311
Hfe2	hemochromatosis type 2 (juvenile) (human homolog)	1429223_a_at	AV290575	69585	Mm.171314.1	151.57	281.01	187.56	22.97	81.61	36.15	-4.41	0.016623		48.32	21.58	9.18	9.23	9.32	8.68	-2.9	0.269303
Ttpa	tocopherol (alpha) transfer protein	1427284_a_at	AU019171	50500	Mm.24375.1	2413.1	3629.51	2602.59	549.78	715.51	682.15	-4.44	0.022556		1232.74	665.55	821.79	379	276.82	258.81	-2.97	0.047225
Lss	lanosterol synthase	1426913_at	AK014742	16987	Mm.55075.1	519.89	912.57	679.26	178.93	138.46	154.27	-4.48	0.048878		466.43	165	201.57	231.79	149.42	164.6	-1.53	0.303457
C8g	complement component 8, gamma subunit	1451625_a_at	BC019967	69379	Mm.24596.1	2666.78	1878.02	2810.15	654.22	327.52	644.06	-4.52	0.009254		1564.12	953.76	1289.91	508.65	314.78	272.86	-3.47	0.020942
2310007H09Rik	RIKEN cDNA 2310007H09 gene	1452889_at	AK009207	76429	Mm.18775.1	163.23	242.56	185.2	38.91	38.68	51.51	-4.58	0.025564		79.38	35.5	46.9	51.74	48.03	42.87	-1.13	0.638817
Cml1	camello-like 1	1418013_at	NM_023160	66116	Mm.13036.1	575.28	829.78	623.08	152.39	111.14	149.86	-4.91	0.027622		176.63	72.93	98.16	41.48	29.84	18.37	-3.88	0.08466
Acss2	acyl-CoA synthetase short-chain family member 2	1422479_at	NM_019811	60525	Mm.22719.1	1336.12	1484.72	1471.12	310.1	177	381.68	-4.94	0.005544		358.22	481.59	366.16	226.43	246.61	244.43	-1.68	0.046013
Otc	ornithine transcarbamylase	1420525_a_at	NM_008769	18416	Mm.2611.1	1561.49	2415.87	2189.75	515.95	206.6	491.35	-5.08	0.039176		1952.14	2179.32	2499.69	722.54	689.95	639.91	-3.23	0.014051
1300013J15Rik	RIKEN cDNA 1300013J15 gene	1418395_at	NM_026183	67473	Mm.100741.1	396.07	566.01	491.91	105.37	68.02	92.82	-5.46	0.022104		387.01	393.19	254.92	115.92	113.7	64.15	-3.52	0.012842
BC026782 /// LOC640602	cDNA sequence BC026782 /// similar to complement factor H-related protein B	1425823_at	BC026782	545366 /// 640602	Mm.194940.3	998.67	912.67	791.5	147.56	240.41	95.86	-5.59	0.005709		453.4	229.63	236.04	78.1	65.71	52.27	-4.69	0.07009
Cmbl	carboxymethylenebutenolidase-like (Pseudomonas)	1451322_at	BC024580	69574	Mm.28108.1	472.96	827.91	548.08	68.4	167.72	92.05	-5.63	0.022901		193.4	85.98	173.5	45.54	30.53	41.41	-3.85	0.059422
Gchfr	GTP cyclohydrolase I feedback regulator	1435750_at	BB610454	320415	Mm.86373.1	297.29	406.84	401.06	69.12	46.53	62.67	-6.2	0.017067		311.24	172.38	166.38	96.06	74.35	37.01	-3.13	0.05199
Acss2	acyl-CoA synthetase short-chain family member 2	1422478_a_at	NM_019811	60525	Mm.22719.1	1401.09	1589.54	1389.52	259.91	185.26	248.34	-6.32	0.005055		274.41	385.83	283.98	183.05	211.56	198.46	-1.59	0.055057
2310076L09Rik	RIKEN cDNA 2310076L09 gene	1441915_s_at	BB717485	66968	Mm.185311.1	737.69	930.96	946.68	74.28	267.1	53.11	-6.63	0.01055		557.03	27.3	67.63	21.84	13.23	8.54	-14.95	0.347911
Otc	ornithine transcarbamylase	1436615_a_at	AI786408	18416	Mm.2611.3	1394.1	2081.96	1497.12	339.33	82.62	302.65	-6.86	0.040589		1430.27	1653.64	1273.9	493.23	672.7	644.46	-2.41	0.016538
Hsd11b1	hydroxysteroid 11-beta dehydrogenase 1	1449038_at	NM_008288	15483	Mm.28328.1	5613.94	7132.53	4802.16	470.29	1023.03	519.62	-8.72	0.010224		2145.03	544.79	726.91	354.4	210.08	177.4	-4.61	0.188361
Pipox	pipecolic acid oxidase	1449374_at	BC013525	19193	Mm.8543.1	373.35	578.66	569.88	71.76	53.34	38.21	-9.32	0.026793		457.16	200.54	386.46	35.96	91.41	48.87	-5.92	0.090101
Akr1d1	aldo-keto reductase family 1, member D1	1455100_at	AI891467	208665	Mm.77361.2	827.86	1173.67	625.4	133.34	105.64	28.45	-9.82	0.031739		332.16	286.2	195.25	14.46	15.32	22.2	-15.65	0.027034
Rbp2	retinol binding protein 2, cellular	1422846_at	NM_009034	19660	Mm.12825.1	1841.05	2245.03	1917.11	138.12	242.17	153.21	-11.25	0.00251		736	124.04	84.22	26.82	11.45	13.61	-18.2	0.285941
Acsm3	acyl-CoA synthetase medium-chain family member 3	1425559_a_at	AB022340	20216	Mm.9821.2	182.51	214.47	162.38	10.68	19.76	9.68	-13.94	0.004885		101.61	66.9	84.73	8.75	5.72	10.3	-10.22	0.014251
2310076L09Rik	RIKEN cDNA 2310076L09 gene	1424937_at	BC024138	66968	Mm.22926.1	159.82	336.2	313.59	12.91	40.03	5.07	-13.96	0.040388		135.68	4.91	5.12	4.87	4.88	4.91	-9.94	0.421588
Fgfbp1	fibroblast growth factor binding protein 1	1419086_at	U49641	14181	Mm.46053.1	128.1	100.91	93.34	9.09	6.95	7.04	-13.97	0.009661		12.94	6.95	6.46	6.91	6.91	7.04	-1.26	0.478206
Slc3a1	solute carrier family 3, member 1	1448741_at	NM_009205	20532	Mm.18300.1	955.19	1198.82	1355.25	103.51	32.59	78.39	-16.36	0.013183		423.58	71.7	125.42	27.72	48.59	16.24	-6.71	0.258608
Akr1d1	aldo-keto reductase family 1, member D1	1425771_at	BC018333	208665	Mm.77361.1	122.98	203.97	192.13	10.65	15.15	4.29	-17.25	0.023315		51.62	17.25	68.4	4.09	3.93	3.85	-11.56	0.10907

## Sheet: E18.5 up (280)
Gene Symbol	Gene	Probe set	Accession	EntrezGene	Description	WT164 E18.5	WT181 E18.5	WT191 E18.5	Mut142 E18.5	Mut182 E18.5	Mut188 E18.5	FC E18.5	paired P value		WT212 E16.5	WT280 E16.5	WT287 E16.5	Mut220 E16.5	Mut276 E16.5	Mut286 E16.5	FC 16.5	paired P value
1810032O08Rik	RIKEN cDNA 1810032O08 gene	1453344_at	AK007675	66293	Mm.45184.1	20.96	22	29.08	2130.74	2878	2778.2	108.1	0.008108		20.83	73.04	76.01	2327.33	1691.35	1837.53	34.47	0.012014
2310005L22Rik	RIKEN cDNA 2310005L22 gene	1436040_at	BI180630	69471	Mm.41686.1	120	220.48	169	7841.69	11487.3	6918.27	51.52	0.024661		125.36	189.99	198.03	5292.84	4010	3806.09	25.53	0.013259
5430416N02Rik	RIKEN cDNA 5430416N02 gene	1439071_at	AW112059	71426	Mm.90087.1	38.74	21.7	23.64	1391.18	1300.57	1462.12	49.4	0.001154		37.5	21.51	45.51	1529.04	961.83	1253.3	35.82	0.016775
Cyp2b13	cytochrome P450, family 2, subfamily b, polypeptide 13	1449479_at	NM_007813	13089	Mm.14413.1	4.16	4.2	4.14	220.64	232.53	144.35	47.81	0.019467		4.19	4.16	4.14	21.93	4.29	9.83	2.89	0.269858
EG624219	predicted gene, EG624219	1427422_at	BM122014	624219	Mm.218041.1	571.43	456.46	612.63	20017.5	22906.5	21186.7	39.08	0.001765		259.51	117.23	246.76	9478.02	8705.7	6372.96	39.39	0.013699
Pvt1	plasmacytoma variant translocation 1	1452324_at	BE956863	19296	Mm.4608.2	24.13	33.93	21.73	645.57	846.01	816.08	28.92	0.006638		27.37	55.8	86.73	402.47	233.47	350.04	5.8	0.041429
Nfe2l2	nuclear factor, erythroid derived 2, like 2	1457117_at	AV248273	18024	Mm.122705.1	16.84	15.81	11.26	358.89	410.18	336.85	25.19	0.003414		11.66	26.2	11.08	100.53	53.13	56.78	4.3	0.099059
Ddit3	DNA-damage inducible transcript 3	1417516_at	NM_007837	13198	Mm.7549.1	114.56	133.77	165.48	3711.21	3204.24	3164.45	24.36	0.003403		267.76	130.8	192.14	2234.69	2133.16	1864.92	10.55	0.003071
2410006H16Rik	RIKEN cDNA 2410006H16 gene	1447936_at	AA939619	69221	Mm.45149.1	1094.96	1096.91	955.04	12625.2	18645.5	14647.9	14.59	0.014901		910.98	912.28	1310.9	14808.6	11347.3	12043.8	12.19	0.008865
2810026P18Rik	RIKEN cDNA 2810026P18 gene	1428529_at	AK012825	72655	Mm.21798.1	442.13	372.02	464.53	5312.89	5712.16	6334.52	13.58	0.002887		333.71	653.9	770.04	6481.81	5170.4	6789.02	10.49	0.008751
Mtmr7	myotubularin related protein 7	1447831_s_at	BB431693	54384	Mm.160796.1	8	19.72	32.33	224.43	362.3	191.09	12.95	0.047803		17.94	32.4	22.79	111.39	127.79	76.07	4.31	0.027715
Ccdc127	coiled-coil domain containing 127	1439538_at	BM248385	67433	Mm.30753.1	8.03	8.16	11.35	96.86	96.13	134.41	11.89	0.013107		8.13	11.5	14.01	35.26	32.93	23.87	2.74	0.061788
9430008C03Rik	RIKEN cDNA 9430008C03 gene	1434574_at	BF466702	68108	Mm.119198.1	29.15	35.02	19.96	301.47	321.69	351.96	11.59	0.003648		17.35	20.32	22.5	192.24	184.59	171.35	9.11	0.002152
Cyp3a44	cytochrome P450, family 3, subfamily a, polypeptide 44	1426064_at	AB039380	337924	Mm.220149.1	110.86	161.19	117.99	1536.56	1494.21	1469.9	11.54	0.000426		94.27	67.42	43.29	562.93	650.42	1349.69	12.5	0.095634
1110038B12Rik	RIKEN cDNA 1110038B12 gene	1441081_a_at	BE133150	68763	Mm.28895.3	614.64	572.56	510	5763.09	8798.74	4975.82	11.51	0.035807		638.4	988.81	882.21	4667.93	4345.84	3890.54	5.14	0.007398
Snord22	small nucleolar RNA, C/D box 22	1433675_at	BQ177137	83673	Mm.28239.1	1684.63	1528.4	1467.65	16076.2	19416.5	17910.5	11.41	0.003878		1910.59	2166.67	2779.98	16815.6	11252.9	17130.9	6.59	0.020405
6820431F20Rik	RIKEN cDNA 6820431F20 gene	1429041_at	BE692399	381598	Mm.1571.1	56.62	73.66	56.89	634.19	567.4	914.09	11.3	0.027997		67.34	68.64	71.75	737.58	712.23	683.2	10.27	0.0007
Pvt1	plasmacytoma variant translocation 1	1431352_s_at	BI453402	19296	Mm.202176.1	14.84	24.18	29.69	240.49	266.86	216.23	10.53	0.005744		19.45	28.22	14.95	86.78	60.65	120.19	4.27	0.08306
Rassf1	Ras association (RalGDS/AF-6) domain family 1	1441737_s_at	BB757103	56289	Mm.198691.1	69.98	50.43	57.23	532.22	689.03	577.51	10.13	0.009096		66.22	69.08	99.92	548.63	619.53	631.08	7.65	0.001505
Polg2	polymerase (DNA directed), gamma 2, accessory subunit	1450816_at	NM_015810	50776	Mm.859.1	67.21	85.39	113.52	905.23	885.99	844.46	9.9	0.001574		112.59	76.57	69.41	585.4	462.7	424.09	5.69	0.007537
Snord22	small nucleolar RNA, C/D box 22	1433674_a_at	BQ177137	83673	Mm.28239.1	1955.11	1721.05	1696.05	15746.9	18835.2	18138.5	9.81	0.004104		1989.18	2193.04	2753.55	14032.1	11764.8	16394	6.08	0.009991
LOC547150	similar to p47 protein	1435470_at	BI736050	547150	Mm.102063.1	15.96	24.01	22.41	190.04	250.55	162.69	9.67	0.018824		18.01	18.69	18.52	94.06	80.08	63.37	4.3	0.021295
Aox1	aldehyde oxidase 1	1419435_at	NM_009676	11761	Mm.26787.1	25.5	6.56	9.87	123.39	161.58	117.31	9.6	0.020954		11.18	6.5	6.47	14.31	32.61	20.71	2.8	0.160598
1500012F01Rik	RIKEN cDNA 1500012F01 gene	1455010_at	BE859736	68949	Mm.34914.1	1773.42	1578.57	1380.25	14008.8	15722.9	13687.6	9.18	0.002338		1346.96	1480.76	1738.47	14134.7	10648.9	13716.1	8.43	0.009271
Josd3	Josephin domain containing 3	1430147_a_at	AK016109	75316	Mm.218317.3	103.94	112.26	85.79	748.96	875.98	935.25	8.48	0.006143		129.57	235.63	189.07	783.65	493.08	898.76	3.92	0.062938
Soat2	sterol O-acyltransferase 2	1460722_at	BC025931	223920	Mm.57153.1	34.48	86.63	165.05	821.51	828.78	768.44	8.45	0.005992		190.18	281.12	262.85	721.53	599.86	379.77	2.32	0.11458
Josd3	Josephin domain containing 3	1430271_x_at	AA672926	75316	Mm.218317.4	286.56	270.03	224.13	1985.93	2395.85	1992.6	8.16	0.004986		300.19	365.99	416.61	2088.83	1722.02	2349.01	5.69	0.010313
Chd2	Chromodomain helicase DNA binding protein 2	1447923_at	BB327381	244059	Mm.34539.1	477.95	634.32	432.02	4527.56	4184.21	3820.14	8.12	0.002942		376.81	487.72	368.23	2718.79	2154.82	2183.18	5.72	0.010948
Gas5	growth arrest specific 5	1449410_a_at	NM_013525	14455	Mm.35844.1	5100.2	4808.45	4314.98	29508	37376.5	32313.2	6.97	0.006878		5562.91	5379.4	7279.21	24253.7	20080	26484.7	3.89	0.006529
Phlda3	pleckstrin homology-like domain, family A, member 3	1449002_at	NM_013750	27280	Mm.34346.1	48.11	28.3	19.52	229.71	196.81	219.66	6.74	0.002494		22.11	29.18	24.95	120.04	114.66	93.54	4.31	0.01009
Tmem181	transmembrane protein 181	1435948_at	BB309117	77106	Mm.39489.1	35.87	38.63	46.96	248.71	293.3	271.91	6.7	0.002884		65.54	38.54	42.24	183.08	158.41	132.87	3.24	0.00728
Gas5	growth arrest specific 5	1419291_x_at	NM_013525	14455	Mm.35844.1	6215.72	6083.54	4910.12	32146	38525	36155.2	6.21	0.004457		6065.87	7209.74	8897.77	26097.4	22061.8	27711	3.42	0.007544
Snord22	small nucleolar RNA, C/D box 22	1439399_a_at	BB493265	83673	Mm.28239.4	4188.92	3739.61	3260.69	23651.7	24805	20588.1	6.17	0.003137		3877.96	4911.38	4978.76	18780.3	17303.4	21857.7	4.21	0.007685
Trit1	tRNA isopentenyltransferase 1	1424489_a_at	BC019812	66966	Mm.10476.1	103.05	200.92	109.03	812.08	969.12	759.58	6.15	0.002285		127.79	158.99	150.36	512.13	446.35	434.02	3.19	0.010545
Snhg6	small nucleolar RNA host gene (non-protein coding) 6	1436506_a_at	AW988981	73824	Mm.28311.1	2319.02	2077.31	1888.74	11021.1	16232.2	10977.5	6.08	0.026152		1859.4	2229.7	2475.81	10579.8	8869.47	10822.5	4.61	0.006504
Rassf1	Ras association (RalGDS/AF-6) domain family 1	1448855_at	NM_019713	56289	Mm.12091.1	88.03	101.98	91.64	499.06	634.02	579.45	6.08	0.005449		197.33	122.7	112.91	606.24	587.78	539.1	4	0.001466
A930028L21Rik	RIKEN cDNA A930028L21 gene	1437362_at	BF147713	229780	Mm.87335.2	43.74	58.21	49.49	331.53	274.54	300.83	5.99	0.006645		68.17	68.48	63.6	195.29	187.98	251.78	3.17	0.021759
Cyp2d9	cytochrome P450, family 2, subfamily d, polypeptide 9	1419349_a_at	BC010593	13105	Mm.104363.1	261.4	940.28	262.46	2311.63	4388.59	2066.29	5.99	0.041517		37.44	17.21	16.61	565.21	324.72	252.57	16.03	0.055485
Rabggtb	RAB geranylgeranyl transferase, b subunit	1419553_a_at	NM_011231	19352	Mm.29211.1	1021.7	1111.13	1301.22	6435.59	7199.04	6704.35	5.92	0.001612		1608.13	1994.72	1727.92	5603.93	4274.83	6005.73	2.98	0.030073
6530403A03Rik	RIKEN cDNA 6530403A03 gene	1423633_at	BB703486	67797	Mm.46620.1	121.29	133.65	149.66	794.89	750.01	826.82	5.86	0.000901		193.96	253.19	245.75	777.36	552.34	830.71	3.12	0.035718
Pdrg1	p53 and DNA damage regulated 1	1428308_at	AK003410	68559	Mm.12746.1	55.35	48.3	46.9	265.17	233.13	324.69	5.47	0.015011		52.71	61.42	78.5	232.32	215.45	191.83	3.32	0.016366
Gtl2	GTL2, imprinted maternally expressed untranslated mRNA	1452906_at	BE990468	17263	Mm.41893.1	67.84	55.21	98.74	406.42	334.79	443.05	5.34	0.004131		304.99	306.22	368.62	449.13	545.04	408.97	1.43	0.132894
Tnfrsf12a	tumor necrosis factor receptor superfamily, member 12a	1418571_at	NM_013749	27279	Mm.28518.1	43.4	23.19	35.33	173.25	228.49	131.48	5.23	0.046871		37.51	35.51	16.58	177.14	147.66	114.37	4.9	0.010914
Mm.6787.4		1438215_at	BB517005		Mm.6787.4	50.04	73.44	58.29	283.78	415.23	236.29	5.15	0.034741		41.28	45.73	108.21	229.89	328.84	339.6	4.6	0.013317
Nr1i2	nuclear receptor subfamily 1, group I, member 2	1425723_at	AK018630	18171	Mm.8509.1	8.45	49.36	29.7	146.39	169.57	126.45	5.06	0.01001		20.49	24.82	52.2	56.6	33.9	83.94	1.79	0.092212
Nisch	nischarin	1451338_at	BC003270	64652	Mm.22330.2	38.12	71.42	64.98	246.4	349.21	245.48	4.82	0.016539		58.89	62.8	52.7	145.17	154.24	84.68	2.2	0.066712
Abhd1	abhydrolase domain containing 1	1418148_at	NM_021304	57742	Mm.80532.1	20.91	21.57	20.58	111.93	82.26	109.01	4.81	0.014392		20.41	20.28	19.38	124.78	72.43	44.88	4.03	0.120085
Nadsyn1	NAD synthetase 1	1430359_a_at	BC018248	78914	Mm.35104.2	52.38	126.78	125.08	431.03	553.8	454.1	4.73	0.005548		77.16	96.66	77.3	372.88	262.86	252.73	3.54	0.036467
Trmu	tRNA 5-methylaminomethyl-2-thiouridylate methyltransferase	1452786_at	AK005541	72026	Mm.46649.1	65.68	49.18	27.24	219.73	219.22	224.71	4.67	0.005277		61.8	69.44	67.23	138.24	131.5	88.23	1.8	0.085268
2310005E10Rik	RIKEN cDNA 2310005E10 gene	1453173_at	AK019906	67861	Mm.70371.1	69.17	43.95	42.52	205.28	250.5	255.23	4.57	0.017161		44.34	30.13	68.22	126.06	125.2	101.85	2.47	0.064025
Tatdn1	TatD DNase domain containing 1	1458679_a_at	BB761179	69694	Mm.11022.1	272.57	236.29	273.55	999.49	1438.52	1107.55	4.53	0.023567		364.12	393.56	282.15	703.06	562.12	896.88	2.08	0.102512
6530403A03Rik	RIKEN cDNA 6530403A03 gene	1425319_s_at	BC021443	67797	Mm.196130.1	479.82	575.55	382.27	2099.25	2075.77	2039.91	4.32	0.000885		498.16	487.14	829.34	1341.87	1297.87	1673.35	2.38	0.000176
Usp40	ubiquitin specific peptidase 40	1438242_at	BG065777	227334	Mm.31742.1	40.3	18.33	46.86	147.92	143.16	164.24	4.32	0.001819		37.14	30.82	57	64.03	73.85	48.55	1.49	0.310148
Tmem140	transmembrane protein 140	1424354_at	BC020080	68487	Mm.46356.1	17.94	90	12.51	156.75	257.12	86.78	4.16	0.043927		29.84	16.24	36.6	41.47	33.28	19.91	1.15	0.73905
Brp16	brain protein 16	1456738_s_at	BB556275	59053	Mm.133202.1	181.31	117.5	194.95	762.46	596.71	691.9	4.15	0.003649		215.57	273.32	266.05	970.64	867.48	617.38	3.25	0.040284
Cyp2d22	cytochrome P450, family 2, subfamily d, polypeptide 22	1419039_at	BF683039	56448	Mm.157435.1	84.18	154.65	195.31	606.82	693.14	503.07	4.15	0.025575		117.14	58.91	30.18	267.97	236.53	123.24	3.04	0.030121
Brp16	brain protein 16	1419046_at	NM_021555	59053	Mm.29577.1	42.15	28.39	34.81	157.26	140.86	129.44	4.06	0.003568		29.61	33.07	36.41	144.69	112.02	102.46	3.62	0.027472
A930028L21Rik	RIKEN cDNA A930028L21 gene	1453823_a_at	BG085812	229780	Mm.87335.1	20.09	35.63	38.93	105.54	131.06	143.56	4.02	0.003366		46.31	49.56	62.28	103.05	82.52	97.34	1.79	0.031832
Ptbp2	polypyrimidine tract binding protein 2	1423470_at	BB076855	56195	Mm.29966.1	346.89	287.47	277.92	1109.92	1237.93	1313.98	4.01	0.00765		391.39	360.55	410.86	1025.38	1098.12	1298.39	2.94	0.009418
Gm71	gene model 71, (NCBI)	1455726_at	BB756522	207965	Mm.102487.1	122.33	79.18	107.03	375.6	359.27	494.65	3.98	0.017414		122.83	143.07	110.8	352.19	315.28	269.5	2.49	0.013184
Slc12a4	solute carrier family 12, member 4	1417446_at	NM_009195	20498	Mm.4190.1	62.5	27.62	61.42	224.09	183.13	190.85	3.95	0.004363		91.65	69.67	54.97	83.46	136.75	51.56	1.26	0.52663
Tatdn1	TatD DNase domain containing 1	1448033_at	BG083270	69694	Mm.11022.2	144.33	86.42	154.97	444.42	453.38	620.02	3.94	0.015734		159.34	206.99	211.03	461.94	284.79	454.09	2.08	0.090676
Alkbh1	alkB, alkylation repair homolog 1 (E. coli)	1434660_at	BG069448	211064	Mm.62093.1	66.81	74.43	62.1	277.69	236.89	285.46	3.93	0.008605		75.81	132.15	102.31	285.68	278.59	292.81	2.76	0.010438
BC029214	cDNA sequence BC029214	1455596_a_at	BB663640	227622	Mm.206548.1	49.71	61.73	27.7	210.58	171.04	163.32	3.92	0.011893		46.9	27.78	27.54	130.75	95.35	73.78	2.93	0.026241
Luc7l	Luc7 homolog (S. cerevisiae)-like	1431181_a_at	AK017655	66978	Mm.154591.2	38.86	52.79	81.83	255	178.15	247.49	3.92	0.023289		45.42	57.78	72.02	131.81	171.96	146.93	2.57	0.015732
Angptl4	angiopoietin-like 4	1417130_s_at	NM_020581	57875	Mm.196189.1	425.12	759.85	247.67	1566.71	2694.01	1301.3	3.88	0.038977		370.22	327.02	209.05	767.1	448.31	388.4	1.77	0.109236
Zwint	ZW10 interactor	1427540_at	BC013559	52696	Mm.38994.2	25.13	49.66	62.67	136.85	231.63	157.74	3.83	0.039735		68.41	77.83	66.31	95.36	79.65	120.86	1.39	0.209675
Sirt3	sirtuin 3 (silent mating type information regulation 2, homolog) 3 (S. cerevisiae)	1417892_a_at	NM_022433	64384	Mm.41625.1	327.78	609.06	410.68	1658.38	2054.13	1421	3.81	0.010462		227.9	205.63	213.27	980.16	679.24	682.66	3.62	0.026353
Cyp2d22	cytochrome P450, family 2, subfamily d, polypeptide 22	1419040_at	BF683039	56448	Mm.157435.1	25.7	73.46	52.23	192.03	213.71	163.7	3.76	0.012687		64.61	20.22	30.08	124.62	102.16	108.74	2.92	0.008507
C730036D15Rik	RIKEN cDNA C730036D15 gene	1425150_at	BC010829	209186	Mm.35071.1	149.2	164.39	69.61	558.93	532.94	339.11	3.73	0.013901		6.85	6.57	6.5	104.93	65.32	35.91	10.35	0.089173
Fbxw9	F-box and WD-40 domain protein 9	1428120_at	AK003747	68628	Mm.18187.1	54.61	55.01	61.28	217.02	178.52	237.04	3.7	0.010216		54.9	61.6	77.01	138	176.27	146.27	2.38	0.022029
Pdrg1	p53 and DNA damage regulated 1	1428309_s_at	AK003410	68559	Mm.12746.1	145.01	139.03	187.78	568.27	588.32	579.38	3.68	0.001563		104.75	162.63	213.76	505.87	488.03	389.66	2.88	0.045136
2010109N14Rik	RIKEN cDNA 2010109N14 gene	1435524_at	AV030603	69895	Mm.1948.5	2829.83	2044.34	1862.95	7614.35	9651.3	7188.02	3.63	0.020784		1887.72	2548.17	3220.42	6415.91	4784.93	6593.19	2.32	0.036248
Hba-x	hemoglobin X, alpha-like embryonic chain in Hba complex	1448716_at	M26898	15126	Mm.141758.1	65.94	22.31	46.87	212.57	150.18	123.54	3.6	0.030456		263.67	573.98	286.22	549.13	337.57	378.76	1.13	0.785992
6820431F20Rik	RIKEN cDNA 6820431F20 gene	1453589_a_at	BI737178	381598	Mm.1571.2	57.97	57.2	60.14	195.19	159.76	274.3	3.59	0.044366		46.06	101.08	76.58	434.66	391.78	461.7	5.76	0.008072
Psrc1	proline/serine-rich coiled-coil 1	1417323_at	NM_019976	56742	Mm.23776.1	128.33	180.02	169.22	559.87	678.09	473.66	3.58	0.018539		257.86	265.27	236.92	481.62	437.43	409.56	1.75	0.008065
Kdelr3	KDEL (Lys-Asp-Glu-Leu) endoplasmic reticulum protein retention receptor 3	1418538_at	NM_134090	105785	Mm.29644.1	67.99	30.89	58.81	153.63	214.23	192.72	3.55	0.041379		17.07	12.28	12.08	70.58	54.98	45.28	4.12	0.018002
Phkg2	phosphorylase kinase, gamma 2 (testis)	1428511_at	AK005277	68961	Mm.30991.1	161.36	118.67	140.49	480.58	449.31	553.11	3.53	0.006829		185	147.56	176.11	358.9	271.14	306.04	1.84	0.012106
Tcta	T-cell leukemia translocation altered gene	1424068_at	BC019397	102791	Mm.24670.1	64.68	41.28	27.96	182.1	139.84	147.58	3.51	0.003551		51.31	48.72	64.72	150.7	97.51	116.05	2.21	0.05616
Slc4a2	solute carrier family 4 (anion exchanger), member 2	1416637_at	NM_009207	20535	Mm.4580.1	49.6	75.2	66.07	222.6	236.64	200.31	3.46	0.005364		76.98	71.81	129.26	141.21	217.03	137	1.78	0.21125
4632415L05Rik	RIKEN cDNA 4632415L05 gene	1419612_at	BC023403	70808	Mm.37735.1	59.7	47.34	11.4	193.93	105.89	106.64	3.43	0.048086		33.67	59.4	94.76	139.57	137.06	106.56	2.04	0.144555
1110065P20Rik	RIKEN cDNA 1110065P20 gene	1455545_at	BI415815	68920	Mm.24388.2	48.78	53.37	55.95	224.9	159.25	151.27	3.39	0.038321		66.34	74.7	55.77	142.68	116.38	150.57	2.08	0.044976
Taf1a	TATA box binding protein (Tbp)-associated factor, RNA polymerase I, A	1419702_at	NM_021466	21339	Mm.39081.1	78.39	75.65	78.51	245.18	315.97	214.99	3.34	0.027747		79.54	74.39	78.28	228.02	200.58	202.08	2.72	0.003483
Isg20l1	interferon stimulated exonuclease gene 20-like 1	1423957_at	BI440638	68048	Mm.34109.2	68.19	70.59	86.39	304.34	206.35	241.97	3.34	0.029154		60.79	162.63	87.63	180.61	242.3	205.93	2.02	0.015035
Tcta	T-cell leukemia translocation altered gene	1420123_at	C85065	102791	Mm.215208.1	125.34	124.2	124.92	400.83	439.4	401.08	3.31	0.002058		126.42	131.73	135.47	283.39	303.16	299.53	2.25	0.000646
LOC623451	hypothetical LOC623451	1437481_at	AV032349	623451	Mm.75202.2	81.8	66.57	85.62	271.47	233.56	264.71	3.29	0.001345		79.03	73.51	33.15	295.03	172.38	202.56	3.61	0.041713
Tcta	T-cell leukemia translocation altered gene	1420124_s_at	C85065	102791	Mm.215208.1	101.79	116.05	143.98	391.68	427.18	365.39	3.27	0.009612		93.44	108.43	135.79	295.68	293.92	261.85	2.52	0.017732
Ercc5	excision repair cross-complementing rodent repair deficiency, complementation group 5	1450935_at	BM198879	22592	Mm.2213.1	104.33	107.08	80.19	318.74	303.74	324.71	3.25	0.004061		81.89	120.76	131.43	208.37	169.17	179.27	1.67	0.104684
2610205E22Rik	RIKEN cDNA 2610205E22 gene	1451278_a_at	BC027220	66617	Mm.33167.1	106.93	122.17	131.55	388.04	352.55	429.92	3.25	0.005664		87.2	103.8	94.95	370.91	289.77	200.1	3.01	0.065527
Sec61a1	Sec61 alpha 1 subunit (S. cerevisiae)	1455987_at	BF148622	53421	Mm.28375.3	71.26	41.93	88.77	210	191.46	251.28	3.23	0.002083		176.52	186.38	210.09	222.59	211.25	228.13	1.16	0.072282
Ube1dc1	ubiquitin-activating enzyme E1-domain containing 1	1451973_at	BC019764	66663	Mm.14253.1	379.6	184.07	329.31	924.58	919.55	1041.63	3.23	0.008064		217.35	333.46	347.27	449.58	426.63	541.82	1.58	0.052883
Zfand2a	zinc finger, AN1-type domain 2A	1415940_at	NM_133349	100494	Mm.24521.1	58.05	69.49	35.32	171.03	221.67	132.28	3.22	0.017967		36.88	86.93	105.34	153.16	165.39	125.45	1.94	0.124661
Mtrf1l	mitochondrial translational release factor 1-like	1438025_at	BE686616	108853	Mm.139284.1	214.39	188.24	216.29	727.58	623.73	623.9	3.19	0.004848		281.8	319.51	318.24	702.24	466.73	693.29	2.03	0.06535
Usp40	ubiquitin specific peptidase 40	1435901_at	AV226197	227334	Mm.80484.1	121.51	113.8	197.78	438.29	480.62	435.16	3.13	0.014736		122.95	147.65	174.97	356.34	318.83	253.87	2.09	0.069551
Acot12	acyl-CoA thioesterase 12	1449457_at	AB078618	74156	Mm.43994.1	86.22	262.13	203.68	397.81	699.86	614.38	3.1	0.009691		137.19	62.82	76.53	246.91	122.65	133.83	1.82	0.047351
Ifi44	interferon-induced protein 44	1423555_a_at	BB329808	99899	Mm.30756.1	14.33	92.8	27.66	123	212.69	80.78	3.09	0.04509		5.24	5.5	4.93	7.12	5.5	7.15	1.26	0.185316
C330023M02Rik	RIKEN cDNA C330023M02 gene	1433766_at	BG065438	231713	Mm.26878.1	108.37	141.31	112.99	403.95	362.26	348.92	3.07	0.00816		90.04	169.34	199.46	363.41	363.29	209.66	2.04	0.177853
Mto1	mitochondrial translation optimization 1 homolog (S. cerevisiae)	1416991_at	NM_026658	68291	Mm.23781.1	161.46	174.75	124.26	433.93	429.34	529.7	3.03	0.022643		193.8	231.91	183.52	457.69	416.71	392.4	2.08	0.011209
1110020P15Rik	RIKEN cDNA 1110020P15 gene	1434340_at	BF681728	66152	Mm.22138.2	248	206.01	236.44	665.73	705.09	712.44	3.02	0.002707		232.09	320.31	314.22	883.58	775.99	704.22	2.73	0.023885
Upf2	UPF2 regulator of nonsense transcripts homolog (yeast)	1435030_at	AA538567	326622	Mm.5409.1	451.48	449.64	456.18	1284.29	1226.95	1584.91	3.02	0.013976		572.18	624.46	577.7	1241.59	1040.95	1359.82	2.05	0.028845
H2-M3	histocompatibility 2, M region locus 3	1421358_at	NM_013819	14991	Mm.14437.1	47.11	74.74	15.66	127.56	181.15	106.21	3.02	0.006609		18.5	28.98	24.52	46.95	49.8	53.76	2.09	0.010363
Rbm4	RNA binding motif protein 4	1416920_at	NM_009032	19653	Mm.542.1	192.85	160.81	213.27	689.65	548.69	468.24	3.01	0.032252		160.56	172.41	158.7	470.15	335.89	328.5	2.31	0.046122
Rexo4	REX4, RNA exonuclease 4 homolog (S. cerevisiae)	1434114_at	BG076284	227656	Mm.142380.2	69.51	56.56	60.71	207.8	172.46	181.75	3.01	0.002918		47.26	80.2	71.65	118.75	130.14	133.77	1.92	0.010238
St7l	suppression of tumorigenicity 7-like	1427916_at	BB122084	229681	Mm.46739.1	195.65	155.77	157.58	558.56	437.63	516.56	2.97	0.006161		92.33	176.28	172.91	424.66	518.49	439.71	3.13	0.00564
Tprkb	Tp53rk binding protein	1424992_at	BC024858	69786	Mm.218434.1	49.35	96.79	100.13	249.22	211.87	265.72	2.95	0.022825		50.07	67.57	72.13	97.83	104.47	68.61	1.43	0.225101
Prpf39	PRP39 pre-mRNA processing factor 39 homolog (yeast)	1428171_at	BB460975	328110	Mm.28480.2	135.37	142.03	174.65	417.11	458.48	452.99	2.94	0.001732		183.56	208.65	207.59	337.01	481.16	357.67	1.96	0.041262
Slc15a4	solute carrier family 15, member 4	1448385_at	NM_133895	100561	Mm.28506.1	90.69	125.18	57.75	258.32	350.5	194.25	2.93	0.021049		54.54	73.46	59.87	122.67	135.47	57.45	1.68	0.199838
Luc7l	Luc7 homolog (S. cerevisiae)-like	1428255_at	AV309996	66978	Mm.154591.1	204.99	216.97	197.33	649.81	585.24	581.45	2.93	0.0034		208.87	237.58	263.52	420.53	510.65	405.93	1.88	0.031082
Chchd5	coiled-coil-helix-coiled-coil-helix domain containing 5	1451505_at	BE991735	66170	Mm.34088.1	110.83	84.31	100.53	260.58	317.81	284.39	2.92	0.016145		88.14	104.31	115.63	286.47	193.93	165	2.09	0.127316
2010109N14Rik	RIKEN cDNA 2010109N14 gene	1447896_s_at	AV066512	69895	Mm.175039.1	7923.11	5905.55	5892.56	17958.9	21209	18237.6	2.91	0.014411		8211.38	8959.48	10898.8	18901	16329.6	17942.7	1.89	0.018828
Dhps	deoxyhypusine synthase	1434004_at	AV033768	330817	Mm.193086.2	70.53	34.64	54.02	141.34	177.01	143.83	2.9	0.042084		40.44	97.65	39.59	76.79	146.08	70.79	1.65	0.016982
Sec61a2	Sec61, alpha subunit 2 (S. cerevisiae)	1449944_a_at	NM_021305	57743	Mm.21435.1	79.98	103.3	139.81	274.04	327.41	331.85	2.89	0.00259		200.22	175.55	169.61	269.54	294.8	329.24	1.64	0.047094
Stat1	signal transducer and activator of transcription 1	1440481_at	BB229853	20846	Mm.131413.1	42.32	39.71	60.44	118.88	104.49	188	2.89	0.043227		24.37	30.28	14.16	57.02	25.77	26.49	1.59	0.335974
Gss	glutathione synthetase	1441931_x_at	BB125219	14854	Mm.90304.1	125.05	101.76	88.2	345.27	255.1	307.2	2.88	0.012282		191.73	177.39	188.24	308.38	257.68	262.65	1.49	0.020682
Dpp7	dipeptidylpeptidase 7	1435680_a_at	BG067113	83768	Mm.21440.2	45.45	50.73	45.82	136.99	123.91	145.94	2.87	0.008002		15.51	45.01	26.99	79.78	68.44	58.21	2.36	0.086932
1810029B16Rik	RIKEN cDNA 1810029B16 gene	1423289_a_at	BG069652	66282	Mm.27421.1	171.85	143.14	187.79	490.63	426.71	525.18	2.87	0.002527		140	241.1	215.48	403.75	366.27	507.83	2.14	0.047989
Luc7l	Luc7 homolog (S. cerevisiae)-like	1452708_a_at	AV309996	66978	Mm.154591.1	175.02	168.03	167.47	546.05	430.1	484.83	2.86	0.009715		174.75	288.7	277.9	513.77	441.26	400.05	1.83	0.094503
Qtrt1	queuine tRNA-ribosyltransferase 1	1450630_at	NM_021888	60507	Mm.24178.1	101.41	88.89	95.34	251.98	249.58	310.26	2.84	0.012726		134.82	150.71	157.42	278.32	328.16	330.24	2.11	0.004144
Jmjd6	jumonji domain containing 6	1420056_s_at	C78652	107817	Mm.195385.1	81.27	83.75	87.27	220.45	290.53	205.83	2.84	0.028351		126.2	136.37	147.78	195.54	206.12	184.5	1.43	0.033144
Gtf2h1	general transcription factor II H, polypeptide 1	1453169_a_at	BE688673	14884	Mm.22700.2	265.36	236.61	272.7	720.29	737.18	732.04	2.83	0.000948		417.79	605.47	612.22	765.18	767.64	881.26	1.48	0.040216
3110023B02Rik	RIKEN cDNA 3110023B02 gene	1424533_a_at	BC026662	67291	Mm.27145.1	91.76	87.23	55.71	234.85	194.78	232.89	2.82	0.019299		107.86	120.62	122.58	181.07	216.8	184.08	1.66	0.017073
Mbtps2	membrane-bound transcription factor peptidase, site 2	1437495_at	AV272026	270669	Mm.119444.1	57.41	37.48	41.95	139.03	114.42	131.5	2.81	0.001972		64.28	55.67	63.38	145.72	148.97	147.1	2.41	0.001775
Setd6	SET domain containing 6	1428798_s_at	AK010304	66083	Mm.24616.1	70.23	56.94	73.94	215.67	208.94	139.82	2.81	0.048462		68.79	97.99	104.38	120.64	131.8	96.96	1.29	0.275393
Slc15a3	solute carrier family 15, member 3	1420697_at	NM_023044	65221	Mm.218870.1	59.43	96.23	106.91	181.49	314.11	242.38	2.81	0.033927		46.73	57.24	57.81	87.3	80.36	62.42	1.42	0.15967
Safb2	scaffold attachment factor B2	1427988_s_at	BM239918	224902	Mm.214973.1	160.93	175.99	181.54	498.86	550.75	394.05	2.78	0.024432		196.59	127.91	184.61	282.43	342.45	261.32	1.74	0.105806
Amdhd2	amidohydrolase domain containing 2	1434855_at	AV298377	245847	Mm.87319.1	61.98	73.27	103.57	235.09	238.74	182.51	2.75	0.043996		102.71	85.2	114.26	121.75	151.78	119.43	1.3	0.24521
Narg1l	NMDA receptor regulated 1-like	1429056_at	AK007755	66897	Mm.24425.1	154.55	136.93	182.14	437.69	429.52	436.78	2.75	0.001693		263.8	297.13	298.03	479.44	480.68	474.01	1.67	0.003995
Bloc1s2	biogenesis of lysosome-related organelles complex-1, subunit 2	1429048_at	AK010745	73689	Mm.38103.1	496.27	297.63	368.99	1109.73	961.99	1105.51	2.73	0.002815		266.06	525.82	408.18	789.13	835.73	884.37	2.09	0.021267
Mm.178550.4		1436320_at	W45978		Mm.178550.4	56.13	63.51	67.6	164.43	172.8	172.72	2.72	0.000137		56.52	83.84	61.13	144.56	143.55	98.39	1.92	0.052333
Trfp	Trf (TATA binding protein-related factor)-proximal protein homolog (Drosophila)	1416826_a_at	NM_020048	56771	Mm.25072.1	295.2	272.55	232.91	750.73	737.24	687.72	2.72	4.8e-05		467.54	574.09	541.47	1012.53	824.22	1104.79	1.86	0.046735
Trp53inp1	transformation related protein 53 inducible nuclear protein 1	1416926_at	AW495711	60599	Mm.28708.1	1303.5	1736.31	954.73	2944.75	4891.2	2962.47	2.7	0.038115		902.16	537.72	610.01	1238.67	1202.71	1065.05	1.71	0.036973
Brd2	bromodomain containing 2	1437210_a_at	AI506310	14312	Mm.3444.2	564.75	751.95	601.74	2036.64	1752.51	1378.38	2.69	0.033977		809.42	854.15	1264.55	1490.87	1849.59	1087.11	1.51	0.290014
Atf6	activating transcription factor 6	1456021_at	BB129063	226641	Mm.153315.2	46.22	119.58	37	183.34	235.96	124.18	2.68	0.015888		59.43	124.42	150.65	174.96	169.17	139.77	1.45	0.306462
Dpp7	dipeptidylpeptidase 7	1436479_a_at	BB746075	83768	Mm.21440.3	99.07	116.53	111.3	269.37	329.12	277.28	2.68	0.006539		54.94	99.82	67.97	162.63	114.47	158.16	1.95	0.131199
6820431F20Rik	RIKEN cDNA 6820431F20 gene	1452997_at	BE692399	381598	Mm.1571.1	467.03	368.68	488.91	1123.77	880.96	1535.88	2.67	0.043697		381.49	549.59	557.44	1956.33	1970.47	1843.6	3.88	0.003396
Zc3h7a	zinc finger CCCH type containing 7 A	1419898_s_at	AW556219	106205	Mm.201822.1	92.35	93.86	110.5	282.24	262.74	237.47	2.64	0.012798		114.22	117.35	114.85	202.38	186.5	279.15	1.93	0.066313
Rexo4	REX4, RNA exonuclease 4 homolog (S. cerevisiae)	1434113_a_at	BG076284	227656	Mm.142380.2	451.88	545.31	438.82	1263.03	1279.91	1235.96	2.63	0.000907		510.94	561.92	516.47	1147.16	884.29	1022.09	1.92	0.033066
2010003K15Rik	RIKEN cDNA 2010003K15 gene	1438359_at	AV066542	75606	Mm.46323.1	473.03	472.02	438.53	1264.36	1025.22	1333.04	2.62	0.017847		550.33	333.11	528.71	859.15	649.64	699.55	1.56	0.030362
Clk4	CDC like kinase 4	1422886_a_at	NM_007714	12750	Mm.9488.1	228.55	281.56	255.7	620.83	714.98	674.44	2.62	0.000841		184.91	258.69	369.53	477.12	429.46	530.56	1.77	0.038781
Slc7a6os	solute carrier family 7, member 6 opposite strand	1429596_at	AK010254	66432	Mm.46445.1	30.29	67.32	58.17	126.43	149.06	130.51	2.61	0.006808		54.99	44.62	34.83	93.21	103.21	80.19	2.06	0.015487
Slc17a3	solute carrier family 17 (sodium phosphate), member 3	1418923_at	NM_134069	105355	Mm.27038.1	100.16	320.08	228.1	519.58	527.48	644.72	2.61	0.038416		254.62	153.62	215.31	330.6	350.66	265.14	1.52	0.140963
Comtd1	catechol-O-methyltransferase domain containing 1	1428635_at	AK007659	69156	Mm.11827.1	120.28	125.46	58.85	300.95	241.88	245.58	2.59	0.0189		128.14	146.9	109.31	372.4	327.93	236.05	2.44	0.032416
0610037M15Rik	RIKEN cDNA 0610037M15 gene	1431008_at	BG916808	68395	Mm.56926.2	54.23	129.43	112.52	271.84	256.29	237.3	2.58	0.036208		56.75	115.38	78.27	277.67	275.74	246.71	3.2	0.01056
Commd9	COMM domain containing 9	1428155_at	AK007640	76501	Mm.22353.1	84.64	84.74	111.91	242.82	213.01	269.9	2.58	0.004468		107.79	110.79	138.16	200.38	262.23	214.49	1.9	0.042739
4921533L14Rik	RIKEN cDNA 4921533L14 gene	1453122_at	AK019549	68187	Mm.87130.1	382.34	322.42	343.13	821.86	923.47	951.55	2.57	0.009904		370.3	311.67	410.24	736.33	844.05	746.16	2.13	0.021342
Tex10	testis expressed gene 10	1434317_s_at	BG075406	269536	Mm.195894.2	112.31	101.02	107.51	265.24	253.24	306.59	2.57	0.008404		110.74	204.83	200.51	246.28	222.65	311.97	1.51	0.133179
4921517N04Rik	RIKEN cDNA 4921517N04 gene	1429121_at	AW488266	76857	Mm.101788.1	89.71	70.26	82.62	204.07	233.85	185.88	2.57	0.020625		106.63	134.23	140.31	180.62	212.11	204.46	1.57	0.003204
9530058B02Rik	RIKEN cDNA 9530058B02 gene	1417212_at	NM_026633	68241	Mm.34532.1	223.2	261.71	250.09	651.42	588.31	645.2	2.56	0.006037		199.18	262.18	190.42	615.22	654.46	406.58	2.57	0.03243
Safb2	scaffold attachment factor B2	1427987_at	BM239918	224902	Mm.214973.1	214.37	241.69	263.43	660.32	713.62	471.51	2.56	0.046573		237.03	261.6	260.91	338.7	416.54	353.64	1.46	0.026702
Lepre1	leprecan 1	1421462_a_at	NM_019783	56401	Mm.27961.1	119.86	124.2	151.47	378.84	294.49	338.38	2.56	0.01711		89.49	65.21	67.64	164.33	146.17	129	1.98	0.006345
Trappc5	trafficking protein particle complex 5	1448999_at	AV226526	66682	Mm.29090.1	174.7	167.07	118.86	438.32	414.14	320.95	2.55	0.005935		112.75	145.57	71.32	299.97	318.12	240.99	2.61	0.000946
2610020H08Rik	RIKEN cDNA 2610020H08 gene	1430214_a_at	BB103211	434234	Mm.38237.1	91.49	106.52	134.11	219.62	265	362.03	2.55	0.028394		167.05	127.81	195.5	281.18	291.44	306.02	1.79	0.017075
Scyl1bp1	SCY1-like 1 binding protein 1	1436745_at	BB271761	98376	Mm.32901.1	104.66	35.01	43.5	162.84	162.82	139.73	2.54	0.042852		46.63	77.87	79.23	164.05	208.77	259.36	3.1	0.017345
Zmym6	zinc finger, MYM-type 6	1434193_at	AV122561	100177	Mm.46727.1	30.32	96.04	34.79	126.15	149.15	134.29	2.54	0.030835		68.55	80.68	101.61	90.95	80.85	147.75	1.27	0.226476
Rps19bp1	ribosomal protein S19 binding protein 1	1455174_at	AV107461	66538	Mm.39485.1	236.9	211.31	276.23	653.55	484.63	689.28	2.52	0.016078		287.36	349.88	253.84	598.84	548.97	575.78	1.93	0.019492
4632411B12Rik	RIKEN cDNA 4632411B12 gene	1438400_at	BG067263	226976	Mm.24734.1	109.7	138.29	151.13	337.34	356.18	314.2	2.52	0.009672		145.93	182.77	157.02	228.29	239.8	212.51	1.4	0.017509
Rab4a	RAB4A, member RAS oncogene family	1418341_at	NM_009003	19341	Mm.9221.1	131.88	212.31	237.41	474.22	554.3	437.91	2.52	0.024686		141.87	125.05	67.58	283.77	295.03	135.4	2.14	0.053356
Narg1l	NMDA receptor regulated 1-like	1429057_at	AK007755	66897	Mm.24425.1	218.46	204.86	220.5	590.45	438.57	585.44	2.51	0.018771		327.16	370.53	405.55	567.3	519.43	528.63	1.46	0.040645
Abca8b	ATP-binding cassette, sub-family A (ABC1), member 8b	1427546_at	AF213393	27404	Mm.38377.1	327.13	510.54	499.29	940.72	1420.04	1001.41	2.51	0.030923		177.59	103.5	156.16	298.98	223.62	269.68	1.81	0.000424
Plcxd2	phosphatidylinositol-specific phospholipase C, X domain containing 2	1435462_at	BQ176176	433022	Mm.41360.1	613.01	784.97	522.16	1276.88	1949.41	1528.38	2.48	0.023583		404.38	355.31	638.47	719.7	663.02	654.48	1.46	0.163131
2410002F23Rik	RIKEN cDNA 2410002F23 gene	1460672_at	BC016099	66976	Mm.2660.1	107.17	149.11	173.5	402.42	284.05	377.02	2.47	0.045084		229.4	157.63	197.53	409.7	323.87	315.47	1.79	0.014552
Ccng1	cyclin G1	1450016_at	BG065754	12450	Mm.2103.1	366.28	376.82	363.67	777.33	922.33	1016.23	2.45	0.016547		298.75	510.31	435.66	698.8	585.19	794.33	1.67	0.112833
Poli	polymerase (DNA directed), iota	1449098_a_at	NM_011972	26447	Mm.29300.1	53.82	75.62	69.48	170.88	155.81	159.55	2.44	0.012979		107.45	75.42	55.37	106.27	125.81	94.72	1.37	0.200406
Gbas	glioblastoma amplified sequence	1419484_a_at	NM_008095	14467	Mm.12468.1	284.45	299.03	272.53	635.94	726.08	722.94	2.44	0.005268		299.17	246.03	186.33	685.71	567.51	420.67	2.29	0.019136
Dicer1	Dicer1, Dcr-1 homolog (Drosophila)	1427941_at	AF430845	192119	Mm.31523.1	106.17	92.48	126.81	291.96	257.03	244.35	2.44	0.016306		152.03	172.83	228.35	216.75	272	226.2	1.29	0.211572
Trp53inp1	transformation related protein 53 inducible nuclear protein 1	1416927_at	AW495711	60599	Mm.28708.1	56.81	83.79	64.59	163.11	174.77	162.58	2.44	0.002018		58.44	34.64	57.9	69.61	75.68	66.49	1.4	0.190883
Gtpbp2	GTP binding protein 2	1448437_a_at	NM_019581	56055	Mm.22147.1	128.34	157.98	160.83	335.62	359.87	390.88	2.43	0.001637		349.82	238.55	245.22	460.8	490.88	367.36	1.58	0.070416
Pex11c	peroxisomal biogenesis factor 11c	1429407_at	AK007582	69129	Mm.45279.1	123.74	73.95	80.28	225.87	220.56	228.86	2.43	0.012857		68.24	50.81	34.66	71.06	112.72	61.16	1.59	0.21848
Surf5	surfeit gene 5	1421528_a_at	NM_011513	20933	Mm.3434.1	60.68	78.35	93.89	209.12	184.09	173.26	2.43	0.03123		73.01	160.23	102.86	169.31	192.63	139.2	1.49	0.116972
Tardbp	TAR DNA binding protein	1434419_s_at	AW538183	230908	Mm.219677.2	360.51	311.93	362.31	843.96	665.1	999.14	2.42	0.026747		419.07	785.06	737.66	919.19	811	1269.93	1.55	0.163923
Ap2b1	adaptor-related protein complex 2, beta 1 subunit	1452292_at	AV271093	71770	Mm.39053.1	310.38	104.36	205.73	586.32	496.71	414.94	2.41	0.031878		317.49	422.55	484.35	438.91	563.53	450.86	1.19	0.300919
Tbl2	transducin (beta)-like 2	1434224_at	AV274155	27368	Mm.200572.1	75.11	70.53	90.69	192.45	211.08	166.29	2.41	0.027998		82.3	87.53	69.12	180.83	136.03	114.1	1.8	0.065866
Tubb6	tubulin, beta 6	1416431_at	NM_026473	67951	Mm.181860.1	327.39	156.12	329.57	630.73	617.21	708.11	2.41	0.013998		352.15	591.38	465.06	869.54	751.14	715.61	1.66	0.102304
Timd4	T-cell immunoglobulin and mucin domain containing 4	1455318_at	BB323688	276891	Mm.69002.1	46.66	108.8	65.13	162.44	211.95	153.95	2.4	0.005718		86.27	83.05	66.45	115.19	105.52	139.62	1.53	0.121076
Brd4 /// Bst2	bromodomain containing 4 /// bone marrow stromal cell antigen 2	1424921_at	BC008532	57261 /// 69550	Mm.143755.2	333.37	630.93	370.96	1067.53	1312.55	821.8	2.4	0.019002		132.05	121.71	112.21	301	249.67	247.23	2.18	0.007633
BC013712	cDNA sequence BC013712	1427041_at	BB262491	230787	Mm.97514.1	31.81	112.06	42.9	127.56	208.09	112.93	2.4	0.009614		52.59	46.38	44.73	33.4	48.82	46.39	-1.12	0.550948
Hip1r	huntingtin interacting protein 1 related	1425553_s_at	AA590970	29816	Mm.149954.1	203.5	203.96	312.04	627.08	555.14	545.54	2.4	0.0261		271.34	206.52	262.87	397.86	392.68	322.5	1.5	0.076861
Nktr	natural killer tumor recognition sequence	1423249_at	BB317504	18087	Mm.23964.1	149.42	208.02	115.98	390.24	381.36	363.72	2.4	0.011373		121.7	130.88	655.56	220.86	579.22	113.23	1.01	0.995809
2010315L10Rik	RIKEN cDNA 2010315L10 gene	1453430_at	AK017484	67023	Mm.159794.1	63.94	67.73	31.74	121.88	145.83	122.32	2.39	0.015472		147.39	62.14	71.66	154.01	147.75	95.78	1.41	0.246876
Brwd1	bromodomain and WD repeat domain containing 1	1452321_at	BM230348	93871	Mm.131039.1	61.44	30.11	76.11	119.66	141.92	139.4	2.39	0.045017		93.35	81.24	104.29	111.96	140.73	77.61	1.18	0.562045
Hnrpdl	heterogeneous nuclear ribonucleoprotein D-like	1449039_a_at	NM_016690	50926	Mm.220918.1	1264.71	1459.77	1240.35	3339.47	3195.16	2951.75	2.39	0.004039		1170.95	1852.33	1457.59	2596.63	2518.64	2763.69	1.76	0.040687
Ankrd16	ankyrin repeat domain 16	1428239_at	AK013354	320816	Mm.28310.1	60.15	71.08	70.85	157.97	166.65	157.66	2.39	0.001293		73.41	66.4	46.51	145.03	116.94	117.75	2.04	0.011475
Mapk8ip3	mitogen-activated protein kinase 8 interacting protein 3	1425975_a_at	AF178636	30957	Mm.43081.3	51.58	73.46	85.59	167.82	183.03	152.76	2.39	0.023871		109.33	130.38	93.47	113.84	188.55	153.18	1.37	0.153537
Nub1	negative regulator of ubiquitin-like proteins 1	1452777_a_at	BG066220	53312	Mm.5856.2	77.03	75.26	83.45	174.01	193.87	193.41	2.38	0.003336		137.87	70.09	59.4	128.12	82.09	98.24	1.15	0.432486
Vps11	vacuolar protein sorting 11 (yeast)	1428109_at	AK004695	71732	Mm.34763.1	72.06	108.19	106.25	216.9	238.49	225.5	2.38	0.003161		90.5	114.16	101.18	176.13	169.68	118.54	1.52	0.115958
Fkbp14	FK506 binding protein 14	1433481_at	BB027759	231997	Mm.64032.1	137.14	25.03	96.71	226.47	163.3	222.73	2.37	0.015203		93.75	143.06	170.12	202.93	247.53	302.69	1.85	0.005622
Prom1	prominin 1	1419700_a_at	NM_008935	19126	Mm.6250.1	603.49	355.74	682.63	1290.92	892.49	1709.87	2.37	0.035391		1066.37	658.37	775.83	1319.59	1116.23	1191.2	1.45	0.026483
Tusc4	tumor suppressor candidate 4	1417046_at	NM_018879	56032	Mm.11337.1	91.11	60.31	83.49	163.38	184.7	209.72	2.37	0.025962		75.53	94.43	82.62	172.06	144.79	141.42	1.81	0.040299
P2rx4	purinergic receptor P2X, ligand-gated ion channel 4	1452527_a_at	AJ251462	18438	Mm.27861.4	72.19	116.19	128.36	211.29	266.3	270.48	2.36	0.000521		107.32	108.51	107.24	240.94	229.62	173.11	1.99	0.035901
Rab4a	RAB4A, member RAS oncogene family	1449048_s_at	NM_009003	19341	Mm.9221.1	326.67	371.8	487.82	844.24	1039.94	912.87	2.36	0.016965		477.01	274.34	204.56	594.48	613.07	331.07	1.61	0.115097
Tk2	thymidine kinase 2, mitochondrial	1426100_a_at	AF105217	57813	Mm.183110.2	56.36	110.8	82.46	171.04	211.82	204.15	2.35	0.002902		73.53	56.25	43.73	135.86	137.56	103.26	2.17	0.010058
Abcb4	ATP-binding cassette, sub-family B (MDR/TAP), member 4	1449818_at	NM_008830	18670	Mm.14172.1	878.79	1370.16	1097.53	2248.77	3513.3	2081.37	2.34	0.048004		916.33	802.06	789.24	948.76	1037.69	893.91	1.15	0.171879
Hnrpa2b1	heterogeneous nuclear ribonucleoprotein A2/B1	1433830_at	BG064117	53379	Mm.16767.2	987.38	995.21	1109.5	2519.88	2466.45	2237.96	2.34	0.008228		1130.42	1429.11	1417.19	1773.33	2367.88	2343.91	1.63	0.013106
D930016D06Rik	RIKEN cDNA D930016D06 gene	1424861_at	BM200153	100662	Mm.31098.1	125.22	79.84	87.09	221.96	206.33	256.19	2.34	0.024824		92.6	122.26	152.83	179.68	181.78	190.9	1.5	0.049205
Acot1	acyl-CoA thioesterase 1	1449065_at	NM_012006	26897	Mm.1978.1	194.06	95.92	124.64	410.61	314.37	240.85	2.33	0.032154		367.66	364.81	318.78	353.14	299.44	268.5	-1.14	0.102513
Plcxd2	phosphatidylinositol-specific phospholipase C, X domain containing 2	1455324_at	BQ176176	433022	Mm.41360.1	864.66	943.9	841.61	1647.79	2589.33	1888.97	2.31	0.045202		568.64	468.85	892.82	1447.97	1365.92	1180.69	2.07	0.075209
Tprkb	Tp53rk binding protein	1425682_a_at	BC027162	69786	Mm.218434.3	351.13	522.47	453.68	1026.24	938.04	1091.21	2.3	0.019192		301.94	407.62	271.83	522.12	444.89	460.79	1.45	0.118949
P2rx4	purinergic receptor P2X, ligand-gated ion channel 4	1425525_a_at	AF089751	18438	Mm.27861.2	169.66	280.75	281.18	529.96	594.62	557.97	2.3	0.005758		233.04	226.36	209.34	389.72	361.22	333.59	1.62	0.004711
Zfp326	zinc finger protein 326	1419181_at	NM_018759	54367	Mm.12891.1	120.61	133.34	95.46	264.9	307.91	229.07	2.29	0.006552		99.13	118.33	76.25	249.91	253.32	271.91	2.64	0.01258
4933439C20Rik	RIKEN cDNA 4933439C20 gene	1435353_a_at	BI454991	66776	Mm.30245.3	81.19	124.07	129.9	276.63	237.8	254	2.29	0.030201		100.75	160.26	76.29	252.34	282.55	234.24	2.28	0.005771
Trim24	tripartite motif protein 24	1427258_at	BB611004	21848	Mm.41063.1	181.43	177.88	212.7	469.84	423.65	417.22	2.29	0.009534		306.7	333.89	238.62	425.79	372.76	377.64	1.34	0.083764
Hnrpa2b1	heterogeneous nuclear ribonucleoprotein A2/B1	1433829_a_at	BG064117	53379	Mm.16767.2	5163.05	5174.21	5150.68	11868.2	11838.1	11583.4	2.28	0.000165		5899.53	6174.11	4445.16	8091.84	10017.6	11576.8	1.8	0.094196
Dusp12	dual specificity phosphatase 12	1420636_a_at	NM_023173	80915	Mm.34365.1	182.62	164.7	208.48	436.16	298.71	529.13	2.27	0.049523		153.45	188.68	236.59	483.38	475.81	435.35	2.41	0.01958
Commd9	COMM domain containing 9	1438644_x_at	BB264843	76501	Mm.22353.4	628.07	500.04	624.26	1296.01	1297.95	1377.71	2.27	0.002648		541.84	435.45	476.55	1259.08	1047.47	881.93	2.19	0.024189
Zdhhc4	zinc finger, DHHC domain containing 4	1432136_s_at	AK007572	72881	Mm.161667.1	67.92	60.88	56.12	138.95	144.83	133.63	2.26	0.002308		72.66	92.55	56.46	166.05	153.14	101.65	1.9	0.042895
Vapb	vesicle-associated membrane protein, associated protein B and C	1423152_at	BF303544	56491	Mm.38800.1	191.5	62.99	78.37	365.96	184.12	200.72	2.26	0.015549		159.76	240.05	249.3	224.53	371.38	317.94	1.41	0.054888
Terf2	telomeric repeat binding factor 2	1421147_at	NM_009353	21750	Mm.6402.1	91.46	127.44	91.26	249.28	233.46	217.38	2.26	0.013187		179.55	188.14	131.2	221.03	281.72	165.56	1.34	0.094124
Fbxl11	F-box and leucine-rich repeat protein 11	1455942_at	BB448023	225876	Mm.25350.1	57.99	86.18	119.08	169.72	218.88	204.87	2.25	0.014859		153.42	176.73	199.05	124.22	175.48	121.8	-1.26	0.247202
2310073E15Rik	RIKEN cDNA 2310073E15 gene	1428534_at	AK010864	75692	Mm.20848.2	67.92	70.62	50.09	157.01	134.52	133.28	2.25	0.009208		60.15	136.77	65.46	145.82	144.14	171.93	1.76	0.158328
Cd300a	CD300A antigen	1435903_at	AI536469	217303	Mm.2699.3	70.11	110.83	77.47	164.78	238.11	174.47	2.23	0.009616		53.18	74.72	120.1	121.38	122.02	119.85	1.46	0.198277
Tsr2	TSR2, 20S rRNA accumulation, homolog (S. cerevisiae)	1426939_at	BG070464	69499	Mm.8142.1	125.87	119.33	92.01	244.9	224.8	282.67	2.23	0.034588		135.65	128.84	130.66	281.22	275.2	329.5	2.24	0.011412
D10Ertd641e	DNA segment, Chr 10, ERATO Doi 641, expressed	1419994_s_at	AU015124	52717	Mm.195418.1	330.55	282.79	381.53	726.86	775.59	714.72	2.23	0.012729		407.69	429.67	319.57	948.74	639.81	720.83	2	0.057049
Mgea5	meningioma expressed antigen 5 (hyaluronidase)	1422900_at	NM_023799	76055	Mm.202734.1	390.63	446.88	508.38	891.39	1171.9	944.29	2.23	0.024104		630.46	614.52	804.25	726.37	854.12	820.57	1.17	0.214494
AU019823	expressed sequence AU019823	1458510_at	AV362172	270156	Mm.212969.1	119.06	86.94	61.35	211.86	219.64	161.76	2.22	0.012446		86.39	110.32	152.73	149.39	107.31	170.02	1.22	0.317754
Atp13a1	ATPase type 13A1	1417475_at	NM_133224	170759	Mm.27518.1	281.12	352.39	365.55	805.61	793.92	617.9	2.22	0.03714		275.38	345.94	312.03	595.36	716.65	443.17	1.88	0.06407
Mrps18b	mitochondrial ribosomal protein S18B	1451164_a_at	BC021752	66973	Mm.29484.1	326.99	386.56	404.02	759.12	924.96	789.53	2.21	0.00987		329.54	458.43	352.05	714.85	753.44	688.26	1.89	0.005881
Rag1ap1	recombination activating gene 1 activating protein 1	1448948_at	NM_009057	19729	Mm.17958.1	60.73	45	80.11	156.78	114.15	140.21	2.21	0.020033		60.44	85.89	32.46	129.42	115.17	67.39	1.74	0.069928
Rnf25	ring finger protein 25	1448674_at	NM_021313	57751	Mm.86910.1	188.64	180.22	206.76	400.37	446.9	422.59	2.21	0.005781		166.38	176.63	128.88	343.65	317.71	220.38	1.87	0.031555
Rev1	REV1 homolog (S. cerevisiae)	1422624_at	NM_019570	56210	Mm.154309.1	272.38	264.09	265.88	597.01	538.85	636.09	2.21	0.007194		339.08	420.36	438.73	561.89	527.21	694.15	1.49	0.049504
Pabpc1	poly A binding protein, cytoplasmic 1	1453840_at	AK005009	18458	Mm.2642.2	405.81	194.8	382.29	792.29	437.96	932.77	2.2	0.04735		525.67	1416.71	1172.81	1319	1409.82	1198.28	1.26	0.409456
Tor1b	torsin family 1, member B	1448848_at	BB004887	30934	Mm.206786.1	389.36	343.46	400.28	843.52	910.12	734.93	2.2	0.021281		431.09	477.37	529.36	572.15	689.07	723.18	1.38	0.013277
Tatdn1	TatD DNase domain containing 1	1444644_x_at	BB761179	69694	Mm.11022.1	243.14	246.53	204.06	500.98	553	462.86	2.19	0.003406		223.93	250.78	294.8	528.77	368.31	644.2	2	0.068511
Rufy3	RUN and FYVE domain containing 3	1455605_at	AV228630	52822	Mm.37819.3	51.68	86.61	93.41	162.21	191.79	148.88	2.17	0.035604		104.95	67.3	79.82	103.08	131.49	106.64	1.35	0.260436
Atr	ataxia telangiectasia and Rad3 related	1427197_at	AF236887	245000	Mm.72199.1	109.68	144.56	163.96	255.91	340.95	310.72	2.17	0.010237		186.45	234.67	215.66	270.1	242.38	278.33	1.24	0.15146
Clcn7	chloride channel 7	1452702_at	AK009435	26373	Mm.22727.1	93.19	103.23	87.07	194.06	246.27	171.44	2.16	0.024543		82.19	109.21	124.68	157.2	186.09	134.64	1.51	0.133748
Ppie	peptidylprolyl isomerase E (cyclophilin E)	1450657_at	NM_019489	56031	Mm.126873.1	63.57	120.69	119.58	201.74	204.31	251.65	2.16	0.020745		80.96	150.08	219.47	219.36	298.44	247.11	1.7	0.113527
0610007P22Rik	RIKEN cDNA 0610007P22 gene	1437969_s_at	BM233238	68327	Mm.180687.4	83.44	83.27	91.31	194.29	179.62	184.01	2.16	0.003058		81.49	121.04	78.63	193.78	151.21	127.86	1.68	0.123462
Cdk10	cyclin-dependent kinase (CDC2-like) 10	1433975_at	BI524986	234854	Mm.31090.1	80.04	76.92	76.56	168.89	162.71	172.75	2.16	0.001164		75.18	75.47	75.98	131.78	140.02	82.79	1.56	0.142131
Sfrs16	splicing factor, arginine/serine-rich 16 (suppressor-of-white-apricot homolog, Drosophila)	1428961_a_at	AK003261	53609	Mm.20913.2	74.73	111.64	104.72	223.19	210.9	195.46	2.16	0.024489		104.74	107.98	104.65	140.49	150.11	107.39	1.25	0.158566
Vps11	vacuolar protein sorting 11 (yeast)	1428110_x_at	AK004695	71732	Mm.34763.1	82.27	96.28	103.44	172.63	246.07	189.94	2.16	0.03362		139.14	101.86	70.44	146.51	146.75	129.44	1.36	0.137739
Ikbke	inhibitor of kappaB kinase epsilon	1417813_at	NM_019777	56489	Mm.37672.1	147.7	125.22	168.47	315.47	343.35	291.13	2.15	0.025456		121.28	164.58	141.76	313.33	243.97	270.22	1.94	0.05497
Mad2l2	MAD2 mitotic arrest deficient-like 2 (yeast)	1460348_at	BC011282	71890	Mm.9648.1	79.96	77.02	76.9	147.76	199.89	153.61	2.14	0.034757		37.78	66.55	39.21	76.96	47.82	52.31	1.23	0.572995
Eif4a2	eukaryotic translation initiation factor 4A2	1450934_at	BM240314	13682	Mm.16323.1	2680.31	3181.86	2740.24	5762	6795.65	5837.25	2.14	0.002858		2285.45	3220.83	3408.04	5558.25	5545.91	6822.4	2.01	0.012711
Hnrpdl	heterogeneous nuclear ribonucleoprotein D-like	1424251_a_at	BC021374	50926	Mm.220918.2	5116.19	5658.24	4992.48	10938.7	11459.2	11413.9	2.14	0.001141		7133.12	7963.43	7875.04	12359	12970.5	11828.8	1.62	0.006825
Slc35b1	solute carrier family 35, member B1	1448769_at	NM_016752	110172	Mm.4593.1	659.63	366.8	492.99	1105.15	861.12	1262.45	2.12	0.029922		482.37	659.05	558.88	1205.4	1005.59	1056.2	1.92	0.04118
Fcgr4	Fc receptor, IgG, low affinity IV	1425225_at	BC027310	246256	Mm.137745.1	69.82	156.01	103	175.91	302.58	219.44	2.12	0.0096		13.58	13.29	61.7	69.59	18	46.03	1.51	0.55431
1110039B18Rik	RIKEN cDNA 1110039B18 gene	1424806_s_at	BC027046	68796	Mm.204698.1	143.33	130.13	147.34	253.68	288.33	350.84	2.12	0.027996		115.31	158.31	186.39	201.97	184.8	181.29	1.23	0.312706
Hnrph3 /// LOC669773	heterogeneous nuclear ribonucleoprotein H3 /// similar to heterogeneous nuclear ribonucleoprotein H3 isoform a	1455491_at	BI686700	432467 /// 669773	Mm.28070.1	271.06	382.32	335.29	746.99	637.29	698.61	2.11	0.029252		361.13	428.51	354.93	570.91	717.97	625.75	1.67	0.008673
Atpaf2	ATP synthase mitochondrial F1 complex assembly factor 2	1426474_at	AI851949	246782	Mm.41651.1	170.96	165.39	166.19	389.27	304.8	365.72	2.11	0.016018		161.82	258.73	185.97	328.74	411.41	246.7	1.63	0.062506
Arfrp1	ADP-ribosylation factor related protein 1	1425507_at	BG695431	76688	Mm.87720.1	159.43	166.34	153.75	367.24	329.84	313.47	2.11	0.007523		198.37	235.98	144.05	321.74	324.29	280.6	1.6	0.015034
Uckl1	uridine-cytidine kinase 1-like 1	1424646_at	BC016535	68556	Mm.29001.1	106.55	95.33	130.23	212.9	220.68	268.59	2.11	0.005629		95.39	133.87	120.63	171.61	233.69	187.67	1.69	0.014215
Mm.89821.1		1456396_at	BG064541		Mm.89821.1	194.04	110.3	138.9	368.3	274.98	288.97	2.1	0.001856		234.21	446.77	369.77	420.77	536.12	528.95	1.41	0.037579
Ccdc84	coiled-coil domain containing 84	1454839_a_at	AV285979	382073	Mm.265.3	86.25	91.42	91.58	178.87	195.99	191.6	2.1	0.001231		112.97	105.47	83.71	152.82	131.44	113.75	1.32	0.016242
Urm1	ubiquitin related modifier 1 homolog (S. cerevisiae)	1424079_x_at	BC026994	68205	Mm.20273.1	129.82	90.49	109.23	241.79	180.65	266.62	2.09	0.026238		134.9	181.95	233.01	231.98	344.93	264.12	1.53	0.125501
Ttc3	tetratricopeptide repeat domain 3	1416483_at	BB833716	22129	Mm.3679.1	390.48	392.48	451.71	725.51	986.88	872.33	2.09	0.027567		510.26	641.47	874.54	749.87	798.18	736.76	1.13	0.530188
Ssh2	slingshot homolog 2 (Drosophila)	1455078_at	BG075662	237860	Mm.34590.1	58.61	124.09	31.36	134.06	224.71	85.73	2.08	0.028984		161.54	105.64	153.56	168.18	147.1	129.66	1.06	0.71075
Gba	glucosidase, beta, acid	1450099_a_at	NM_008094	14466	Mm.5031.1	147	234.9	150.83	336.3	406.96	366.8	2.08	0.004378		214.8	193.06	136.91	322.74	292.04	251.76	1.59	0.001831
Fkbp7	FK506 binding protein 7	1416803_at	NM_010222	14231	Mm.24720.1	208.98	118.67	106.17	300.07	319.67	280.94	2.08	0.042486		92.91	101.96	109.24	220.32	166.91	273.21	2.17	0.054444
Cd86	CD86 antigen	1449858_at	NM_019388	12524	Mm.1452.1	102.97	130.71	141.96	194.57	313.28	270.88	2.07	0.036499		151.05	149.71	147.84	184.74	101.02	216.25	1.12	0.659227
D10Ertd641e	DNA segment, Chr 10, ERATO Doi 641, expressed	1449338_at	BE692118	52717	Mm.21793.1	460.71	416.21	425.38	844.6	817.78	1034.98	2.07	0.023437		507.16	632.64	592.56	1057.48	782.22	961.06	1.62	0.091521
Tfpt	TCF3 (E2A) fusion partner	1438963_s_at	AV096788	69714	Mm.760.2	91.69	63.61	126.77	181.3	189.85	211.85	2.07	0.016461		135.38	182.62	139.41	188.73	193.59	222.44	1.32	0.143302
Smc5	structural maintenance of chromosomes 5	1426271_at	AV257384	226026	Mm.23267.1	266.25	244.29	269.33	475.55	572.99	565.41	2.07	0.016026		339.8	480.95	471.01	473.7	515.48	573.27	1.21	0.091289
Thoc3	THO complex 3	1423971_at	BE335845	73666	Mm.41531.1	103.37	104.5	137.47	282.44	204.28	228.68	2.07	0.047751		148.33	193.19	157.04	210.72	306.65	213.08	1.47	0.051101
4933439C20Rik /// LOC236604	RIKEN cDNA 4933439C20 gene /// phosphatidylserine decarboxylase pseudogene	1439069_a_at	BB006121	236604 /// 66776	Mm.30245.5	215.77	245.5	219.83	414.79	418.85	566.46	2.06	0.047189		251.03	233.79	197.97	429.17	495.82	416.82	1.97	0.011942
Prpf39	PRP39 pre-mRNA processing factor 39 homolog (yeast)	1428172_at	BB460975	328110	Mm.28480.2	175.21	142.78	216.88	381.32	343.88	375.78	2.06	0.006237		189.18	212.4	258.99	268.52	361.88	367.71	1.51	0.031151
Prpf4b	PRP4 pre-mRNA processing factor 4 homolog B (yeast)	1425497_a_at	U48737	19134	Mm.10027.1	177.42	143.15	206.58	326.2	322.09	437.38	2.06	0.01615		245.71	266.48	302.93	316.47	356.58	445.02	1.37	0.041723
Ddx50	DEAD (Asp-Glu-Ala-Asp) box polypeptide 50	1417875_at	NM_053183	94213	Mm.114116.1	1323.2	899.44	1370.34	2550.99	2148.05	2693.46	2.06	0.000522		1267.48	1261.62	1221.39	2140.83	1809.29	2357.74	1.68	0.037653
Rcl1	RNA terminal phosphate cyclase-like 1	1416730_at	BC004574	59028	Mm.28630.1	884.24	951.7	831.15	1765.61	1847.04	1874.25	2.06	0.003016		996.46	771.81	664.05	1759.57	997.61	1081.16	1.58	0.09653
Stub1	STIP1 homology and U-Box containing protein 1	1434412_x_at	AW490135	56424	Mm.181881.2	490.11	467.85	549.52	1104.62	962.19	1022.69	2.05	0.006893		505.98	598.17	595.69	608.8	875.74	558.62	1.2	0.335563
Bax	Bcl2-associated X protein	1416837_at	BC018228	12028	Mm.19904.1	402.4	368.7	373.8	748.58	842.96	759.81	2.05	0.00874		279.36	459.88	378.54	648.77	565.32	593.8	1.62	0.095202
Triap1	TP53 regulated inhibitor of apoptosis 1	1460702_at	AK007514	69076	Mm.27951.1	154.54	87.78	116.31	301.46	198.71	230.38	2.04	0.008508		94.12	186.13	161.17	202.58	253.25	292.75	1.7	0.032278
Ccnl1	cyclin L1	1423622_a_at	BM250672	56706	Mm.175612.1	920.41	712.07	678.27	1526.4	1714.46	1481.27	2.04	0.019671		1175.83	1333.95	1847.7	1645.81	1375.15	2019.13	1.16	0.214868
D4Wsu132e	DNA segment, Chr 4, Wayne State University 132, expressed	1417321_at	NM_138590	28027	Mm.28207.1	196.15	211.27	211.57	366.69	517.07	381.82	2.04	0.041163		212.71	224.9	212.46	267.86	234.73	324.57	1.27	0.184213
Pik3r4	phosphatidylinositol 3 kinase, regulatory subunit, polypeptide 4, p150	1460352_s_at	BC017537	75669	Mm.25333.1	159.76	168.07	123.49	307.76	317.78	291.93	2.03	0.00177		128.03	131.92	188.87	220.92	256.26	214.39	1.54	0.108942
Smg7	Smg-7 homolog, nonsense mediated mRNA decay factor (C. elegans)	1455574_at	AI853422	226517	Mm.23816.1	166.34	256.99	211.38	402.92	528.62	359.27	2.03	0.027194		264.68	255.88	271.47	253.07	388.12	333.19	1.23	0.280888
2210013O21Rik	RIKEN cDNA 2210013O21 gene	1430538_at	BB303199	70123	Mm.20883.1	166.78	178.79	135.14	289.28	330.63	356.62	2.03	0.03012		143.52	175.45	118.27	274.47	311.2	273.25	1.96	0.00272
AI451617 /// Trim30	tripartite motif protein 30 /// expressed sequence AI451617	1456494_a_at	BG068242	20128 /// 209387	Mm.3288.3	61.33	144.65	137.03	183.91	276.95	230.39	2.02	0.010009		7.63	20.08	21.25	53.88	9.79	11.06	1.53	0.692974
Ypel2	yippee-like 2 (Drosophila)	1454901_at	BG069663	77864	Mm.24166.1	58.63	159.98	41.29	155.39	266.21	104.65	2.02	0.020784		150.96	96.46	93.42	97.47	147.1	107.89	1.03	0.910662
AA408296	expressed sequence AA408296	1452099_at	BG070043	215193	Mm.31551.1	117.84	131.67	123.63	289.26	249.54	215.36	2.02	0.032453		69.41	184.87	205.44	228.46	293.65	245.58	1.67	0.096646
Setd6	SET domain containing 6	1428797_at	AK010304	66083	Mm.24616.1	105.44	98.88	107.82	225.7	226.09	177.74	2.02	0.027897		83.1	133.64	106.2	155.75	225.15	163.86	1.69	0.017089
Sfrs12	splicing factor, arginine/serine-rich 12	1427136_s_at	AV012790	218543	Mm.33908.1	279.24	198.52	277.83	574.56	480.1	473.15	2.02	0.014461		421.55	526.07	602.62	600.49	421.11	470.53	-1.04	0.863585
Clk4	CDC like kinase 4	1427663_a_at	BG921314	12750	Mm.9488.3	154.72	213.68	135.93	320.26	347.49	344.25	2.01	0.015886		134.9	139.83	191.31	259.84	226.22	305.22	1.7	0.011001
Acot1 /// Acot2	acyl-CoA thioesterase 1 /// acyl-CoA thioesterase 2	1422997_s_at	NM_134188	171210 /// 26897	Mm.219457.1	281.42	126.62	165.68	521.58	254.71	376.02	2.01	0.028892		384.25	550.95	366.03	420.85	393.3	258.69	-1.21	0.32101
Tor1b	torsin family 1, member B	1417820_at	BB004887	30934	Mm.206786.1	228.61	189.76	231.74	459.68	456.86	388.21	2.01	0.021566		234.78	263.96	422.37	524.55	394.43	361.29	1.39	0.359224
Nfxl1	nuclear transcription factor, X-box binding-like 1	1417145_at	NM_133921	100978	Mm.27827.1	242.56	205.65	282.89	460.86	528.58	482.35	2.01	0.023348		253.26	225.69	291.55	336.15	303.34	407.34	1.36	0.016385
Prpf4b	PRP4 pre-mRNA processing factor 4 homolog B (yeast)	1455696_a_at	BB344827	19134	Mm.10027.3	1078.56	1037.46	1205.53	2250.61	2206.6	2197.83	2	0.002849		1605.09	1782.18	1789.71	2227.09	2406.63	3018.44	1.48	0.054957
Luc7l	Luc7 homolog (S. cerevisiae)-like	1455261_at	BB400102	66978	Mm.25619.1	103.76	90.82	110.41	238.66	168.76	202.44	2	0.027244		134.09	163.35	191.68	211.01	214.9	225.27	1.33	0.050105
Gss	glutathione synthetase	1448273_at	NM_008180	14854	Mm.7504.1	380.8	216.45	374.37	817.28	473.39	656.99	2	0.02843		465.62	495.97	686.37	595.31	719.59	577.81	1.15	0.495995
Xpnpep3	X-prolyl aminopeptidase (aminopeptidase P) 3, putative	1437926_at	BI076709	321003	Mm.42492.1	194.02	180.32	195.47	390.99	381.78	369.51	2	0.001974		303.19	304.76	291.2	355.99	360.61	351.83	1.19	0.00163
Nfrkb	nuclear factor related to kappa B binding protein	1434753_at	BM120578	235134	Mm.34792.1	85.63	94.63	100.69	156.65	184.6	221.37	2	0.022936		83.59	80.66	115.6	135.4	150.95	99.22	1.38	0.312915

## Sheet: E18.5 down (185)
Gene Symbol	Gene	Probe set	Accession	EntrezGene	Description	WT164 E18.5	WT181 E18.5	WT191 E18.5	Mut142 E18.5	Mut182 E18.5	Mut188 E18.5	FC E18.5	paired P value		WT212 E16.5	WT280 E16.5	WT287 E16.5	Mut220 E16.5	Mut276 E16.5	Mut286 E16.5	FC 16.5	paired P value
Akr1d1	aldo-keto reductase family 1, member D1	1425771_at	BC018333	208665	Mm.77361.1	122.98	203.97	192.13	10.65	15.15	4.29	-17.25	0.023315		162.997	51.62	17.25	68.4	4.09	3.93	3.85	-11.56	0.10907
Slc3a1	solute carrier family 3, member 1	1448741_at	NM_009205	20532	Mm.18300.1	955.19	1198.82	1355.25	103.51	32.59	78.39	-16.36	0.013183		1098.26	423.58	71.7	125.42	27.72	48.59	16.24	-6.71	0.258608
Fgfbp1	fibroblast growth factor binding protein 1	1419086_at	U49641	14181	Mm.46053.1	128.1	100.91	93.34	9.09	6.95	7.04	-13.97	0.009661		99.7567	12.94	6.95	6.46	6.91	6.91	7.04	-1.26	0.478206
2310076L09Rik	RIKEN cDNA 2310076L09 gene	1424937_at	BC024138	66968	Mm.22926.1	159.82	336.2	313.59	12.91	40.03	5.07	-13.96	0.040388		250.533	135.68	4.91	5.12	4.87	4.88	4.91	-9.94	0.421588
Acsm3	acyl-CoA synthetase medium-chain family member 3	1425559_a_at	AB022340	20216	Mm.9821.2	182.51	214.47	162.38	10.68	19.76	9.68	-13.94	0.004885		173.08	101.61	66.9	84.73	8.75	5.72	10.3	-10.22	0.014251
Rbp2	retinol binding protein 2, cellular	1422846_at	NM_009034	19660	Mm.12825.1	1841.05	2245.03	1917.11	138.12	242.17	153.21	-11.25	0.00251		1823.23	736	124.04	84.22	26.82	11.45	13.61	-18.2	0.285941
Akr1d1	aldo-keto reductase family 1, member D1	1455100_at	AI891467	208665	Mm.77361.2	827.86	1173.67	625.4	133.34	105.64	28.45	-9.82	0.031739		786.5	332.16	286.2	195.25	14.46	15.32	22.2	-15.65	0.027034
Pipox	pipecolic acid oxidase	1449374_at	BC013525	19193	Mm.8543.1	373.35	578.66	569.88	71.76	53.34	38.21	-9.32	0.026793		452.86	457.16	200.54	386.46	35.96	91.41	48.87	-5.92	0.090101
Hsd11b1	hydroxysteroid 11-beta dehydrogenase 1	1449038_at	NM_008288	15483	Mm.28328.1	5613.94	7132.53	4802.16	470.29	1023.03	519.62	-8.72	0.010224		5178.56	2145.03	544.79	726.91	354.4	210.08	177.4	-4.61	0.188361
Otc	ornithine transcarbamylase	1436615_a_at	AI786408	18416	Mm.2611.3	1394.1	2081.96	1497.12	339.33	82.62	302.65	-6.86	0.040589		1416.19	1430.27	1653.64	1273.9	493.23	672.7	644.46	-2.41	0.016538
2310076L09Rik	RIKEN cDNA 2310076L09 gene	1441915_s_at	BB717485	66968	Mm.185311.1	737.69	930.96	946.68	74.28	267.1	53.11	-6.63	0.01055		740.28	557.03	27.3	67.63	21.84	13.23	8.54	-14.95	0.347911
Acss2	acyl-CoA synthetase short-chain family member 2	1422478_a_at	NM_019811	60525	Mm.22719.1	1401.09	1589.54	1389.52	259.91	185.26	248.34	-6.32	0.005055		1228.88	274.41	385.83	283.98	183.05	211.56	198.46	-1.59	0.055057
Gchfr	GTP cyclohydrolase I feedback regulator	1435750_at	BB610454	320415	Mm.86373.1	297.29	406.84	401.06	69.12	46.53	62.67	-6.2	0.017067		308.957	311.24	172.38	166.38	96.06	74.35	37.01	-3.13	0.05199
Cmbl	carboxymethylenebutenolidase-like (Pseudomonas)	1451322_at	BC024580	69574	Mm.28108.1	472.96	827.91	548.08	68.4	167.72	92.05	-5.63	0.022901		506.927	193.4	85.98	173.5	45.54	30.53	41.41	-3.85	0.059422
BC026782 /// LOC640602	cDNA sequence BC026782 /// similar to complement factor H-related protein B	1425823_at	BC026782	545366 /// 640602	Mm.194940.3	998.67	912.67	791.5	147.56	240.41	95.86	-5.59	0.005709		739.67	453.4	229.63	236.04	78.1	65.71	52.27	-4.69	0.07009
1300013J15Rik	RIKEN cDNA 1300013J15 gene	1418395_at	NM_026183	67473	Mm.100741.1	396.07	566.01	491.91	105.37	68.02	92.82	-5.46	0.022104		395.927	387.01	393.19	254.92	115.92	113.7	64.15	-3.52	0.012842
Otc	ornithine transcarbamylase	1420525_a_at	NM_008769	18416	Mm.2611.1	1561.49	2415.87	2189.75	515.95	206.6	491.35	-5.08	0.039176		1651.07	1952.14	2179.32	2499.69	722.54	689.95	639.91	-3.23	0.014051
Acss2	acyl-CoA synthetase short-chain family member 2	1422479_at	NM_019811	60525	Mm.22719.1	1336.12	1484.72	1471.12	310.1	177	381.68	-4.94	0.005544		1141.06	358.22	481.59	366.16	226.43	246.61	244.43	-1.68	0.046013
Cml1	camello-like 1	1418013_at	NM_023160	66116	Mm.13036.1	575.28	829.78	623.08	152.39	111.14	149.86	-4.91	0.027622		538.25	176.63	72.93	98.16	41.48	29.84	18.37	-3.88	0.08466
2310007H09Rik	RIKEN cDNA 2310007H09 gene	1452889_at	AK009207	76429	Mm.18775.1	163.23	242.56	185.2	38.91	38.68	51.51	-4.58	0.025564		153.963	79.38	35.5	46.9	51.74	48.03	42.87	-1.13	0.638817
C8g	complement component 8, gamma subunit	1451625_a_at	BC019967	69379	Mm.24596.1	2666.78	1878.02	2810.15	654.22	327.52	644.06	-4.52	0.009254		1909.72	1564.12	953.76	1289.91	508.65	314.78	272.86	-3.47	0.020942
Lss	lanosterol synthase	1426913_at	AK014742	16987	Mm.55075.1	519.89	912.57	679.26	178.93	138.46	154.27	-4.48	0.048878		546.687	466.43	165	201.57	231.79	149.42	164.6	-1.53	0.303457
Ttpa	tocopherol (alpha) transfer protein	1427284_a_at	AU019171	50500	Mm.24375.1	2413.1	3629.51	2602.59	549.78	715.51	682.15	-4.44	0.022556		2232.59	1232.74	665.55	821.79	379	276.82	258.81	-2.97	0.047225
Hfe2	hemochromatosis type 2 (juvenile) (human homolog)	1429223_a_at	AV290575	69585	Mm.171314.1	151.57	281.01	187.56	22.97	81.61	36.15	-4.41	0.016623		159.803	48.32	21.58	9.18	9.23	9.32	8.68	-2.9	0.269303
Aqp11	Aquaporin 11	1436630_at	AI550443	66333	Mm.31331.1	243.79	197.7	328.78	49.39	34.05	92.16	-4.39	0.011195		198.223	191.82	58.65	104.43	41.14	33.22	19.91	-3.76	0.138311
4930488E11Rik /// LOC100034363	RIKEN cDNA 4930488E11 gene /// thymosin beta-like	1455213_at	AW912417	100034363 /// 399591	Mm.20154.1	240.86	186.28	136.5	49.62	27.2	51.83	-4.38	0.044249		144.997	69.26	141.29	179.32	60.92	63.5	84.64	-1.86	0.150061
Sult1a1	sulfotransferase family 1A, phenol-preferring, member 1	1427345_a_at	AK002700	20887	Mm.17339.2	3634.1	6052.19	4639.04	922.01	1480.76	872.63	-4.37	0.020701		3683.31	2461.7	912.68	1176.65	348.6	204.31	164.45	-6.34	0.095756
Gls2	glutaminase 2 (liver, mitochondrial)	1435245_at	AI195532	216456	Mm.30102.1	395.81	710.16	693.63	102.07	227.03	85.01	-4.35	0.0371		461.83	425.54	148.45	228.95	48.09	47.74	27.18	-6.53	0.107183
Slc37a4	solute carrier family 37 (glucose-6-phosphate transporter), member 4	1417042_at	NM_008063	14385	Mm.30087.1	2823.17	3802.86	3426.46	663.27	1004.67	672.55	-4.3	0.006347		2570.67	2469.95	1050.58	1785.55	526.18	474.12	359.93	-3.9	0.080837
Car8 /// LOC676792	carbonic anhydrase 8 /// similar to Carbonic anhydrase-related protein (CARP) (CA-VIII)	1427482_a_at	X61397	12319 /// 676792	Mm.156583.2	465.8	534.72	460.67	87.95	159.26	118.8	-3.99	0.00101		365.06	629.95	289.9	266.93	161.93	83.45	37.41	-4.2	0.069106
Abat	4-aminobutyrate aminotransferase	1433855_at	BF462185	268860	Mm.1348.2	698.68	956.89	1117.15	246.04	234.84	225.09	-3.93	0.032795		688.917	827.62	584.31	757.31	270.7	300.85	199.45	-2.81	0.036302
Decr1	2,4-dienoyl CoA reductase 1, mitochondrial	1449443_at	NM_026172	67460	Mm.24395.1	131.79	116.14	131.19	36.84	43.35	17.05	-3.9	0.015787		93.96	95.25	66.17	53.85	20.53	26.12	42.54	-2.41	0.148914
Acat1	acetyl-Coenzyme A acetyltransferase 1	1424182_at	BG070487	110446	Mm.219649.1	1963.84	1825.51	1701.45	542.96	379.24	516.51	-3.82	0.003773		1350.7	912.47	640.92	889.16	383.03	371.65	417.26	-2.08	0.032998
Slc10a1	solute carrier family 10 (sodium/bile acid cotransporter family), member 1	1424898_at	BC021154	20493	Mm.104295.2	4641.91	8072.17	4531.47	1270.64	1875.23	1394.65	-3.8	0.049908		4235.01	1818.09	561.48	793.04	241.94	70.68	45.3	-8.86	0.103292
Bckdhb	branched chain ketoacid dehydrogenase E1, beta polypeptide	1427153_at	AW047304	12040	Mm.12819.1	740.59	843.47	792.82	205.84	247.37	175.29	-3.78	0.001807		582.793	501.55	417.51	327.07	143.88	165.27	97.86	-3.06	0.019408
2810055F11Rik	RIKEN cDNA 2810055F11 gene	1424692_at	BC004753	67217	Mm.78025.1	173.8	163.2	150.5	38.7	70.24	23.53	-3.68	0.011684		118.343	119.25	90.86	113.85	61.6	54.12	66.49	-1.78	0.01593
Fxyd1	FXYD domain-containing ion transport regulator 1	1421374_a_at	NM_019503	56188	Mm.1491.1	1134	1567.61	1389.65	415.7	332.57	370.47	-3.66	0.022113		990.84	859.47	569.52	732.07	259.54	174.72	161.77	-3.63	0.014725
Akr1c14	aldo-keto reductase family 1, member C14	1418979_at	NM_134072	105387	Mm.26838.1	1018.88	877.33	847.81	304.37	212.62	234.82	-3.65	0.001942		664.07	439.91	240.12	214.63	44.63	75.27	38.59	-5.64	0.082105
Adhfe1	alcohol dehydrogenase, iron containing, 1	1424393_s_at	BC026584	76187	Mm.28514.1	734.09	1032.89	1035.78	244.21	341.93	185.77	-3.63	0.022882		676.95	514.35	308.52	416.86	90.63	75.2	70.28	-5.25	0.026246
Enpp2	ectonucleotide pyrophosphatase/phosphodiesterase 2	1448136_at	BC003264	18606	Mm.28107.1	1402.47	1020.64	1226.07	391.81	258.27	403.98	-3.46	0.007399		865.04	499.81	229.1	354.68	115.08	191.33	62.65	-2.94	0.148511
Echdc3	enoyl Coenzyme A hydratase domain containing 3	1418862_at	NM_024208	67856	Mm.38342.1	664.01	1009.82	1136.87	258.17	288.63	265.04	-3.46	0.039932		666.287	416.66	217.35	245.07	110.97	139.57	74.29	-2.71	0.107888
P2ry14	purinergic receptor P2Y, G-protein coupled, 14	1424733_at	AF177211	140795	Mm.32005.1	118.2	119.53	80.39	17.8	54.13	21.01	-3.42	0.027822		75.06	93.28	65.15	148.77	20.25	11.91	28.99	-5.02	0.053275
Pank1	pantothenate kinase 1	1418715_at	BC023496	75735	Mm.24742.1	1256.3	1977.73	1387.96	392.61	453.83	523.29	-3.37	0.03877		1084.09	1129.62	654.24	867.66	293.33	371.96	276.84	-2.81	0.070818
Ghr	growth hormone receptor	1451501_a_at	BC024375	14600	Mm.3986.2	626.05	799.9	908.32	206.98	194	294.87	-3.35	0.013281		546.14	471.13	321.95	403.64	219.76	182.09	164.06	-2.11	0.027151
Cyp2f2	cytochrome P450, family 2, subfamily f, polypeptide 2	1448792_a_at	NM_007817	13107	Mm.4515.1	293.52	265.53	352.97	125.57	5.82	141.52	-3.34	0.015125		213.037	10.53	16.39	23.44	50.07	93.06	14.23	3.13	0.287883
Aldh6a1	aldehyde dehydrogenase family 6, subfamily A1	1448104_at	NM_134042	104776	Mm.182707.1	2192.27	2969.23	2154.67	679.5	949.97	572.83	-3.32	0.008543		1704.62	1980.02	943.71	1098.8	582.69	603.84	490.69	-2.4	0.132765
AI427122	expressed sequence AI427122	1460406_at	BC026410	102502	Mm.11869.1	99.53	134.32	139.94	43.25	42.83	27.32	-3.3	0.034012		86.7967	165.79	128.28	110.84	29.52	39.7	54.32	-3.28	0.055958
Uox	urate oxidase	1422604_at	M27695	22262	Mm.10865.1	14394.4	27132.9	16858.6	4487.2	7596.51	5954.59	-3.24	0.047983		13449.2	7899.63	3514.88	3681.62	1074.94	455.79	354.91	-8.01	0.068214
Spp1	secreted phosphoprotein 1	1449254_at	NM_009263	20750	Mm.321.1	1186.95	2085.07	1355.79	334.57	755.82	341.77	-3.23	0.016843		1065.22	368.97	233.01	119.54	146.63	168.8	120.24	-1.66	0.286885
Eva1	epithelial V-like antigen 1	1448265_x_at	BC015076	14012	Mm.33240.1	470.74	564.89	562.31	152.15	197.84	171.13	-3.07	0.003518		358.94	648.52	299.02	436.74	169.42	177.27	141.61	-2.83	0.101496
BC021614	cDNA sequence BC021614	1424953_at	BC021614	225884	Mm.26996.1	1338.32	1879.29	1943.75	596.52	522.54	560.15	-3.07	0.031096		1160.72	1276.92	867.38	869.86	348.06	350.88	188.12	-3.4	0.027388
C1s	complement component 1, s subcomponent	1424041_s_at	BC022123	50908	Mm.24128.1	1485.86	2901.83	2296.54	538.37	1112.77	543.99	-3.05	0.032075		1496.37	1615.26	1050.24	912.98	414.79	453.99	367.14	-2.9	0.065497
Pcca	propionyl-Coenzyme A carboxylase, alpha polypeptide	1451405_at	AY046947	110821	Mm.23876.1	564.47	602.46	507.75	158.5	206.64	190.91	-3.01	0.00566		372.877	416.04	395.18	435.55	192.77	213.9	232.75	-1.95	0.003567
Eva1	epithelial V-like antigen 1	1416236_a_at	BC015076	14012	Mm.33240.1	914.98	1435.61	1050.87	295.29	465.79	368.13	-3.01	0.019643		757.417	1257.08	521.92	713.72	333.52	357.56	234.88	-2.69	0.141134
Aqp11	Aquaporin 11	1457141_at	BB229969	66333	Mm.180664.1	586.04	656.49	763.78	246.65	149.8	276.35	-2.98	0.013844		444.503	589.57	232.73	451.34	152.53	104.31	61.94	-4	0.08007
Etl4	enhancer trap locus 4	1426880_at	BM250266	208618	Mm.34309.1	148.99	115.79	127.48	42.35	40.14	50.61	-2.95	0.01348		86.3867	60.67	44.91	53.97	35.41	41.46	50.08	-1.26	0.27025
Selk	selenoprotein K	1447910_x_at	AW122690	80795	Mm.171115.1	319.09	278.75	247.77	88.74	101.53	97.11	-2.94	0.015483		186.077	80.76	69.65	69.06	54.4	53.74	57.59	-1.32	0.055663
Pcx	pyruvate carboxylase	1416383_a_at	NM_008797	18563	Mm.1845.1	1716.16	2521.07	2281.21	713.05	1018.45	501.13	-2.92	0.024397		1428.6	582.93	404.64	266.37	150.12	111.69	91.71	-3.55	0.056596
Aass	aminoadipate-semialdehyde synthase	1423523_at	BF687395	30956	Mm.18651.1	661.88	893.45	844.9	267.98	337.82	223.32	-2.89	0.016273		523.703	857.87	895.56	1359.29	447.87	491.05	508.28	-2.15	0.064233
Elovl6	ELOVL family member 6, elongation of long chain fatty acids (yeast)	1417403_at	NM_130450	170439	Mm.26171.1	532.59	666.38	861.74	249.82	176.08	289.54	-2.88	0.034972		448.423	363.53	230.79	274.69	203.65	202.81	89.91	-1.75	0.125217
1190003J15Rik	RIKEN cDNA 1190003J15 gene	1455186_a_at	BI556771	76974	Mm.33800.2	2391.59	2913.04	2357.58	1241	615.37	813.61	-2.87	0.038549		1664.08	1025.37	722.11	720.03	412.25	372.18	346.5	-2.18	0.033815
Ccl9	chemokine (C-C motif) ligand 9	1448898_at	AF128196	20308	Mm.2271.1	1134.79	1471.11	1159.36	418.93	383.62	511.72	-2.86	0.026862		816.997	888.48	712.82	745.09	438.25	368.16	202.66	-2.33	0.016032
Cyp39a1	cytochrome P450, family 39, subfamily a, polypeptide 1	1418780_at	NM_018887	56050	Mm.17991.1	1138.15	1463.74	876.58	397.51	502.73	314.12	-2.86	0.02254		754.703	683.9	259.88	289.16	363.63	239.34	207.3	-1.52	0.263192
AI195470	expressed sequence AI195470	1440327_at	AA985897	107131	Mm.220980.1	3490.32	2545.13	3276.69	1147.94	1098.12	1031.52	-2.84	0.01931		2011.52	669.31	363.8	361.54	230.71	262.82	204.87	-2	0.156498
Gyk	glycerol kinase	1422703_at	BF683028	14933	Mm.3242.1	737.6	745.91	590.55	272.83	210.32	249.15	-2.83	0.015714		447.253	246.79	174	210.26	102.73	175.07	133.88	-1.53	0.223289
Hp	haptoglobin	1448881_at	NM_017370	15439	Mm.26730.1	16399.1	24780.8	14526	5667.11	9952.73	4238.67	-2.81	0.014314		11949.1	4385.68	1985.74	2085.82	1777.57	945.22	743.07	-2.44	0.07414
Cth	cystathionase (cystathionine gamma-lyase)	1426243_at	BC019483	107869	Mm.28301.1	4506.8	4993.63	4564.72	1687.04	1507.94	1870.36	-2.78	0.006634		2999.94	4214.48	2068.94	3534.88	1375.66	1304.36	1177.49	-2.55	0.086755
Ak3	adenylate kinase 3	1423718_at	BC019174	56248	Mm.27450.1	436.05	603.69	531.75	209.56	142.85	214.55	-2.77	0.039096		334.843	292.62	270.25	226.95	203.67	185.34	182.99	-1.38	0.037006
Mccc2	methylcrotonoyl-Coenzyme A carboxylase 2 (beta)	1454840_at	BB548059	78038	Mm.137327.2	180.39	155.93	201.74	69.89	82.06	43.12	-2.76	0.043108		114.33	71.01	91.72	90	75	69.64	63.52	-1.21	0.258583
Txndc4	thioredoxin domain containing 4 (endoplasmic reticulum)	1423246_at	BI100077	76299	Mm.147685.1	380.79	296.51	235.16	120.98	86.76	125.24	-2.74	0.048286		193.16	216.62	161.3	168.45	93.12	113.75	126.73	-1.64	0.114703
Aldoc	aldolase 3, C isoform	1451461_a_at	BC008184	11676	Mm.7729.1	744.31	1284.31	1072.07	358.68	517.97	270.15	-2.7	0.039388		651.297	531.72	234.13	192.95	172.56	98.14	97.3	-2.61	0.13815
Rgn	regucalcin	1448852_at	NM_009060	19733	Mm.2118.1	11225.3	11345.3	10746.4	5064.94	2463.93	4798.99	-2.7	0.017741		6996.37	6250.68	5220.89	5554.48	3354.21	1874.45	2525.14	-2.2	0.00186
Maob	monoamine oxidase B	1434354_at	BB549292	109731	Mm.30026.1	1921.92	2565.66	2382.72	947.32	605.92	986.83	-2.7	0.036938		1443.41	2126.8	2058.27	2649.9	1004.65	977.51	946.49	-2.33	0.023012
Idh1	isocitrate dehydrogenase 1 (NADP+), soluble	1419821_s_at	AI788952	15926	Mm.198116.1	2712.53	2020.24	2168.93	1032.99	715.83	806.83	-2.7	0.006418		1448.68	1427.16	1469.45	1171.26	713.96	689.07	924.66	-1.75	0.0745
Fdx1	ferredoxin 1	1449108_at	D43690	14148	Mm.1061.1	2805.91	2573.91	3712	1141.55	800.1	1438.08	-2.69	0.009571		1904.03	1287.93	858.97	970.06	650.11	538.81	512.22	-1.83	0.035942
Dmd	dystrophin, muscular dystrophy	1448665_at	NM_007868	13405	Mm.742.1	228.61	315.2	288.81	123.78	83.79	101.84	-2.69	0.042351		174.403	146.75	121.18	79.92	119.86	87.69	138.15	-1.01	0.982809
Ptprd	protein tyrosine phosphatase, receptor type, D	1429052_at	AK003303	19266	Mm.41736.1	396.11	394.4	272.32	173.4	84.85	138.81	-2.68	0.048646		221.923	306.64	180.81	349.09	203.5	193.61	163.89	-1.49	0.250911
Acsl1	acyl-CoA synthetase long-chain family member 1	1460316_at	BI413218	14081	Mm.28962.1	135.17	164.14	99.3	48.48	71.86	28.75	-2.67	0.006075		83.1733	37.97	53.74	18.89	35.69	26.34	31.08	-1.19	0.664307
Tspan12	tetraspanin 12	1454604_s_at	BB072896	269831	Mm.21950.1	581.01	813.51	380.49	189.71	339.33	135.21	-2.67	0.031141		370.253	251.8	206.98	171.38	146.25	150.05	95.61	-1.61	0.030329
Aldob	aldolase 2, B isoform	1451194_at	BC024112	230163	Mm.218862.1	18948.9	24547.9	20469.9	7411.37	7533.48	9057.01	-2.67	0.018681		13321.6	12753.2	7674.9	9736.3	5354.47	4827.59	4281.37	-2.09	0.058004
Ncald	neurocalcin delta	1417568_at	BG071381	52589	Mm.135621.1	254.2	214.48	332.4	120.67	86.79	94.69	-2.65	0.043206		166.31	167.68	75.92	129.29	78.36	85.75	41.52	-1.81	0.231206
Mccc2	methylcrotonoyl-Coenzyme A carboxylase 2 (beta)	1432472_a_at	AK019760	78038	Mm.137327.1	146.25	182.35	157.13	65.9	57.89	60.26	-2.64	0.015981		100.56	48.14	64.07	53.33	55.88	49.15	52.93	-1.05	0.73954
Gstz1	glutathione transferase zeta 1 (maleylacetoacetate isomerase)	1427552_a_at	AB041613	14874	Mm.29652.3	1784.03	1943.07	1833.88	750.78	531.67	822.99	-2.64	0.012488		1151.85	1423.15	1436.1	1448.94	1006.62	891.51	718.32	-1.65	0.025163
Aldh8a1	aldehyde dehydrogenase 8 family, member A1	1427337_at	BC013511	237320	Mm.90181.1	813.79	1465.84	1091.46	379.03	484.14	419.58	-2.63	0.048048		696.113	694.05	548.79	658.52	293.64	245.79	192.64	-2.6	0.014421
Nsdhl	NAD(P) dependent steroid dehydrogenase-like	1416222_at	BC019945	18194	Mm.38792.1	1476.59	1398.25	1329.35	585.06	335.85	677.67	-2.63	0.018295		868.537	930.6	847.66	662.87	786.89	646.43	542.46	-1.24	0.02315
Gsta3	glutathione S-transferase, alpha 3	1423437_at	AI172943	14859	Mm.14719.1	1200.35	1488.99	1176.66	499.72	532.29	443.14	-2.62	0.010033		796.95	780.24	462.09	746.2	261.14	295.62	185.92	-2.68	0.079865
Cyp51	cytochrome P450, family 51	1422533_at	NM_020010	13121	Mm.140158.1	833.12	784.03	856.31	358.74	174.53	410.89	-2.62	0.009695		509.767	691.25	674.13	586.28	449.06	505.14	466.79	-1.37	0.038276
Gsta4	glutathione S-transferase, alpha 4	1416368_at	NM_010357	14860	Mm.2662.1	287.44	192.99	262.75	117.25	62.62	105.71	-2.6	0.005845		152.533	500.56	398.91	618.88	255.2	274.41	255.44	-1.93	0.071227
Adhfe1	alcohol dehydrogenase, iron containing, 1	1424392_at	BC026584	76187	Mm.28514.1	530.29	585.55	579.99	225.23	170.71	264.24	-2.57	0.010094		345.217	496.87	223.66	379.36	90.22	76.93	49.87	-5.07	0.062244
1810063B05Rik	RIKEN cDNA 1810063B05 gene	1435864_a_at	BG975168	67892	Mm.31946.2	893.66	681.06	647.72	287.25	248.76	333.62	-2.56	0.033665		450.937	617.85	749.02	761.99	567.16	435.16	568.94	-1.35	0.134474
Sdc2	syndecan 2	1417011_at	AU021035	15529	Mm.29350.1	735.71	1006.61	735.66	245.72	423.03	298.63	-2.56	0.007162		503.533	300.93	214.69	283.34	170.01	124.15	101.15	-2.02	0.03673
Slc2a2	solute carrier family 2 (facilitated glucose transporter), member 2	1449067_at	NM_031197	20526	Mm.18443.1	1672.88	2532.44	2193.31	770.71	797.73	937.01	-2.55	0.032858		1297.73	1813.65	1016.56	1085.32	823.47	476.53	548.26	-2.12	0.044564
1810015C04Rik	RIKEN cDNA 1810015C04 gene	1424683_at	BC019494	66270	Mm.25311.2	908.97	1026.4	741.17	219.97	592.35	246.96	-2.53	0.019768		539.087	748.87	259.81	229.48	160.23	121.92	89.28	-3.33	0.193697
Agpat2	1-acylglycerol-3-phosphate O-acyltransferase 2 (lysophosphatidic acid acyltransferase, beta)	1428821_at	AK010891	67512	Mm.24244.1	1423.07	1422.15	1422.61	628.19	482.74	583.73	-2.52	0.002478		857.723	786.27	456.62	490.83	317.71	281.39	215.46	-2.13	0.070676
Pcmtd1	protein-L-isoaspartate (D-aspartate) O-methyltransferase domain containing 1	1435635_at	BB549335	319263	Mm.21539.1	202	297.96	271.54	94.43	93.53	118.81	-2.51	0.031114		154.91	136.95	125.07	184.72	100.3	78.92	100.74	-1.6	0.061423
Spp2	secreted phosphoprotein 2	1418916_a_at	NM_029269	75396	Mm.28247.1	3709.85	3449.82	3928.21	1762.1	1059.89	1616.27	-2.5	0.003758		2216.54	3412.76	3232.11	4335.14	1326.77	1468.45	1393.16	-2.62	0.02328
Slc16a7	solute carrier family 16 (monocarboxylic acid transporters), member 7	1448502_at	NM_011391	20503	Mm.29161.1	454.38	445.85	348.35	137.55	203.47	160.51	-2.49	0.021803		249.017	282.3	206.06	277.43	156.93	128.12	137.55	-1.81	0.025707
Mgst2	microsomal glutathione S-transferase 2	1452592_at	AV066880	211666	Mm.24679.1	554.85	434.25	431.36	213.56	231.49	128.29	-2.48	0.020736		282.373	476.9	338.28	515.29	275.23	147.62	192.51	-2.16	0.030106
Csad	cysteine sulfinic acid decarboxylase	1427981_a_at	AY033912	246277	Mm.41853.1	2517.29	4635.51	3126.73	1262.84	1779.3	1118.28	-2.47	0.047791		2039.7	964.34	472.96	728.39	467.7	390.85	390.48	-1.73	0.127079
Nt5dc2	5'-nucleotidase domain containing 2	1424882_a_at	BC011230	70021	Mm.30083.1	1037.56	821.88	1429.16	478.81	297.19	565.06	-2.45	0.026536		649.18	978.92	710.82	648.76	568.31	524.99	376.99	-1.59	0.047575
Snrpd3	small nuclear ribonucleoprotein D3	1422885_at	NM_026095	67332	Mm.45151.1	229.59	281.8	305.27	126.53	86.9	120.03	-2.45	0.031208		161.067	90.59	72.27	61.71	76.06	45.8	40.51	-1.38	0.026636
Arhgap5	Rho GTPase activating protein 5	1450896_at	BM248774	11855	Mm.35059.1	397.03	355.94	294.37	123.69	195.03	112.39	-2.43	0.02708		205.41	194.77	166.44	83.14	96.49	66.76	122.52	-1.55	0.370339
Dfna5h	deafness, autosomal dominant 5 homolog (human)	1421534_at	NM_008016	54722	Mm.3421.1	875.27	1148.36	1262.52	351.42	498.07	503.73	-2.43	0.010921		644.31	1046.25	602.23	642.99	536.96	462.53	490.45	-1.54	0.158131
Gipc2	GIPC PDZ domain containing family, member 2	1417178_at	NM_016867	54120	Mm.97.1	130.38	142.37	216.53	49.38	56.49	96.1	-2.42	0.016385		95.77	103.51	153.29	155.51	93.56	152.97	111.92	-1.15	0.304526
1110067D22Rik	RIKEN cDNA 1110067D22 gene	1424318_at	BC019131	216551	Mm.76694.1	511.04	513.83	450.4	220.91	193.52	198.5	-2.41	0.004709		287.447	224.68	241.49	176.3	138.93	146.59	119.82	-1.59	0.020824
Echdc1	enoyl Coenzyme A hydratase domain containing 1	1419552_at	NM_025855	52665	Mm.41728.1	416.61	456.64	385.41	198.24	131.9	193.37	-2.4	0.026325		245.05	196.48	315.05	260.08	168.93	201.21	214.08	-1.32	0.140257
Dnase2a	deoxyribonuclease II alpha	1448986_x_at	NM_010062	13423	Mm.220988.1	1278.98	2118.07	1260.36	651.89	821.66	479.6	-2.38	0.046905		901.42	580.01	282.48	260.52	325.31	185.1	256.1	-1.47	0.245276
Shmt1	serine hydroxymethyltransferase 1 (soluble)	1422198_a_at	NM_009171	20425	Mm.3379.1	283.1	354.15	338.28	140.84	96.06	173.17	-2.38	0.033547		188.487	256.74	246.44	291.51	257.39	164.25	153.54	-1.38	0.210863
1110067D22Rik	RIKEN cDNA 1110067D22 gene	1451313_a_at	BC019131	216551	Mm.76694.1	795.22	821.91	621.8	329.33	377.36	238.31	-2.37	0.003261		431.31	466.95	360.86	329.16	231.77	314.24	224.71	-1.5	0.147282
Pde4dip	phosphodiesterase 4D interacting protein (myomegalin)	1433761_at	AV374669	83679	Mm.9838.1	276.49	357.7	322.85	126.53	161.88	114.81	-2.37	0.009045		184.607	207.19	294.09	169.29	118.04	118.14	156.53	-1.71	0.188392
Paox	polyamine oxidase (exo-N4-amino)	1428859_at	AK010469	212503	Mm.44197.1	347.66	385.92	262.87	125.21	157.11	138.9	-2.37	0.029924		191.743	169.55	137.6	171.25	81.88	95.71	87.03	-1.81	0.040104
Bhlhb9	basic helix-loop-helix domain containing, class B9	1428512_at	AK012577	70237	Mm.18574.1	721.17	683.78	758.84	275.95	262.96	375.78	-2.37	0.001881		416.367	663.39	662.59	577.18	460.17	391.5	476.43	-1.43	0.060702
Retsat	retinol saturase (all trans retinol 13,14 reductase)	1424715_at	BB775176	67442	Mm.27506.1	259.97	333.22	282.16	138.7	120.05	111.25	-2.37	0.023972		168.45	166.57	125.96	109.02	80.1	81.36	59.12	-1.82	0.044443
Qdpr	quinoid dihydropteridine reductase	1423664_at	BC002107	110391	Mm.30204.1	1680.93	2124.84	1922.64	922.43	748.75	745.18	-2.37	0.026123		1104.02	1046.94	1124.61	978.5	609.3	734.6	565.25	-1.65	0.001104
LOC14210	hypothetical LOC14210	1439263_at	BB388301	14210	Mm.3421.2	191.35	146.75	141.81	71.48	80.42	52.19	-2.35	0.027266		91.94	126.83	108.07	112.36	53.54	51.03	57.47	-2.14	0.008737
Pgcp	plasma glutamate carboxypeptidase	1416441_at	BB468025	54381	Mm.14894.1	727.96	900.14	736.02	334.65	402.72	269.45	-2.35	0.004625		452.433	534.18	382.19	389.51	240.9	180.97	199.93	-2.1	0.020071
Trim2	tripartite motif protein 2	1459860_x_at	BB466780	80890	Mm.130330.2	518.38	460.98	342.11	239.02	131.68	193.66	-2.34	0.042748		252.37	491.53	343.57	551.47	289.62	408.27	220.08	-1.51	0.31231
Gsn	gelsolin	1436991_x_at	AV025559	227753	Mm.21109.2	2618.8	2220.87	2162.36	826.37	1411.3	758.55	-2.34	0.042883		1335.27	2836.64	2178.95	1934.43	829.03	684.84	637.07	-3.23	0.01707
0 day neonate lung cDNA, RIKEN full-length enriched library, clone	E030049A20 product	1445349_at	BB536254	0	Mm.136889.1	263.95	247.69	297.7	93.51	161.03	93.33	-2.33	0.048015		153.823	103.12	40.56	63.5	19.86	12.9	9.3	-4.93	0.075569
Idh1	isocitrate dehydrogenase 1 (NADP+), soluble	1422433_s_at	NM_010497	15926	Mm.9925.1	5581.15	4645.25	4872.7	2408.08	1679.07	2405.67	-2.33	0.005294		2868.76	3326.03	2894.69	3502.88	2196.79	1605.87	2101.93	-1.65	0.003813
Lpin1	lipin 1	1418288_at	NM_015763	14245	Mm.28548.1	1466.21	2204.92	1033.48	647.72	934.45	441.25	-2.33	0.046334		893.73	424.15	119.3	135	138.81	176.16	96.9	-1.65	0.475492
Acly	ATP citrate lyase	1425326_at	BI456232	104112	Mm.25316.1	528.78	640	747.08	332.28	174.45	317.85	-2.32	0.049715		363.76	243.09	263.07	292.21	197.08	230.05	187.96	-1.3	0.108077
Pemt	phosphatidylethanolamine N-methyltransferase	1450612_a_at	NM_008819	18618	Mm.2731.1	2450.99	2813.74	2182.47	1100.18	1121.13	999.02	-2.31	0.01112		1408.96	557.88	221.78	281.69	141.6	75.54	22.42	-4.43	0.072878
Dbt	dihydrolipoamide branched chain transacylase E2	1449118_at	NM_010022	13171	Mm.3636.1	649.77	864.84	639.38	348.28	269.27	314.89	-2.31	0.049797		407.183	906.2	577.95	867.15	351.06	292.51	258.76	-2.61	0.040266
Pigp	phosphatidylinositol glycan anchor biosynthesis, class P	1436038_a_at	BF318238	56176	Mm.39490.4	808.77	652.63	686.8	282.2	273.92	379.5	-2.3	0.024582		404.193	654.86	728.04	794.57	516.71	399.44	503.5	-1.53	0.04927
Epb4.1l4b	erythrocyte protein band 4.1-like 4b	1418294_at	NM_019427	54357	Mm.28217.1	236.82	298.06	272.16	127.26	99.6	123.83	-2.3	0.027443		152.117	78.96	38.45	51.27	42.87	43.75	47.59	-1.26	0.457312
Ncald	neurocalcin delta	1417569_at	BG071381	52589	Mm.135621.1	228.18	188.6	294.22	119.81	62.93	125.92	-2.3	0.017181		134.113	154.94	117.21	181.47	127.25	86.45	98.64	-1.45	0.119062
C8b	complement component 8, beta subunit	1427472_a_at	BC022129	110382	Mm.87072.1	2878.52	2560.25	3468.42	1508.85	881.74	1507.32	-2.29	0.0103		1669.76	1777.11	1062.35	1229.14	546.02	401.83	329.62	-3.18	0.030191
Idi1	isopentenyl-diphosphate delta isomerase	1423804_a_at	BC004801	319554	Mm.29847.1	2197.73	2069.97	2293.38	1218.28	571.85	1084.83	-2.28	0.014591		1228.71	1599.18	1763.68	1451.92	933.91	1014.36	1261.11	-1.5	0.091327
Mm.42110.2		1437285_at	BB277742		Mm.42110.2	172.19	136.84	147.93	90.94	56.91	53.64	-2.27	0.002884		85.1567	255.89	263.36	176.44	186.09	186.66	198.12	-1.22	0.319874
0610005C13Rik	RIKEN cDNA 0610005C13 gene	1434906_at	AI182092	71661	Mm.200459.1	681.48	858	754.19	248.85	260.67	501.02	-2.27	0.049979		427.71	631.97	291.29	312	307.39	394.55	185.91	-1.39	0.447752
St6gal1	beta galactoside alpha 2,6 sialyltransferase 1	1420927_at	BG075800	20440	Mm.149029.1	158.8	205.47	258.66	92.01	60.82	121.65	-2.27	0.042625		116.15	80.14	37.2	36.96	40.56	37.29	32.4	-1.4	0.361687
Elovl6	ELOVL family member 6, elongation of long chain fatty acids (yeast)	1417404_at	NM_130450	170439	Mm.26171.1	2195.01	2294.79	2585.07	1144.82	874.36	1095.99	-2.27	0.010497		1319.9	1199.14	652.76	851.69	553.24	554.21	419.63	-1.77	0.132832
Gyk	glycerol kinase	1422704_at	BF683028	14933	Mm.3242.1	3197.31	2728.41	2796.93	1384.3	1291.17	1182.72	-2.26	0.004451		1621.49	1953.48	1008.04	1099.93	874.22	1090.9	848.65	-1.44	0.351754
Iah1	isoamyl acetate-hydrolyzing esterase 1 homolog (S. cerevisiae)	1429119_at	AK005287	67732	Mm.180162.1	587.24	611.39	719.83	328	232.34	293.24	-2.25	0.019111		354.96	536.4	459.57	397.35	303.33	306.94	223.99	-1.67	0.016334
Hpd	4-hydroxyphenylpyruvic acid dioxygenase	1424618_at	BC013343	15445	Mm.6584.1	4911.77	9698.29	6547.77	2494.33	4933.59	2017.7	-2.24	0.034662		3904.07	2733.16	1357.6	1184.42	549.56	546.49	259.87	-3.89	0.097108
Socs2	suppressor of cytokine signaling 2	1418507_s_at	NM_007706	216233	Mm.4132.1	1513.86	1294.72	896.78	697.76	486.91	474.07	-2.23	0.034331		682.207	169.28	142.26	200.81	246.82	199.96	254.86	1.37	0.013114
LOC675501 /// Serpina1a /// Serpina1b /// Serpina1c /// Serpina1d /// Serpina1e	serine (or cysteine) peptidase inhibitor, clade A, member 1a /// serine (or cysteine) preptidase inhibitor, clade A, member 1b /// serine (or cysteine) peptidase inhibitor, clade A, member 1c /// serine (or cysteine) peptidase inhibitor, clade A, member 1d /// serine (or cysteine) peptidase inhibitor, clade A, member 1e /// similar to Alpha-1-antitrypsin 1-2 precursor (Serine protease inhibitor 1…	1449321_x_at	NM_009246	20700 /// 20701 /// 20702 /// 20703 /// 20704 /// 675501	Mm.89843.1	4821.6	6067.94	4142.57	2170.02	2716.99	1880.99	-2.22	0.01312		2754.7	1597.66	1086.55	1228.31	795.82	802	730.51	-1.68	0.072152
Acat1	acetyl-Coenzyme A acetyltransferase 1	1451271_a_at	BG070487	110446	Mm.219649.1	12764.3	11257.8	10967.5	6041.89	4604.88	5198.17	-2.21	0.002303		6381.58	8707.37	6115.54	7286.1	4844.81	4012.66	4285.8	-1.68	0.0277
Gsn	gelsolin	1437171_x_at	AV025667	227753	Mm.21109.3	2052.77	2157.83	1519.82	724.46	1299.01	577.45	-2.2	0.018677		1043.17	2210.38	2115.06	1786.21	559.45	579.55	603.28	-3.51	0.009211
Isoc1	isochorismatase domain containing 1	1425053_at	AK010892	66307	Mm.182574.1	361.08	369.01	383.14	226.31	124.7	155.54	-2.2	0.027233		202.227	216.85	334.66	215.63	203.24	242.29	219.68	-1.15	0.370231
Nfia	nuclear factor I/A	1456087_at	BB089547	18027	Mm.31274.1	382.93	433.52	340.01	165.13	258.4	105.44	-2.19	0.007084		209.163	210.82	123.31	182.8	179.31	181.07	110.38	-1.1	0.727508
Gsn	gelsolin	1415812_at	NM_010354	227753	Mm.21109.1	1011.14	926.38	919.97	383.07	588.38	335.54	-2.19	0.029197		516.833	1037.69	1241.12	1160.69	346.45	274.98	210.82	-4.13	0.010335
Pfkfb1	6-phosphofructo-2-kinase/fructose-2,6-biphosphatase 1	1427213_at	X98848	18639	Mm.21017.1	1424.05	1311.89	1391.8	656.03	489.11	737.01	-2.19	0.004339		748.53	358.75	140.29	176.51	170.23	91.57	89.06	-1.93	0.121767
Cyp2c70	cytochrome P450, family 2, subfamily c, polypeptide 70	1424273_at	BC025822	226105	Mm.29119.1	8845.96	7935.33	8735.62	3698	3662.22	4270.21	-2.19	0.003272		4628.83	1644.1	536.03	830.42	683.42	582.42	401.09	-1.81	0.263496
Ccl9	chemokine (C-C motif) ligand 9	1417936_at	AF128196	20308	Mm.2271.1	2344.95	2599.25	2462.54	1098.98	1217.41	1086.84	-2.18	0.0011		1334.5	2305.71	1721.57	1792.06	851.94	890.2	518.42	-2.57	0.023446
Fdps	farnesyl diphosphate synthetase	1423418_at	BI247584	110196	Mm.39472.1	4599.49	4870.78	6823.5	3007.42	1332.67	3166.11	-2.17	0.048466		2929.19	2494.58	2347.75	1330.91	1704.62	1687.68	1001.73	-1.4	0.049552
Aldh7a1	aldehyde dehydrogenase family 7, member A1	1460167_at	BC012407	110695	Mm.30250.1	2284.94	2660.24	2569.46	1305.49	975.14	1192.8	-2.16	0.022225		1347.07	1504.11	1208.68	1157.05	776.18	855.48	640.88	-1.7	0.039095
Aqp11	aquaporin 11	1429254_at	BF472491	66333	Mm.29756.1	545.58	540.24	710.38	271.73	221.89	337.69	-2.16	0.007804		321.63	424.03	209.36	219.89	193.51	114.57	106.27	-2.06	0.074855
Selk	selenoprotein K	1423225_at	AK007523	80795	Mm.104491.1	4318.17	4125.65	3960.34	1792.37	2059.49	1880.36	-2.16	0.004576		2223.98	1866.11	1406.33	1796	1483.98	1162.17	1313.37	-1.28	0.033234
Gcat	glycine C-acetyltransferase (2-amino-3-ketobutyrate-coenzyme A ligase)	1417823_at	AK013138	26912	Mm.18618.1	782.15	592.38	952.23	376.65	286.29	421.47	-2.15	0.02376		414.117	738.76	683.47	950.84	528.04	500	370.05	-1.7	0.126603
Bcar3	breast cancer anti-estrogen resistance 3	1415936_at	NM_013867	29815	Mm.45815.1	194.94	272.28	195.86	110.34	103.47	94.74	-2.15	0.044383		118.177	142.17	78.79	115.88	57.75	77.35	56.36	-1.76	0.187475
Iah1	isoamyl acetate-hydrolyzing esterase 1 homolog (S. cerevisiae)	1454898_s_at	AU016407	67732	Mm.27681.2	1289	1445.41	1171.05	691.29	523.83	622.2	-2.13	0.027595		689.38	1152.8	951.95	579.87	633.88	583.22	528.52	-1.54	0.151131
LOC639654 /// Syde2	synapse defective 1, Rho GTPase, homolog 2 (C. elegans) /// similar to synapse defective 1, Rho GTPase, homolog 1	1437424_at	BG069296	214804 /// 639654	Mm.24692.1	365.4	275.1	319.99	127.87	138.08	185.02	-2.13	0.037502		169.84	393.56	187.61	197.77	178.74	198.55	169.99	-1.42	0.383322
Acat1	acetyl-Coenzyme A acetyltransferase 1	1424183_at	BG070487	110446	Mm.219649.1	10305.9	10017.5	9532.04	4742.76	3912.56	5332.12	-2.13	0.011286		5289.33	6730.83	5337.66	6351.9	3879.61	3318.9	3439.64	-1.73	0.012119
Foxa2	forkhead box A2	1422833_at	NM_010446	15376	Mm.938.1	216.41	150.51	228.31	137.45	39.98	101.57	-2.13	0.017256		105.41	40.25	72.63	91.23	47.49	78.31	47.04	-1.18	0.600049
Prdx4	peroxiredoxin 4	1416166_a_at	NM_016764	53381	Mm.19127.1	6360.27	4271.13	4933.63	2902.05	1858.07	2551.94	-2.13	0.016135		2750.99	2029.79	2742.43	1664.27	1446.84	1441.88	2610.4	-1.17	0.68364
Myo1c	myosin IC	1449551_at	NM_008659	17913	Mm.25194.1	219.88	310.06	318.83	115.57	154.86	129.02	-2.12	0.026404		149.773	96.29	111.07	74.69	99.47	108.07	101.79	1.1	0.426067
Sar1b	SAR1 gene homolog B (S. cerevisiae)	1428163_at	AK010187	66397	Mm.196592.1	4505.46	4425.33	3977.33	1922.13	1813.24	2392.07	-2.11	0.021588		2260.23	2287.38	2869.33	2965.72	2155.56	2022.04	2366.48	-1.24	0.128915
Suclg2	succinate-Coenzyme A ligase, GDP-forming, beta subunit	1427441_a_at	BF608645	20917	Mm.34632.1	697.65	991.4	801.34	428.88	396.7	355.26	-2.11	0.04356		436.517	506.86	492.67	421.76	347.89	533.32	403.25	-1.11	0.521574
Sybl1	synaptobrevin like 1	1426269_at	BC003764	20955	Mm.1517.1	877.23	606.32	641.9	360.98	334.5	312.31	-2.11	0.037034		372.553	453.4	464.96	516.65	405.97	428.93	455.12	-1.11	0.0225
Zfp62	zinc finger protein 62	1425495_at	BC022935	22720	Mm.16650.1	198.51	161.26	127.87	106.74	78.41	46.48	-2.11	0.001445		85.3367	122.14	166.8	105.35	89.98	84.72	141	-1.25	0.52285
Tmlhe	trimethyllysine hydroxylase, epsilon	1420726_x_at	AY033513	192289	Mm.139078.1	183.09	168.97	147.05	60.27	81.83	94.48	-2.11	0.049741		87.51	125.2	102.22	79.21	65.87	76.36	82.04	-1.37	0.266018
9130016M20Rik	RIKEN cDNA 9130016M20 gene	1453397_at	AK018631	71620	Mm.5307.1	441.5	612.05	382.42	220.24	250.18	213.5	-2.1	0.048971		250.683	209.26	188.81	182.74	170.6	220.58	248.9	1.1	0.587479
Sdc2	syndecan 2	1417012_at	AU021035	15529	Mm.29350.1	532.84	706.48	569.64	231.48	312.31	317.69	-2.1	0.016983		315.827	230.65	108.92	138.22	152.95	79	56.64	-1.66	0.062883
Hsd17b10	hydroxysteroid (17-beta) dehydrogenase 10	1448286_at	NM_016763	15108	Mm.6994.1	2798.68	2667.56	2912.05	1262.47	1507.32	1242.49	-2.09	0.010801		1455.34	2266.45	1629.21	1789.71	1255.64	1047.48	1030.34	-1.71	0.024294
Dbi	diazepam binding inhibitor	1422432_at	NM_007830	13167	Mm.2785.1	12821.8	13805.8	12391.5	7799.33	5228.46	5747.78	-2.08	0.022411		6747.82	7416.55	8092.48	9632.01	5988.36	4374.57	4541.78	-1.69	0.085601
Acat2	acetyl-Coenzyme A acetyltransferase 2	1435630_s_at	AV148646	110460	Mm.196520.4	2895.89	2333.15	3243.1	1621.44	744.7	1726.18	-2.07	0.004209		1459.94	2388.8	2269.27	2416.85	1831.16	1510.3	1433.29	-1.48	0.024787
Zadh2	zinc binding alcohol dehydrogenase, domain containing 2	1451277_at	BC025897	225791	Mm.31536.1	375.8	429.13	445.6	171.02	230.79	205.2	-2.06	0.003699		214.507	372.6	268.17	273.45	162.51	204.23	160.01	-1.74	0.094945
Ivd	isovaleryl coenzyme A dehydrogenase	1449001_at	AV221988	56357	Mm.6635.1	361.86	319.17	303.46	156.41	214.5	106.23	-2.06	0.034615		169.117	310.15	256.56	210.19	186.65	172.99	120.12	-1.62	0.015241
Hsd17b10	hydroxysteroid (17-beta) dehydrogenase 10	1438391_x_at	AV078914	15108	Mm.6994.2	1397.37	1437.83	1555.64	709.92	797.83	627.22	-2.06	0.013808		751.957	1106.28	763.89	751.99	547.01	366.45	501.14	-1.85	0.045639
0610010O12Rik	RIKEN cDNA 0610010O12 gene	1427878_at	AK002512	66060	Mm.27841.1	213.12	237.58	191.53	111.35	140.01	61.11	-2.06	0.008704		109.92	61.24	48.09	35.38	29.19	57.62	30.11	-1.24	0.525977
Mm.18472.1		1417769_at	AW208944		Mm.18472.1	184.22	137.03	158.05	104.13	58.98	69.06	-2.06	0.001657		82.3767	210.02	315.48	179.44	93.31	130.62	252.94	-1.48	0.429116
LOC639942 /// Qpct	glutaminyl-peptide cyclotransferase (glutaminyl cyclase) /// similar to Glutaminyl-peptide cyclotransferase precursor (QC) (Glutaminyl-tRNA cyclotransferase) (Glutaminyl cyclase)	1426622_a_at	BB150720	639942 /// 70536	Mm.46475.1	365.83	344.66	312.06	198.27	134.31	166.96	-2.05	0.011838		174.337	212.28	169.85	244.83	185.23	115.92	185.47	-1.29	0.042667
Amy1	amylase 1, salivary	1417765_a_at	NM_007446	11722	Mm.33941.1	4033.68	4371.81	3725.41	1825.63	2345.3	1767.61	-2.04	0.001305		2064.12	1610.31	773.36	1185.56	626.63	561.8	535.94	-2.07	0.11066
Adk	adenosine kinase	1416319_at	NM_134079	11534	Mm.19352.1	1878.08	1899.51	2000.88	845.6	918.07	1082.72	-2.03	0.001143		977.36	1607.23	1424.35	1590.63	1295.11	923.6	1173.17	-1.36	0.017253
Ddah1	dimethylarginine dimethylaminohydrolase 1	1454995_at	AW556888	69219	Mm.119073.1	469.56	506.48	556.16	280.64	241.09	238.44	-2.02	0.020474		257.343	482.61	305.9	502.95	277.94	277.42	232	-1.64	0.145888
Ctnnbl1	catenin, beta like 1	1448582_at	NM_025680	66642	Mm.45193.1	685.89	727.66	652.35	347.19	329.27	347.33	-2.02	0.00612		347.37	330.14	317.9	234.84	298.54	312.37	232.91	-1.05	0.29829
Gstt1	glutathione S-transferase, theta 1	1418186_at	BC012254	14871	Mm.2746.1	5441.83	3903.39	6024.65	2211.86	2189.27	3214.55	-2.02	0.029229		2584.73	3789.51	2288.66	2516.58	1593.06	925.23	1048.6	-2.41	0.023576
Ak3	adenylate kinase 3	1423717_at	BC019174	56248	Mm.27450.1	1557.61	1756.2	1882.23	854.18	822.08	895.97	-2.02	0.009728		874.603	1052.14	1219.49	1000.06	824.11	797.46	694.22	-1.41	0.029898
Stard5	StAR-related lipid transfer (START) domain containing 5	1422821_s_at	BI076697	170460	Mm.25702.1	242.18	330.36	246.92	125.25	158.6	122.25	-2.02	0.015111		137.787	136.3	60.44	89.16	91.2	73.5	43.62	-1.37	0.315265
Gnmt	glycine N-methyltransferase	1417422_at	NM_010321	14711	Mm.29395.1	4631.16	5765.32	5207.42	2427.8	2617.51	2712.96	-2.01	0.01121		2615.21	3669.3	1014.86	1259.09	785.3	414.34	235.75	-4.14	0.16544
Gsta3	glutathione S-transferase, alpha 3	1423436_at	AI172943	14859	Mm.14719.1	9234.3	11193.5	9355.11	5173.5	4323.22	5412.86	-2	0.035289		4957.77	5787.37	4122.95	5677.12	2927.97	1943.58	1975.98	-2.28	0.022071
Isoc1	isochorismatase domain containing 1	1425051_at	AK010892	66307	Mm.182574.1	223.88	173.12	212.48	114.79	54.42	135.46	-2	0.015029		101.603	136.2	213.53	221.91	136.45	150.52	136.92	-1.35	0.193765
Dnajc19	DnaJ (Hsp40) homolog, subfamily C, member 19	1423625_a_at	AV053772	67713	Mm.26644.1	1997.07	1405.94	1702.76	941.37	687.61	929.33	-2	0.014806		849.153	1607.86	2267.52	2855.93	1532.04	1348.58	1996.96	-1.38	0.150711

## Sheet: E16.5 dereg (204)
Gene Symbol	Gene	Probe set	Accession	EntrezGene	Description	WT164 E18.5	WT181 E18.5	WT191 E18.5	Mut142 E18.5	Mut182 E18.5	Mut188 E18.5	FC E18.5	paired P value		WT212 E16.5	WT280 E16.5	WT287 E16.5	Mut220 E16.5	Mut276 E16.5	Mut286 E16.5	FC 16.5	paired P value
EG624219	Mus musculus, clone IMAGE:5050186, mRNA, partial cds	1427422_at	BM122014	624219	Mm.218041.1	571.43	456.46	612.63	20017.5	22906.5	21186.7	39.08	0.001765		259.51	117.23	246.76	9478.02	8705.7	6372.96	39.39	0.013699
5430416N02Rik	RIKEN cDNA 5430416N02 gene	1439071_at	AW112059	71426	Mm.90087.1	38.74	21.7	23.64	1391.18	1300.57	1462.12	49.4	0.001154		37.5	21.51	45.51	1529.04	961.83	1253.3	35.82	0.016775
1810032O08Rik	RIKEN cDNA 1810032O08 gene	1453344_at	AK007675	66293	Mm.45184.1	20.96	22	29.08	2130.74	2878	2778.2	108.1	0.008108		20.83	73.04	76.01	2327.33	1691.35	1837.53	34.47	0.012014
LOC100039864	RIKEN cDNA 2310005L22 gene	1436040_at	BI180630	69471	Mm.41686.1	120	220.48	169	7841.69	11487.3	6918.27	51.52	0.024661		125.36	189.99	198.03	5292.84	4010	3806.09	25.53	0.013259
Cyp3a25 /// LOC100044443	cytochrome P450, family 3, subfamily a, polypeptide 25	1424973_at	AF204959	56388 /// 622249	Mm.26993.1	189.49	1821.64	131.2	6660.95	12335.6	2355.54	9.97	0.115904		6.63	8.81	6.2	158.33	137.07	96.67	18.12	0.020232
2410006H16Rik	RIKEN cDNA 2410006H16 gene	1447936_at	AA939619	69221	Mm.45149.1	1094.96	1096.91	955.04	12625.2	18645.5	14647.9	14.59	0.014901		910.98	912.28	1310.9	14808.6	11347.3	12043.8	12.19	0.008865
Ddit3	DNA-damage inducible transcript 3	1417516_at	NM_007837	13198	Mm.7549.1	114.56	133.77	165.48	3711.21	3204.24	3164.45	24.36	0.003403		267.76	130.8	192.14	2234.69	2133.16	1864.92	10.55	0.003071
2810026P18Rik	RIKEN cDNA 2810026P18 gene	1428529_at	AK012825	72655	Mm.21798.1	442.13	372.02	464.53	5312.89	5712.16	6334.52	13.58	0.002887		333.71	653.9	770.04	6481.81	5170.4	6789.02	10.49	0.008751
6820431F20Rik	RIKEN cDNA 2610005L07 gene	1429041_at	BE692399	381598	Mm.1571.1	56.62	73.66	56.89	634.19	567.4	914.09	11.3	0.027997		67.34	68.64	71.75	737.58	712.23	683.2	10.27	0.0007
9430008C03Rik	RIKEN cDNA 9430008C03 gene	1434574_at	BF466702	68108	Mm.119198.1	29.15	35.02	19.96	301.47	321.69	351.96	11.59	0.003648		17.35	20.32	22.5	192.24	184.59	171.35	9.11	0.002152
1500012F01Rik	RIKEN cDNA 1500012F01 gene	1455010_at	BE859736	68949	Mm.34914.1	1773.42	1578.57	1380.25	14008.8	15722.9	13687.6	9.18	0.002338		1346.96	1480.76	1738.47	14134.7	10648.9	13716.1	8.43	0.009271
Rassf1	Ras association (RalGDS/AF-6) domain family 1	1441737_s_at	BB757103	56289	Mm.198691.1	69.98	50.43	57.23	532.22	689.03	577.51	10.13	0.009096		66.22	69.08	99.92	548.63	619.53	631.08	7.65	0.001505
Nupr1	nuclear protein 1	1419665_a_at	NM_019738	56312	Mm.18742.1	210.14	232.03	94.53	866.98	1559.21	664.41	5.76	0.070716		49.17	31.29	29.58	269.13	239.23	328	7.6	0.013454
Snhg1	RNA, U22 small nucleolar	1433675_at	BQ177137	83673	Mm.28239.1	1684.63	1528.4	1467.65	16076.2	19416.5	17910.5	11.41	0.003878		1910.59	2166.67	2779.98	16815.6	11252.9	17130.9	6.59	0.020405
Nupr1	nuclear protein 1	1419666_x_at	NM_019738	56312	Mm.18742.1	90.65	115.29	34.96	454.78	856.06	376.34	7	0.065185		26.52	13.83	22.5	134.79	124.83	139.64	6.35	0.000547
Snhg1	RNA, U22 small nucleolar	1433674_a_at	BQ177137	83673	Mm.28239.1	1955.11	1721.05	1696.05	15746.9	18835.2	18138.5	9.81	0.004104		1989.18	2193.04	2753.55	14032.1	11764.8	16394	6.08	0.009991
Pvt1	plasmacytoma variant translocation 1	1452324_at	BE956863	19296	Mm.4608.2	24.13	33.93	21.73	645.57	846.01	816.08	28.92	0.006638		27.37	55.8	86.73	402.47	233.47	350.04	5.8	0.041429
6820431F20Rik	RIKEN cDNA 2610005L07 gene	1453589_a_at	BI737178	381598	Mm.1571.2	57.97	57.2	60.14	195.19	159.76	274.3	3.59	0.044366		46.06	101.08	76.58	434.66	391.78	461.7	5.76	0.008072
1810026B05Rik	RIKEN cDNA 1810026B05 gene	1447923_at	BB327381	244059	Mm.34539.1	477.95	634.32	432.02	4527.56	4184.21	3820.14	8.12	0.002942		376.81	487.72	368.23	2718.79	2154.82	2183.18	5.72	0.010948
Polg2	polymerase (DNA directed), gamma 2, accessory subunit	1450816_at	NM_015810	50776	Mm.859.1	67.21	85.39	113.52	905.23	885.99	844.46	9.9	0.001574		112.59	76.57	69.41	585.4	462.7	424.09	5.69	0.007537
Josd3	RIKEN cDNA 4930553M18 gene	1430271_x_at	AA672926	75316	Mm.218317.4	286.56	270.03	224.13	1985.93	2395.85	1992.6	8.16	0.004986		300.19	365.99	416.61	2088.83	1722.02	2349.01	5.69	0.010313
Icam1	intercellular adhesion molecule	1424067_at	BC008626	15894	Mm.28973.1	96.69	95.75	77.4	208.38	320.97	174.67	2.61	0.070053		30.9	25.6	20.3	155.77	148.25	118.97	5.51	0.005243
1110038B12Rik	RIKEN cDNA 1110038B12 gene	1441081_a_at	BE133150	68763	Mm.28895.3	614.64	572.56	510	5763.09	8798.74	4975.82	11.51	0.035807		638.4	988.81	882.21	4667.93	4345.84	3890.54	5.14	0.007398
Tnfrsf12a	tumor necrosis factor receptor superfamily, member 12a	1418572_x_at	NM_013749	27279	Mm.28518.1	23.05	18.56	36.39	151.77	240.95	121.61	6.59	0.069449		23.18	47.09	21.13	193.21	140.93	132.72	5.11	0.032193
Sbsn	suprabasin	1459897_a_at	AI507307	282619	Mm.34363.3	105.93	45.42	28.87	176.12	272.01	205.48	3.63	0.075828		31.3	17.14	26.02	167.27	102.97	95.61	4.91	0.039796
Tnfrsf12a	tumor necrosis factor receptor superfamily, member 12a	1418571_at	NM_013749	27279	Mm.28518.1	43.4	23.19	35.33	173.25	228.49	131.48	5.23	0.046871		37.51	35.51	16.58	177.14	147.66	114.37	4.9	0.010914
Snhg6	RIKEN cDNA 1110008H02 gene	1436506_a_at	AW988981	73824	Mm.28311.1	2319.02	2077.31	1888.74	11021.1	16232.2	10977.5	6.08	0.026152		1859.4	2229.7	2475.81	10579.8	8869.47	10822.5	4.61	0.006504
1438215_at	splicing factor, arginine/serine-rich 3 (SRp20)	1438215_at	BB517005		Mm.6787.4	50.04	73.44	58.29	283.78	415.23	236.29	5.15	0.034741		41.28	45.73	108.21	229.89	328.84	339.6	4.6	0.013317
Akr1c6	aldo-keto reductase family 1, member C6	1417085_at	NM_030611	83702	Mm.196666.1	4989.09	4064.15	2737.88	8943.67	2294.65	7555.5	1.59	0.375996		1340.71	653.29	697.28	5728.07	3312.95	3265.34	4.57	0.03244
6820431F20Rik	RIKEN cDNA 2610005L07 gene	1429040_at	BE692399	381598	Mm.1571.1	116.32	88.76	119.73	264.58	179.47	413.91	2.64	0.099141		105.33	181.92	162.85	628.18	671.11	652.51	4.34	0.000495
Mtmr7	myotubularin related protein 7	1447831_s_at	BB431693	54384	Mm.160796.1	8	19.72	32.33	224.43	362.3	191.09	12.95	0.047803		17.94	32.4	22.79	111.39	127.79	76.07	4.31	0.027715
Phlda3	pleckstrin homology-like domain, family A, member 3	1449002_at	NM_013750	27280	Mm.34346.1	48.11	28.3	19.52	229.71	196.81	219.66	6.74	0.002494		22.11	29.18	24.95	120.04	114.66	93.54	4.31	0.01009
Snhg1	RNA, U22 small nucleolar	1439399_a_at	BB493265	83673	Mm.28239.4	4188.92	3739.61	3260.69	23651.7	24805	20588.1	6.17	0.003137		3877.96	4911.38	4978.76	18780.3	17303.4	21857.7	4.21	0.007685
Slc7a9	solute carrier family 7 (cationic amino acid transporter, y+ system), member 9	1448783_at	NM_021291	30962	Mm.45874.1	5.49	5.47	5.43	46.13	5.86	27.15	4.83	0.213811		8.68	54.64	23.1	122.46	137.17	103.31	4.2	0.01351
Rassf1	Ras association (RalGDS/AF-6) domain family 1	1448855_at	NM_019713	56289	Mm.12091.1	88.03	101.98	91.64	499.06	634.02	579.45	6.08	0.005449		197.33	122.7	112.91	606.24	587.78	539.1	4	0.001466
Gas5	growth arrest specific 5	1449410_a_at	NM_013525	14455	Mm.35844.1	5100.2	4808.45	4314.98	29508	37376.5	32313.2	6.97	0.006878		5562.91	5379.4	7279.21	24253.7	20080	26484.7	3.89	0.006529
6820431F20Rik	RIKEN cDNA 2610005L07 gene	1452997_at	BE692399	381598	Mm.1571.1	467.03	368.68	488.91	1123.77	880.96	1535.88	2.67	0.043697		381.49	549.59	557.44	1956.33	1970.47	1843.6	3.88	0.003396
Serpina7	Transcribed locus	1438617_at	BB222737	331535	Mm.164639.1	503.73	645.55	498.8	2957.17	4006.47	1842.91	5.34	0.054862		191.39	146.65	198.62	611	785.31	584.14	3.69	0.026102
Brp16	brain protein 16	1419046_at	NM_021555	59053	Mm.29577.1	42.15	28.39	34.81	157.26	140.86	129.44	4.06	0.003568		29.61	33.07	36.41	144.69	112.02	102.46	3.62	0.027472
Sirt3	sirtuin 3 (silent mating type information regulation 2, homolog) 3 (S. cerevisiae)	1417892_a_at	NM_022433	64384	Mm.41625.1	327.78	609.06	410.68	1658.38	2054.13	1421	3.81	0.010462		227.9	205.63	213.27	980.16	679.24	682.66	3.62	0.026353
LOC623451	similar to RIKEN cDNA 4921517J08 gene	1437481_at	AV032349	623451	Mm.75202.2	81.8	66.57	85.62	271.47	233.56	264.71	3.29	0.001345		79.03	73.51	33.15	295.03	172.38	202.56	3.61	0.041713
Nadsyn1	RIKEN cDNA 9130012B15 gene	1430359_a_at	BC018248	78914	Mm.35104.2	52.38	126.78	125.08	431.03	553.8	454.1	4.73	0.005548		77.16	96.66	77.3	372.88	262.86	252.73	3.54	0.036467
Gas5	growth arrest specific 5	1419291_x_at	NM_013525	14455	Mm.35844.1	6215.72	6083.54	4910.12	32146	38525	36155.2	6.21	0.004457		6065.87	7209.74	8897.77	26097.4	22061.8	27711	3.42	0.007544
Pdrg1	p53 and DNA damage regulated 1	1428308_at	AK003410	68559	Mm.12746.1	55.35	48.3	46.9	265.17	233.13	324.69	5.47	0.015011		52.71	61.42	78.5	232.32	215.45	191.83	3.32	0.016366
Brp16	brain protein 16	1456738_s_at	BB556275	59053	Mm.133202.1	181.31	117.5	194.95	762.46	596.71	691.9	4.15	0.003649		215.57	273.32	266.05	970.64	867.48	617.38	3.25	0.040284
LOC100040525 /// Tmem181	RIKEN cDNA 5930418K15 gene	1435948_at	BB309117	77106	Mm.39489.1	35.87	38.63	46.96	248.71	293.3	271.91	6.7	0.002884		65.54	38.54	42.24	183.08	158.41	132.87	3.24	0.00728
0610037M15Rik /// H2-Q6	RIKEN cDNA 0610037M15 gene	1431008_at	BG916808	68395	Mm.56926.2	54.23	129.43	112.52	271.84	256.29	237.3	2.58	0.036208		56.75	115.38	78.27	277.67	275.74	246.71	3.2	0.01056
Trit1	tRNA isopentenyltransferase 1	1424489_a_at	BC019812	66966	Mm.10476.1	103.05	200.92	109.03	812.08	969.12	759.58	6.15	0.002285		127.79	158.99	150.36	512.13	446.35	434.02	3.19	0.010545
H2-Q7	Histocompatibility 2, Q region locus 6	1418536_at	M29881	630509 /// 674192	Mm.34421.1	51.15	123.44	89.02	230.43	157.63	154.66	2.06	0.169168		65.61	99.52	59.54	283.91	224.42	208.83	3.19	0.027826
Ccdc76	RIKEN cDNA A930028L21 gene	1437362_at	BF147713	229780	Mm.87335.2	43.74	58.21	49.49	331.53	274.54	300.83	5.99	0.006645		68.17	68.48	63.6	195.29	187.98	251.78	3.17	0.021759
St7l	suppression of tumorigenicity 7-like	1427916_at	BB122084	229681	Mm.46739.1	195.65	155.77	157.58	558.56	437.63	516.56	2.97	0.006161		92.33	176.28	172.91	424.66	518.49	439.71	3.13	0.00564
6530403A03Rik	RIKEN cDNA 6530403A03 gene	1423633_at	BB703486	67797	Mm.46620.1	121.29	133.65	149.66	794.89	750.01	826.82	5.86	0.000901		193.96	253.19	245.75	777.36	552.34	830.71	3.12	0.035718
Scyl1bp1	expressed sequence AI467484	1436745_at	BB271761	98376	Mm.32901.1	104.66	35.01	43.5	162.84	162.82	139.73	2.54	0.042852		46.63	77.87	79.23	164.05	208.77	259.36	3.1	0.017345
Cyp2d22	cytochrome P450, family 2, subfamily d, polypeptide 22	1419039_at	BF683039	56448	Mm.157435.1	84.18	154.65	195.31	606.82	693.14	503.07	4.15	0.025575		117.14	58.91	30.18	267.97	236.53	123.24	3.04	0.030121
Rabggtb	RAB geranylgeranyl transferase, b subunit	1419553_a_at	NM_011231	19352	Mm.29211.1	1021.7	1111.13	1301.22	6435.59	7199.04	6704.35	5.92	0.001612		1608.13	1994.72	1727.92	5603.93	4274.83	6005.73	2.98	0.030073
Ptbp2	polypyrimidine tract binding protein 2	1423470_at	BB076855	56195	Mm.29966.1	346.89	287.47	277.92	1109.92	1237.93	1313.98	4.01	0.00765		391.39	360.55	410.86	1025.38	1098.12	1298.39	2.94	0.009418
Pdrg1	gb:AK003410.1 /DB_XREF=gi:12834065 /FEA=mRNA /CNT=105 /TID=Mm.12746.1 /TIER=Stack /STK=56 /UG=Mm.12746 /LL=68559 /UG_GENE=1110004D19Rik /UG_TITLE=RIKEN cDNA 1110004D19 gene /DEF=Mus musculus 18 days embryo whole body cDNA, RIKEN full-length enriched library, clone:1110004D19:homolog to DJ310O13.3 (NOVEL PROTEIN) (FRAGMENT), full insert sequence.	1428309_s_at	AK003410	68559	Mm.12746.1	145.01	139.03	187.78	568.27	588.32	579.38	3.68	0.001563		104.75	162.63	213.76	505.87	488.03	389.66	2.88	0.045136
Slc35d2	solute carrier family 35, member D2	1453300_at	AK017526	70484	Mm.133731.1	47.78	52.82	44.21	205.47	53.4	209.66	3.24	0.182283		58.58	54.98	59.3	180.85	147.77	163.7	2.85	0.006424
1700094D03Rik	RIKEN cDNA 1700094D03 gene	1429907_at	AK007060	73545	Mm.3765.1	208.66	84.16	69.02	282.67	305.86	347.8	2.59	0.088273		83.65	81.87	92.44	257.48	236.17	235.14	2.83	0.003335
BC024814	cDNA sequence BC024814	1424434_at	BC024814	239706	Mm.67527.1	65.58	50.73	67.71	234.79	170.57	350.62	4.11	0.05855		88.52	86.74	85.32	246.06	241.68	244.43	2.81	6e-05
Alkbh1	alkB, alkylation repair homolog (E. coli)	1434660_at	BG069448	211064	Mm.62093.1	66.81	74.43	62.1	277.69	236.89	285.46	3.93	0.008605		75.81	132.15	102.31	285.68	278.59	292.81	2.76	0.010438
1110020P15Rik	gb:BF681728 /DB_XREF=gi:11955623 /DB_XREF=602117220F2 /CLONE=IMAGE:3468340 /FEA=EST /CNT=44 /TID=Mm.22138.2 /TIER=Stack /STK=34 /UG=Mm.22138 /UG_TITLE=Mus musculus, Similar to ubiquinol-cytochrome c reductase complex (7.2 kD), clone MGC:37480 IMAGE:4984172, mRNA, complete cds	1434340_at	BF681728	66152	Mm.22138.2	248	206.01	236.44	665.73	705.09	712.44	3.02	0.002707		232.09	320.31	314.22	883.58	775.99	704.22	2.73	0.023885
Taf1a	TATA box binding protein (Tbp)-associated factor, RNA polymerase I, A	1419702_at	NM_021466	21339	Mm.39081.1	78.39	75.65	78.51	245.18	315.97	214.99	3.34	0.027747		79.54	74.39	78.28	228.02	200.58	202.08	2.72	0.003483
Tatdn2	gb:BB314680 /DB_XREF=gi:9015385 /DB_XREF=BB314680 /CLONE=B230348L01 /FEA=EST /CNT=54 /TID=Mm.73402.1 /TIER=Stack /STK=52 /UG=Mm.73402 /LL=101138 /UG_GENE=AI646012 /UG_TITLE=expressed sequence AI646012	1454769_at	BB314680	381801	Mm.73402.1	49.54	48.97	56.15	73.62	51.18	90.44	1.39	0.16635		47.82	58.76	56.96	121.16	168.3	154.67	2.72	0.012737
Enoph1	RIKEN cDNA 2310057D15 gene	1423705_at	BC021429	67870	Mm.11311.1	45.46	73.53	65.87	154.54	84.03	160.19	2.16	0.145863		40.47	48.86	63.52	123.75	127.13	159.94	2.69	0.003932
Ccdc21	RIKEN cDNA 2410030J07 gene	1432391_at	AK010621	70012	Mm.200347.1	164.64	190.36	113.06	291.59	539.34	235.55	2.28	0.116451		118.57	44.97	56.22	205.27	201.78	174.61	2.65	0.027093
Zfp326	zinc finger protein 326	1419181_at	NM_018759	54367	Mm.12891.1	120.61	133.34	95.46	264.9	307.91	229.07	2.29	0.006552		99.13	118.33	76.25	249.91	253.32	271.91	2.64	0.01258
A130090K04Rik	RIKEN cDNA A130090K04 gene	1439808_at	BQ176089	320495	Mm.90021.1	71.94	65.99	76.15	196.1	116.49	153.45	2.18	0.059853		68.91	34.35	94.98	197.64	169.41	152.54	2.62	0.049816
Trappc5	trafficking protein particle complex 5	1448999_at	AV226526	66682	Mm.29090.1	174.7	167.07	118.86	438.32	414.14	320.95	2.55	0.005935		112.75	145.57	71.32	299.97	318.12	240.99	2.61	0.000946
Lgals2	lectin, galactose-binding, soluble 2	1417079_s_at	NM_025622	107753	Mm.26934.1	20.09	5.25	26.92	17.81	5.86	11.01	-1.51	0.368756		53.61	71.76	93.18	217.43	149.25	203.89	2.61	0.042966
Luc7l	Luc7 homolog (S. cerevisiae)-like	1431181_a_at	AK017655	66978	Mm.154591.2	38.86	52.79	81.83	255	178.15	247.49	3.92	0.023289		45.42	57.78	72.02	131.81	171.96	146.93	2.57	0.015732
9530058B02Rik	RIKEN cDNA 9530058B02 gene	1417212_at	NM_026633	68241	Mm.34532.1	223.2	261.71	250.09	651.42	588.31	645.2	2.56	0.006037		199.18	262.18	190.42	615.22	654.46	406.58	2.57	0.03243
Ercc8	excision repaiross-complementing rodent repair deficiency, complementation group 8	1427194_a_at	AK010576	71991	Mm.46510.1	31.75	29.22	11.89	76.49	66.9	126.36	3.7	0.115731		33.63	65.16	51.15	133.05	109.35	136.52	2.53	0.044046
Tcta	T-cell leukemia translocation altered gene	1420124_s_at	C85065	102791	Mm.215208.1	101.79	116.05	143.98	391.68	427.18	365.39	3.27	0.009612		93.44	108.43	135.79	295.68	293.92	261.85	2.52	0.017732
Cox18	cDNA sequence BC038311	1415710_at	BM123013	231430	Mm.4055.1	68.17	124.14	111.1	324.42	246.54	245.37	2.69	0.057268		68.74	148.12	68.03	253.07	285.98	172.88	2.5	0.025242
Gm71	gene model 71, (NCBI)	1455726_at	BB756522	207965	Mm.102487.1	122.33	79.18	107.03	375.6	359.27	494.65	3.98	0.017414		122.83	143.07	110.8	352.19	315.28	269.5	2.49	0.013184
Hmga2	high mobility group AT-hook 2	1422851_at	X58380	15364	Mm.3953.1	29.72	25.81	40.79	42.07	35.81	49.89	1.33	0.008467		76.46	79.47	72.76	170.48	164.83	224.76	2.45	0.034044
Comtd1	catechol-O-methyltransferase domain containing 1	1428635_at	AK007659	69156	Mm.11827.1	120.28	125.46	58.85	300.95	241.88	245.58	2.59	0.0189		128.14	146.9	109.31	372.4	327.93	236.05	2.44	0.032416
LOC100047187 /// Mbtps2 /// Yy2	membrane-bound transcription factor protease, site 2	1437495_at	AV272026	270669	Mm.119444.1	57.41	37.48	41.95	139.03	114.42	131.5	2.81	0.001972		64.28	55.67	63.38	145.72	148.97	147.1	2.41	0.001775
Dusp12	dual specificity phosphatase 12	1420636_a_at	NM_023173	80915	Mm.34365.1	182.62	164.7	208.48	436.16	298.71	529.13	2.27	0.049523		153.45	188.68	236.59	483.38	475.81	435.35	2.41	0.01958
LOC100038890 /// Tgoln1 /// Tgoln2	trans-golgi network protein /// trans-golgi network protein 2	1423307_s_at	AI314055	22134 /// 22135	Mm.141187.1	147.35	215.1	121.18	268.13	352.46	283.3	1.87	0.007271		69.68	116.47	117.01	226.3	231.02	270.26	2.4	0.008979
6530403A03Rik	RIKEN cDNA 6530403A03 gene	1425319_s_at	BC021443	67797	Mm.196130.1	479.82	575.55	382.27	2099.25	2075.77	2039.91	4.32	0.000885		498.16	487.14	829.34	1341.87	1297.87	1673.35	2.38	0.000176
Fbxw9	F-box and WD-40 domain protein 9	1428120_at	AK003747	68628	Mm.18187.1	54.61	55.01	61.28	217.02	178.52	237.04	3.7	0.010216		54.9	61.6	77.01	138	176.27	146.27	2.38	0.022029
Dhps	deoxyhypusine synthase	1434003_a_at	AV033768	330817	Mm.193086.2	92.89	62.29	97.57	253.3	228.78	140.66	2.46	0.09167		58.51	111.37	63.39	194.16	208.82	151.59	2.38	0.017898
1435524_at	RIKEN cDNA 2010109N14 gene	1435524_at	AV030603	69895	Mm.1948.5	2829.83	2044.34	1862.95	7614.35	9651.3	7188.02	3.63	0.020784		1887.72	2548.17	3220.42	6415.91	4784.93	6593.19	2.32	0.036248
Rbm4	RNA binding motif protein 4	1416920_at	NM_009032	19653	Mm.542.1	192.85	160.81	213.27	689.65	548.69	468.24	3.01	0.032252		160.56	172.41	158.7	470.15	335.89	328.5	2.31	0.046122
Gbas	glioblastoma amplified sequence	1419484_a_at	NM_008095	14467	Mm.12468.1	284.45	299.03	272.53	635.94	726.08	722.94	2.44	0.005268		299.17	246.03	186.33	685.71	567.51	420.67	2.29	0.019136
Tmed1	transmembrane emp24 domain containing 1	1451327_a_at	BC016568	17083	Mm.196618.1	195.86	141.91	195.48	248.1	216.23	289.81	1.41	0.026196		112.03	176.09	109.54	297.92	389.67	224.37	2.29	0.028188
4933439C20Rik /// LOC236604	RIKEN cDNA 4933439C20 gene	1435353_a_at	BI454991	66776	Mm.30245.3	81.19	124.07	129.9	276.63	237.8	254	2.29	0.030201		100.75	160.26	76.29	252.34	282.55	234.24	2.28	0.005771
Zc3h8	zinc finger CCCH type domain containing 8	1418495_at	NM_020594	57432	Mm.11675.1	51.34	47.06	56.4	95.61	118.94	121.1	2.17	0.018306		42.73	83.78	62.73	148.95	131.51	148.43	2.27	0.043044
BC024479	cDNA sequence BC024479	1426232_at	BC024479	235184	Mm.28809.1	98.28	56.7	77.41	119.53	125.47	60.97	1.32	0.424622		31.4	85.17	75.56	117.89	153.27	163.81	2.26	0.006272
Tcta	T-cell leukemia translocation altered gene	1420123_at	C85065	102791	Mm.215208.1	125.34	124.2	124.92	400.83	439.4	401.08	3.31	0.002058		126.42	131.73	135.47	283.39	303.16	299.53	2.25	0.000646
Rassf6	Ras association (RalGDS/AF-6) domain family 6	1429262_at	AK005472	73246	Mm.30172.1	112.8	137.93	131.8	309.97	200.48	339.66	2.22	0.079428		61.09	92.62	127.58	187	183.24	262.74	2.25	0.013142
Tsr2	RIKEN cDNA 2310007F12 gene	1426939_at	BG070464	69499	Mm.8142.1	125.87	119.33	92.01	244.9	224.8	282.67	2.23	0.034588		135.65	128.84	130.66	281.22	275.2	329.5	2.24	0.011412
Crlf2	thymic stromal-derived lymphopoietin, receptor	1418097_a_at	NM_016715	57914	Mm.35771.1	177.05	279.89	187.79	353.13	416.98	255.58	1.59	0.056936		221.58	113.22	93.2	381.88	355.76	216.89	2.23	0.037832
Pdss1	trans-prenyltransferase	1431893_a_at	AK011869	56075	Mm.161501.3	113.94	91.47	104.72	184.8	112.84	263.7	1.81	0.172954		91.42	162.64	135.79	274.91	256.3	335.97	2.22	0.040603
Nudt13	nudix (nucleoside diphosphate linked moiety X)-type motif 13	1422126_a_at	NM_026341	67725	Mm.41966.1	86.15	135.07	153.56	225.23	282.56	213.66	1.92	0.053407		144.1	106.57	66.57	252.3	268.33	180.64	2.21	0.017102
Enoph1	RIKEN cDNA 2310057D15 gene	1437327_x_at	BB251327	67870	Mm.11311.2	310.25	267.38	226.12	508.67	385.06	400.41	1.61	0.020762		329.15	381.1	314.86	687.03	879.22	702.23	2.21	0.010444
Hnrpdl	heterogeneous nuclear ribonucleoprotein D-like	1428225_s_at	AV101245	50926	Mm.7861.1	302.53	238.32	283.09	585.9	1078.53	848.55	3.05	0.072738		244.08	295.59	314.99	605.14	533.22	743.76	2.2	0.025668
Commd9	COMM domain containing 9	1438644_x_at	BB264843	76501	Mm.22353.4	628.07	500.04	624.26	1296.01	1297.95	1377.71	2.27	0.002648		541.84	435.45	476.55	1259.08	1047.47	881.93	2.19	0.024189
Brd4 /// Bst2	bone marrow stromal cell antigen 2	1424921_at	BC008532	57261 /// 69550	Mm.143755.2	333.37	630.93	370.96	1067.53	1312.55	821.8	2.4	0.019002		132.05	121.71	112.21	301	249.67	247.23	2.18	0.007633
Ifrd1	interferon-related developmental regulator 1	1416067_at	NM_013562	15982	Mm.168.1	562.39	421.95	549.59	1098.16	915.04	934.38	1.92	0.008972		376.98	394.36	299.2	854.31	678.11	802.22	2.18	0.025931
9130005N14Rik	RIKEN cDNA 9130005N14 gene	1448648_at	NM_026667	68303	Mm.87593.1	214.98	188.85	225.05	259.87	235.22	241.03	1.17	0.068765		119.61	99.69	62.39	224.2	170.63	213.45	2.16	0.042636
Fabp2	fatty acid binding protein 2, intestinal	1418438_at	NM_007980	14079	Mm.28398.1	98.21	220.18	99.47	356.71	99.43	237.19	1.66	0.497999		135.97	203.1	345.09	480.39	473.94	515.95	2.15	0.034917
1810029B16Rik	RIKEN cDNA 1810029B16 gene	1423289_a_at	BG069652	66282	Mm.27421.1	171.85	143.14	187.79	490.63	426.71	525.18	2.87	0.002527		140	241.1	215.48	403.75	366.27	507.83	2.14	0.047989
Ercc1	excision repair cross-complementing rodent repair deficiency, complementation group 1	1417328_at	NM_007948	13870	Mm.4700.1	120.86	122.93	123.71	130.48	121.8	84.93	-1.09	0.562537		73.48	104.33	60.31	172.74	155.68	181.99	2.14	0.048453
4921533L14Rik	RIKEN cDNA 4921533L14 gene	1453122_at	AK019549	68187	Mm.87130.1	382.34	322.42	343.13	821.86	923.47	951.55	2.57	0.009904		370.3	311.67	410.24	736.33	844.05	746.16	2.13	0.021342
2310003L22Rik	RIKEN cDNA 2310003L22 gene	1428745_a_at	AK009123	69487	Mm.32961.2	108.88	35.88	74.56	162.1	112.22	143.08	1.9	0.010408		72.41	89.62	71.44	150.46	160.64	184.33	2.12	0.021278
Uck1	uridine-cytidine kinase 1	1424399_at	BC025146	22245	Mm.2559.1	92.71	179.89	156.22	494.35	886.09	443.36	4.25	0.065321		122.92	131.24	113.29	286.48	256.4	232.76	2.11	0.010196
Qtrt1	queuine tRNA-ribosyltransferase 1	1450630_at	NM_021888	60507	Mm.24178.1	101.41	88.89	95.34	251.98	249.58	310.26	2.84	0.012726		134.82	150.71	157.42	278.32	328.16	330.24	2.11	0.004144
4933439C20Rik /// LOC236604 /// Pisd	RIKEN cDNA 4933439C20 gene /// RIKEN cDNA 9030221M09 gene	1436944_x_at	BB504983	236604 /// 66776	Mm.30245.4	251.8	338.41	243.13	411.13	390.41	452.24	1.5	0.094212		241.44	353.49	176.13	479.61	607.96	533.49	2.1	0.016904
Bloc1s2 /// OTTMUSG00000012638	biogenesis of lysosome-related organelles complex-1, subunit 2	1429048_at	AK010745	73689	Mm.38103.1	496.27	297.63	368.99	1109.73	961.99	1105.51	2.73	0.002815		266.06	525.82	408.18	789.13	835.73	884.37	2.09	0.021267
1110034B05Rik	RIKEN cDNA 1110034B05 gene	1434692_at	AW544518	68736	Mm.21640.2	159.64	135.38	142.71	255.27	290	366.34	2.08	0.050702		135.06	181.38	178.34	321.43	305.05	407.54	2.09	0.027848
Mto1	mitochondrial translation optimization 1 homolog (S. cerevisiae)	1416991_at	NM_026658	68291	Mm.23781.1	161.46	174.75	124.26	433.93	429.34	529.7	3.03	0.022643		193.8	231.91	183.52	457.69	416.71	392.4	2.08	0.011209
Mpzl1	myelin protein zero-like 1	1428168_at	AK003513	68481	Mm.46438.1	128.8	119.24	123.5	187.19	327.26	191.39	1.9	0.147768		84.5	96.33	142.01	232.55	216.88	220.98	2.08	0.028754
4933439C20Rik	RIKEN cDNA 4933439C20 gene	1434975_x_at	AA673371	236604 /// 66776	Mm.30245.2	229.4	307.86	240.82	453.39	372.7	493.78	1.7	0.09079		264.53	282.53	212.3	543.56	584.56	451.06	2.08	0.004548
Alkbh6	expressed sequence AI839550	1455390_at	BF021286	233065 /// 76686	Mm.40726.1	107.15	102.54	113.81	212.75	172.17	232.71	1.91	0.021788		102.53	94.85	52.76	194.31	202	120.1	2.06	0.016621
Upf2	UPF2 regulator of nonsense transcripts homolog (yeast)	1435030_at	AA538567	326622	Mm.5409.1	451.48	449.64	456.18	1284.29	1226.95	1584.91	3.02	0.013976		572.18	624.46	577.7	1241.59	1040.95	1359.82	2.05	0.028845
Sec61a2	Sec61, alpha subunit 2 (S. cerevisiae)	1420644_a_at	NM_021305	57743	Mm.21435.1	35.31	67.35	79.12	130.58	98.24	155.48	2.11	0.071588		85.36	89.31	87.16	168.68	173.78	194.02	2.05	0.006935
Mrpl49	mitochondrial ribosomal protein L49	1423218_a_at	BM951442	18120	Mm.181290.1	309.94	359.96	330.81	535.81	383.78	614.83	1.53	0.152695		257.82	328.57	365.64	689.99	621.47	637.66	2.05	0.022116
Isg20l1	RIKEN cDNA 2700083B06 gene	1423957_at	BI440638	68048	Mm.34109.2	68.19	70.59	86.39	304.34	206.35	241.97	3.34	0.029154		60.79	162.63	87.63	180.61	242.3	205.93	2.02	0.015035
Dcbld2	discoidin, CUB and LCCL domain containing 2	1437635_at	AW146002	73379	Mm.37787.1	62.01	72.07	66.65	100.83	78.6	77.85	1.28	0.202251		72.79	118.91	111.83	182.33	212.36	218.14	2.02	0.002265
Eif4a2	eukaryotic translation initiation factor 4A2	1450934_at	BM240314	13682	Mm.16323.1	2680.31	3181.86	2740.24	5762	6795.65	5837.25	2.14	0.002858		2285.45	3220.83	3408.04	5558.25	5545.91	6822.4	2.01	0.012711
Aldh4a1	aldehyde dehydrogenase 4 family, member A1	1452375_at	BB282093	212647	Mm.218879.1	136.91	147.87	282.78	200.37	94.63	123.94	-1.35	0.521019		218.93	244.62	206.94	130.47	131.77	72.3	-2	0.013892
Rnf128	ring finger protein 128	1449036_at	AK004847	66889	Mm.27764.1	3421.68	3560.97	3655.27	1919.47	2905.15	1805.14	-1.6	0.063788		3553.74	2499.36	2340.42	1511.66	1387.8	1278.15	-2.01	0.047778
Sdc2	syndecan 2	1417011_at	AU021035	15529	Mm.29350.1	735.71	1006.61	735.66	245.72	423.03	298.63	-2.56	0.007162		300.93	214.69	283.34	170.01	124.15	101.15	-2.02	0.03673
Adh5	alcohol dehydrogenase 5 (class III), chi polypeptide	1416185_a_at	NM_007410	11532	Mm.3874.1	11691.2	11319.9	12880.4	7589.79	8497.69	9568.49	-1.4	0.011719		9186.84	7375.08	7560.3	4837.9	3354.34	3685.16	-2.03	0.001176
Serpinc1	serine (or cysteine) proteinase inhibitor, clade C (antithrombin), member 1	1417909_at	BC019447	11905	Mm.30025.1	23759.8	30809.7	26831.6	17574.9	16692.8	14516.3	-1.67	0.045458		18957.4	14277.3	14346.2	8708.48	8668.66	5777.62	-2.05	0.026649
Hnf4a	hepatic nuclear factor 4, alpha	1421983_s_at	NM_008261	15378	Mm.220337.1	467.04	578.47	608.59	332.15	259.55	280.49	-1.9	0.053651		332.18	295.74	207.65	154.9	152.18	97.35	-2.07	0.017623
Pcmtd1	RIKEN cDNA A030012M09 gene	1429429_s_at	AK018402	319263	Mm.196522.1	878.07	1019.41	1099.02	563.78	847.9	630.66	-1.47	0.065567		767.76	565.56	706.25	366.78	334.73	277.89	-2.08	0.029238
Acat1	acetyl-Coenzyme A acetyltransferase 1	1424182_at	BG070487	110446	Mm.219649.1	1963.84	1825.51	1701.45	542.96	379.24	516.51	-3.82	0.003773		912.47	640.92	889.16	383.03	371.65	417.26	-2.08	0.032998
Tm7sf2	transmembrane 7 superfamily member 2	1460684_at	BC014769	73166	Mm.23082.1	772.63	1034.03	1076.35	471.51	214.26	472.97	-2.49	0.06216		471.35	521.16	415.19	277.92	239.64	156.96	-2.09	0.011431
Pgcp	plasma glutamate carboxypeptidase	1416441_at	BB468025	54381	Mm.14894.1	727.96	900.14	736.02	334.65	402.72	269.45	-2.35	0.004625		534.18	382.19	389.51	240.9	180.97	199.93	-2.1	0.020071
1700019D03Rik	RIKEN cDNA 1700019D03 gene	1444051_at	AA215046	67596	Mm.169669.1	125.43	142.19	175.48	74.41	37.22	44.42	-2.84	0.055644		159.44	171.17	218.85	71.7	95.46	93.02	-2.11	0.023675
Ghr	growth hormone receptor	1451501_a_at	BC024375	14600	Mm.3986.2	626.05	799.9	908.32	206.98	194	294.87	-3.35	0.013281		471.13	321.95	403.64	219.76	182.09	164.06	-2.11	0.027151
Pxmp2	gb:AF309644.1 /DB_XREF=gi:10954088 /GEN=Pxmp2 /FEA=FLmRNA /CNT=66 /TID=Mm.21853.1 /TIER=FL+Stack /STK=35 /UG=Mm.21853 /LL=19301 /DEF=Mus musculus strain 129Sv 22 kDa peroxisomal membrane protein PMP22 (Pxmp2) mRNA, complete cds. /PROD=22 kDa peroxisomal membrane protein PMP22 /FL=gb:NM_008993.1 gb:AF309644.1	1417841_at	AF309644	19301	Mm.21853.1	274.57	593.02	372.97	190.34	126.39	184.85	-2.47	0.163626		454.6	477.3	457.14	307.83	198.97	148.7	-2.12	0.038833
Slc2a2	solute carrier family 2 (facilitated glucose transporter), member 2	1449067_at	NM_031197	20526	Mm.18443.1	1672.88	2532.44	2193.31	770.71	797.73	937.01	-2.55	0.032858		1813.65	1016.56	1085.32	823.47	476.53	548.26	-2.12	0.044564
Grb10	growth factor receptor bound protein 10	1430164_a_at	AK012646	14783	Mm.24640.4	409.78	756.58	783.19	253.86	430.11	513.54	-1.63	0.037754		531.09	543.36	419.78	300.76	213.01	187.81	-2.13	0.015306
Pctp	Phosphatidylcholine transfer protein	1420984_at	AF114437	18559	Mm.5062.1	431.03	1191.1	609.91	397.7	320.56	267.35	-2.26	0.231255		398.22	315.29	326.22	186.47	190.12	110.91	-2.13	0.024689
Mgst2	microsomal glutathione S-transferase 2	1452592_at	AV066880	211666	Mm.24679.1	554.85	434.25	431.36	213.56	231.49	128.29	-2.48	0.020736		476.9	338.28	515.29	275.23	147.62	192.51	-2.16	0.030106
Fgg	fibrinogen, gamma polypeptide	1416025_at	NM_133862	99571	Mm.16422.1	45970.1	52134.2	47666.7	36570.5	39653.5	39461.8	-1.26	0.015753		33780.2	24599.2	26847	15249.9	12116.4	11760.3	-2.18	0.012742
Aadat	aminoadipate aminotransferase	1418519_at	BC012637	23923	Mm.35020.1	212.94	350.19	247.28	148.53	91.8	51.78	-2.77	0.094183		217.94	279.51	281.55	107.58	100.76	149.02	-2.18	0.019939
1190003J15Rik	RIKEN cDNA 1190003J15 gene	1455186_a_at	BI556771	76974	Mm.33800.2	2391.59	2913.04	2357.58	1241	615.37	813.61	-2.87	0.038549		1025.37	722.11	720.03	412.25	372.18	346.5	-2.18	0.033815
Rgn	gb:NM_009060.1 /DB_XREF=gi:6677738 /GEN=Rgn /FEA=FLmRNA /CNT=97 /TID=Mm.2118.1 /TIER=FL+Stack /STK=35 /UG=Mm.2118 /LL=19733 /DEF=Mus musculus regucalcin (Rgn), mRNA. /PROD=regucalcin /FL=gb:D86217.1 gb:NM_009060.1 gb:U28937.1 gb:BC012710.1	1448852_at	NM_009060	19733	Mm.2118.1	11225.3	11345.3	10746.4	5064.94	2463.93	4798.99	-2.7	0.017741		6250.68	5220.89	5554.48	3354.21	1874.45	2525.14	-2.2	0.00186
Tmprss6	transmembrane serine protease 6	1428676_at	AK004939	71753	Mm.34056.1	700.35	1340.44	1045.7	463.35	545.7	350.42	-2.27	0.078654		426.54	378.69	240.15	186.42	182.37	104.39	-2.21	0.024249
Ank3	ankyrin 3, epithelial /// RIKEN cDNA 2900054D09 gene	1452124_at	BB628935	11735	Mm.3526.5	447.7	559.38	404.92	191.58	414.14	250.79	-1.65	0.034977		689.47	504.7	500.13	257.82	294.21	198.85	-2.26	0.039222
Gsta3	glutathione S-transferase, alpha 3	1423436_at	AI172943	14859	Mm.14719.1	9234.3	11193.5	9355.11	5173.5	4323.22	5412.86	-2	0.035289		5787.37	4122.95	5677.12	2927.97	1943.58	1975.98	-2.28	0.022071
Hacl1	RIKEN cDNA 1600020H07 gene	1449047_at	NM_019975	56794	Mm.38887.1	1220.93	2912.43	1298.93	275.06	239.23	224.68	-7.35	0.106383		243.94	154.66	188.98	111.29	67.73	75.45	-2.31	0.013953
Maob	monoamine oxidase B	1434354_at	BB549292	109731	Mm.30026.1	1921.92	2565.66	2382.72	947.32	605.92	986.83	-2.7	0.036938		2126.8	2058.27	2649.9	1004.65	977.51	946.49	-2.33	0.023012
Ccl9	chemokine (C-C motif) ligand 9	1448898_at	AF128196	20308	Mm.2271.1	1134.79	1471.11	1159.36	418.93	383.62	511.72	-2.86	0.026862		888.48	712.82	745.09	438.25	368.16	202.66	-2.33	0.016032
Gstt1	glutathione S-transferase, theta 1	1418186_at	BC012254	14871	Mm.2746.1	5441.83	3903.39	6024.65	2211.86	2189.27	3214.55	-2.02	0.029229		3789.51	2288.66	2516.58	1593.06	925.23	1048.6	-2.41	0.023576
Otc	ornithine transcarbamylase	1436615_a_at	AI786408	18416	Mm.2611.3	1394.1	2081.96	1497.12	339.33	82.62	302.65	-6.86	0.040589		1430.27	1653.64	1273.9	493.23	672.7	644.46	-2.41	0.016538
Cldn1	claudin 1	1437932_a_at	AV227581	12737	Mm.33669.2	3335.4	3695.71	4083.88	2122.26	1615.94	2226.39	-1.86	0.022155		2811	1744.24	2812.52	1047.02	935.8	1024.94	-2.45	0.045884
Pank1	pantothenate kinase 1	1431028_a_at	AK017345	75735	Mm.24742.2	599.2	1113.51	767.61	371.39	407.64	293.03	-2.31	0.076649		798.79	569.14	582.94	280.54	276.01	234.4	-2.47	0.029335
Dmgdh	dimethylglycine dehydrogenase precursor	1452311_at	AK004755	74129	Mm.21789.1	587.74	1213.09	1126.31	374.24	266.55	283.85	-3.17	0.100285		519.69	456.03	635.61	231.89	241.1	167.81	-2.51	0.049953
Ccl9	gb:NM_011338.1 /DB_XREF=gi:6755433 /GEN=Scya9 /FEA=FLmRNA /CNT=72 /TID=Mm.2271.1 /TIER=FL+Stack /STK=33 /UG=Mm.2271 /LL=20308 /DEF=Mus musculus small inducible cytokine A9 (Scya9), mRNA. /PROD=small inducible cytokine A9 /FL=gb:AF128195.1 gb:AF128204.1 gb:AF128203.1 gb:AF128202.1 gb:AF128201.1 gb:U15209.1 gb:NM_011338.1 gb:U19482.1 gb:AF128200.1 gb:AF128199.1 gb:U49513.1 gb:AF128198.1 gb:AF128197…	1417936_at	AF128196	20308	Mm.2271.1	2344.95	2599.25	2462.54	1098.98	1217.41	1086.84	-2.18	0.0011		2305.71	1721.57	1792.06	851.94	890.2	518.42	-2.57	0.023446
Rarres2	retinoic acid receptor responder (tazarotene induced) 2	1437902_s_at	AV012073	71660	Mm.213063.3	1108.53	1790.79	576.76	260.08	537.6	293.44	-3.19	0.105688		412.16	521.79	478.74	221.58	114.65	213.76	-2.57	0.045496
Cyp2c44	cytochrome P450, family 2, subfamily c, polypeptide 44	1424576_s_at	BC025819	226143	Mm.26457.1	874.2	1836.23	1000.71	770.06	323.63	597.04	-2.19	0.256543		1139.94	857.37	901.54	420.47	372.46	329.12	-2.58	0.013089
Aldh8a1	aldehyde dehydrogenase 8 family, member A1	1427337_at	BC013511	237320	Mm.90181.1	813.79	1465.84	1091.46	379.03	484.14	419.58	-2.63	0.048048		694.05	548.79	658.52	293.64	245.79	192.64	-2.6	0.014421
Dbt	dihydrolipoamide branched chain transacylase E2	1449118_at	NM_010022	13171	Mm.3636.1	649.77	864.84	639.38	348.28	269.27	314.89	-2.31	0.049797		906.2	577.95	867.15	351.06	292.51	258.76	-2.61	0.040266
1190003J15Rik	RIKEN cDNA 1190003J15 gene	1431786_s_at	AK013117	76974	Mm.33800.1	2048.04	3523.47	2939.26	1030.4	600.6	838.97	-3.45	0.06755		857.52	694.1	577.16	304.07	346.64	166.21	-2.61	0.01885
Spp2	secreted phosphoprotein 2	1418916_a_at	NM_029269	75396	Mm.28247.1	3709.85	3449.82	3928.21	1762.1	1059.89	1616.27	-2.5	0.003758		3412.76	3232.11	4335.14	1326.77	1468.45	1393.16	-2.62	0.02328
Abcb11	ATP-binding cassette, sub-family B (MDR/TAP), member 11	1449817_at	NM_021022	27413	Mm.26728.1	790.12	1728.63	938.49	936.84	1375.24	491.94	-1.23	0.358683		447.8	374.44	514.96	179.95	160.81	138.75	-2.79	0.026824
Ehhadh	enoyl-Coenzyme A, hydratase/3-hydroxyacyl Coenzyme A dehydrogenase	1448382_at	NM_023737	74147	Mm.28100.1	306.76	795.56	291.84	228.23	407.31	160.68	-1.75	0.172661		195.72	148.08	199.96	74.01	50.89	70.01	-2.79	0.007082
Abat	4-aminobutyrate aminotransferase	1433855_at	BF462185	268860	Mm.1348.2	698.68	956.89	1117.15	246.04	234.84	225.09	-3.93	0.032795		827.62	584.31	757.31	270.7	300.85	199.45	-2.81	0.036302
LOC100045982 /// Mosc1	RIKEN cDNA 1300013F15 gene	1428005_at	AA958845	66112	Mm.30022.1	1639.36	2765.26	1774.66	939.14	805.05	617.52	-2.62	0.074514		884.66	635.96	707.12	327.96	284.14	157	-2.9	0.018584
Gsn	gelsolin	1456312_x_at	AV224521	227753	Mm.21109.4	2306.26	2408.91	2159.57	1144.89	1762.65	1021.84	-1.75	0.028023		3868.13	3462.84	3009.2	1333.06	1169.08	1035.26	-2.92	0.005097
Ppm1k	protein phosphatase 1K (PP2C domain containing)	1441988_at	AI482429	243382	Mm.216238.1	121.12	149.97	96.69	85.74	85.89	34.4	-1.79	0.028396		182.77	143.56	222.99	52.65	59.85	74.49	-2.94	0.024541
Ttpa	tocopherol (alpha) transfer protein	1427284_a_at	AU019171	50500	Mm.24375.1	2413.1	3629.51	2602.59	549.78	715.51	682.15	-4.44	0.022556		1232.74	665.55	821.79	379	276.82	258.81	-2.97	0.047225
Tnnc1	troponin C, cardiac/slow skeletal	1418370_at	NM_009393	21924	Mm.712.1	317.78	63.34	379.99	461.91	865.42	656.17	2.61	0.179797		891.78	750.48	778.18	303.34	196.97	308.34	-2.99	0.004262
Angptl3	angiopoietin-like 3	1424485_at	BC019491	30924	Mm.28341.1	10231.1	13186.4	11340.4	5211.98	7648.74	5416.01	-1.9	0.002271		8665.1	6488.85	6696.1	2895.83	2332.19	1954.57	-3.04	0.009166
Bckdhb	branched chain ketoacid dehydrogenase E1, beta polypeptide	1427153_at	AW047304	12040	Mm.12819.1	740.59	843.47	792.82	205.84	247.37	175.29	-3.78	0.001807		501.55	417.51	327.07	143.88	165.27	97.86	-3.06	0.019408
Masp1	mannan-binding lectin serine protease 1	1419677_at	NM_008555	17174	Mm.1213.1	724.79	1326.7	1538.31	249.85	103.08	175.14	-6.8	0.065883		880.11	637.32	672.41	283.55	252.28	173.62	-3.09	0.014996
C8b	complement component 8, beta subunit	1427472_a_at	BC022129	110382	Mm.87072.1	2878.52	2560.25	3468.42	1508.85	881.74	1507.32	-2.29	0.0103		1777.11	1062.35	1229.14	546.02	401.83	329.62	-3.18	0.030191
Chdh	gb:BG072100 /DB_XREF=gi:12554669 /DB_XREF=H3106G04-3 /CLONE=H3106G04 /FEA=EST /CNT=25 /TID=Mm.9772.3 /TIER=Stack /STK=13 /UG=Mm.9772 /LL=74524 /UG_GENE=8430418G19Rik /UG_TITLE=RIKEN cDNA 8430418G19 gene	1455435_s_at	BG072100	218865	Mm.9772.3	734.31	1318.89	1180.24	407.97	787.34	505.11	-1.9	0.03706		923.22	555.01	590.25	250.5	227.12	162.31	-3.23	0.043286
Gsn	gelsolin	1436991_x_at	AV025559	227753	Mm.21109.2	2618.8	2220.87	2162.36	826.37	1411.3	758.55	-2.34	0.042883		2836.64	2178.95	1934.43	829.03	684.84	637.07	-3.23	0.01707
Otc	ornithine transcarbamylase	1420525_a_at	NM_008769	18416	Mm.2611.1	1561.49	2415.87	2189.75	515.95	206.6	491.35	-5.08	0.039176		1952.14	2179.32	2499.69	722.54	689.95	639.91	-3.23	0.014051
Aldh8a1	aldehyde dehydrogenase 8 family, member A1	1427336_at	BC013511	237320	Mm.90181.1	327.6	771.7	393.48	137.13	149.24	164.51	-3.31	0.128254		308.05	312.44	286.22	124.32	92.08	62.97	-3.25	0.003679
Ppara	peroxisome proliferator activated receptor alpha	1449051_at	BC016892	19013	Mm.1373.1	864.56	2018.86	1262.85	706.06	1404.08	707.08	-1.47	0.090602		1023.42	500.59	745.88	338.68	209.92	133.02	-3.33	0.048592
Slc27a5	solute carrier family 27 (fatty acid transporter), member 5	1449112_at	NM_009512	26459	Mm.10984.1	965.12	2587.81	1023.2	485.87	499.78	380.24	-3.35	0.171365		440.26	297.11	438.63	144.69	102.45	105.34	-3.34	0.021981
1435985_at	Serine/threonine kinase 25 (yeast)	1435985_at	BM232304	227377	Mm.38843.1	125.88	134.88	167.71	61.39	81.56	46.78	-2.26	0.062715		143.72	106.9	141.12	45.39	37.78	33.7	-3.35	0.015535
BC021614	cDNA sequence BC021614	1424953_at	BC021614	225884	Mm.26996.1	1338.32	1879.29	1943.75	596.52	522.54	560.15	-3.07	0.031096		1276.92	867.38	869.86	348.06	350.88	188.12	-3.4	0.027388
Rarres2	retinoic acid receptor responder (tazarotene induced) 2	1428538_s_at	BI328146	71660	Mm.28231.1	951.56	1822.41	654.89	234.16	504.59	173.71	-3.76	0.07797		345.69	314.19	365.69	116.11	78.05	106.19	-3.41	0.001408
C8g	RIKEN cDNA 1700013L23 gene	1451625_a_at	BC019967	69379	Mm.24596.1	2666.78	1878.02	2810.15	654.22	327.52	644.06	-4.52	0.009254		1564.12	953.76	1289.91	508.65	314.78	272.86	-3.47	0.020942
Gsn	gelsolin	1437171_x_at	AV025667	227753	Mm.21109.3	2052.77	2157.83	1519.82	724.46	1299.01	577.45	-2.2	0.018677		2210.38	2115.06	1786.21	559.45	579.55	603.28	-3.51	0.009211
Sardh	sarcosine dehydrogenase	1416662_at	BI217574	192166	Mm.141020.1	437.32	1247.8	1277.45	399.74	87.07	225.94	-4.16	0.170882		988.12	723.02	599.78	269.61	256.03	132.02	-3.51	0.022304
Slc47a1	RIKEN cDNA 1300013J15 gene	1418395_at	NM_026183	67473	Mm.100741.1	396.07	566.01	491.91	105.37	68.02	92.82	-5.46	0.022104		387.01	393.19	254.92	115.92	113.7	64.15	-3.52	0.012842
Fxyd1	FXYD domain-containing ion transport regulator 1	1421374_a_at	NM_019503	56188	Mm.1491.1	1134	1567.61	1389.65	415.7	332.57	370.47	-3.66	0.022113		859.47	569.52	732.07	259.54	174.72	161.77	-3.63	0.014725
BC021608	cDNA sequence BC021608	1418696_at	NM_138951	192653	Mm.27244.1	2032.68	3331.79	2604.14	1106.96	808.71	705.37	-3.04	0.061752		1277.21	981.46	973.74	346.87	320.13	153.9	-3.94	0.009301
Aldh1l1 /// LOC100047937	formyltetrahydrofolate dehydrogenase	1424400_a_at	AK007822	107747	Mm.30035.1	739.13	2232.5	1265.79	238.8	350.52	229.31	-5.18	0.105244		569.97	396.98	459.55	114.62	143.16	96.71	-4.02	0.025551
Dnase2b	deoxyribonuclease II beta	1450237_at	NM_019957	56629	Mm.25853.1	196.1	168.08	294.78	218.74	182.78	274.78	1.03	0.701989		213.94	152.95	164.28	48.71	45.99	34.44	-4.11	0.015624
Gsn	gelsolin	1415812_at	NM_010354	227753	Mm.21109.1	1011.14	926.38	919.97	383.07	588.38	335.54	-2.19	0.029197		1037.69	1241.12	1160.69	346.45	274.98	210.82	-4.13	0.010335
Pon1	paraoxonase 1	1418190_at	NM_011134	18979	Mm.30107.1	5959.76	10642.9	4833.81	1256.08	1828.76	990.48	-5.26	0.063616		901.92	444.68	528.34	243.94	85.86	87.72	-4.49	0.032144
C9	gb:NM_013485.1 /DB_XREF=gi:15375311 /GEN=C9 /FEA=FLmRNA /CNT=36 /TID=Mm.29095.1 /TIER=FL+Stack /STK=11 /UG=Mm.29095 /LL=12279 /DEF=Mus musculus complement component 9 (C9), mRNA. /PROD=complement component 9 /FL=gb:NM_013485.1 gb:BC011137.1	1422815_at	NM_013485	12279	Mm.29095.1	27.72	25.26	121.61	38.11	5.09	20.94	-2.72	0.382028		155.66	197.42	204.33	25.79	50.65	33.45	-5.07	0.006299
Adhfe1	alcohol dehydrogenase, iron containing, 1	1424393_s_at	BC026584	76187	Mm.28514.1	734.09	1032.89	1035.78	244.21	341.93	185.77	-3.63	0.022882		514.35	308.52	416.86	90.63	75.2	70.28	-5.25	0.026246
Bhmt	betaine-homocysteine methyltransferase	1450624_at	NM_016668	12116	Mm.21983.1	5116.48	29989.5	13155.6	3198.54	1378.8	1889.9	-7.46	0.216777		9962.05	9969.99	10429.9	1446.7	1984.9	1509.24	-6.15	0.00102
Sult1d1	sulfotransferase family 1D, member 1	1418138_at	NM_016771	53315	Mm.6824.1	254.3	610.76	312.1	34.28	67.65	22.31	-9.47	0.070091		202.42	104.37	219.48	18.48	14.88	48.86	-6.4	0.037544
Slco1b2	solute carrier organic anion transporter family, member 1b2	1449394_at	NM_020495	28253	Mm.24074.1	920.04	3437.4	1002.92	661.62	1194.36	439.41	-2.34	0.239597		226.21	225.17	227.79	19.96	41.13	39.18	-6.77	0.001229
Gckr	glucokinase regulatory protein	1426059_at	BC012412	231103	Mm.100043.1	297	731.21	693.16	22.76	6.52	35.27	-26.66	0.058931		477.54	362.74	337.21	48.33	65.77	40.75	-7.6	0.016376
Acsm3	SA rat hypertension-associated homolog	1425559_a_at	AB022340	20216	Mm.9821.2	182.51	214.47	162.38	10.68	19.76	9.68	-13.94	0.004885		101.61	66.9	84.73	8.75	5.72	10.3	-10.22	0.014251
Shbg	sex hormone binding globulin	1421602_at	NM_011367	20415	Mm.1431.1	28.29	5.21	16.3	5.05	5.04	5.17	-3.26	0.225967		88.49	122.19	152.71	15.68	7.81	7.26	-11.82	0.034176
Akr1d1	aldo-keto reductase family 1, member D1	1455100_at	AI891467	208665	Mm.77361.2	827.86	1173.67	625.4	133.34	105.64	28.45	-9.82	0.031739		332.16	286.2	195.25	14.46	15.32	22.2	-15.65	0.027034
Ces3	carboxylesterase 3	1435370_a_at	AI315015	104158	Mm.120807.2	1116.09	2355.86	720.89	190.03	358.33	23.18	-7.34	0.094775		471.69	499.02	464.64	21.54	51.14	11.26	-17.1	1.3e-05
Ces3	carboxylesterase 3	1449081_at	NM_053200	104158	Mm.120807.1	1019.47	2284.85	814.82	176.63	326.67	20.73	-7.86	0.087614		413.2	527.44	596.33	28.88	31.33	22.22	-18.65	0.012658

## Sheet: E16.5 up (123)
Gene Symbol	Gene	Probe set	Accession	EntrezGene	Description	WT164 E18.5	WT181 E18.5	WT191 E18.5	Mut142 E18.5	Mut182 E18.5	Mut188 E18.5	FC E18.5	paired P value		WT212 E16.5	WT280 E16.5	WT287 E16.5	Mut220 E16.5	Mut276 E16.5	Mut286 E16.5	FC 16.5	paired P value
EG624219	Mus musculus, clone IMAGE:5050186, mRNA, partial cds	1427422_at	BM122014	624219	Mm.218041.1	571.43	456.46	612.63	20017.5	22906.5	21186.7	39.08	0.001765		259.51	117.23	246.76	9478.02	8705.7	6372.96	39.39	0.013699
5430416N02Rik	RIKEN cDNA 5430416N02 gene	1439071_at	AW112059	71426	Mm.90087.1	38.74	21.7	23.64	1391.18	1300.57	1462.12	49.4	0.001154		37.5	21.51	45.51	1529.04	961.83	1253.3	35.82	0.016775
1810032O08Rik	RIKEN cDNA 1810032O08 gene	1453344_at	AK007675	66293	Mm.45184.1	20.96	22	29.08	2130.74	2878	2778.2	108.1	0.008108		20.83	73.04	76.01	2327.33	1691.35	1837.53	34.47	0.012014
LOC100039864	RIKEN cDNA 2310005L22 gene	1436040_at	BI180630	69471	Mm.41686.1	120	220.48	169	7841.69	11487.3	6918.27	51.52	0.024661		125.36	189.99	198.03	5292.84	4010	3806.09	25.53	0.013259
Cyp3a25 /// LOC100044443	cytochrome P450, family 3, subfamily a, polypeptide 25	1424973_at	AF204959	56388 /// 622249	Mm.26993.1	189.49	1821.64	131.2	6660.95	12335.6	2355.54	9.97	0.115904		6.63	8.81	6.2	158.33	137.07	96.67	18.12	0.020232
2410006H16Rik	RIKEN cDNA 2410006H16 gene	1447936_at	AA939619	69221	Mm.45149.1	1094.96	1096.91	955.04	12625.2	18645.5	14647.9	14.59	0.014901		910.98	912.28	1310.9	14808.6	11347.3	12043.8	12.19	0.008865
Ddit3	DNA-damage inducible transcript 3	1417516_at	NM_007837	13198	Mm.7549.1	114.56	133.77	165.48	3711.21	3204.24	3164.45	24.36	0.003403		267.76	130.8	192.14	2234.69	2133.16	1864.92	10.55	0.003071
2810026P18Rik	RIKEN cDNA 2810026P18 gene	1428529_at	AK012825	72655	Mm.21798.1	442.13	372.02	464.53	5312.89	5712.16	6334.52	13.58	0.002887		333.71	653.9	770.04	6481.81	5170.4	6789.02	10.49	0.008751
6820431F20Rik	RIKEN cDNA 2610005L07 gene	1429041_at	BE692399	381598	Mm.1571.1	56.62	73.66	56.89	634.19	567.4	914.09	11.3	0.027997		67.34	68.64	71.75	737.58	712.23	683.2	10.27	0.0007
9430008C03Rik	RIKEN cDNA 9430008C03 gene	1434574_at	BF466702	68108	Mm.119198.1	29.15	35.02	19.96	301.47	321.69	351.96	11.59	0.003648		17.35	20.32	22.5	192.24	184.59	171.35	9.11	0.002152
1500012F01Rik	RIKEN cDNA 1500012F01 gene	1455010_at	BE859736	68949	Mm.34914.1	1773.42	1578.57	1380.25	14008.8	15722.9	13687.6	9.18	0.002338		1346.96	1480.76	1738.47	14134.7	10648.9	13716.1	8.43	0.009271
Rassf1	Ras association (RalGDS/AF-6) domain family 1	1441737_s_at	BB757103	56289	Mm.198691.1	69.98	50.43	57.23	532.22	689.03	577.51	10.13	0.009096		66.22	69.08	99.92	548.63	619.53	631.08	7.65	0.001505
Nupr1	nuclear protein 1	1419665_a_at	NM_019738	56312	Mm.18742.1	210.14	232.03	94.53	866.98	1559.21	664.41	5.76	0.070716		49.17	31.29	29.58	269.13	239.23	328	7.6	0.013454
Snhg1	RNA, U22 small nucleolar	1433675_at	BQ177137	83673	Mm.28239.1	1684.63	1528.4	1467.65	16076.2	19416.5	17910.5	11.41	0.003878		1910.59	2166.67	2779.98	16815.6	11252.9	17130.9	6.59	0.020405
Nupr1	nuclear protein 1	1419666_x_at	NM_019738	56312	Mm.18742.1	90.65	115.29	34.96	454.78	856.06	376.34	7	0.065185		26.52	13.83	22.5	134.79	124.83	139.64	6.35	0.000547
Snhg1	RNA, U22 small nucleolar	1433674_a_at	BQ177137	83673	Mm.28239.1	1955.11	1721.05	1696.05	15746.9	18835.2	18138.5	9.81	0.004104		1989.18	2193.04	2753.55	14032.1	11764.8	16394	6.08	0.009991
Pvt1	plasmacytoma variant translocation 1	1452324_at	BE956863	19296	Mm.4608.2	24.13	33.93	21.73	645.57	846.01	816.08	28.92	0.006638		27.37	55.8	86.73	402.47	233.47	350.04	5.8	0.041429
6820431F20Rik	RIKEN cDNA 2610005L07 gene	1453589_a_at	BI737178	381598	Mm.1571.2	57.97	57.2	60.14	195.19	159.76	274.3	3.59	0.044366		46.06	101.08	76.58	434.66	391.78	461.7	5.76	0.008072
1810026B05Rik	RIKEN cDNA 1810026B05 gene	1447923_at	BB327381	244059	Mm.34539.1	477.95	634.32	432.02	4527.56	4184.21	3820.14	8.12	0.002942		376.81	487.72	368.23	2718.79	2154.82	2183.18	5.72	0.010948
Polg2	polymerase (DNA directed), gamma 2, accessory subunit	1450816_at	NM_015810	50776	Mm.859.1	67.21	85.39	113.52	905.23	885.99	844.46	9.9	0.001574		112.59	76.57	69.41	585.4	462.7	424.09	5.69	0.007537
Josd3	RIKEN cDNA 4930553M18 gene	1430271_x_at	AA672926	75316	Mm.218317.4	286.56	270.03	224.13	1985.93	2395.85	1992.6	8.16	0.004986		300.19	365.99	416.61	2088.83	1722.02	2349.01	5.69	0.010313
Icam1	intercellular adhesion molecule	1424067_at	BC008626	15894	Mm.28973.1	96.69	95.75	77.4	208.38	320.97	174.67	2.61	0.070053		30.9	25.6	20.3	155.77	148.25	118.97	5.51	0.005243
1110038B12Rik	RIKEN cDNA 1110038B12 gene	1441081_a_at	BE133150	68763	Mm.28895.3	614.64	572.56	510	5763.09	8798.74	4975.82	11.51	0.035807		638.4	988.81	882.21	4667.93	4345.84	3890.54	5.14	0.007398
Tnfrsf12a	tumor necrosis factor receptor superfamily, member 12a	1418572_x_at	NM_013749	27279	Mm.28518.1	23.05	18.56	36.39	151.77	240.95	121.61	6.59	0.069449		23.18	47.09	21.13	193.21	140.93	132.72	5.11	0.032193
Sbsn	suprabasin	1459897_a_at	AI507307	282619	Mm.34363.3	105.93	45.42	28.87	176.12	272.01	205.48	3.63	0.075828		31.3	17.14	26.02	167.27	102.97	95.61	4.91	0.039796
Tnfrsf12a	tumor necrosis factor receptor superfamily, member 12a	1418571_at	NM_013749	27279	Mm.28518.1	43.4	23.19	35.33	173.25	228.49	131.48	5.23	0.046871		37.51	35.51	16.58	177.14	147.66	114.37	4.9	0.010914
Snhg6	RIKEN cDNA 1110008H02 gene	1436506_a_at	AW988981	73824	Mm.28311.1	2319.02	2077.31	1888.74	11021.1	16232.2	10977.5	6.08	0.026152		1859.4	2229.7	2475.81	10579.8	8869.47	10822.5	4.61	0.006504
1438215_at	splicing factor, arginine/serine-rich 3 (SRp20)	1438215_at	BB517005		Mm.6787.4	50.04	73.44	58.29	283.78	415.23	236.29	5.15	0.034741		41.28	45.73	108.21	229.89	328.84	339.6	4.6	0.013317
Akr1c6	aldo-keto reductase family 1, member C6	1417085_at	NM_030611	83702	Mm.196666.1	4989.09	4064.15	2737.88	8943.67	2294.65	7555.5	1.59	0.375996		1340.71	653.29	697.28	5728.07	3312.95	3265.34	4.57	0.03244
6820431F20Rik	RIKEN cDNA 2610005L07 gene	1429040_at	BE692399	381598	Mm.1571.1	116.32	88.76	119.73	264.58	179.47	413.91	2.64	0.099141		105.33	181.92	162.85	628.18	671.11	652.51	4.34	0.000495
Mtmr7	myotubularin related protein 7	1447831_s_at	BB431693	54384	Mm.160796.1	8	19.72	32.33	224.43	362.3	191.09	12.95	0.047803		17.94	32.4	22.79	111.39	127.79	76.07	4.31	0.027715
Phlda3	pleckstrin homology-like domain, family A, member 3	1449002_at	NM_013750	27280	Mm.34346.1	48.11	28.3	19.52	229.71	196.81	219.66	6.74	0.002494		22.11	29.18	24.95	120.04	114.66	93.54	4.31	0.01009
Snhg1	RNA, U22 small nucleolar	1439399_a_at	BB493265	83673	Mm.28239.4	4188.92	3739.61	3260.69	23651.7	24805	20588.1	6.17	0.003137		3877.96	4911.38	4978.76	18780.3	17303.4	21857.7	4.21	0.007685
Slc7a9	solute carrier family 7 (cationic amino acid transporter, y+ system), member 9	1448783_at	NM_021291	30962	Mm.45874.1	5.49	5.47	5.43	46.13	5.86	27.15	4.83	0.213811		8.68	54.64	23.1	122.46	137.17	103.31	4.2	0.01351
Rassf1	Ras association (RalGDS/AF-6) domain family 1	1448855_at	NM_019713	56289	Mm.12091.1	88.03	101.98	91.64	499.06	634.02	579.45	6.08	0.005449		197.33	122.7	112.91	606.24	587.78	539.1	4	0.001466
Gas5	growth arrest specific 5	1449410_a_at	NM_013525	14455	Mm.35844.1	5100.2	4808.45	4314.98	29508	37376.5	32313.2	6.97	0.006878		5562.91	5379.4	7279.21	24253.7	20080	26484.7	3.89	0.006529
6820431F20Rik	RIKEN cDNA 2610005L07 gene	1452997_at	BE692399	381598	Mm.1571.1	467.03	368.68	488.91	1123.77	880.96	1535.88	2.67	0.043697		381.49	549.59	557.44	1956.33	1970.47	1843.6	3.88	0.003396
Serpina7	Transcribed locus	1438617_at	BB222737	331535	Mm.164639.1	503.73	645.55	498.8	2957.17	4006.47	1842.91	5.34	0.054862		191.39	146.65	198.62	611	785.31	584.14	3.69	0.026102
Brp16	brain protein 16	1419046_at	NM_021555	59053	Mm.29577.1	42.15	28.39	34.81	157.26	140.86	129.44	4.06	0.003568		29.61	33.07	36.41	144.69	112.02	102.46	3.62	0.027472
Sirt3	sirtuin 3 (silent mating type information regulation 2, homolog) 3 (S. cerevisiae)	1417892_a_at	NM_022433	64384	Mm.41625.1	327.78	609.06	410.68	1658.38	2054.13	1421	3.81	0.010462		227.9	205.63	213.27	980.16	679.24	682.66	3.62	0.026353
LOC623451	similar to RIKEN cDNA 4921517J08 gene	1437481_at	AV032349	623451	Mm.75202.2	81.8	66.57	85.62	271.47	233.56	264.71	3.29	0.001345		79.03	73.51	33.15	295.03	172.38	202.56	3.61	0.041713
Nadsyn1	RIKEN cDNA 9130012B15 gene	1430359_a_at	BC018248	78914	Mm.35104.2	52.38	126.78	125.08	431.03	553.8	454.1	4.73	0.005548		77.16	96.66	77.3	372.88	262.86	252.73	3.54	0.036467
Gas5	growth arrest specific 5	1419291_x_at	NM_013525	14455	Mm.35844.1	6215.72	6083.54	4910.12	32146	38525	36155.2	6.21	0.004457		6065.87	7209.74	8897.77	26097.4	22061.8	27711	3.42	0.007544
Pdrg1	p53 and DNA damage regulated 1	1428308_at	AK003410	68559	Mm.12746.1	55.35	48.3	46.9	265.17	233.13	324.69	5.47	0.015011		52.71	61.42	78.5	232.32	215.45	191.83	3.32	0.016366
Brp16	brain protein 16	1456738_s_at	BB556275	59053	Mm.133202.1	181.31	117.5	194.95	762.46	596.71	691.9	4.15	0.003649		215.57	273.32	266.05	970.64	867.48	617.38	3.25	0.040284
LOC100040525 /// Tmem181	RIKEN cDNA 5930418K15 gene	1435948_at	BB309117	77106	Mm.39489.1	35.87	38.63	46.96	248.71	293.3	271.91	6.7	0.002884		65.54	38.54	42.24	183.08	158.41	132.87	3.24	0.00728
0610037M15Rik /// H2-Q6	RIKEN cDNA 0610037M15 gene	1431008_at	BG916808	68395	Mm.56926.2	54.23	129.43	112.52	271.84	256.29	237.3	2.58	0.036208		56.75	115.38	78.27	277.67	275.74	246.71	3.2	0.01056
Trit1	tRNA isopentenyltransferase 1	1424489_a_at	BC019812	66966	Mm.10476.1	103.05	200.92	109.03	812.08	969.12	759.58	6.15	0.002285		127.79	158.99	150.36	512.13	446.35	434.02	3.19	0.010545
H2-Q7	Histocompatibility 2, Q region locus 6	1418536_at	M29881	630509 /// 674192	Mm.34421.1	51.15	123.44	89.02	230.43	157.63	154.66	2.06	0.169168		65.61	99.52	59.54	283.91	224.42	208.83	3.19	0.027826
Ccdc76	RIKEN cDNA A930028L21 gene	1437362_at	BF147713	229780	Mm.87335.2	43.74	58.21	49.49	331.53	274.54	300.83	5.99	0.006645		68.17	68.48	63.6	195.29	187.98	251.78	3.17	0.021759
St7l	suppression of tumorigenicity 7-like	1427916_at	BB122084	229681	Mm.46739.1	195.65	155.77	157.58	558.56	437.63	516.56	2.97	0.006161		92.33	176.28	172.91	424.66	518.49	439.71	3.13	0.00564
6530403A03Rik	RIKEN cDNA 6530403A03 gene	1423633_at	BB703486	67797	Mm.46620.1	121.29	133.65	149.66	794.89	750.01	826.82	5.86	0.000901		193.96	253.19	245.75	777.36	552.34	830.71	3.12	0.035718
Scyl1bp1	expressed sequence AI467484	1436745_at	BB271761	98376	Mm.32901.1	104.66	35.01	43.5	162.84	162.82	139.73	2.54	0.042852		46.63	77.87	79.23	164.05	208.77	259.36	3.1	0.017345
Cyp2d22	cytochrome P450, family 2, subfamily d, polypeptide 22	1419039_at	BF683039	56448	Mm.157435.1	84.18	154.65	195.31	606.82	693.14	503.07	4.15	0.025575		117.14	58.91	30.18	267.97	236.53	123.24	3.04	0.030121
Rabggtb	RAB geranylgeranyl transferase, b subunit	1419553_a_at	NM_011231	19352	Mm.29211.1	1021.7	1111.13	1301.22	6435.59	7199.04	6704.35	5.92	0.001612		1608.13	1994.72	1727.92	5603.93	4274.83	6005.73	2.98	0.030073
Ptbp2	polypyrimidine tract binding protein 2	1423470_at	BB076855	56195	Mm.29966.1	346.89	287.47	277.92	1109.92	1237.93	1313.98	4.01	0.00765		391.39	360.55	410.86	1025.38	1098.12	1298.39	2.94	0.009418
Pdrg1	gb:AK003410.1 /DB_XREF=gi:12834065 /FEA=mRNA /CNT=105 /TID=Mm.12746.1 /TIER=Stack /STK=56 /UG=Mm.12746 /LL=68559 /UG_GENE=1110004D19Rik /UG_TITLE=RIKEN cDNA 1110004D19 gene /DEF=Mus musculus 18 days embryo whole body cDNA, RIKEN full-length enriched library, clone:1110004D19:homolog to DJ310O13.3 (NOVEL PROTEIN) (FRAGMENT), full insert sequence.	1428309_s_at	AK003410	68559	Mm.12746.1	145.01	139.03	187.78	568.27	588.32	579.38	3.68	0.001563		104.75	162.63	213.76	505.87	488.03	389.66	2.88	0.045136
Slc35d2	solute carrier family 35, member D2	1453300_at	AK017526	70484	Mm.133731.1	47.78	52.82	44.21	205.47	53.4	209.66	3.24	0.182283		58.58	54.98	59.3	180.85	147.77	163.7	2.85	0.006424
1700094D03Rik	RIKEN cDNA 1700094D03 gene	1429907_at	AK007060	73545	Mm.3765.1	208.66	84.16	69.02	282.67	305.86	347.8	2.59	0.088273		83.65	81.87	92.44	257.48	236.17	235.14	2.83	0.003335
BC024814	cDNA sequence BC024814	1424434_at	BC024814	239706	Mm.67527.1	65.58	50.73	67.71	234.79	170.57	350.62	4.11	0.05855		88.52	86.74	85.32	246.06	241.68	244.43	2.81	6e-05
Alkbh1	alkB, alkylation repair homolog (E. coli)	1434660_at	BG069448	211064	Mm.62093.1	66.81	74.43	62.1	277.69	236.89	285.46	3.93	0.008605		75.81	132.15	102.31	285.68	278.59	292.81	2.76	0.010438
1110020P15Rik	gb:BF681728 /DB_XREF=gi:11955623 /DB_XREF=602117220F2 /CLONE=IMAGE:3468340 /FEA=EST /CNT=44 /TID=Mm.22138.2 /TIER=Stack /STK=34 /UG=Mm.22138 /UG_TITLE=Mus musculus, Similar to ubiquinol-cytochrome c reductase complex (7.2 kD), clone MGC:37480 IMAGE:4984172, mRNA, complete cds	1434340_at	BF681728	66152	Mm.22138.2	248	206.01	236.44	665.73	705.09	712.44	3.02	0.002707		232.09	320.31	314.22	883.58	775.99	704.22	2.73	0.023885
Taf1a	TATA box binding protein (Tbp)-associated factor, RNA polymerase I, A	1419702_at	NM_021466	21339	Mm.39081.1	78.39	75.65	78.51	245.18	315.97	214.99	3.34	0.027747		79.54	74.39	78.28	228.02	200.58	202.08	2.72	0.003483
Tatdn2	gb:BB314680 /DB_XREF=gi:9015385 /DB_XREF=BB314680 /CLONE=B230348L01 /FEA=EST /CNT=54 /TID=Mm.73402.1 /TIER=Stack /STK=52 /UG=Mm.73402 /LL=101138 /UG_GENE=AI646012 /UG_TITLE=expressed sequence AI646012	1454769_at	BB314680	381801	Mm.73402.1	49.54	48.97	56.15	73.62	51.18	90.44	1.39	0.16635		47.82	58.76	56.96	121.16	168.3	154.67	2.72	0.012737
Enoph1	RIKEN cDNA 2310057D15 gene	1423705_at	BC021429	67870	Mm.11311.1	45.46	73.53	65.87	154.54	84.03	160.19	2.16	0.145863		40.47	48.86	63.52	123.75	127.13	159.94	2.69	0.003932
Ccdc21	RIKEN cDNA 2410030J07 gene	1432391_at	AK010621	70012	Mm.200347.1	164.64	190.36	113.06	291.59	539.34	235.55	2.28	0.116451		118.57	44.97	56.22	205.27	201.78	174.61	2.65	0.027093
Zfp326	zinc finger protein 326	1419181_at	NM_018759	54367	Mm.12891.1	120.61	133.34	95.46	264.9	307.91	229.07	2.29	0.006552		99.13	118.33	76.25	249.91	253.32	271.91	2.64	0.01258
A130090K04Rik	RIKEN cDNA A130090K04 gene	1439808_at	BQ176089	320495	Mm.90021.1	71.94	65.99	76.15	196.1	116.49	153.45	2.18	0.059853		68.91	34.35	94.98	197.64	169.41	152.54	2.62	0.049816
Trappc5	trafficking protein particle complex 5	1448999_at	AV226526	66682	Mm.29090.1	174.7	167.07	118.86	438.32	414.14	320.95	2.55	0.005935		112.75	145.57	71.32	299.97	318.12	240.99	2.61	0.000946
Lgals2	lectin, galactose-binding, soluble 2	1417079_s_at	NM_025622	107753	Mm.26934.1	20.09	5.25	26.92	17.81	5.86	11.01	-1.51	0.368756		53.61	71.76	93.18	217.43	149.25	203.89	2.61	0.042966
Luc7l	Luc7 homolog (S. cerevisiae)-like	1431181_a_at	AK017655	66978	Mm.154591.2	38.86	52.79	81.83	255	178.15	247.49	3.92	0.023289		45.42	57.78	72.02	131.81	171.96	146.93	2.57	0.015732
9530058B02Rik	RIKEN cDNA 9530058B02 gene	1417212_at	NM_026633	68241	Mm.34532.1	223.2	261.71	250.09	651.42	588.31	645.2	2.56	0.006037		199.18	262.18	190.42	615.22	654.46	406.58	2.57	0.03243
Ercc8	excision repaiross-complementing rodent repair deficiency, complementation group 8	1427194_a_at	AK010576	71991	Mm.46510.1	31.75	29.22	11.89	76.49	66.9	126.36	3.7	0.115731		33.63	65.16	51.15	133.05	109.35	136.52	2.53	0.044046
Tcta	T-cell leukemia translocation altered gene	1420124_s_at	C85065	102791	Mm.215208.1	101.79	116.05	143.98	391.68	427.18	365.39	3.27	0.009612		93.44	108.43	135.79	295.68	293.92	261.85	2.52	0.017732
Cox18	cDNA sequence BC038311	1415710_at	BM123013	231430	Mm.4055.1	68.17	124.14	111.1	324.42	246.54	245.37	2.69	0.057268		68.74	148.12	68.03	253.07	285.98	172.88	2.5	0.025242
Gm71	gene model 71, (NCBI)	1455726_at	BB756522	207965	Mm.102487.1	122.33	79.18	107.03	375.6	359.27	494.65	3.98	0.017414		122.83	143.07	110.8	352.19	315.28	269.5	2.49	0.013184
Hmga2	high mobility group AT-hook 2	1422851_at	X58380	15364	Mm.3953.1	29.72	25.81	40.79	42.07	35.81	49.89	1.33	0.008467		76.46	79.47	72.76	170.48	164.83	224.76	2.45	0.034044
Comtd1	catechol-O-methyltransferase domain containing 1	1428635_at	AK007659	69156	Mm.11827.1	120.28	125.46	58.85	300.95	241.88	245.58	2.59	0.0189		128.14	146.9	109.31	372.4	327.93	236.05	2.44	0.032416
LOC100047187 /// Mbtps2 /// Yy2	membrane-bound transcription factor protease, site 2	1437495_at	AV272026	270669	Mm.119444.1	57.41	37.48	41.95	139.03	114.42	131.5	2.81	0.001972		64.28	55.67	63.38	145.72	148.97	147.1	2.41	0.001775
Dusp12	dual specificity phosphatase 12	1420636_a_at	NM_023173	80915	Mm.34365.1	182.62	164.7	208.48	436.16	298.71	529.13	2.27	0.049523		153.45	188.68	236.59	483.38	475.81	435.35	2.41	0.01958
LOC100038890 /// Tgoln1 /// Tgoln2	trans-golgi network protein /// trans-golgi network protein 2	1423307_s_at	AI314055	22134 /// 22135	Mm.141187.1	147.35	215.1	121.18	268.13	352.46	283.3	1.87	0.007271		69.68	116.47	117.01	226.3	231.02	270.26	2.4	0.008979
6530403A03Rik	RIKEN cDNA 6530403A03 gene	1425319_s_at	BC021443	67797	Mm.196130.1	479.82	575.55	382.27	2099.25	2075.77	2039.91	4.32	0.000885		498.16	487.14	829.34	1341.87	1297.87	1673.35	2.38	0.000176
Fbxw9	F-box and WD-40 domain protein 9	1428120_at	AK003747	68628	Mm.18187.1	54.61	55.01	61.28	217.02	178.52	237.04	3.7	0.010216		54.9	61.6	77.01	138	176.27	146.27	2.38	0.022029
Dhps	deoxyhypusine synthase	1434003_a_at	AV033768	330817	Mm.193086.2	92.89	62.29	97.57	253.3	228.78	140.66	2.46	0.09167		58.51	111.37	63.39	194.16	208.82	151.59	2.38	0.017898
1435524_at	RIKEN cDNA 2010109N14 gene	1435524_at	AV030603	69895	Mm.1948.5	2829.83	2044.34	1862.95	7614.35	9651.3	7188.02	3.63	0.020784		1887.72	2548.17	3220.42	6415.91	4784.93	6593.19	2.32	0.036248
Rbm4	RNA binding motif protein 4	1416920_at	NM_009032	19653	Mm.542.1	192.85	160.81	213.27	689.65	548.69	468.24	3.01	0.032252		160.56	172.41	158.7	470.15	335.89	328.5	2.31	0.046122
Gbas	glioblastoma amplified sequence	1419484_a_at	NM_008095	14467	Mm.12468.1	284.45	299.03	272.53	635.94	726.08	722.94	2.44	0.005268		299.17	246.03	186.33	685.71	567.51	420.67	2.29	0.019136
Tmed1	transmembrane emp24 domain containing 1	1451327_a_at	BC016568	17083	Mm.196618.1	195.86	141.91	195.48	248.1	216.23	289.81	1.41	0.026196		112.03	176.09	109.54	297.92	389.67	224.37	2.29	0.028188
4933439C20Rik /// LOC236604	RIKEN cDNA 4933439C20 gene	1435353_a_at	BI454991	66776	Mm.30245.3	81.19	124.07	129.9	276.63	237.8	254	2.29	0.030201		100.75	160.26	76.29	252.34	282.55	234.24	2.28	0.005771
Zc3h8	zinc finger CCCH type domain containing 8	1418495_at	NM_020594	57432	Mm.11675.1	51.34	47.06	56.4	95.61	118.94	121.1	2.17	0.018306		42.73	83.78	62.73	148.95	131.51	148.43	2.27	0.043044
BC024479	cDNA sequence BC024479	1426232_at	BC024479	235184	Mm.28809.1	98.28	56.7	77.41	119.53	125.47	60.97	1.32	0.424622		31.4	85.17	75.56	117.89	153.27	163.81	2.26	0.006272
Tcta	T-cell leukemia translocation altered gene	1420123_at	C85065	102791	Mm.215208.1	125.34	124.2	124.92	400.83	439.4	401.08	3.31	0.002058		126.42	131.73	135.47	283.39	303.16	299.53	2.25	0.000646
Rassf6	Ras association (RalGDS/AF-6) domain family 6	1429262_at	AK005472	73246	Mm.30172.1	112.8	137.93	131.8	309.97	200.48	339.66	2.22	0.079428		61.09	92.62	127.58	187	183.24	262.74	2.25	0.013142
Tsr2	RIKEN cDNA 2310007F12 gene	1426939_at	BG070464	69499	Mm.8142.1	125.87	119.33	92.01	244.9	224.8	282.67	2.23	0.034588		135.65	128.84	130.66	281.22	275.2	329.5	2.24	0.011412
Crlf2	thymic stromal-derived lymphopoietin, receptor	1418097_a_at	NM_016715	57914	Mm.35771.1	177.05	279.89	187.79	353.13	416.98	255.58	1.59	0.056936		221.58	113.22	93.2	381.88	355.76	216.89	2.23	0.037832
Pdss1	trans-prenyltransferase	1431893_a_at	AK011869	56075	Mm.161501.3	113.94	91.47	104.72	184.8	112.84	263.7	1.81	0.172954		91.42	162.64	135.79	274.91	256.3	335.97	2.22	0.040603
Nudt13	nudix (nucleoside diphosphate linked moiety X)-type motif 13	1422126_a_at	NM_026341	67725	Mm.41966.1	86.15	135.07	153.56	225.23	282.56	213.66	1.92	0.053407		144.1	106.57	66.57	252.3	268.33	180.64	2.21	0.017102
Enoph1	RIKEN cDNA 2310057D15 gene	1437327_x_at	BB251327	67870	Mm.11311.2	310.25	267.38	226.12	508.67	385.06	400.41	1.61	0.020762		329.15	381.1	314.86	687.03	879.22	702.23	2.21	0.010444
Hnrpdl	heterogeneous nuclear ribonucleoprotein D-like	1428225_s_at	AV101245	50926	Mm.7861.1	302.53	238.32	283.09	585.9	1078.53	848.55	3.05	0.072738		244.08	295.59	314.99	605.14	533.22	743.76	2.2	0.025668
Commd9	COMM domain containing 9	1438644_x_at	BB264843	76501	Mm.22353.4	628.07	500.04	624.26	1296.01	1297.95	1377.71	2.27	0.002648		541.84	435.45	476.55	1259.08	1047.47	881.93	2.19	0.024189
Brd4 /// Bst2	bone marrow stromal cell antigen 2	1424921_at	BC008532	57261 /// 69550	Mm.143755.2	333.37	630.93	370.96	1067.53	1312.55	821.8	2.4	0.019002		132.05	121.71	112.21	301	249.67	247.23	2.18	0.007633
Ifrd1	interferon-related developmental regulator 1	1416067_at	NM_013562	15982	Mm.168.1	562.39	421.95	549.59	1098.16	915.04	934.38	1.92	0.008972		376.98	394.36	299.2	854.31	678.11	802.22	2.18	0.025931
9130005N14Rik	RIKEN cDNA 9130005N14 gene	1448648_at	NM_026667	68303	Mm.87593.1	214.98	188.85	225.05	259.87	235.22	241.03	1.17	0.068765		119.61	99.69	62.39	224.2	170.63	213.45	2.16	0.042636
Fabp2	fatty acid binding protein 2, intestinal	1418438_at	NM_007980	14079	Mm.28398.1	98.21	220.18	99.47	356.71	99.43	237.19	1.66	0.497999		135.97	203.1	345.09	480.39	473.94	515.95	2.15	0.034917
1810029B16Rik	RIKEN cDNA 1810029B16 gene	1423289_a_at	BG069652	66282	Mm.27421.1	171.85	143.14	187.79	490.63	426.71	525.18	2.87	0.002527		140	241.1	215.48	403.75	366.27	507.83	2.14	0.047989
Ercc1	excision repair cross-complementing rodent repair deficiency, complementation group 1	1417328_at	NM_007948	13870	Mm.4700.1	120.86	122.93	123.71	130.48	121.8	84.93	-1.09	0.562537		73.48	104.33	60.31	172.74	155.68	181.99	2.14	0.048453
4921533L14Rik	RIKEN cDNA 4921533L14 gene	1453122_at	AK019549	68187	Mm.87130.1	382.34	322.42	343.13	821.86	923.47	951.55	2.57	0.009904		370.3	311.67	410.24	736.33	844.05	746.16	2.13	0.021342
2310003L22Rik	RIKEN cDNA 2310003L22 gene	1428745_a_at	AK009123	69487	Mm.32961.2	108.88	35.88	74.56	162.1	112.22	143.08	1.9	0.010408		72.41	89.62	71.44	150.46	160.64	184.33	2.12	0.021278
Uck1	uridine-cytidine kinase 1	1424399_at	BC025146	22245	Mm.2559.1	92.71	179.89	156.22	494.35	886.09	443.36	4.25	0.065321		122.92	131.24	113.29	286.48	256.4	232.76	2.11	0.010196
Qtrt1	queuine tRNA-ribosyltransferase 1	1450630_at	NM_021888	60507	Mm.24178.1	101.41	88.89	95.34	251.98	249.58	310.26	2.84	0.012726		134.82	150.71	157.42	278.32	328.16	330.24	2.11	0.004144
4933439C20Rik /// LOC236604 /// Pisd	RIKEN cDNA 4933439C20 gene /// RIKEN cDNA 9030221M09 gene	1436944_x_at	BB504983	236604 /// 66776	Mm.30245.4	251.8	338.41	243.13	411.13	390.41	452.24	1.5	0.094212		241.44	353.49	176.13	479.61	607.96	533.49	2.1	0.016904
Bloc1s2 /// OTTMUSG00000012638	biogenesis of lysosome-related organelles complex-1, subunit 2	1429048_at	AK010745	73689	Mm.38103.1	496.27	297.63	368.99	1109.73	961.99	1105.51	2.73	0.002815		266.06	525.82	408.18	789.13	835.73	884.37	2.09	0.021267
1110034B05Rik	RIKEN cDNA 1110034B05 gene	1434692_at	AW544518	68736	Mm.21640.2	159.64	135.38	142.71	255.27	290	366.34	2.08	0.050702		135.06	181.38	178.34	321.43	305.05	407.54	2.09	0.027848
Mto1	mitochondrial translation optimization 1 homolog (S. cerevisiae)	1416991_at	NM_026658	68291	Mm.23781.1	161.46	174.75	124.26	433.93	429.34	529.7	3.03	0.022643		193.8	231.91	183.52	457.69	416.71	392.4	2.08	0.011209
Mpzl1	myelin protein zero-like 1	1428168_at	AK003513	68481	Mm.46438.1	128.8	119.24	123.5	187.19	327.26	191.39	1.9	0.147768		84.5	96.33	142.01	232.55	216.88	220.98	2.08	0.028754
4933439C20Rik	RIKEN cDNA 4933439C20 gene	1434975_x_at	AA673371	236604 /// 66776	Mm.30245.2	229.4	307.86	240.82	453.39	372.7	493.78	1.7	0.09079		264.53	282.53	212.3	543.56	584.56	451.06	2.08	0.004548
Alkbh6	expressed sequence AI839550	1455390_at	BF021286	233065 /// 76686	Mm.40726.1	107.15	102.54	113.81	212.75	172.17	232.71	1.91	0.021788		102.53	94.85	52.76	194.31	202	120.1	2.06	0.016621
Upf2	UPF2 regulator of nonsense transcripts homolog (yeast)	1435030_at	AA538567	326622	Mm.5409.1	451.48	449.64	456.18	1284.29	1226.95	1584.91	3.02	0.013976		572.18	624.46	577.7	1241.59	1040.95	1359.82	2.05	0.028845
Sec61a2	Sec61, alpha subunit 2 (S. cerevisiae)	1420644_a_at	NM_021305	57743	Mm.21435.1	35.31	67.35	79.12	130.58	98.24	155.48	2.11	0.071588		85.36	89.31	87.16	168.68	173.78	194.02	2.05	0.006935
Mrpl49	mitochondrial ribosomal protein L49	1423218_a_at	BM951442	18120	Mm.181290.1	309.94	359.96	330.81	535.81	383.78	614.83	1.53	0.152695		257.82	328.57	365.64	689.99	621.47	637.66	2.05	0.022116
Isg20l1	RIKEN cDNA 2700083B06 gene	1423957_at	BI440638	68048	Mm.34109.2	68.19	70.59	86.39	304.34	206.35	241.97	3.34	0.029154		60.79	162.63	87.63	180.61	242.3	205.93	2.02	0.015035
Dcbld2	discoidin, CUB and LCCL domain containing 2	1437635_at	AW146002	73379	Mm.37787.1	62.01	72.07	66.65	100.83	78.6	77.85	1.28	0.202251		72.79	118.91	111.83	182.33	212.36	218.14	2.02	0.002265
Eif4a2	eukaryotic translation initiation factor 4A2	1450934_at	BM240314	13682	Mm.16323.1	2680.31	3181.86	2740.24	5762	6795.65	5837.25	2.14	0.002858		2285.45	3220.83	3408.04	5558.25	5545.91	6822.4	2.01	0.012711

## Sheet: E16.5 down (81)
Gene Symbol	Gene	Probe set	Accession	EntrezGene	Description	WT164 E18.5	WT181 E18.5	WT191 E18.5	Mut142 E18.5	Mut182 E18.5	Mut188 E18.5	FC E18.5	paired P value		WT212 E16.5	WT280 E16.5	WT287 E16.5	Mut220 E16.5	Mut276 E16.5	Mut286 E16.5	FC 16.5	paired P value
Ces3	carboxylesterase 3	1449081_at	NM_053200	104158	Mm.120807.1	1019.47	2284.85	814.82	176.63	326.67	20.73	-7.86	0.087614		413.2	527.44	596.33	28.88	31.33	22.22	-18.65	0.012658
Ces3	carboxylesterase 3	1435370_a_at	AI315015	104158	Mm.120807.2	1116.09	2355.86	720.89	190.03	358.33	23.18	-7.34	0.094775		471.69	499.02	464.64	21.54	51.14	11.26	-17.1	1.3e-05
Akr1d1	aldo-keto reductase family 1, member D1	1455100_at	AI891467	208665	Mm.77361.2	827.86	1173.67	625.4	133.34	105.64	28.45	-9.82	0.031739		332.16	286.2	195.25	14.46	15.32	22.2	-15.65	0.027034
Shbg	sex hormone binding globulin	1421602_at	NM_011367	20415	Mm.1431.1	28.29	5.21	16.3	5.05	5.04	5.17	-3.26	0.225967		88.49	122.19	152.71	15.68	7.81	7.26	-11.82	0.034176
Acsm3	SA rat hypertension-associated homolog	1425559_a_at	AB022340	20216	Mm.9821.2	182.51	214.47	162.38	10.68	19.76	9.68	-13.94	0.004885		101.61	66.9	84.73	8.75	5.72	10.3	-10.22	0.014251
Gckr	glucokinase regulatory protein	1426059_at	BC012412	231103	Mm.100043.1	297	731.21	693.16	22.76	6.52	35.27	-26.66	0.058931		477.54	362.74	337.21	48.33	65.77	40.75	-7.6	0.016376
Slco1b2	solute carrier organic anion transporter family, member 1b2	1449394_at	NM_020495	28253	Mm.24074.1	920.04	3437.4	1002.92	661.62	1194.36	439.41	-2.34	0.239597		226.21	225.17	227.79	19.96	41.13	39.18	-6.77	0.001229
Sult1d1	sulfotransferase family 1D, member 1	1418138_at	NM_016771	53315	Mm.6824.1	254.3	610.76	312.1	34.28	67.65	22.31	-9.47	0.070091		202.42	104.37	219.48	18.48	14.88	48.86	-6.4	0.037544
Bhmt	betaine-homocysteine methyltransferase	1450624_at	NM_016668	12116	Mm.21983.1	5116.48	29989.5	13155.6	3198.54	1378.8	1889.9	-7.46	0.216777		9962.05	9969.99	10429.9	1446.7	1984.9	1509.24	-6.15	0.00102
Adhfe1	alcohol dehydrogenase, iron containing, 1	1424393_s_at	BC026584	76187	Mm.28514.1	734.09	1032.89	1035.78	244.21	341.93	185.77	-3.63	0.022882		514.35	308.52	416.86	90.63	75.2	70.28	-5.25	0.026246
C9	gb:NM_013485.1 /DB_XREF=gi:15375311 /GEN=C9 /FEA=FLmRNA /CNT=36 /TID=Mm.29095.1 /TIER=FL+Stack /STK=11 /UG=Mm.29095 /LL=12279 /DEF=Mus musculus complement component 9 (C9), mRNA. /PROD=complement component 9 /FL=gb:NM_013485.1 gb:BC011137.1	1422815_at	NM_013485	12279	Mm.29095.1	27.72	25.26	121.61	38.11	5.09	20.94	-2.72	0.382028		155.66	197.42	204.33	25.79	50.65	33.45	-5.07	0.006299
Pon1	paraoxonase 1	1418190_at	NM_011134	18979	Mm.30107.1	5959.76	10642.9	4833.81	1256.08	1828.76	990.48	-5.26	0.063616		901.92	444.68	528.34	243.94	85.86	87.72	-4.49	0.032144
Gsn	gelsolin	1415812_at	NM_010354	227753	Mm.21109.1	1011.14	926.38	919.97	383.07	588.38	335.54	-2.19	0.029197		1037.69	1241.12	1160.69	346.45	274.98	210.82	-4.13	0.010335
Dnase2b	deoxyribonuclease II beta	1450237_at	NM_019957	56629	Mm.25853.1	196.1	168.08	294.78	218.74	182.78	274.78	1.03	0.701989		213.94	152.95	164.28	48.71	45.99	34.44	-4.11	0.015624
Aldh1l1 /// LOC100047937	formyltetrahydrofolate dehydrogenase	1424400_a_at	AK007822	107747	Mm.30035.1	739.13	2232.5	1265.79	238.8	350.52	229.31	-5.18	0.105244		569.97	396.98	459.55	114.62	143.16	96.71	-4.02	0.025551
BC021608	cDNA sequence BC021608	1418696_at	NM_138951	192653	Mm.27244.1	2032.68	3331.79	2604.14	1106.96	808.71	705.37	-3.04	0.061752		1277.21	981.46	973.74	346.87	320.13	153.9	-3.94	0.009301
Fxyd1	FXYD domain-containing ion transport regulator 1	1421374_a_at	NM_019503	56188	Mm.1491.1	1134	1567.61	1389.65	415.7	332.57	370.47	-3.66	0.022113		859.47	569.52	732.07	259.54	174.72	161.77	-3.63	0.014725
Slc47a1	RIKEN cDNA 1300013J15 gene	1418395_at	NM_026183	67473	Mm.100741.1	396.07	566.01	491.91	105.37	68.02	92.82	-5.46	0.022104		387.01	393.19	254.92	115.92	113.7	64.15	-3.52	0.012842
Gsn	gelsolin	1437171_x_at	AV025667	227753	Mm.21109.3	2052.77	2157.83	1519.82	724.46	1299.01	577.45	-2.2	0.018677		2210.38	2115.06	1786.21	559.45	579.55	603.28	-3.51	0.009211
Sardh	sarcosine dehydrogenase	1416662_at	BI217574	192166	Mm.141020.1	437.32	1247.8	1277.45	399.74	87.07	225.94	-4.16	0.170882		988.12	723.02	599.78	269.61	256.03	132.02	-3.51	0.022304
C8g	RIKEN cDNA 1700013L23 gene	1451625_a_at	BC019967	69379	Mm.24596.1	2666.78	1878.02	2810.15	654.22	327.52	644.06	-4.52	0.009254		1564.12	953.76	1289.91	508.65	314.78	272.86	-3.47	0.020942
Rarres2	retinoic acid receptor responder (tazarotene induced) 2	1428538_s_at	BI328146	71660	Mm.28231.1	951.56	1822.41	654.89	234.16	504.59	173.71	-3.76	0.07797		345.69	314.19	365.69	116.11	78.05	106.19	-3.41	0.001408
BC021614	cDNA sequence BC021614	1424953_at	BC021614	225884	Mm.26996.1	1338.32	1879.29	1943.75	596.52	522.54	560.15	-3.07	0.031096		1276.92	867.38	869.86	348.06	350.88	188.12	-3.4	0.027388
1435985_at	Serine/threonine kinase 25 (yeast)	1435985_at	BM232304	227377	Mm.38843.1	125.88	134.88	167.71	61.39	81.56	46.78	-2.26	0.062715		143.72	106.9	141.12	45.39	37.78	33.7	-3.35	0.015535
Slc27a5	solute carrier family 27 (fatty acid transporter), member 5	1449112_at	NM_009512	26459	Mm.10984.1	965.12	2587.81	1023.2	485.87	499.78	380.24	-3.35	0.171365		440.26	297.11	438.63	144.69	102.45	105.34	-3.34	0.021981
Ppara	peroxisome proliferator activated receptor alpha	1449051_at	BC016892	19013	Mm.1373.1	864.56	2018.86	1262.85	706.06	1404.08	707.08	-1.47	0.090602		1023.42	500.59	745.88	338.68	209.92	133.02	-3.33	0.048592
Aldh8a1	aldehyde dehydrogenase 8 family, member A1	1427336_at	BC013511	237320	Mm.90181.1	327.6	771.7	393.48	137.13	149.24	164.51	-3.31	0.128254		308.05	312.44	286.22	124.32	92.08	62.97	-3.25	0.003679
Chdh	gb:BG072100 /DB_XREF=gi:12554669 /DB_XREF=H3106G04-3 /CLONE=H3106G04 /FEA=EST /CNT=25 /TID=Mm.9772.3 /TIER=Stack /STK=13 /UG=Mm.9772 /LL=74524 /UG_GENE=8430418G19Rik /UG_TITLE=RIKEN cDNA 8430418G19 gene	1455435_s_at	BG072100	218865	Mm.9772.3	734.31	1318.89	1180.24	407.97	787.34	505.11	-1.9	0.03706		923.22	555.01	590.25	250.5	227.12	162.31	-3.23	0.043286
Gsn	gelsolin	1436991_x_at	AV025559	227753	Mm.21109.2	2618.8	2220.87	2162.36	826.37	1411.3	758.55	-2.34	0.042883		2836.64	2178.95	1934.43	829.03	684.84	637.07	-3.23	0.01707
Otc	ornithine transcarbamylase	1420525_a_at	NM_008769	18416	Mm.2611.1	1561.49	2415.87	2189.75	515.95	206.6	491.35	-5.08	0.039176		1952.14	2179.32	2499.69	722.54	689.95	639.91	-3.23	0.014051
C8b	complement component 8, beta subunit	1427472_a_at	BC022129	110382	Mm.87072.1	2878.52	2560.25	3468.42	1508.85	881.74	1507.32	-2.29	0.0103		1777.11	1062.35	1229.14	546.02	401.83	329.62	-3.18	0.030191
Masp1	mannan-binding lectin serine protease 1	1419677_at	NM_008555	17174	Mm.1213.1	724.79	1326.7	1538.31	249.85	103.08	175.14	-6.8	0.065883		880.11	637.32	672.41	283.55	252.28	173.62	-3.09	0.014996
Bckdhb	branched chain ketoacid dehydrogenase E1, beta polypeptide	1427153_at	AW047304	12040	Mm.12819.1	740.59	843.47	792.82	205.84	247.37	175.29	-3.78	0.001807		501.55	417.51	327.07	143.88	165.27	97.86	-3.06	0.019408
Angptl3	angiopoietin-like 3	1424485_at	BC019491	30924	Mm.28341.1	10231.1	13186.4	11340.4	5211.98	7648.74	5416.01	-1.9	0.002271		8665.1	6488.85	6696.1	2895.83	2332.19	1954.57	-3.04	0.009166
Tnnc1	troponin C, cardiac/slow skeletal	1418370_at	NM_009393	21924	Mm.712.1	317.78	63.34	379.99	461.91	865.42	656.17	2.61	0.179797		891.78	750.48	778.18	303.34	196.97	308.34	-2.99	0.004262
Ttpa	tocopherol (alpha) transfer protein	1427284_a_at	AU019171	50500	Mm.24375.1	2413.1	3629.51	2602.59	549.78	715.51	682.15	-4.44	0.022556		1232.74	665.55	821.79	379	276.82	258.81	-2.97	0.047225
Ppm1k	protein phosphatase 1K (PP2C domain containing)	1441988_at	AI482429	243382	Mm.216238.1	121.12	149.97	96.69	85.74	85.89	34.4	-1.79	0.028396		182.77	143.56	222.99	52.65	59.85	74.49	-2.94	0.024541
Gsn	gelsolin	1456312_x_at	AV224521	227753	Mm.21109.4	2306.26	2408.91	2159.57	1144.89	1762.65	1021.84	-1.75	0.028023		3868.13	3462.84	3009.2	1333.06	1169.08	1035.26	-2.92	0.005097
LOC100045982 /// Mosc1	RIKEN cDNA 1300013F15 gene	1428005_at	AA958845	66112	Mm.30022.1	1639.36	2765.26	1774.66	939.14	805.05	617.52	-2.62	0.074514		884.66	635.96	707.12	327.96	284.14	157	-2.9	0.018584
Abat	4-aminobutyrate aminotransferase	1433855_at	BF462185	268860	Mm.1348.2	698.68	956.89	1117.15	246.04	234.84	225.09	-3.93	0.032795		827.62	584.31	757.31	270.7	300.85	199.45	-2.81	0.036302
Abcb11	ATP-binding cassette, sub-family B (MDR/TAP), member 11	1449817_at	NM_021022	27413	Mm.26728.1	790.12	1728.63	938.49	936.84	1375.24	491.94	-1.23	0.358683		447.8	374.44	514.96	179.95	160.81	138.75	-2.79	0.026824
Ehhadh	enoyl-Coenzyme A, hydratase/3-hydroxyacyl Coenzyme A dehydrogenase	1448382_at	NM_023737	74147	Mm.28100.1	306.76	795.56	291.84	228.23	407.31	160.68	-1.75	0.172661		195.72	148.08	199.96	74.01	50.89	70.01	-2.79	0.007082
Spp2	secreted phosphoprotein 2	1418916_a_at	NM_029269	75396	Mm.28247.1	3709.85	3449.82	3928.21	1762.1	1059.89	1616.27	-2.5	0.003758		3412.76	3232.11	4335.14	1326.77	1468.45	1393.16	-2.62	0.02328
Dbt	dihydrolipoamide branched chain transacylase E2	1449118_at	NM_010022	13171	Mm.3636.1	649.77	864.84	639.38	348.28	269.27	314.89	-2.31	0.049797		906.2	577.95	867.15	351.06	292.51	258.76	-2.61	0.040266
1190003J15Rik	RIKEN cDNA 1190003J15 gene	1431786_s_at	AK013117	76974	Mm.33800.1	2048.04	3523.47	2939.26	1030.4	600.6	838.97	-3.45	0.06755		857.52	694.1	577.16	304.07	346.64	166.21	-2.61	0.01885
Aldh8a1	aldehyde dehydrogenase 8 family, member A1	1427337_at	BC013511	237320	Mm.90181.1	813.79	1465.84	1091.46	379.03	484.14	419.58	-2.63	0.048048		694.05	548.79	658.52	293.64	245.79	192.64	-2.6	0.014421
Cyp2c44	cytochrome P450, family 2, subfamily c, polypeptide 44	1424576_s_at	BC025819	226143	Mm.26457.1	874.2	1836.23	1000.71	770.06	323.63	597.04	-2.19	0.256543		1139.94	857.37	901.54	420.47	372.46	329.12	-2.58	0.013089
Ccl9	gb:NM_011338.1 /DB_XREF=gi:6755433 /GEN=Scya9 /FEA=FLmRNA /CNT=72 /TID=Mm.2271.1 /TIER=FL+Stack /STK=33 /UG=Mm.2271 /LL=20308 /DEF=Mus musculus small inducible cytokine A9 (Scya9), mRNA. /PROD=small inducible cytokine A9 /FL=gb:AF128195.1 gb:AF128204.1 gb:AF128203.1 gb:AF128202.1 gb:AF128201.1 gb:U15209.1 gb:NM_011338.1 gb:U19482.1 gb:AF128200.1 gb:AF128199.1 gb:U49513.1 gb:AF128198.1 gb:AF128197…	1417936_at	AF128196	20308	Mm.2271.1	2344.95	2599.25	2462.54	1098.98	1217.41	1086.84	-2.18	0.0011		2305.71	1721.57	1792.06	851.94	890.2	518.42	-2.57	0.023446
Rarres2	retinoic acid receptor responder (tazarotene induced) 2	1437902_s_at	AV012073	71660	Mm.213063.3	1108.53	1790.79	576.76	260.08	537.6	293.44	-3.19	0.105688		412.16	521.79	478.74	221.58	114.65	213.76	-2.57	0.045496
Dmgdh	dimethylglycine dehydrogenase precursor	1452311_at	AK004755	74129	Mm.21789.1	587.74	1213.09	1126.31	374.24	266.55	283.85	-3.17	0.100285		519.69	456.03	635.61	231.89	241.1	167.81	-2.51	0.049953
Pank1	pantothenate kinase 1	1431028_a_at	AK017345	75735	Mm.24742.2	599.2	1113.51	767.61	371.39	407.64	293.03	-2.31	0.076649		798.79	569.14	582.94	280.54	276.01	234.4	-2.47	0.029335
Cldn1	claudin 1	1437932_a_at	AV227581	12737	Mm.33669.2	3335.4	3695.71	4083.88	2122.26	1615.94	2226.39	-1.86	0.022155		2811	1744.24	2812.52	1047.02	935.8	1024.94	-2.45	0.045884
Gstt1	glutathione S-transferase, theta 1	1418186_at	BC012254	14871	Mm.2746.1	5441.83	3903.39	6024.65	2211.86	2189.27	3214.55	-2.02	0.029229		3789.51	2288.66	2516.58	1593.06	925.23	1048.6	-2.41	0.023576
Otc	ornithine transcarbamylase	1436615_a_at	AI786408	18416	Mm.2611.3	1394.1	2081.96	1497.12	339.33	82.62	302.65	-6.86	0.040589		1430.27	1653.64	1273.9	493.23	672.7	644.46	-2.41	0.016538
Maob	monoamine oxidase B	1434354_at	BB549292	109731	Mm.30026.1	1921.92	2565.66	2382.72	947.32	605.92	986.83	-2.7	0.036938		2126.8	2058.27	2649.9	1004.65	977.51	946.49	-2.33	0.023012
Ccl9	chemokine (C-C motif) ligand 9	1448898_at	AF128196	20308	Mm.2271.1	1134.79	1471.11	1159.36	418.93	383.62	511.72	-2.86	0.026862		888.48	712.82	745.09	438.25	368.16	202.66	-2.33	0.016032
Hacl1	RIKEN cDNA 1600020H07 gene	1449047_at	NM_019975	56794	Mm.38887.1	1220.93	2912.43	1298.93	275.06	239.23	224.68	-7.35	0.106383		243.94	154.66	188.98	111.29	67.73	75.45	-2.31	0.013953
Gsta3	glutathione S-transferase, alpha 3	1423436_at	AI172943	14859	Mm.14719.1	9234.3	11193.5	9355.11	5173.5	4323.22	5412.86	-2	0.035289		5787.37	4122.95	5677.12	2927.97	1943.58	1975.98	-2.28	0.022071
Ank3	ankyrin 3, epithelial /// RIKEN cDNA 2900054D09 gene	1452124_at	BB628935	11735	Mm.3526.5	447.7	559.38	404.92	191.58	414.14	250.79	-1.65	0.034977		689.47	504.7	500.13	257.82	294.21	198.85	-2.26	0.039222
Tmprss6	transmembrane serine protease 6	1428676_at	AK004939	71753	Mm.34056.1	700.35	1340.44	1045.7	463.35	545.7	350.42	-2.27	0.078654		426.54	378.69	240.15	186.42	182.37	104.39	-2.21	0.024249
Rgn	gb:NM_009060.1 /DB_XREF=gi:6677738 /GEN=Rgn /FEA=FLmRNA /CNT=97 /TID=Mm.2118.1 /TIER=FL+Stack /STK=35 /UG=Mm.2118 /LL=19733 /DEF=Mus musculus regucalcin (Rgn), mRNA. /PROD=regucalcin /FL=gb:D86217.1 gb:NM_009060.1 gb:U28937.1 gb:BC012710.1	1448852_at	NM_009060	19733	Mm.2118.1	11225.3	11345.3	10746.4	5064.94	2463.93	4798.99	-2.7	0.017741		6250.68	5220.89	5554.48	3354.21	1874.45	2525.14	-2.2	0.00186
Fgg	fibrinogen, gamma polypeptide	1416025_at	NM_133862	99571	Mm.16422.1	45970.1	52134.2	47666.7	36570.5	39653.5	39461.8	-1.26	0.015753		33780.2	24599.2	26847	15249.9	12116.4	11760.3	-2.18	0.012742
Aadat	aminoadipate aminotransferase	1418519_at	BC012637	23923	Mm.35020.1	212.94	350.19	247.28	148.53	91.8	51.78	-2.77	0.094183		217.94	279.51	281.55	107.58	100.76	149.02	-2.18	0.019939
1190003J15Rik	RIKEN cDNA 1190003J15 gene	1455186_a_at	BI556771	76974	Mm.33800.2	2391.59	2913.04	2357.58	1241	615.37	813.61	-2.87	0.038549		1025.37	722.11	720.03	412.25	372.18	346.5	-2.18	0.033815
Mgst2	microsomal glutathione S-transferase 2	1452592_at	AV066880	211666	Mm.24679.1	554.85	434.25	431.36	213.56	231.49	128.29	-2.48	0.020736		476.9	338.28	515.29	275.23	147.62	192.51	-2.16	0.030106
Grb10	growth factor receptor bound protein 10	1430164_a_at	AK012646	14783	Mm.24640.4	409.78	756.58	783.19	253.86	430.11	513.54	-1.63	0.037754		531.09	543.36	419.78	300.76	213.01	187.81	-2.13	0.015306
Pctp	Phosphatidylcholine transfer protein	1420984_at	AF114437	18559	Mm.5062.1	431.03	1191.1	609.91	397.7	320.56	267.35	-2.26	0.231255		398.22	315.29	326.22	186.47	190.12	110.91	-2.13	0.024689
Pxmp2	gb:AF309644.1 /DB_XREF=gi:10954088 /GEN=Pxmp2 /FEA=FLmRNA /CNT=66 /TID=Mm.21853.1 /TIER=FL+Stack /STK=35 /UG=Mm.21853 /LL=19301 /DEF=Mus musculus strain 129Sv 22 kDa peroxisomal membrane protein PMP22 (Pxmp2) mRNA, complete cds. /PROD=22 kDa peroxisomal membrane protein PMP22 /FL=gb:NM_008993.1 gb:AF309644.1	1417841_at	AF309644	19301	Mm.21853.1	274.57	593.02	372.97	190.34	126.39	184.85	-2.47	0.163626		454.6	477.3	457.14	307.83	198.97	148.7	-2.12	0.038833
Slc2a2	solute carrier family 2 (facilitated glucose transporter), member 2	1449067_at	NM_031197	20526	Mm.18443.1	1672.88	2532.44	2193.31	770.71	797.73	937.01	-2.55	0.032858		1813.65	1016.56	1085.32	823.47	476.53	548.26	-2.12	0.044564
1700019D03Rik	RIKEN cDNA 1700019D03 gene	1444051_at	AA215046	67596	Mm.169669.1	125.43	142.19	175.48	74.41	37.22	44.42	-2.84	0.055644		159.44	171.17	218.85	71.7	95.46	93.02	-2.11	0.023675
Ghr	growth hormone receptor	1451501_a_at	BC024375	14600	Mm.3986.2	626.05	799.9	908.32	206.98	194	294.87	-3.35	0.013281		471.13	321.95	403.64	219.76	182.09	164.06	-2.11	0.027151
Pgcp	plasma glutamate carboxypeptidase	1416441_at	BB468025	54381	Mm.14894.1	727.96	900.14	736.02	334.65	402.72	269.45	-2.35	0.004625		534.18	382.19	389.51	240.9	180.97	199.93	-2.1	0.020071
Tm7sf2	transmembrane 7 superfamily member 2	1460684_at	BC014769	73166	Mm.23082.1	772.63	1034.03	1076.35	471.51	214.26	472.97	-2.49	0.06216		471.35	521.16	415.19	277.92	239.64	156.96	-2.09	0.011431
Pcmtd1	RIKEN cDNA A030012M09 gene	1429429_s_at	AK018402	319263	Mm.196522.1	878.07	1019.41	1099.02	563.78	847.9	630.66	-1.47	0.065567		767.76	565.56	706.25	366.78	334.73	277.89	-2.08	0.029238
Acat1	acetyl-Coenzyme A acetyltransferase 1	1424182_at	BG070487	110446	Mm.219649.1	1963.84	1825.51	1701.45	542.96	379.24	516.51	-3.82	0.003773		912.47	640.92	889.16	383.03	371.65	417.26	-2.08	0.032998
Hnf4a	hepatic nuclear factor 4, alpha	1421983_s_at	NM_008261	15378	Mm.220337.1	467.04	578.47	608.59	332.15	259.55	280.49	-1.9	0.053651		332.18	295.74	207.65	154.9	152.18	97.35	-2.07	0.017623
Serpinc1	serine (or cysteine) proteinase inhibitor, clade C (antithrombin), member 1	1417909_at	BC019447	11905	Mm.30025.1	23759.8	30809.7	26831.6	17574.9	16692.8	14516.3	-1.67	0.045458		18957.4	14277.3	14346.2	8708.48	8668.66	5777.62	-2.05	0.026649
Adh5	alcohol dehydrogenase 5 (class III), chi polypeptide	1416185_a_at	NM_007410	11532	Mm.3874.1	11691.2	11319.9	12880.4	7589.79	8497.69	9568.49	-1.4	0.011719		9186.84	7375.08	7560.3	4837.9	3354.34	3685.16	-2.03	0.001176
Sdc2	syndecan 2	1417011_at	AU021035	15529	Mm.29350.1	735.71	1006.61	735.66	245.72	423.03	298.63	-2.56	0.007162		300.93	214.69	283.34	170.01	124.15	101.15	-2.02	0.03673
Rnf128	ring finger protein 128	1449036_at	AK004847	66889	Mm.27764.1	3421.68	3560.97	3655.27	1919.47	2905.15	1805.14	-1.6	0.063788		3553.74	2499.36	2340.42	1511.66	1387.8	1278.15	-2.01	0.047778
Aldh4a1	aldehyde dehydrogenase 4 family, member A1	1452375_at	BB282093	212647	Mm.218879.1	136.91	147.87	282.78	200.37	94.63	123.94	-1.35	0.521019		218.93	244.62	206.94	130.47	131.77	72.3	-2	0.013892

## Sheet: E16.5 and E18.5 up (98)
Gene Symbol	Gene	Probe set	Accession	EntrezGene	Description	WT164 E18.5	WT181 E18.5	WT191 E18.5	Mut142 E18.5	Mut182 E18.5	Mut188 E18.5	FC E18.5	paired P value		WT212 E16.5	WT280 E16.5	WT287 E16.5	Mut220 E16.5	Mut276 E16.5	Mut286 E16.5	FC 16.5	paired P value
1810032O08Rik	RIKEN cDNA 1810032O08 gene	1453344_at	AK007675	66293	Mm.45184.1	20.96	22	29.08	2130.74	2878	2778.2	108.1	0.008108		20.83	73.04	76.01	2327.33	1691.35	1837.53	34.47	0.012014
LOC100039864	RIKEN cDNA 2310005L22 gene	1436040_at	BI180630	69471	Mm.41686.1	120	220.48	169	7841.69	11487.3	6918.27	51.52	0.024661		125.36	189.99	198.03	5292.84	4010	3806.09	25.53	0.013259
5430416N02Rik	RIKEN cDNA 5430416N02 gene	1439071_at	AW112059	71426	Mm.90087.1	38.74	21.7	23.64	1391.18	1300.57	1462.12	49.4	0.001154		37.5	21.51	45.51	1529.04	961.83	1253.3	35.82	0.016775
EG624219	Mus musculus, clone IMAGE:5050186, mRNA, partial cds	1427422_at	BM122014	624219	Mm.218041.1	571.43	456.46	612.63	20017.5	22906.5	21186.7	39.08	0.001765		259.51	117.23	246.76	9478.02	8705.7	6372.96	39.39	0.013699
Pvt1	plasmacytoma variant translocation 1	1452324_at	BE956863	19296	Mm.4608.2	24.13	33.93	21.73	645.57	846.01	816.08	28.92	0.006638		27.37	55.8	86.73	402.47	233.47	350.04	5.8	0.041429
Ddit3	DNA-damage inducible transcript 3	1417516_at	NM_007837	13198	Mm.7549.1	114.56	133.77	165.48	3711.21	3204.24	3164.45	24.36	0.003403		267.76	130.8	192.14	2234.69	2133.16	1864.92	10.55	0.003071
2410006H16Rik	RIKEN cDNA 2410006H16 gene	1447936_at	AA939619	69221	Mm.45149.1	1094.96	1096.91	955.04	12625.2	18645.5	14647.9	14.59	0.014901		910.98	912.28	1310.9	14808.6	11347.3	12043.8	12.19	0.008865
2810026P18Rik	RIKEN cDNA 2810026P18 gene	1428529_at	AK012825	72655	Mm.21798.1	442.13	372.02	464.53	5312.89	5712.16	6334.52	13.58	0.002887		333.71	653.9	770.04	6481.81	5170.4	6789.02	10.49	0.008751
Mtmr7	myotubularin related protein 7	1447831_s_at	BB431693	54384	Mm.160796.1	8	19.72	32.33	224.43	362.3	191.09	12.95	0.047803		17.94	32.4	22.79	111.39	127.79	76.07	4.31	0.027715
9430008C03Rik	RIKEN cDNA 9430008C03 gene	1434574_at	BF466702	68108	Mm.119198.1	29.15	35.02	19.96	301.47	321.69	351.96	11.59	0.003648		17.35	20.32	22.5	192.24	184.59	171.35	9.11	0.002152
1110038B12Rik	RIKEN cDNA 1110038B12 gene	1441081_a_at	BE133150	68763	Mm.28895.3	614.64	572.56	510	5763.09	8798.74	4975.82	11.51	0.035807		638.4	988.81	882.21	4667.93	4345.84	3890.54	5.14	0.007398
Snhg1	RNA, U22 small nucleolar	1433675_at	BQ177137	83673	Mm.28239.1	1684.63	1528.4	1467.65	16076.2	19416.5	17910.5	11.41	0.003878		1910.59	2166.67	2779.98	16815.6	11252.9	17130.9	6.59	0.020405
6820431F20Rik	RIKEN cDNA 2610005L07 gene	1429041_at	BE692399	381598	Mm.1571.1	56.62	73.66	56.89	634.19	567.4	914.09	11.3	0.027997		67.34	68.64	71.75	737.58	712.23	683.2	10.27	0.0007
Rassf1	Ras association (RalGDS/AF-6) domain family 1	1441737_s_at	BB757103	56289	Mm.198691.1	69.98	50.43	57.23	532.22	689.03	577.51	10.13	0.009096		66.22	69.08	99.92	548.63	619.53	631.08	7.65	0.001505
Polg2	polymerase (DNA directed), gamma 2, accessory subunit	1450816_at	NM_015810	50776	Mm.859.1	67.21	85.39	113.52	905.23	885.99	844.46	9.9	0.001574		112.59	76.57	69.41	585.4	462.7	424.09	5.69	0.007537
Snhg1	RNA, U22 small nucleolar	1433674_a_at	BQ177137	83673	Mm.28239.1	1955.11	1721.05	1696.05	15746.9	18835.2	18138.5	9.81	0.004104		1989.18	2193.04	2753.55	14032.1	11764.8	16394	6.08	0.009991
LOC547150	gb:BI736050 /DB_XREF=gi:15713063 /DB_XREF=603359190F1 /CLONE=IMAGE:5366350 /FEA=EST /CNT=22 /TID=Mm.102063.1 /TIER=Stack /STK=16 /UG=Mm.102063 /UG_TITLE=ESTs, Weakly similar to MNN4_YEAST MNN4 PROTEIN (S.cerevisiae)	1435470_at	BI736050	547150	Mm.102063.1	15.96	24.01	22.41	190.04	250.55	162.69	9.67	0.018824		18.01	18.69	18.52	94.06	80.08	63.37	4.3	0.021295
1500012F01Rik	RIKEN cDNA 1500012F01 gene	1455010_at	BE859736	68949	Mm.34914.1	1773.42	1578.57	1380.25	14008.8	15722.9	13687.6	9.18	0.002338		1346.96	1480.76	1738.47	14134.7	10648.9	13716.1	8.43	0.009271
Josd3	RIKEN cDNA 4930553M18 gene	1430271_x_at	AA672926	75316	Mm.218317.4	286.56	270.03	224.13	1985.93	2395.85	1992.6	8.16	0.004986		300.19	365.99	416.61	2088.83	1722.02	2349.01	5.69	0.010313
1810026B05Rik	RIKEN cDNA 1810026B05 gene	1447923_at	BB327381	244059	Mm.34539.1	477.95	634.32	432.02	4527.56	4184.21	3820.14	8.12	0.002942		376.81	487.72	368.23	2718.79	2154.82	2183.18	5.72	0.010948
Gas5	growth arrest specific 5	1449410_a_at	NM_013525	14455	Mm.35844.1	5100.2	4808.45	4314.98	29508	37376.5	32313.2	6.97	0.006878		5562.91	5379.4	7279.21	24253.7	20080	26484.7	3.89	0.006529
Phlda3	pleckstrin homology-like domain, family A, member 3	1449002_at	NM_013750	27280	Mm.34346.1	48.11	28.3	19.52	229.71	196.81	219.66	6.74	0.002494		22.11	29.18	24.95	120.04	114.66	93.54	4.31	0.01009
LOC100040525 /// Tmem181	RIKEN cDNA 5930418K15 gene	1435948_at	BB309117	77106	Mm.39489.1	35.87	38.63	46.96	248.71	293.3	271.91	6.7	0.002884		65.54	38.54	42.24	183.08	158.41	132.87	3.24	0.00728
Gas5	growth arrest specific 5	1419291_x_at	NM_013525	14455	Mm.35844.1	6215.72	6083.54	4910.12	32146	38525	36155.2	6.21	0.004457		6065.87	7209.74	8897.77	26097.4	22061.8	27711	3.42	0.007544
Snhg1	RNA, U22 small nucleolar	1439399_a_at	BB493265	83673	Mm.28239.4	4188.92	3739.61	3260.69	23651.7	24805	20588.1	6.17	0.003137		3877.96	4911.38	4978.76	18780.3	17303.4	21857.7	4.21	0.007685
Trit1	tRNA isopentenyltransferase 1	1424489_a_at	BC019812	66966	Mm.10476.1	103.05	200.92	109.03	812.08	969.12	759.58	6.15	0.002285		127.79	158.99	150.36	512.13	446.35	434.02	3.19	0.010545
Snhg6	RIKEN cDNA 1110008H02 gene	1436506_a_at	AW988981	73824	Mm.28311.1	2319.02	2077.31	1888.74	11021.1	16232.2	10977.5	6.08	0.026152		1859.4	2229.7	2475.81	10579.8	8869.47	10822.5	4.61	0.006504
Rassf1	Ras association (RalGDS/AF-6) domain family 1	1448855_at	NM_019713	56289	Mm.12091.1	88.03	101.98	91.64	499.06	634.02	579.45	6.08	0.005449		197.33	122.7	112.91	606.24	587.78	539.1	4	0.001466
Ccdc76	RIKEN cDNA A930028L21 gene	1437362_at	BF147713	229780	Mm.87335.2	43.74	58.21	49.49	331.53	274.54	300.83	5.99	0.006645		68.17	68.48	63.6	195.29	187.98	251.78	3.17	0.021759
Rabggtb	RAB geranylgeranyl transferase, b subunit	1419553_a_at	NM_011231	19352	Mm.29211.1	1021.7	1111.13	1301.22	6435.59	7199.04	6704.35	5.92	0.001612		1608.13	1994.72	1727.92	5603.93	4274.83	6005.73	2.98	0.030073
6530403A03Rik	RIKEN cDNA 6530403A03 gene	1423633_at	BB703486	67797	Mm.46620.1	121.29	133.65	149.66	794.89	750.01	826.82	5.86	0.000901		193.96	253.19	245.75	777.36	552.34	830.71	3.12	0.035718
Pdrg1	p53 and DNA damage regulated 1	1428308_at	AK003410	68559	Mm.12746.1	55.35	48.3	46.9	265.17	233.13	324.69	5.47	0.015011		52.71	61.42	78.5	232.32	215.45	191.83	3.32	0.016366
Tnfrsf12a	tumor necrosis factor receptor superfamily, member 12a	1418571_at	NM_013749	27279	Mm.28518.1	43.4	23.19	35.33	173.25	228.49	131.48	5.23	0.046871		37.51	35.51	16.58	177.14	147.66	114.37	4.9	0.010914
1438215_at	splicing factor, arginine/serine-rich 3 (SRp20)	1438215_at	BB517005		Mm.6787.4	50.04	73.44	58.29	283.78	415.23	236.29	5.15	0.034741		41.28	45.73	108.21	229.89	328.84	339.6	4.6	0.013317
Nadsyn1	RIKEN cDNA 9130012B15 gene	1430359_a_at	BC018248	78914	Mm.35104.2	52.38	126.78	125.08	431.03	553.8	454.1	4.73	0.005548		77.16	96.66	77.3	372.88	262.86	252.73	3.54	0.036467
Prmt6	HMT1 hnRNP methyltransferase-like 6 (S. cerevisiae)	1434209_at	BE650251	99890	Mm.220952.1	13.83	16.72	15.65	77.87	61.74	68.59	4.51	0.010285		15.06	17	16.94	59.44	64.07	60.47	3.75	0.000564
6530403A03Rik	RIKEN cDNA 6530403A03 gene	1425319_s_at	BC021443	67797	Mm.196130.1	479.82	575.55	382.27	2099.25	2075.77	2039.91	4.32	0.000885		498.16	487.14	829.34	1341.87	1297.87	1673.35	2.38	0.000176
Brp16	brain protein 16	1456738_s_at	BB556275	59053	Mm.133202.1	181.31	117.5	194.95	762.46	596.71	691.9	4.15	0.003649		215.57	273.32	266.05	970.64	867.48	617.38	3.25	0.040284
Cyp2d22	cytochrome P450, family 2, subfamily d, polypeptide 22	1419039_at	BF683039	56448	Mm.157435.1	84.18	154.65	195.31	606.82	693.14	503.07	4.15	0.025575		117.14	58.91	30.18	267.97	236.53	123.24	3.04	0.030121
Brp16	brain protein 16	1419046_at	NM_021555	59053	Mm.29577.1	42.15	28.39	34.81	157.26	140.86	129.44	4.06	0.003568		29.61	33.07	36.41	144.69	112.02	102.46	3.62	0.027472
Ptbp2	polypyrimidine tract binding protein 2	1423470_at	BB076855	56195	Mm.29966.1	346.89	287.47	277.92	1109.92	1237.93	1313.98	4.01	0.00765		391.39	360.55	410.86	1025.38	1098.12	1298.39	2.94	0.009418
Gm71	gene model 71, (NCBI)	1455726_at	BB756522	207965	Mm.102487.1	122.33	79.18	107.03	375.6	359.27	494.65	3.98	0.017414		122.83	143.07	110.8	352.19	315.28	269.5	2.49	0.013184
Alkbh1	alkB, alkylation repair homolog (E. coli)	1434660_at	BG069448	211064	Mm.62093.1	66.81	74.43	62.1	277.69	236.89	285.46	3.93	0.008605		75.81	132.15	102.31	285.68	278.59	292.81	2.76	0.010438
Luc7l	Luc7 homolog (S. cerevisiae)-like	1431181_a_at	AK017655	66978	Mm.154591.2	38.86	52.79	81.83	255	178.15	247.49	3.92	0.023289		45.42	57.78	72.02	131.81	171.96	146.93	2.57	0.015732
BC029214	cDNA sequence BC029214	1455596_a_at	BB663640	227622	Mm.206548.1	49.71	61.73	27.7	210.58	171.04	163.32	3.92	0.011893		46.9	27.78	27.54	130.75	95.35	73.78	2.93	0.026241
Sirt3	sirtuin 3 (silent mating type information regulation 2, homolog) 3 (S. cerevisiae)	1417892_a_at	NM_022433	64384	Mm.41625.1	327.78	609.06	410.68	1658.38	2054.13	1421	3.81	0.010462		227.9	205.63	213.27	980.16	679.24	682.66	3.62	0.026353
Cyp2d22	cytochrome P450, family 2, subfamily d, polypeptide 22	1419040_at	BF683039	56448	Mm.157435.1	25.7	73.46	52.23	192.03	213.71	163.7	3.76	0.012687		64.61	20.22	30.08	124.62	102.16	108.74	2.92	0.008507
Fbxw9	F-box and WD-40 domain protein 9	1428120_at	AK003747	68628	Mm.18187.1	54.61	55.01	61.28	217.02	178.52	237.04	3.7	0.010216		54.9	61.6	77.01	138	176.27	146.27	2.38	0.022029
Pdrg1	gb:AK003410.1 /DB_XREF=gi:12834065 /FEA=mRNA /CNT=105 /TID=Mm.12746.1 /TIER=Stack /STK=56 /UG=Mm.12746 /LL=68559 /UG_GENE=1110004D19Rik /UG_TITLE=RIKEN cDNA 1110004D19 gene /DEF=Mus musculus 18 days embryo whole body cDNA, RIKEN full-length enriched library, clone:1110004D19:homolog to DJ310O13.3 (NOVEL PROTEIN) (FRAGMENT), full insert sequence.	1428309_s_at	AK003410	68559	Mm.12746.1	145.01	139.03	187.78	568.27	588.32	579.38	3.68	0.001563		104.75	162.63	213.76	505.87	488.03	389.66	2.88	0.045136
1435524_at	RIKEN cDNA 2010109N14 gene	1435524_at	AV030603	69895	Mm.1948.5	2829.83	2044.34	1862.95	7614.35	9651.3	7188.02	3.63	0.020784		1887.72	2548.17	3220.42	6415.91	4784.93	6593.19	2.32	0.036248
6820431F20Rik	RIKEN cDNA 2610005L07 gene	1453589_a_at	BI737178	381598	Mm.1571.2	57.97	57.2	60.14	195.19	159.76	274.3	3.59	0.044366		46.06	101.08	76.58	434.66	391.78	461.7	5.76	0.008072
Kdelr3	KDEL (Lys-Asp-Glu-Leu) endoplasmic reticulum protein retention receptor 3	1418538_at	NM_134090	105785	Mm.29644.1	67.99	30.89	58.81	153.63	214.23	192.72	3.55	0.041379		17.07	12.28	12.08	70.58	54.98	45.28	4.12	0.018002
Tmem43	transmembrane protein 43	1426434_at	AI747289	74122	Mm.38801.1	25.29	35.09	16.93	97.87	99.26	76.24	3.54	0.0035		23.81	16.99	19.29	67.69	60.4	47.14	2.92	0.018302
1439886_at	gb:BB099980 /DB_XREF=gi:8752548 /DB_XREF=BB099980 /CLONE=9430070N16 /FEA=EST /CNT=8 /TID=Mm.43297.1 /TIER=ConsEnd /STK=6 /UG=Mm.43297 /UG_TITLE=ESTs	1439886_at	BB099980	0	Mm.43297.1	10.02	9.66	9.6	43.28	34.58	24.36	3.49	0.045122		10.11	9.63	10.01	29.09	46.09	30.97	3.57	0.043979
1110065P20Rik	RIKEN cDNA 1110065P20 gene	1455545_at	BI415815	68920	Mm.24388.2	48.78	53.37	55.95	224.9	159.25	151.27	3.39	0.038321		66.34	74.7	55.77	142.68	116.38	150.57	2.08	0.044976
Isg20l1	RIKEN cDNA 2700083B06 gene	1423957_at	BI440638	68048	Mm.34109.2	68.19	70.59	86.39	304.34	206.35	241.97	3.34	0.029154		60.79	162.63	87.63	180.61	242.3	205.93	2.02	0.015035
Taf1a	TATA box binding protein (Tbp)-associated factor, RNA polymerase I, A	1419702_at	NM_021466	21339	Mm.39081.1	78.39	75.65	78.51	245.18	315.97	214.99	3.34	0.027747		79.54	74.39	78.28	228.02	200.58	202.08	2.72	0.003483
Tcta	T-cell leukemia translocation altered gene	1420123_at	C85065	102791	Mm.215208.1	125.34	124.2	124.92	400.83	439.4	401.08	3.31	0.002058		126.42	131.73	135.47	283.39	303.16	299.53	2.25	0.000646
LOC623451	similar to RIKEN cDNA 4921517J08 gene	1437481_at	AV032349	623451	Mm.75202.2	81.8	66.57	85.62	271.47	233.56	264.71	3.29	0.001345		79.03	73.51	33.15	295.03	172.38	202.56	3.61	0.041713
Tcta	T-cell leukemia translocation altered gene	1420124_s_at	C85065	102791	Mm.215208.1	101.79	116.05	143.98	391.68	427.18	365.39	3.27	0.009612		93.44	108.43	135.79	295.68	293.92	261.85	2.52	0.017732
LOC100046166 /// Tbrg4	transforming growth factor beta regulated gene 4	1417658_at	NM_134011	21379	Mm.196027.1	15.24	38.23	17.85	76.49	81.28	61.27	3.07	0.014554		17.72	32.29	15.57	46.19	56.96	40.23	2.19	0.002383
Mto1	mitochondrial translation optimization 1 homolog (S. cerevisiae)	1416991_at	NM_026658	68291	Mm.23781.1	161.46	174.75	124.26	433.93	429.34	529.7	3.03	0.022643		193.8	231.91	183.52	457.69	416.71	392.4	2.08	0.011209
Upf2	UPF2 regulator of nonsense transcripts homolog (yeast)	1435030_at	AA538567	326622	Mm.5409.1	451.48	449.64	456.18	1284.29	1226.95	1584.91	3.02	0.013976		572.18	624.46	577.7	1241.59	1040.95	1359.82	2.05	0.028845
1110020P15Rik	gb:BF681728 /DB_XREF=gi:11955623 /DB_XREF=602117220F2 /CLONE=IMAGE:3468340 /FEA=EST /CNT=44 /TID=Mm.22138.2 /TIER=Stack /STK=34 /UG=Mm.22138 /UG_TITLE=Mus musculus, Similar to ubiquinol-cytochrome c reductase complex (7.2 kD), clone MGC:37480 IMAGE:4984172, mRNA, complete cds	1434340_at	BF681728	66152	Mm.22138.2	248	206.01	236.44	665.73	705.09	712.44	3.02	0.002707		232.09	320.31	314.22	883.58	775.99	704.22	2.73	0.023885
H2-M3	histocompatibility 2, M region locus 3	1421358_at	NM_013819	14991	Mm.14437.1	47.11	74.74	15.66	127.56	181.15	106.21	3.02	0.006609		18.5	28.98	24.52	46.95	49.8	53.76	2.09	0.010363
Rbm4	RNA binding motif protein 4	1416920_at	NM_009032	19653	Mm.542.1	192.85	160.81	213.27	689.65	548.69	468.24	3.01	0.032252		160.56	172.41	158.7	470.15	335.89	328.5	2.31	0.046122
St7l	suppression of tumorigenicity 7-like	1427916_at	BB122084	229681	Mm.46739.1	195.65	155.77	157.58	558.56	437.63	516.56	2.97	0.006161		92.33	176.28	172.91	424.66	518.49	439.71	3.13	0.00564
Setd4	open reading frame 21	1460373_a_at	AY037804	224440	Mm.981.1	29.82	40.16	23.61	111.22	82.31	77.12	2.89	0.036894		36.83	22.9	26.67	81.84	51.01	56.45	2.19	0.023694
1810029B16Rik	RIKEN cDNA 1810029B16 gene	1423289_a_at	BG069652	66282	Mm.27421.1	171.85	143.14	187.79	490.63	426.71	525.18	2.87	0.002527		140	241.1	215.48	403.75	366.27	507.83	2.14	0.047989
Qtrt1	queuine tRNA-ribosyltransferase 1	1450630_at	NM_021888	60507	Mm.24178.1	101.41	88.89	95.34	251.98	249.58	310.26	2.84	0.012726		134.82	150.71	157.42	278.32	328.16	330.24	2.11	0.004144
LOC100047187 /// Mbtps2 /// Yy2	membrane-bound transcription factor protease, site 2	1437495_at	AV272026	270669	Mm.119444.1	57.41	37.48	41.95	139.03	114.42	131.5	2.81	0.001972		64.28	55.67	63.38	145.72	148.97	147.1	2.41	0.001775
Alg12	asparagine-linked glycosylation 12 homolog (yeast, alpha-1,6-mannosyltransferase)	1424818_at	BC021379	223774	Mm.41512.1	12.68	28.8	28.41	52.83	64.36	78.07	2.79	0.009736		12.32	9.45	28.33	41.56	50.49	47.45	2.78	0.042345
Zdhhc2	zinc finger, DHHC domain containing 2	1452655_at	BB224658	70546	Mm.34326.1	19.45	32.31	29.24	62.27	87.4	75.82	2.78	0.005634		20.04	29.76	20.65	50.87	48.78	60.71	2.28	0.03891
Bloc1s2 /// OTTMUSG00000012638	biogenesis of lysosome-related organelles complex-1, subunit 2	1429048_at	AK010745	73689	Mm.38103.1	496.27	297.63	368.99	1109.73	961.99	1105.51	2.73	0.002815		266.06	525.82	408.18	789.13	835.73	884.37	2.09	0.021267
Ccdc111	hypothetical MGC86034	1439788_at	AV025195	408022	Mm.173142.1	31.47	26.85	10.48	66.3	66.12	53.14	2.7	0.003375		29.71	20.5	53.97	55.97	73.74	104.83	2.25	0.0372
6820431F20Rik	RIKEN cDNA 2610005L07 gene	1452997_at	BE692399	381598	Mm.1571.1	467.03	368.68	488.91	1123.77	880.96	1535.88	2.67	0.043697		381.49	549.59	557.44	1956.33	1970.47	1843.6	3.88	0.003396
Slc7a6os	gb:AK010254.1 /DB_XREF=gi:12845558 /FEA=mRNA /CNT=20 /TID=Mm.46445.1 /TIER=Stack /STK=13 /UG=Mm.46445 /LL=69701 /UG_GENE=2400002F02Rik /UG_TITLE=RIKEN cDNA 2400002F02 gene /DEF=Mus musculus ES cells cDNA, RIKEN full-length enriched library, clone:2400002F02:homolog to CDNA FLJ13291 FIS, CLONE OVARC1001176, full insert sequence.	1429596_at	AK010254	66432	Mm.46445.1	30.29	67.32	58.17	126.43	149.06	130.51	2.61	0.006808		54.99	44.62	34.83	93.21	103.21	80.19	2.06	0.015487
Comtd1	catechol-O-methyltransferase domain containing 1	1428635_at	AK007659	69156	Mm.11827.1	120.28	125.46	58.85	300.95	241.88	245.58	2.59	0.0189		128.14	146.9	109.31	372.4	327.93	236.05	2.44	0.032416
0610037M15Rik /// H2-Q6	RIKEN cDNA 0610037M15 gene	1431008_at	BG916808	68395	Mm.56926.2	54.23	129.43	112.52	271.84	256.29	237.3	2.58	0.036208		56.75	115.38	78.27	277.67	275.74	246.71	3.2	0.01056
4921533L14Rik	RIKEN cDNA 4921533L14 gene	1453122_at	AK019549	68187	Mm.87130.1	382.34	322.42	343.13	821.86	923.47	951.55	2.57	0.009904		370.3	311.67	410.24	736.33	844.05	746.16	2.13	0.021342
Rab2b	RAB2B, member RAS oncogene family	1452668_x_at	AK005230	76338	Mm.32870.1	14.49	21.19	13.66	44.42	49.97	32.25	2.57	0.01898		23.76	21.09	11.54	51.06	35.08	32.42	2.1	0.032696
9530058B02Rik	RIKEN cDNA 9530058B02 gene	1417212_at	NM_026633	68241	Mm.34532.1	223.2	261.71	250.09	651.42	588.31	645.2	2.56	0.006037		199.18	262.18	190.42	615.22	654.46	406.58	2.57	0.03243
Trappc5	trafficking protein particle complex 5	1448999_at	AV226526	66682	Mm.29090.1	174.7	167.07	118.86	438.32	414.14	320.95	2.55	0.005935		112.75	145.57	71.32	299.97	318.12	240.99	2.61	0.000946
Scyl1bp1	expressed sequence AI467484	1436745_at	BB271761	98376	Mm.32901.1	104.66	35.01	43.5	162.84	162.82	139.73	2.54	0.042852		46.63	77.87	79.23	164.05	208.77	259.36	3.1	0.017345
AA536717	Hypothetical protein LOC218805	1434269_at	BF453993	105428	Mm.34700.1	38.26	37.1	21.3	75.59	92.16	77.01	2.53	0.014566		37.98	33.63	25.1	85.46	63.08	57.91	2.13	0.022134
Gbas	glioblastoma amplified sequence	1419484_a_at	NM_008095	14467	Mm.12468.1	284.45	299.03	272.53	635.94	726.08	722.94	2.44	0.005268		299.17	246.03	186.33	685.71	567.51	420.67	2.29	0.019136
Brd4 /// Bst2	bone marrow stromal cell antigen 2	1424921_at	BC008532	57261 /// 69550	Mm.143755.2	333.37	630.93	370.96	1067.53	1312.55	821.8	2.4	0.019002		132.05	121.71	112.21	301	249.67	247.23	2.18	0.007633
Ankrd16	ankyrin repeat domain 16	1428239_at	AK013354	320816	Mm.28310.1	60.15	71.08	70.85	157.97	166.65	157.66	2.39	0.001293		73.41	66.4	46.51	145.03	116.94	117.75	2.04	0.011475
Tk2	thymidine kinase 2, mitochondrial	1426100_a_at	AF105217	57813	Mm.183110.2	56.36	110.8	82.46	171.04	211.82	204.15	2.35	0.002902		73.53	56.25	43.73	135.86	137.56	103.26	2.17	0.010058
Tinag	tubulointerstitial nephritis antigen	1419314_at	BC010745	26944	Mm.23199.1	95.11	6.47	48.99	151.97	67.58	132.91	2.34	0.015231		6.98	6.44	6.34	70.41	82.47	61.69	10.86	0.008478
4933439C20Rik /// LOC236604	RIKEN cDNA 4933439C20 gene	1435353_a_at	BI454991	66776	Mm.30245.3	81.19	124.07	129.9	276.63	237.8	254	2.29	0.030201		100.75	160.26	76.29	252.34	282.55	234.24	2.28	0.005771
Zfp326	zinc finger protein 326	1419181_at	NM_018759	54367	Mm.12891.1	120.61	133.34	95.46	264.9	307.91	229.07	2.29	0.006552		99.13	118.33	76.25	249.91	253.32	271.91	2.64	0.01258
Commd9	COMM domain containing 9	1438644_x_at	BB264843	76501	Mm.22353.4	628.07	500.04	624.26	1296.01	1297.95	1377.71	2.27	0.002648		541.84	435.45	476.55	1259.08	1047.47	881.93	2.19	0.024189
Dusp12	dual specificity phosphatase 12	1420636_a_at	NM_023173	80915	Mm.34365.1	182.62	164.7	208.48	436.16	298.71	529.13	2.27	0.049523		153.45	188.68	236.59	483.38	475.81	435.35	2.41	0.01958
Tsr2	RIKEN cDNA 2310007F12 gene	1426939_at	BG070464	69499	Mm.8142.1	125.87	119.33	92.01	244.9	224.8	282.67	2.23	0.034588		135.65	128.84	130.66	281.22	275.2	329.5	2.24	0.011412
Rab2b	RAB2B, member RAS oncogene family	1452667_at	AK005230	76338	Mm.32870.1	16.66	22.79	22.18	46.51	51.93	37.17	2.2	0.036397		24	8.03	6.47	62.45	32.13	50.93	3.78	0.027499
Zc3h8	zinc finger CCCH type domain containing 8	1418495_at	NM_020594	57432	Mm.11675.1	51.34	47.06	56.4	95.61	118.94	121.1	2.17	0.018306		42.73	83.78	62.73	148.95	131.51	148.43	2.27	0.043044
Eif4a2	eukaryotic translation initiation factor 4A2	1450934_at	BM240314	13682	Mm.16323.1	2680.31	3181.86	2740.24	5762	6795.65	5837.25	2.14	0.002858		2285.45	3220.83	3408.04	5558.25	5545.91	6822.4	2.01	0.012711
Gene Symbol

## Sheet: E16.5 and E18.5 down (34)
Gene Symbol	Gene	Probe set	Accession	EntrezGene	Description	WT164 E18.5	WT181 E18.5	WT191 E18.5	Mut142 E18.5	Mut182 E18.5	Mut188 E18.5	FC E18.5	paired P value		WT212 E16.5	WT280 E16.5	WT287 E16.5	Mut220 E16.5	Mut276 E16.5	Mut286 E16.5	FC 16.5	paired P value
Acss2	acetyl-Coenzyme A synthetase 2 (ADP forming)	1422479_at	NM_019811	60525	Mm.22719.1	1336.12	1484.72	1471.12	310.1	177	381.68	-4.94	0.005544		358.22	481.59	366.16	226.43	246.61	244.43	-1.68	0.046013
2810055F11Rik	RIKEN cDNA 2810055F11 gene	1424692_at	BC004753	67217	Mm.78025.1	173.8	163.2	150.5	38.7	70.24	23.53	-3.68	0.011684		119.25	90.86	113.85	61.6	54.12	66.49	-1.78	0.01593
Pcca	propionyl-Coenzyme A carboxylase, alpha polypeptide	1451405_at	AY046947	110821	Mm.23876.1	564.47	602.46	507.75	158.5	206.64	190.91	-3.01	0.00566		416.04	395.18	435.55	192.77	213.9	232.75	-1.95	0.003567
Ak3	adenylate kinase 3	1423718_at	BC019174	56248	Mm.27450.1	436.05	603.69	531.75	209.56	142.85	214.55	-2.77	0.039096		292.62	270.25	226.95	203.67	185.34	182.99	-1.38	0.037006
Fdx1	ferredoxin 1	1449108_at	D43690	14148	Mm.1061.1	2805.91	2573.91	3712	1141.55	800.1	1438.08	-2.69	0.009571		1287.93	858.97	970.06	650.11	538.81	512.22	-1.83	0.035942
Tspan12	tetraspanin 12	1454604_s_at	BB072896	269831	Mm.21950.1	581.01	813.51	380.49	189.71	339.33	135.21	-2.67	0.031141		251.8	206.98	171.38	146.25	150.05	95.61	-1.61	0.030329
Gstz1	glutathione transferase zeta 1 (maleylacetoacetate isomerase)	1427552_a_at	AB041613	14874	Mm.29652.3	1784.03	1943.07	1833.88	750.78	531.67	822.99	-2.64	0.012488		1423.15	1436.1	1448.94	1006.62	891.51	718.32	-1.65	0.025163
Nsdhl	NAD(P) dependent steroid dehydrogenase-like	1416222_at	BC019945	18194	Mm.38792.1	1476.59	1398.25	1329.35	585.06	335.85	677.67	-2.63	0.018295		930.6	847.66	662.87	786.89	646.43	542.46	-1.24	0.02315
Cyp51	gb:BB004104 /DB_XREF=gi:15389680 /DB_XREF=BB004104 /CLONE=4732458H05 /FEA=FLmRNA /CNT=202 /TID=Mm.140158.1 /TIER=Stack /STK=25 /UG=Mm.140158 /LL=13121 /UG_GENE=Cyp51 /UG_TITLE=cytochrome P450, 51 /FL=gb:NM_020010.1 gb:AF166266.1	1422533_at	NM_020010	13121	Mm.140158.1	833.12	784.03	856.31	358.74	174.53	410.89	-2.62	0.009695		691.25	674.13	586.28	449.06	505.14	466.79	-1.37	0.038276
Slc16a7	solute carrier family 16 (monocarboxylic acid transporters), member 7	1448502_at	NM_011391	20503	Mm.29161.1	454.38	445.85	348.35	137.55	203.47	160.51	-2.49	0.021803		282.3	206.06	277.43	156.93	128.12	137.55	-1.81	0.025707
Nt5dc2	RIKEN cDNA 2510015F01 gene	1424882_a_at	BC011230	70021	Mm.30083.1	1037.56	821.88	1429.16	478.81	297.19	565.06	-2.45	0.026536		978.92	710.82	648.76	568.31	524.99	376.99	-1.59	0.047575
Snrpd3	small nuclear ribonucleoprotein D3	1422885_at	NM_026095	67332	Mm.45151.1	229.59	281.8	305.27	126.53	86.9	120.03	-2.45	0.031208		90.59	72.27	61.71	76.06	45.8	40.51	-1.38	0.026636
1110067D22Rik	RIKEN cDNA 1110067D22 gene	1424318_at	BC019131	216551	Mm.76694.1	511.04	513.83	450.4	220.91	193.52	198.5	-2.41	0.004709		224.68	241.49	176.3	138.93	146.59	119.82	-1.59	0.020824
Qdpr	quininoid dihydropteridine reductase	1423664_at	BC002107	110391	Mm.30204.1	1680.93	2124.84	1922.64	922.43	748.75	745.18	-2.37	0.026123		1046.94	1124.61	978.5	609.3	734.6	565.25	-1.65	0.001104
LOC624275 /// Paox	polyamine oxidase	1428859_at	AK010469	212503	Mm.44197.1	347.66	385.92	262.87	125.21	157.11	138.9	-2.37	0.029924		169.55	137.6	171.25	81.88	95.71	87.03	-1.81	0.040104
Retsat	RIKEN cDNA 0610039N19 gene	1424715_at	BB775176	67442	Mm.27506.1	259.97	333.22	282.16	138.7	120.05	111.25	-2.37	0.023972		166.57	125.96	109.02	80.1	81.36	59.12	-1.82	0.044443
Idh1	isocitrate dehydrogenase 1 (NADP+), soluble	1422433_s_at	NM_010497	15926	Mm.9925.1	5581.15	4645.25	4872.7	2408.08	1679.07	2405.67	-2.33	0.005294		3326.03	2894.69	3502.88	2196.79	1605.87	2101.93	-1.65	0.003813
Pigp	Down syndrome critical region homolog 5 (human)	1436038_a_at	BF318238	56176	Mm.39490.4	808.77	652.63	686.8	282.2	273.92	379.5	-2.3	0.024582		654.86	728.04	794.57	516.71	399.44	503.5	-1.53	0.04927
Hadh	L-3-hydroxyacyl-Coenzyme A dehydrogenase, short chain	1436756_x_at	BB114220	15107	Mm.2491.2	61.3	73.96	76.97	34.62	31.38	27.58	-2.27	0.027724		47.64	55.97	37.25	28.55	28.87	22.72	-1.76	0.031386
Iah1	RIKEN cDNA 4833421E05 gene	1429119_at	AK005287	67732	Mm.180162.1	587.24	611.39	719.83	328	232.34	293.24	-2.25	0.019111		536.4	459.57	397.35	303.33	306.94	223.99	-1.67	0.016334
Socs2	RIKEN cDNA D130043N08 gene	1418507_s_at	NM_007706	216233	Mm.4132.1	1513.86	1294.72	896.78	697.76	486.91	474.07	-2.23	0.034331		169.28	142.26	200.81	246.82	199.96	254.86	1.37	0.013114
Acat1	acetyl-Coenzyme A acetyltransferase 1	1451271_a_at	BG070487	110446	Mm.219649.1	12764.3	11257.8	10967.5	6041.89	4604.88	5198.17	-2.21	0.002303		8707.37	6115.54	7286.1	4844.81	4012.66	4285.8	-1.68	0.0277
Fdps	farnesyl diphosphate synthetase	1423418_at	BI247584	110196	Mm.39472.1	4599.49	4870.78	6823.5	3007.42	1332.67	3166.11	-2.17	0.048466		2494.58	2347.75	1330.91	1704.62	1687.68	1001.73	-1.4	0.049552
Selk	selenoprotein K	1423225_at	AK007523	80795	Mm.104491.1	4318.17	4125.65	3960.34	1792.37	2059.49	1880.36	-2.16	0.004576		1866.11	1406.33	1796	1483.98	1162.17	1313.37	-1.28	0.033234
Aldh7a1	aldehyde dehydrogenase family 7, member A1	1460167_at	BC012407	110695	Mm.30250.1	2284.94	2660.24	2569.46	1305.49	975.14	1192.8	-2.16	0.022225		1504.11	1208.68	1157.05	776.18	855.48	640.88	-1.7	0.039095
Acat1	acetyl-Coenzyme A acetyltransferase 1	1424183_at	BG070487	110446	Mm.219649.1	10305.9	10017.5	9532.04	4742.76	3912.56	5332.12	-2.13	0.011286		6730.83	5337.66	6351.9	3879.61	3318.9	3439.64	-1.73	0.012119
Vamp7	synaptobrevin like 1	1426269_at	BC003764	20955	Mm.1517.1	877.23	606.32	641.9	360.98	334.5	312.31	-2.11	0.037034		453.4	464.96	516.65	405.97	428.93	455.12	-1.11	0.0225
Hsd17b10	hydroxyacyl-Coenzyme A dehydrogenase type II	1448286_at	NM_016763	15108	Mm.6994.1	2798.68	2667.56	2912.05	1262.47	1507.32	1242.49	-2.09	0.010801		2266.45	1629.21	1789.71	1255.64	1047.48	1030.34	-1.71	0.024294
Acat2	acetyl-Coenzyme A acetyltransferase 2	1435630_s_at	AV148646	110460	Mm.196520.4	2895.89	2333.15	3243.1	1621.44	744.7	1726.18	-2.07	0.004209		2388.8	2269.27	2416.85	1831.16	1510.3	1433.29	-1.48	0.024787
Hsd17b10	hydroxyacyl-Coenzyme A dehydrogenase type II	1438391_x_at	AV078914	15108	Mm.6994.2	1397.37	1437.83	1555.64	709.92	797.83	627.22	-2.06	0.013808		1106.28	763.89	751.99	547.01	366.45	501.14	-1.85	0.045639
Ivd	isovaleryl coenzyme A dehydrogenase	1449001_at	AV221988	56357	Mm.6635.1	361.86	319.17	303.46	156.41	214.5	106.23	-2.06	0.034615		310.15	256.56	210.19	186.65	172.99	120.12	-1.62	0.015241
Qpct	glutaminyl-peptide cyclotransferase (glutaminyl cyclase)	1426622_a_at	BB150720	639942 /// 70536	Mm.46475.1	365.83	344.66	312.06	198.27	134.31	166.96	-2.05	0.011838		212.28	169.85	244.83	185.23	115.92	185.47	-1.29	0.042667
Adk	adenosine kinase	1416319_at	NM_134079	11534	Mm.19352.1	1878.08	1899.51	2000.88	845.6	918.07	1082.72	-2.03	0.001143		1607.23	1424.35	1590.63	1295.11	923.6	1173.17	-1.36	0.017253
Ak3	adenylate kinase 3	1423717_at	BC019174	56248	Mm.27450.1	1557.61	1756.2	1882.23	854.18	822.08	895.97	-2.02	0.009728		1052.14	1219.49	1000.06	824.11	797.46	694.22	-1.41	0.029898
Gene Symbol
