# Supplementary material for: UPF2 Is a Critical Regulator of Liver Development, Function and Regeneration
Source: PLoS One. 2010 Jul 19;5(7):e11650. doi: 10.1371/journal.pone.0011650 (PMC2906512; doi:10.1371/journal.pone.0011650)
Supplement: Table S4 — GSEA of normalized gene expression datasets derived from control and UPF2 null fetal livers at E16.5 and E18.5. The top 100 up- and down-regulated gene sets are depicted for both timepoints. See Supplemental Table S1 for lists of up- and down-regulated probesets. (9.66 MB XLS) [file pone.0011650.s009.xls]

## Sheet: E18.5 Mut down
NAME	SIZE	ES	NES	NOM p-val	FDR q-val	FWER p-val	RANK AT MAX
HSIAO_LIVER_SPECIFIC_GENES	206	-0.702089	-2.75132	0	0	0	2078
HSA00640_PROPANOATE_METABOLISM	32	-0.869734	-2.51179	0	0	0	2324
LEE_E2F1_DN	53	-0.765853	-2.46653	0	0	0	1485
PROPANOATE_METABOLISM	31	-0.854253	-2.44702	0	0	0	2324
HSA00280_VALINE_LEUCINE_AND_ISOLEUCINE_DEGRADATION	41	-0.792786	-2.42823	0	0	0	1419
LEE_DENA_DN	64	-0.734036	-2.4081	0	0	0	2382
BUTANOATE_METABOLISM	27	-0.868063	-2.40566	0	0	0	2710
LEE_MYC_TGFA_DN	57	-0.747511	-2.40282	0	0	0	1485
FATTY_ACID_METABOLISM	60	-0.739305	-2.38486	0	0	0	2491
HSA00071_FATTY_ACID_METABOLISM	40	-0.791155	-2.37142	0	0	0	2324
BETA_ALANINE_METABOLISM	26	-0.860909	-2.369	0	0	0	2779
HCC_SURVIVAL_GOOD_VS_POOR_UP	112	-0.636308	-2.34723	0	0	0	2367
LEE_MYC_E2F1_DN	55	-0.717667	-2.30299	0	0	0	1656
IDX_TSA_UP_CLUSTER6	150	-0.607441	-2.29127	0	0	0	2779
HSA00410_BETA_ALANINE_METABOLISM	24	-0.842272	-2.28232	0	0	0	2324
STEROID_BIOSYNTHETIC_PROCESS	21	-0.863872	-2.26322	0	0	0	1436
VALINE_LEUCINE_AND_ISOLEUCINE_DEGRADATION	35	-0.778592	-2.25549	0	0	0	2779
LE_MYELIN_DN	101	-0.62908	-2.24956	0	0	0	1881
HSA00650_BUTANOATE_METABOLISM	42	-0.730445	-2.23745	0	5.50978e-05	0.001	2710
LEE_MYC_DN	51	-0.701827	-2.22736	0	5.23429e-05	0.001	1816
ORGANIC_ACID_METABOLIC_PROCESS	158	-0.582282	-2.21873	0	4.98504e-05	0.001	2206
LEE_ACOX1_DN	58	-0.677604	-2.21309	0	4.75845e-05	0.001	1241
INTRINSICPATHWAY	22	-0.815416	-2.21171	0	4.55156e-05	0.001	1941
OXIDOREDUCTASE_ACTIVITY	239	-0.55705	-2.20439	0	4.36191e-05	0.001	2706
FLECHNER_KIDNEY_TRANSPLANT_REJECTION_DN	476	-0.520731	-2.20088	0	4.18743e-05	0.001	2832
AMINO_ACID_CATABOLIC_PROCESS	22	-0.832961	-2.19594	0	4.02638e-05	0.001	1046
CARBOXYLIC_ACID_METABOLIC_PROCESS	156	-0.57738	-2.19425	0	3.87725e-05	0.001	2206
HSA00100_BIOSYNTHESIS_OF_STEROIDS	23	-0.803313	-2.16557	0	0.000112725	0.003	1881
HSA00980_METABOLISM_OF_XENOBIOTICS_BY_CYTOCHROME_P450	34	-0.739212	-2.16047	0	0.000144632	0.004	1094
ZMPSTE24_KO_DN	25	-0.791216	-2.14633	0	0.000139811	0.004	2324
PYRUVATE_METABOLISM	34	-0.724997	-2.12855	0	0.000269981	0.008	2675
SERINE_TYPE_ENDOPEPTIDASE_ACTIVITY	37	-0.707414	-2.11481	0	0.00032707	0.01	1582
HSA01040_POLYUNSATURATED_FATTY_ACID_BIOSYNTHESIS	13	-0.897833	-2.10596	0	0.000317159	0.01	1715
NITROGEN_COMPOUND_CATABOLIC_PROCESS	26	-0.752236	-2.09945	0	0.00030783	0.01	1978
HSA04610_COMPLEMENT_AND_COAGULATION_CASCADES	59	-0.641727	-2.08306	0	0.000390025	0.013	1990
HSA00620_PYRUVATE_METABOLISM	38	-0.686331	-2.0774	0	0.000408457	0.014	2675
LEE_CIP_DN	58	-0.627481	-2.07715	0	0.000397418	0.014	749
AMINE_CATABOLIC_PROCESS	24	-0.753765	-2.07124	0	0.000415324	0.015	1046
HUMAN_TISSUE_LIVER	30	-0.732358	-2.06895	0	0.000404675	0.015	1215
HYPOPHYSECTOMY_RAT_DN	44	-0.667457	-2.06597	0	0.000394558	0.015	1678
TRYPTOPHAN_METABOLISM	37	-0.676537	-2.03879	0	0.000709425	0.028	2324
SERINE_TYPE_PEPTIDASE_ACTIVITY	41	-0.657294	-2.03141	0	0.000841236	0.034	1582
FETAL_LIVER_VS_ADULT_LIVER_GNF2	55	-0.63068	-2.02727	0	0.000870435	0.036	3224
SERINE_HYDROLASE_ACTIVITY	42	-0.650251	-2.02208	0	0.000874268	0.037	1582
ELECTRON_CARRIER_ACTIVITY	66	-0.610828	-2.02079	0	0.00085484	0.037	2649
OXIDOREDUCTASE_ACTIVITY__ACTING_ON_THE_ALDEHYDE_OR_OXO_GROUP_OF_DONORS__NAD_OR_NADP_AS_ACCEPTOR	16	-0.825582	-2.0174	0	0.000901966	0.04	2324
LIMONENE_AND_PINENE_DEGRADATION	12	-0.889579	-2.01584	0	0.000926056	0.042	2324
EXTRINSICPATHWAY	13	-0.874937	-2.00105	0	0.00133687	0.062	1652
HSA00020_CITRATE_CYCLE	24	-0.730621	-1.99181	0	0.00160285	0.075	2649
MOOTHA_VOXPHOS	76	-0.565738	-1.98651	0	0.00183761	0.086	3430
ELECTRON_TRANSPORTER_ACTIVITY	93	-0.556925	-1.97004	0	0.00234894	0.111	3166
LIPID_BIOSYNTHETIC_PROCESS	86	-0.565548	-1.96863	0	0.00240277	0.116	1859
PEROXISOME	43	-0.642199	-1.96627	0	0.00249241	0.123	2315
BLOOD_CLOTTING_CASCADE	20	-0.762693	-1.96515	0	0.00244625	0.123	1877
MICROBODY	43	-0.642199	-1.96067	0	0.00255	0.129	2315
ELECTRON_TRANSPORT_CHAIN	91	-0.564878	-1.95156	0	0.00294505	0.151	3430
LYASE_ACTIVITY	53	-0.617688	-1.94898	0	0.00305428	0.159	2799
HSA00260_GLYCINE_SERINE_AND_THREONINE_METABOLISM	38	-0.645669	-1.9489	0	0.00301944	0.16	1486
HSA00010_GLYCOLYSIS_AND_GLUCONEOGENESIS	54	-0.599062	-1.93725	0	0.0035079	0.184	2404
MONOCARBOXYLIC_ACID_METABOLIC_PROCESS	74	-0.57979	-1.93595	0	0.00350119	0.186	2491
CITRATE_CYCLE_TCA_CYCLE	17	-0.771241	-1.93379	0.00277778	0.0035791	0.194	2544
OXIDOREDUCTASE_ACTIVITY__ACTING_ON_CH_OH_GROUP_OF_DONORS	44	-0.62981	-1.92545	0	0.00416958	0.227	2214
HSA00641_3_CHLOROACRYLIC_ACID_DEGRADATION	12	-0.862389	-1.92466	0	0.00418418	0.231	2324
OXIDOREDUCTASE_ACTIVITY__ACTING_ON_THE_CH_CH_GROUP_OF_DONORS	21	-0.73288	-1.921	0	0.00437347	0.244	3229
VITAMIN_METABOLIC_PROCESS	15	-0.800302	-1.91893	0	0.00444744	0.251	513
KREBS_TCA_CYCLE	28	-0.691329	-1.91824	0	0.00444166	0.253	3007
STEROID_BINDING	17	-0.770066	-1.91596	0.00260417	0.00451449	0.26	1515
CPR_LOW_LIVER_UP	13	-0.832683	-1.91557	0	0.00447827	0.262	1026
HSA00190_OXIDATIVE_PHOSPHORYLATION	106	-0.539093	-1.9133	0	0.00462249	0.273	3430
BENZOATE_DEGRADATION_VIA_COA_LIGATION	10	-0.890631	-1.91264	0	0.00464519	0.276	2404
OXIDOREDUCTASE_ACTIVITY__ACTING_ON_NADH_OR_NADPH	22	-0.726283	-1.91109	0	0.00468244	0.282	2921
HUMAN_MITODB_6_2002	365	-0.468932	-1.90949	0	0.00477567	0.291	3166
GH_HYPOPHYSECTOMY_RAT_DN	13	-0.816445	-1.90789	0	0.0048211	0.298	2491
CHOLESTEROL_BIOSYNTHESIS	15	-0.776662	-1.89968	0	0.00542065	0.333	2478
AMINO_ACID_METABOLIC_PROCESS	72	-0.565482	-1.89924	0	0.00538908	0.334	1258
CMV_HCMV_TIMECOURSE_24HRS_DN	36	-0.629227	-1.88824	0	0.00634645	0.392	3633
MITOCHONDRIAL_FATTY_ACID_BETAOXIDATION	15	-0.802313	-1.88485	0	0.00666627	0.413	2779
OXIDOREDUCTASE_ACTIVITY_GO_0016616	40	-0.621061	-1.88054	0	0.00701781	0.435	2214
LYSINE_DEGRADATION	28	-0.656808	-1.87969	0	0.00699458	0.438	2324
AMINO_ACID_AND_DERIVATIVE_METABOLIC_PROCESS	93	-0.528286	-1.87766	0	0.00723946	0.45	1258
FATTY_ACID_OXIDATION	17	-0.754346	-1.87336	0	0.00759432	0.47	2491
HISTIDINE_METABOLISM	23	-0.697219	-1.87032	0	0.00785185	0.485	2970
CARBON_CARBON_LYASE_ACTIVITY	16	-0.758961	-1.87018	0.00263158	0.00776987	0.486	2173
BIOSYNTHESIS_OF_STEROIDS	14	-0.790852	-1.86815	0	0.00788523	0.496	1881
UBIQUINONE_BIOSYNTHESIS	15	-0.786607	-1.86551	0	0.0080965	0.512	2645
FATTY_ACID_BETA_OXIDATION	11	-0.843961	-1.86248	0	0.00833969	0.528	2491
LIPID_CATABOLIC_PROCESS	32	-0.6376	-1.86073	0	0.00849042	0.539	2491
MITOCHONDRIA	372	-0.454335	-1.86059	0	0.00841711	0.54	3595
HSA00310_LYSINE_DEGRADATION	44	-0.600187	-1.86052	0	0.00833374	0.541	1419
GLYCEROLIPID_METABOLISM	39	-0.615376	-1.85224	0	0.00916841	0.573	2324
BOQUEST_CD31PLUS_VS_CD31MINUS_DN	232	-0.467931	-1.8471	0	0.0096912	0.595	4347
MONOOXYGENASE_ACTIVITY	21	-0.69681	-1.84701	0.00280899	0.00961938	0.595	2689
HSA00220_UREA_CYCLE_AND_METABOLISM_OF_AMINO_GROUPS	28	-0.653519	-1.84373	0	0.0100134	0.617	3035
METHIONINE_METABOLISM	12	-0.798572	-1.84021	0	0.0104355	0.641	1911
LI_FETAL_VS_WT_KIDNEY_UP	161	-0.483093	-1.83882	0	0.0105532	0.646	3393
GLUTATHIONE_TRANSFERASE_ACTIVITY	15	-0.75715	-1.83794	0	0.0106353	0.654	923
FATTY_ACID_DEGRADATION	23	-0.682898	-1.83345	0	0.0110341	0.676	2779
NADH_DEHYDROGENASE_COMPLEX	14	-0.760622	-1.8317	0	0.011206	0.682	2645
HSA00720_REDUCTIVE_CARBOXYLATE_CYCLE	10	-0.878906	-1.82668	0	0.0119571	0.711	672
RESPIRATORY_CHAIN_COMPLEX_I	14	-0.760622	-1.82065	0.00265252	0.0126827	0.738	2645

## Sheet: E18.5 Mut up
NAME	SIZE	ES	NES	NOM p-val	FDR q-val	FWER p-val	RANK AT MAX
MRNA_PROCESSING_REACTOME	103	0.638151	1.9901	0	0.00891871	0.009	4665
LAL_KO_6MO_UP	59	0.65459	1.91132	0	0.0340765	0.067	5401
LAL_KO_3MO_UP	44	0.679541	1.90326	0	0.0259889	0.076	5220
NUCLEOLUS	94	0.6065	1.87538	0	0.0352865	0.134	5091
RESPONSE_TO_DNA_DAMAGE_STIMULUS	139	0.565607	1.84778	0	0.0489058	0.228	5615
RADAEVA_IFNA_UP	42	0.667142	1.84218	0	0.0459978	0.252	3716
P53GENES_ALL	15	0.81536	1.82528	0	0.0542434	0.324	2980
DNA_REPAIR	112	0.570482	1.81505	0	0.0575892	0.377	3578
CHEN_HOXA5_TARGETS_UP	167	0.536561	1.7977	0	0.0738677	0.481	3678
PROTEIN_SERINE_THREONINE_KINASE_ACTIVITY	189	0.527114	1.77817	0	0.0985993	0.619	4263
DNA_DAMAGE_SIGNALING	90	0.57252	1.77502	0	0.0948235	0.63	3497
RESPONSE_TO_ENDOGENOUS_STIMULUS	169	0.530463	1.76802	0	0.0977641	0.674	3578
AGUIRRE_PANCREAS_CHR19	59	0.603074	1.76754	0	0.0908506	0.675	5786
HSA04612_ANTIGEN_PROCESSING_AND_PRESENTATION	38	0.65976	1.7674	0	0.0847123	0.676	5469
CELL_CYCLE_CHECKPOINT_GO_0000075	43	0.635391	1.76494	0	0.0816318	0.691	5228
BRENTANI_REPAIR	36	0.665073	1.76275	0	0.0799848	0.711	5859
RNA_PROCESSING	144	0.540519	1.75039	0	0.0916294	0.775	4885
WIELAND_HEPATITIS_B_INDUCED	75	0.582981	1.73707	0.00137363	0.110378	0.873	5618
NEGATIVE_REGULATION_OF_DNA_METABOLIC_PROCESS	17	0.76442	1.73704	0.0048	0.104622	0.873	2677
CMV_UV-CMV_COMMON_HCMV_6HRS_UP	18	0.735097	1.73316	0	0.10545	0.889	3295
DNA_DEPENDENT_DNA_REPLICATION	47	0.613734	1.73229	0.00302115	0.101889	0.892	2677
NUCLEAR_LUMEN	311	0.488542	1.71148	0	0.137034	0.955	5461
CMV_HCMV_6HRS_UP	22	0.709848	1.71141	0.00158228	0.131247	0.955	3532
HSA04620_TOLL_LIKE_RECEPTOR_SIGNALING_PATHWAY	92	0.556613	1.71124	0	0.126107	0.955	3435
REGULATION_OF_CELL_CYCLE	160	0.51431	1.70752	0	0.128	0.963	6134
BASSO_GERMINAL_CENTER_CD40_UP	87	0.547949	1.70471	0	0.128657	0.967	4284
GRANDVAUX_IFN_NOT_IRF3_UP	14	0.769591	1.70187	0.00165563	0.129327	0.971	3716
RNA_SPLICING_FACTOR_ACTIVITY__TRANSESTERIFICATION_MECHANISM	17	0.730603	1.6886	0.00164745	0.152397	0.984	3485
DNA_POLYMERASE_ACTIVITY	17	0.727733	1.67876	0.00507614	0.169955	0.992	2746
DOUBLE_STRANDED_RNA_BINDING	15	0.760224	1.67864	0.005	0.164486	0.992	2879
REGULATION_OF_MITOSIS	38	0.615057	1.67814	0.0015015	0.160354	0.992	6538
IFNA_UV-CMV_COMMON_HCMV_6HRS_UP	22	0.688948	1.66742	0.00304878	0.182305	0.997	3231
DNA_INTEGRITY_CHECKPOINT	19	0.700965	1.6613	0.00486224	0.192684	0.999	5228
STRESS_P53_SPECIFIC_UP	12	0.77135	1.65577	0.012945	0.201326	1	3188
RNA_BINDING	213	0.481249	1.64491	0	0.227341	1	6397
DNA_METABOLIC_PROCESS	227	0.480689	1.64418	0	0.223765	1	4615
CELL_CYCLE_GO_0007049	278	0.469486	1.63469	0	0.246726	1	6162
YAGI_AML_PROGNOSIS	33	0.631947	1.63423	0.00461538	0.241738	1	5278
IFNALPHA_NL_UP	22	0.673577	1.63279	0.0097561	0.240293	1	3716
STRESS_ARSENIC_SPECIFIC_UP	130	0.50034	1.63211	0	0.237249	1	4266
PROTEIN_KINASE_ACTIVITY	264	0.470187	1.63203	0	0.231705	1	4263
STRUCTURE_SPECIFIC_DNA_BINDING	50	0.574183	1.62242	0.00140252	0.257458	1	4087
SINGLE_STRANDED_DNA_BINDING	30	0.623291	1.61985	0.009375	0.260533	1	3923
M_PHASE	99	0.508294	1.61933	0	0.256248	1	6538
NUCLEAR_PART	475	0.4472	1.61128	0	0.276729	1	5461
KERATAN_SULFATE_BIOSYNTHESIS	10	0.790781	1.61024	0.0184874	0.274762	1	2173
RNA_SPLICING	75	0.533937	1.60852	0.00287356	0.2746	1	3905
GRANDVAUX_IRF3_UP	13	0.745304	1.60789	0.00651466	0.270845	1	3213
NFKBPATHWAY	23	0.661533	1.60638	0.0142857	0.270611	1	5278
RNA_EXPORT_FROM_NUCLEUS	18	0.687273	1.60393	0.0157233	0.273085	1	4691
G2PATHWAY	22	0.65647	1.59959	0.0112	0.281414	1	5615
CMV-UV_HCMV_6HRS_UP	107	0.50601	1.59719	0.00133333	0.284763	1	3295
ATPASE_ACTIVITY	100	0.503805	1.59706	0	0.279726	1	4754
INSULIN_ADIP_SENS_UP	11	0.766435	1.59576	0.00995025	0.278712	1	3046
NUCLEAR_TRANSPORT	77	0.518909	1.59526	0.00413223	0.275739	1	4246
PROTEIN_TRANSPORTER_ACTIVITY	13	0.747105	1.59399	0.010118	0.275219	1	4776
EGF_HDMEC_UP	41	0.585932	1.59334	0.00896861	0.272417	1	5560
ATP_DEPENDENT_HELICASE_ACTIVITY	22	0.661635	1.59324	0.0155521	0.268195	1	4727
IFNA_HCMV_6HRS_UP	42	0.577808	1.59318	0.00725689	0.2638	1	3231
GUANYL_NUCLEOTIDE_BINDING	44	0.573297	1.59302	0.0058997	0.259832	1	5814
ABRAHAM_MM_VS_AL_DN	20	0.666865	1.5927	0.0124417	0.256398	1	2871
ATRBRCAPATHWAY	20	0.680561	1.5919	0.0111465	0.254314	1	5615
MICROTUBULE	30	0.607947	1.59163	0.00761035	0.25128	1	5921
PORE_COMPLEX	34	0.613249	1.59111	0.0134328	0.24877	1	6013
NEGATIVE_REGULATION_OF_DNA_REPLICATION	12	0.761756	1.59064	0.014876	0.246431	1	2677
DNA_DAMAGE_CHECKPOINT	15	0.697256	1.58945	0.0164204	0.245764	1	5228
KANNAN_P53_UP	32	0.602179	1.58657	0.00617284	0.250235	1	3598
FOCAL_ADHESION_FORMATION	10	0.782089	1.58541	0.0114943	0.249863	1	1932
RIBONUCLEOPROTEIN_COMPLEX_BIOGENESIS_AND_ASSEMBLY	61	0.544284	1.58461	0.00280899	0.248555	1	4885
MITOSIS	73	0.523882	1.57925	0.00134409	0.259959	1	6538
ROTH_HTERT_UP	10	0.764564	1.57918	0.0194346	0.256574	1	4301
ETSPATHWAY	17	0.676595	1.5787	0.0220339	0.25431	1	3405
GTP_BINDING	43	0.569878	1.5758	0.0075643	0.259937	1	5814
NUCLEOBASE__NUCLEOSIDE__NUCLEOTIDE_AND_NUCLEIC_ACID_TRANSPORT	26	0.622422	1.57469	0.0237342	0.259235	1	4875
UNDERHILL_PROLIFERATION	18	0.683903	1.57435	0.0161812	0.256803	1	2952
NICK_RHAPC_UP	24	0.636095	1.57289	0.0108359	0.257523	1	3518
TOLLPATHWAY	33	0.591303	1.57033	0.00794913	0.262066	1	5278
PROTEASOME_COMPLEX	22	0.655654	1.57027	0.00916031	0.258858	1	3581
HSA04115_P53_SIGNALING_PATHWAY	62	0.53923	1.56916	0.00403226	0.25884	1	3188
ATMPATHWAY	18	0.673684	1.56812	0.012945	0.25851	1	7080
MITOTIC_CELL_CYCLE_CHECKPOINT	20	0.666587	1.56585	0.0215589	0.261868	1	4255
MARCINIAK_CHOP_DIFF	25	0.634293	1.56546	0.0173502	0.259806	1	3532
TRANSLATION_FACTORS	45	0.562925	1.56405	0.00595238	0.260687	1	4700
M_PHASE_OF_MITOTIC_CELL_CYCLE	76	0.517871	1.56379	0.00269179	0.258418	1	6538
DNA_DIRECTED_DNA_POLYMERASE_ACTIVITY	14	0.717263	1.56261	0.0224359	0.258602	1	2746
HSA00533_KERATAN_SULFATE_BIOSYNTHESIS	15	0.685946	1.56116	0.025729	0.259864	1	2173
BIOPOLYMER_CATABOLIC_PROCESS	98	0.5019	1.56006	0.00811908	0.259797	1	3597
BLEO_HUMAN_LYMPH_HIGH_24HRS_UP	88	0.505972	1.55966	0.00272109	0.258056	1	4377
DAMAGED_DNA_BINDING	18	0.679829	1.55925	0.0143541	0.256276	1	5613
ATP_DEPENDENT_RNA_HELICASE_ACTIVITY	13	0.717987	1.55751	0.0318979	0.259079	1	5398
BENNETT_SLE_UP	21	0.652296	1.55635	0.0161812	0.259193	1	3698
HBX_NL_DN	13	0.735175	1.55409	0.0230263	0.262674	1	5161
ANION_CATION_SYMPORTER_ACTIVITY	15	0.699514	1.55222	0.0163934	0.265149	1	1961
RACCYCDPATHWAY	21	0.650992	1.54785	0.0179445	0.275444	1	7120
NUCLEOCYTOPLASMIC_TRANSPORT	76	0.519446	1.54759	0.00564175	0.273291	1	4246
ORGANELLE_LUMEN	375	0.434692	1.54705	0	0.271964	1	4271
MEMBRANE_ENCLOSED_LUMEN	375	0.434692	1.54535	0	0.274031	1	4271
PROTEASOME_DEGRADATION	29	0.61534	1.54468	0.0282575	0.273221	1	5646
HELICASE_ACTIVITY	45	0.554338	1.54359	0.0134328	0.273889	1	4727
TRANSFERASE_ACTIVITY__TRANSFERRING_PHOSPHORUS_CONTAINING_GROUPS	390	0.430882	1.54243	0	0.274395	1	5066

## Sheet: E16.5 Mut down
NAME	SIZE	ES	NES	NOM p-val	FDR q-val	FWER p-val	RANK AT MAX
HSIAO_LIVER_SPECIFIC_GENES	206	-0.749184	-2.75374	0	0	0	1881
LEE_DENA_DN	64	-0.756707	-2.3745	0	0	0	1464
FATTY_ACID_METABOLISM	60	-0.767158	-2.36446	0	0	0	1772
HSA00280_VALINE_LEUCINE_AND_ISOLEUCINE_DEGRADATION	41	-0.820404	-2.35887	0	0	0	1826
HSA00071_FATTY_ACID_METABOLISM	40	-0.818435	-2.35705	0	0	0	1461
HCC_SURVIVAL_GOOD_VS_POOR_UP	112	-0.678169	-2.33332	0	0	0	2175
HSA00640_PROPANOATE_METABOLISM	32	-0.843613	-2.30293	0	0	0	1832
PROPANOATE_METABOLISM	31	-0.850873	-2.2946	0	0	0	1832
LEE_MYC_TGFA_DN	57	-0.75095	-2.28444	0	0	0	1260
HSA04610_COMPLEMENT_AND_COAGULATION_CASCADES	59	-0.732141	-2.24303	0	0	0	518
CARBOXYLIC_ACID_METABOLIC_PROCESS	156	-0.630565	-2.23855	0	0	0	1857
VALINE_LEUCINE_AND_ISOLEUCINE_DEGRADATION	35	-0.80182	-2.2237	0	0	0	1826
ORGANIC_ACID_METABOLIC_PROCESS	158	-0.630048	-2.22268	0	0	0	1857
BETA_ALANINE_METABOLISM	26	-0.852718	-2.20299	0	0	0	1434
OXIDOREDUCTASE_ACTIVITY	239	-0.580104	-2.16716	0	7.74952e-05	0.001	2637
HSA00650_BUTANOATE_METABOLISM	42	-0.738984	-2.13903	0	7.26518e-05	0.001	1857
HSA00410_BETA_ALANINE_METABOLISM	24	-0.822414	-2.13022	0	6.83781e-05	0.001	1434
BLOOD_CLOTTING_CASCADE	20	-0.847004	-2.1265	0	0.000129855	0.002	465
MONOCARBOXYLIC_ACID_METABOLIC_PROCESS	74	-0.668001	-2.12582	0	0.00012302	0.002	1979
INTRINSICPATHWAY	22	-0.841263	-2.11815	0	0.000174145	0.003	465
SERINE_HYDROLASE_ACTIVITY	42	-0.73061	-2.11188	0	0.000165852	0.003	1025
ELECTRON_TRANSPORTER_ACTIVITY	93	-0.622508	-2.1088	0	0.000158314	0.003	1613
PEROXISOME	43	-0.713254	-2.09557	0	0.000255521	0.005	1663
HEMOSTASIS	42	-0.723196	-2.09441	0	0.000244874	0.005	641
LEE_E2F1_DN	53	-0.69116	-2.09426	0	0.000235079	0.005	1461
AMINO_ACID_CATABOLIC_PROCESS	22	-0.847431	-2.09305	0	0.000226038	0.005	1719
COAGULATION	38	-0.729026	-2.08847	0	0.000260683	0.006	2123
EXTRINSICPATHWAY	13	-0.940615	-2.08405	0	0.000336535	0.008	465
LEE_MYC_E2F1_DN	55	-0.687626	-2.08201	0	0.000364688	0.009	1464
FATTY_ACID_METABOLIC_PROCESS	51	-0.689749	-2.08013	0	0.000352531	0.009	1663
LEE_ACOX1_DN	58	-0.671714	-2.07664	0	0.000380429	0.01	573
REGULATION_OF_BODY_FLUID_LEVELS	51	-0.69	-2.07463	0	0.00036854	0.01	2123
SERINE_TYPE_PEPTIDASE_ACTIVITY	41	-0.71958	-2.06256	0	0.000464338	0.013	1025
IDX_TSA_UP_CLUSTER6	150	-0.577708	-2.05724	0	0.000556147	0.016	4195
MICROBODY	43	-0.713254	-2.05388	0	0.000540257	0.016	1663
SERINE_TYPE_ENDOPEPTIDASE_ACTIVITY	37	-0.727457	-2.04842	0	0.00052525	0.016	1025
BLOOD_COAGULATION	38	-0.729027	-2.04399	0	0.000511054	0.016	2123
ELECTRON_CARRIER_ACTIVITY	66	-0.640518	-2.03304	0	0.000497605	0.016	2637
HSA00980_METABOLISM_OF_XENOBIOTICS_BY_CYTOCHROME_P450	34	-0.727975	-2.01527	0	0.000698918	0.023	1236
FLECHNER_KIDNEY_TRANSPLANT_REJECTION_DN	476	-0.507843	-2.01514	0	0.000711214	0.024	2629
BUTANOATE_METABOLISM	27	-0.765649	-2.0136	0	0.000693867	0.024	1434
LEE_MYC_DN	51	-0.667682	-1.98299	0	0.00136075	0.046	2409
TYROSINE_METABOLISM	28	-0.734143	-1.9826	0	0.00132911	0.046	1051
HSA03320_PPAR_SIGNALING_PATHWAY	61	-0.640902	-1.97923	0	0.00140459	0.05	1473
LEE_CIP_DN	58	-0.63224	-1.97109	0	0.00164003	0.059	573
STEROID_BINDING	17	-0.832103	-1.96652	0	0.00188851	0.07	1368
OXIDOREDUCTASE_ACTIVITY__ACTING_ON_THE_ALDEHYDE_OR_OXO_GROUP_OF_DONORS__NAD_OR_NADP_AS_ACCEPTOR	16	-0.823185	-1.96429	0	0.00205281	0.078	1434
FATTY_ACID_OXIDATION	17	-0.828041	-1.95895	0	0.00218335	0.085	2571
HSA00260_GLYCINE_SERINE_AND_THREONINE_METABOLISM	38	-0.69306	-1.9566	0	0.00228488	0.09	1857
HSA00010_GLYCOLYSIS_AND_GLUCONEOGENESIS	54	-0.645646	-1.9488	0	0.00262246	0.105	3931
NITROGEN_COMPOUND_CATABOLIC_PROCESS	26	-0.740976	-1.93958	0	0.00290014	0.117	1719
FETAL_LIVER_VS_ADULT_LIVER_GNF2	55	-0.62195	-1.92326	0	0.00360217	0.15	2068
AMINE_CATABOLIC_PROCESS	24	-0.75346	-1.91901	0	0.00378174	0.16	1719
HSA00903_LIMONENE_AND_PINENE_DEGRADATION	26	-0.745052	-1.90713	0	0.00497627	0.207	3399
GLYCINE_SERINE_AND_THREONINE_METABOLISM	31	-0.700232	-1.90163	0.00469484	0.00529799	0.223	668
PYRUVATE_METABOLISM	34	-0.676361	-1.89869	0	0.00544072	0.23	3931
HSA01040_POLYUNSATURATED_FATTY_ACID_BIOSYNTHESIS	13	-0.854421	-1.89692	0	0.00555583	0.238	1867
FIBRINOLYSISPATHWAY	12	-0.885445	-1.89195	0	0.00605335	0.262	465
FATTY_ACID_DEGRADATION	23	-0.736146	-1.8913	0	0.00605259	0.267	2571
TRYPTOPHAN_METABOLISM	37	-0.672666	-1.88966	0	0.00611088	0.274	1434
OXIDOREDUCTASE_ACTIVITY__ACTING_ON_CH_OH_GROUP_OF_DONORS	44	-0.648597	-1.88317	0	0.00673379	0.3	1564
LYSINE_DEGRADATION	28	-0.695445	-1.88195	0	0.00673998	0.304	1434
GH_HYPOPHYSECTOMY_RAT_DN	13	-0.848492	-1.87589	0	0.00754153	0.336	2799
CPR_LOW_LIVER_UP	13	-0.84054	-1.87546	0	0.00747949	0.337	1550
GLUTATHIONE_METABOLISM	29	-0.687592	-1.87473	0	0.00745563	0.34	1480
OXIDOREDUCTASE_ACTIVITY__ACTING_ON_THE_CH_CH_GROUP_OF_DONORS	21	-0.752903	-1.87274	0	0.00759644	0.348	2179
HSA00310_LYSINE_DEGRADATION	44	-0.645278	-1.86632	0	0.00842832	0.383	1958
LYASE_ACTIVITY	53	-0.622863	-1.85821	0	0.0097943	0.429	1160
OXIDOREDUCTASE_ACTIVITY__ACTING_ON_THE_ALDEHYDE_OR_OXO_GROUP_OF_DONORS	22	-0.727902	-1.85315	0	0.0102417	0.447	1434
OXIDOREDUCTASE_ACTIVITY_GO_0016616	40	-0.641621	-1.84705	0	0.0110459	0.481	1564
HSA00632_BENZOATE_DEGRADATION_VIA_COA_LIGATION	27	-0.70374	-1.8454	0	0.0110923	0.487	2537
MITOCHONDRIAL_FATTY_ACID_BETAOXIDATION	15	-0.798711	-1.84507	0.0046083	0.0109713	0.488	1461
HSA00641_3_CHLOROACRYLIC_ACID_DEGRADATION	12	-0.83294	-1.83802	0	0.0119934	0.522	1434
OXIDOREDUCTASE_ACTIVITY__ACTING_ON_NADH_OR_NADPH	22	-0.745533	-1.83172	0	0.0131057	0.553	4133
UEDA_MOUSE_LIVER	162	-0.506838	-1.82951	0	0.013455	0.559	3114
AMINO_ACID_METABOLIC_PROCESS	72	-0.572711	-1.82717	0	0.0135592	0.569	1719
HYPOPHYSECTOMY_RAT_DN	44	-0.623624	-1.82715	0	0.0133985	0.569	1836
SMITH_HTERT_DN	59	-0.583944	-1.82389	0	0.013851	0.586	1900
LIPID_CATABOLIC_PROCESS	32	-0.656969	-1.82377	0	0.0136904	0.586	851
BENZOATE_DEGRADATION_VIA_COA_LIGATION	10	-0.878554	-1.81484	0	0.015458	0.646	1018
HYDRO_LYASE_ACTIVITY	17	-0.781518	-1.81352	0	0.0155622	0.648	1160
SYNAPSE_ORGANIZATION_AND_BIOGENESIS	20	-0.740833	-1.81345	0	0.0153725	0.648	205
HSA00120_BILE_ACID_BIOSYNTHESIS	31	-0.670405	-1.80511	0	0.0174299	0.697	1857
LE_MYELIN_DN	101	-0.53495	-1.80505	0	0.0172367	0.697	3329
CALCIUM_CHANNEL_ACTIVITY	30	-0.6702	-1.80439	0.00241546	0.017217	0.702	1158
LIPID_TRANSPORT	27	-0.690584	-1.7889	0.00238663	0.0214256	0.778	1745
TNFALPHA_TGZ_ADIP_DN	27	-0.678599	-1.78737	0.00230415	0.0216716	0.788	3827
MONOOXYGENASE_ACTIVITY	21	-0.711438	-1.7863	0.00226244	0.0216144	0.792	2430
GLYCOGEN	16	-0.779126	-1.78585	0.00235849	0.0215315	0.797	931
HSA00480_GLUTATHIONE_METABOLISM	35	-0.638417	-1.78397	0.00221729	0.0218617	0.802	1480
STEROID_BIOSYNTHETIC_PROCESS	21	-0.703034	-1.77627	0	0.0237595	0.831	2430
MONOCARBOXYLIC_ACID_TRANSMEMBRANE_TRANSPORTER_ACTIVITY	10	-0.844383	-1.77097	0.00228833	0.0254599	0.857	1044
AMINO_ACID_AND_DERIVATIVE_METABOLIC_PROCESS	93	-0.530647	-1.77079	0	0.0252248	0.857	1719
CELLULAR_LIPID_METABOLIC_PROCESS	212	-0.478887	-1.76774	0	0.0260117	0.866	3274
CARBON_OXYGEN_LYASE_ACTIVITY	21	-0.715055	-1.76739	0	0.0258377	0.867	1160
HORMONE_METABOLIC_PROCESS	23	-0.685244	-1.76494	0	0.0264612	0.877	1536
LIPID_METABOLIC_PROCESS	271	-0.462018	-1.76074	0	0.027773	0.893	2710
COFACTOR_BINDING	19	-0.716738	-1.75914	0.00438597	0.0280146	0.896	1426
ARGININE_AND_PROLINE_METABOLISM	37	-0.63399	-1.75786	0	0.028165	0.902	1613
PPARAPATHWAY	49	-0.580956	-1.73191	0	0.0392892	0.968	3794

## Sheet: E16.5 Mut up
NAME	SIZE	ES	NES	NOM p-val	FDR q-val	FWER p-val	RANK AT MAX
XU_CBP_UP	29	0.7907	2.00704	0	0.00785961	0.009	2133
MRNA_PROCESSING_REACTOME	103	0.599607	1.89247	0	0.0518479	0.11	5043
NUCLEOLUS	94	0.599339	1.87672	0	0.0508073	0.16	6140
WIELAND_HEPATITIS_B_INDUCED	75	0.594789	1.7642	0	0.321616	0.767	3245
P53GENES_ALL	15	0.790517	1.76372	0.0018622	0.258852	0.77	987
CMV_HCMV_6HRS_UP	22	0.714518	1.70464	0.005291	0.558095	0.982	1748
TRANSLATION_REGULATOR_ACTIVITY	30	0.65559	1.69354	0.0108108	0.564678	0.99	2953
DNA_REPAIR	112	0.524522	1.68823	0	0.532298	0.991	4175
TRANSLATION_FACTOR_ACTIVITY__NUCLEIC_ACID_BINDING	28	0.666271	1.68795	0.00163666	0.474597	0.991	2953
CROONQUIST_RAS_STROMA_DN	19	0.716568	1.6839	0.00545455	0.452225	0.994	3963
CMV_UV-CMV_COMMON_HCMV_6HRS_UP	18	0.734846	1.68078	0.00356506	0.42568	0.994	1748
ZMPSTE24_KO_UP	30	0.657092	1.67895	0.00705467	0.400306	0.995	2014
PARP_KO_UP	29	0.640942	1.66597	0.00353982	0.443297	0.998	2520
TGFBETA_C2_UP	17	0.73381	1.661	0.0143627	0.44063	0.999	2109
UVB_NHEK1_C4	11	0.803543	1.65435	0.00701754	0.447478	0.999	2092
TRANSLATIONAL_INITIATION	23	0.6794	1.64495	0.00525394	0.473668	1	4597
RIBONUCLEOPROTEIN_COMPLEX_BIOGENESIS_AND_ASSEMBLY	61	0.558282	1.6411	0.00163132	0.469105	1	5214
HDACI_COLON_TSA30MIN_DN	10	0.80918	1.64048	0.0113852	0.446329	1	2027
NEGATIVE_REGULATION_OF_DNA_REPLICATION	12	0.774594	1.62854	0.0125448	0.488069	1	3184
CMV_HCMV_TIMECOURSE_8HRS_UP	18	0.711291	1.61997	0.00869565	0.514365	1	461
PORE_COMPLEX	34	0.610104	1.61186	0.0122592	0.540732	1	5737
RNA_TRANSCRIPTION_REACTOME	36	0.597267	1.59183	0.00856164	0.64933	1	4745
DNA_INTEGRITY_CHECKPOINT	19	0.685525	1.5857	0.0206186	0.665653	1	3731
PHOSPHOINOSITIDE_BIOSYNTHETIC_PROCESS	21	0.667841	1.58469	0.00675676	0.645272	1	1552
RIBONUCLEOPROTEIN_COMPLEX	120	0.486423	1.58405	0.0015625	0.623454	1	6194
RNA_PROCESSING	144	0.483398	1.58293	0	0.606378	1	5683
TRANSLATION_INITIATION_FACTOR_ACTIVITY	16	0.714699	1.58287	0.0146252	0.584433	1	2953
NUCLEOTIDE_EXCISION_REPAIR	19	0.675206	1.57957	0.0219966	0.583053	1	2481
HSA04612_ANTIGEN_PROCESSING_AND_PRESENTATION	38	0.58346	1.57936	0.0102916	0.564384	1	3553
HSA00790_FOLATE_BIOSYNTHESIS	37	0.585483	1.57348	0.0192982	0.581705	1	4175
DNA_DEPENDENT_DNA_REPLICATION	47	0.567071	1.56848	0.0115512	0.596123	1	3569
RAY_P210_DIFF	48	0.561794	1.56635	0.00328407	0.590535	1	3306
UDP_GLYCOSYLTRANSFERASE_ACTIVITY	34	0.593291	1.56513	0.020202	0.580045	1	2608
RESPONSE_TO_DNA_DAMAGE_STIMULUS	139	0.473107	1.56497	0	0.563881	1	4175
ATRBRCAPATHWAY	20	0.653931	1.56265	0.0192644	0.560057	1	3731
NUCLEOLAR_PART	14	0.718844	1.56103	0.0198915	0.553939	1	6140
PROTEIN_RNA_COMPLEX_ASSEMBLY	48	0.558427	1.55816	0.0113452	0.555257	1	4825
PHOSPHOLIPASE_C_ACTIVATION	13	0.724208	1.55792	0.0211268	0.542202	1	5416
AD12_48HRS_DN	13	0.728844	1.55617	0.0240741	0.537038	1	1748
NOUZOVA_CPG_METHLTD	48	0.554962	1.55419	0.00521739	0.534012	1	3424
ZINC_ION_BINDING	73	0.518961	1.54887	0.00155763	0.548813	1	4842
HSA03030_DNA_POLYMERASE	23	0.647879	1.54163	0.0215054	0.575512	1	2969
PROTEIN_AMINO_ACID_ADP_RIBOSYLATION	10	0.774875	1.53963	0.0236794	0.573409	1	1826
MONOCYTEPATHWAY	10	0.762305	1.53874	0.0243446	0.565052	1	1125
WANG_MLL_CBP_VS_GMP_DN	44	0.559412	1.53633	0.0164474	0.565779	1	2562
RAS_GTPASE_BINDING	24	0.609547	1.53436	0.0130112	0.564138	1	4218
SPLICEOSOME	40	0.566395	1.53304	0.0117057	0.558956	1	4976
NEGATIVE_REGULATION_OF_DNA_METABOLIC_PROCESS	17	0.673649	1.53001	0.0254545	0.563396	1	3184
REGULATION_OF_TRANSLATIONAL_INITIATION	18	0.662816	1.52786	0.0316344	0.562781	1	4597
MMS_MOUSE_LYMPH_HIGH_4HRS_UP	36	0.573532	1.52691	0.0143627	0.556644	1	2894
IRITANI_ADPROX_VASC	137	0.464754	1.52548	0.00154799	0.55318	1	3508
HDACI_COLON_TSA2HRS_DN	18	0.660905	1.52443	0.0297203	0.547926	1	2953
DNA_HELICASE_ACTIVITY	22	0.64838	1.52404	0.0202578	0.539591	1	4175
MOREAUX_TACI_HI_VS_LOW_DN	139	0.460247	1.52057	0.00149254	0.548158	1	4119
TCYTOTOXICPATHWAY	10	0.753208	1.51917	0.0364299	0.545803	1	13
NUCLEAR_LUMEN	311	0.428462	1.51836	0	0.540434	1	5068
NOUZOVA_CPG_H4_UP	95	0.486412	1.51653	0.0032	0.54107	1	4174
DNA_DAMAGE_SIGNALING	90	0.481517	1.51433	0.00775194	0.542726	1	3940
HSA00240_PYRIMIDINE_METABOLISM	84	0.494101	1.51318	0.00161551	0.539398	1	3995
MANNOSYLTRANSFERASE_ACTIVITY	10	0.749077	1.51269	0.0460405	0.532644	1	1419
RESPONSE_TO_ENDOGENOUS_STIMULUS	169	0.44794	1.51244	0	0.525151	1	3841
H2O2_CSBRESCUED_C1_UP	41	0.557772	1.50833	0.0215232	0.536903	1	5068
REGULATION_OF_DNA_REPLICATION	18	0.648576	1.50558	0.0362069	0.542705	1	3569
HSA04115_P53_SIGNALING_PATHWAY	62	0.515352	1.50387	0.0128205	0.5431	1	1916
DNA_DAMAGE_CHECKPOINT	15	0.694952	1.50347	0.027972	0.536768	1	3731
CHEN_HOXA5_TARGETS_UP	167	0.44752	1.49902	0.00438597	0.5502	1	3901
MRNA_SPLICING	44	0.540717	1.49831	0.0226087	0.545476	1	4124
NUCLEAR_PORE	30	0.581216	1.49806	0.0333919	0.538671	1	5737
NUCLEAR_PART	475	0.407357	1.49756	0	0.533065	1	5068
RNA_SPLICING	75	0.492671	1.49735	0.00991735	0.526706	1	4976
CREB_BRAIN_2WKS_UP	23	0.610127	1.49645	0.0282686	0.523768	1	5153
HELICASE_ACTIVITY	45	0.541767	1.49458	0.0216667	0.524793	1	5214
DNA_METABOLIC_PROCESS	227	0.428804	1.49274	0.00140056	0.526155	1	4175
TRANSFERASE_ACTIVITY__TRANSFERRING_PENTOSYL_GROUPS	18	0.65132	1.48715	0.0433962	0.544931	1	1826
ENDORIBONUCLEASE_ACTIVITY	11	0.722014	1.48346	0.0498155	0.555	1	6005
TGFBETA_EARLY_UP	45	0.532107	1.47232	0.0387324	0.602512	1	2165
RESPONSE_TO_NUTRIENT	16	0.661019	1.47223	0.0520646	0.595147	1	2884
RNA_POLYMERASE_ACTIVITY	13	0.687986	1.47167	0.0565693	0.590169	1	5323
NUCLEASE_ACTIVITY	48	0.524554	1.4679	0.0193548	0.602217	1	4118
HSA00740_RIBOFLAVIN_METABOLISM	14	0.675247	1.46741	0.0438597	0.597083	1	1857
DEVELOPMENTAL_GROWTH	10	0.737105	1.46677	0.0463458	0.59325	1	1793
MMS_HUMAN_LYMPH_LOW_4HRS_DN	16	0.648208	1.46291	0.0535714	0.605958	1	3959
BCRABL_HL60_CDNA_DN	25	0.603001	1.46253	0.0413081	0.600626	1	3807
SARCOMAS_SCHWANNOMA_UP	11	0.699371	1.46206	0.0743363	0.595711	1	2293
DNA_REPLICATION	86	0.474574	1.46175	0.0119403	0.590205	1	4052
ER_NUCLEAR_SIGNALING_PATHWAY	13	0.677285	1.46131	0.0653357	0.585804	1	1076
BIOPOLYMER_CATABOLIC_PROCESS	98	0.464649	1.46061	0.0123457	0.582246	1	3923
STRESS_TPA_SPECIFIC_UP	38	0.539187	1.45847	0.0552677	0.586162	1	3279
DNA_DIRECTED_DNA_POLYMERASE_ACTIVITY	14	0.661752	1.45644	0.0598911	0.589562	1	1437
KANNAN_P53_UP	32	0.56739	1.44874	0.0459184	0.622857	1	3175
PENG_GLUTAMINE_DN	234	0.415416	1.44845	0.00285714	0.61736	1	5433
RADAEVA_IFNA_UP	42	0.533984	1.44845	0.0485437	0.610678	1	2778
MYOBLAST_DIFFERENTIATION	16	0.645691	1.4475	0.0587189	0.608498	1	2233
DNA_POLYMERASE_ACTIVITY	17	0.650409	1.447	0.0465116	0.604376	1	4384
MANALO_HYPOXIA_DN	78	0.470568	1.44466	0.0301003	0.609775	1	5032
LAL_KO_6MO_UP	59	0.499355	1.44425	0.0340909	0.605318	1	5431
LAL_KO_3MO_UP	44	0.522979	1.44373	0.0272572	0.601657	1	5431
3__5__EXONUCLEASE_ACTIVITY	13	0.667427	1.44314	0.0630631	0.59848	1	3558
P53_BRCA1_UP	32	0.550177	1.44311	0.0493197	0.59254	1	987
MOREAUX_TACI_HI_IN_PPC_UP	58	0.501003	1.44306	0.0176849	0.586824	1	6552
NAME	SIZE	ES	NES	NOM p-val	FDR q-val	FWER p-val	RANK AT MAX
XU_CBP_UP	29	0.7907	2.00704	0	0.00785961	0.009	2133
MRNA_PROCESSING_REACTOME	103	0.599607	1.89247	0	0.0518479	0.11	5043
NUCLEOLUS	94	0.599339	1.87672	0	0.0508073	0.16	6140
WIELAND_HEPATITIS_B_INDUCED	75	0.594789	1.7642	0	0.321616	0.767	3245
P53GENES_ALL	15	0.790517	1.76372	0.0018622	0.258852	0.77	987
CMV_HCMV_6HRS_UP	22	0.714518	1.70464	0.005291	0.558095	0.982	1748
TRANSLATION_REGULATOR_ACTIVITY	30	0.65559	1.69354	0.0108108	0.564678	0.99	2953
DNA_REPAIR	112	0.524522	1.68823	0	0.532298	0.991	4175
TRANSLATION_FACTOR_ACTIVITY__NUCLEIC_ACID_BINDING	28	0.666271	1.68795	0.00163666	0.474597	0.991	2953
CROONQUIST_RAS_STROMA_DN	19	0.716568	1.6839	0.00545455	0.452225	0.994	3963
CMV_UV-CMV_COMMON_HCMV_6HRS_UP	18	0.734846	1.68078	0.00356506	0.42568	0.994	1748
ZMPSTE24_KO_UP	30	0.657092	1.67895	0.00705467	0.400306	0.995	2014
PARP_KO_UP	29	0.640942	1.66597	0.00353982	0.443297	0.998	2520
TGFBETA_C2_UP	17	0.73381	1.661	0.0143627	0.44063	0.999	2109
UVB_NHEK1_C4	11	0.803543	1.65435	0.00701754	0.447478	0.999	2092
TRANSLATIONAL_INITIATION	23	0.6794	1.64495	0.00525394	0.473668	1	4597
RIBONUCLEOPROTEIN_COMPLEX_BIOGENESIS_AND_ASSEMBLY	61	0.558282	1.6411	0.00163132	0.469105	1	5214
HDACI_COLON_TSA30MIN_DN	10	0.80918	1.64048	0.0113852	0.446329	1	2027
NEGATIVE_REGULATION_OF_DNA_REPLICATION	12	0.774594	1.62854	0.0125448	0.488069	1	3184
CMV_HCMV_TIMECOURSE_8HRS_UP	18	0.711291	1.61997	0.00869565	0.514365	1	461
PORE_COMPLEX	34	0.610104	1.61186	0.0122592	0.540732	1	5737
RNA_TRANSCRIPTION_REACTOME	36	0.597267	1.59183	0.00856164	0.64933	1	4745
DNA_INTEGRITY_CHECKPOINT	19	0.685525	1.5857	0.0206186	0.665653	1	3731
PHOSPHOINOSITIDE_BIOSYNTHETIC_PROCESS	21	0.667841	1.58469	0.00675676	0.645272	1	1552
RIBONUCLEOPROTEIN_COMPLEX	120	0.486423	1.58405	0.0015625	0.623454	1	6194
RNA_PROCESSING	144	0.483398	1.58293	0	0.606378	1	5683
TRANSLATION_INITIATION_FACTOR_ACTIVITY	16	0.714699	1.58287	0.0146252	0.584433	1	2953
NUCLEOTIDE_EXCISION_REPAIR	19	0.675206	1.57957	0.0219966	0.583053	1	2481
HSA04612_ANTIGEN_PROCESSING_AND_PRESENTATION	38	0.58346	1.57936	0.0102916	0.564384	1	3553
HSA00790_FOLATE_BIOSYNTHESIS	37	0.585483	1.57348	0.0192982	0.581705	1	4175
DNA_DEPENDENT_DNA_REPLICATION	47	0.567071	1.56848	0.0115512	0.596123	1	3569
RAY_P210_DIFF	48	0.561794	1.56635	0.00328407	0.590535	1	3306
UDP_GLYCOSYLTRANSFERASE_ACTIVITY	34	0.593291	1.56513	0.020202	0.580045	1	2608
RESPONSE_TO_DNA_DAMAGE_STIMULUS	139	0.473107	1.56497	0	0.563881	1	4175
ATRBRCAPATHWAY	20	0.653931	1.56265	0.0192644	0.560057	1	3731
NUCLEOLAR_PART	14	0.718844	1.56103	0.0198915	0.553939	1	6140
PROTEIN_RNA_COMPLEX_ASSEMBLY	48	0.558427	1.55816	0.0113452	0.555257	1	4825
PHOSPHOLIPASE_C_ACTIVATION	13	0.724208	1.55792	0.0211268	0.542202	1	5416
AD12_48HRS_DN	13	0.728844	1.55617	0.0240741	0.537038	1	1748
NOUZOVA_CPG_METHLTD	48	0.554962	1.55419	0.00521739	0.534012	1	3424
ZINC_ION_BINDING	73	0.518961	1.54887	0.00155763	0.548813	1	4842
HSA03030_DNA_POLYMERASE	23	0.647879	1.54163	0.0215054	0.575512	1	2969
PROTEIN_AMINO_ACID_ADP_RIBOSYLATION	10	0.774875	1.53963	0.0236794	0.573409	1	1826
MONOCYTEPATHWAY	10	0.762305	1.53874	0.0243446	0.565052	1	1125
WANG_MLL_CBP_VS_GMP_DN	44	0.559412	1.53633	0.0164474	0.565779	1	2562
RAS_GTPASE_BINDING	24	0.609547	1.53436	0.0130112	0.564138	1	4218
SPLICEOSOME	40	0.566395	1.53304	0.0117057	0.558956	1	4976
NEGATIVE_REGULATION_OF_DNA_METABOLIC_PROCESS	17	0.673649	1.53001	0.0254545	0.563396	1	3184
REGULATION_OF_TRANSLATIONAL_INITIATION	18	0.662816	1.52786	0.0316344	0.562781	1	4597
MMS_MOUSE_LYMPH_HIGH_4HRS_UP	36	0.573532	1.52691	0.0143627	0.556644	1	2894
IRITANI_ADPROX_VASC	137	0.464754	1.52548	0.00154799	0.55318	1	3508
HDACI_COLON_TSA2HRS_DN	18	0.660905	1.52443	0.0297203	0.547926	1	2953
DNA_HELICASE_ACTIVITY	22	0.64838	1.52404	0.0202578	0.539591	1	4175
MOREAUX_TACI_HI_VS_LOW_DN	139	0.460247	1.52057	0.00149254	0.548158	1	4119
TCYTOTOXICPATHWAY	10	0.753208	1.51917	0.0364299	0.545803	1	13
NUCLEAR_LUMEN	311	0.428462	1.51836	0	0.540434	1	5068
NOUZOVA_CPG_H4_UP	95	0.486412	1.51653	0.0032	0.54107	1	4174
DNA_DAMAGE_SIGNALING	90	0.481517	1.51433	0.00775194	0.542726	1	3940
HSA00240_PYRIMIDINE_METABOLISM	84	0.494101	1.51318	0.00161551	0.539398	1	3995
MANNOSYLTRANSFERASE_ACTIVITY	10	0.749077	1.51269	0.0460405	0.532644	1	1419
RESPONSE_TO_ENDOGENOUS_STIMULUS	169	0.44794	1.51244	0	0.525151	1	3841
H2O2_CSBRESCUED_C1_UP	41	0.557772	1.50833	0.0215232	0.536903	1	5068
REGULATION_OF_DNA_REPLICATION	18	0.648576	1.50558	0.0362069	0.542705	1	3569
HSA04115_P53_SIGNALING_PATHWAY	62	0.515352	1.50387	0.0128205	0.5431	1	1916
DNA_DAMAGE_CHECKPOINT	15	0.694952	1.50347	0.027972	0.536768	1	3731
CHEN_HOXA5_TARGETS_UP	167	0.44752	1.49902	0.00438597	0.5502	1	3901
MRNA_SPLICING	44	0.540717	1.49831	0.0226087	0.545476	1	4124
NUCLEAR_PORE	30	0.581216	1.49806	0.0333919	0.538671	1	5737
NUCLEAR_PART	475	0.407357	1.49756	0	0.533065	1	5068
RNA_SPLICING	75	0.492671	1.49735	0.00991735	0.526706	1	4976
CREB_BRAIN_2WKS_UP	23	0.610127	1.49645	0.0282686	0.523768	1	5153
HELICASE_ACTIVITY	45	0.541767	1.49458	0.0216667	0.524793	1	5214
DNA_METABOLIC_PROCESS	227	0.428804	1.49274	0.00140056	0.526155	1	4175
TRANSFERASE_ACTIVITY__TRANSFERRING_PENTOSYL_GROUPS	18	0.65132	1.48715	0.0433962	0.544931	1	1826
ENDORIBONUCLEASE_ACTIVITY	11	0.722014	1.48346	0.0498155	0.555	1	6005
TGFBETA_EARLY_UP	45	0.532107	1.47232	0.0387324	0.602512	1	2165
RESPONSE_TO_NUTRIENT	16	0.661019	1.47223	0.0520646	0.595147	1	2884
RNA_POLYMERASE_ACTIVITY	13	0.687986	1.47167	0.0565693	0.590169	1	5323
NUCLEASE_ACTIVITY	48	0.524554	1.4679	0.0193548	0.602217	1	4118
HSA00740_RIBOFLAVIN_METABOLISM	14	0.675247	1.46741	0.0438597	0.597083	1	1857
DEVELOPMENTAL_GROWTH	10	0.737105	1.46677	0.0463458	0.59325	1	1793
MMS_HUMAN_LYMPH_LOW_4HRS_DN	16	0.648208	1.46291	0.0535714	0.605958	1	3959
BCRABL_HL60_CDNA_DN	25	0.603001	1.46253	0.0413081	0.600626	1	3807
SARCOMAS_SCHWANNOMA_UP	11	0.699371	1.46206	0.0743363	0.595711	1	2293
DNA_REPLICATION	86	0.474574	1.46175	0.0119403	0.590205	1	4052
ER_NUCLEAR_SIGNALING_PATHWAY	13	0.677285	1.46131	0.0653357	0.585804	1	1076
BIOPOLYMER_CATABOLIC_PROCESS	98	0.464649	1.46061	0.0123457	0.582246	1	3923
STRESS_TPA_SPECIFIC_UP	38	0.539187	1.45847	0.0552677	0.586162	1	3279
DNA_DIRECTED_DNA_POLYMERASE_ACTIVITY	14	0.661752	1.45644	0.0598911	0.589562	1	1437
KANNAN_P53_UP	32	0.56739	1.44874	0.0459184	0.622857	1	3175
PENG_GLUTAMINE_DN	234	0.415416	1.44845	0.00285714	0.61736	1	5433
RADAEVA_IFNA_UP	42	0.533984	1.44845	0.0485437	0.610678	1	2778
MYOBLAST_DIFFERENTIATION	16	0.645691	1.4475	0.0587189	0.608498	1	2233
DNA_POLYMERASE_ACTIVITY	17	0.650409	1.447	0.0465116	0.604376	1	4384
MANALO_HYPOXIA_DN	78	0.470568	1.44466	0.0301003	0.609775	1	5032
LAL_KO_6MO_UP	59	0.499355	1.44425	0.0340909	0.605318	1	5431
LAL_KO_3MO_UP	44	0.522979	1.44373	0.0272572	0.601657	1	5431
3__5__EXONUCLEASE_ACTIVITY	13	0.667427	1.44314	0.0630631	0.59848	1	3558
P53_BRCA1_UP	32	0.550177	1.44311	0.0493197	0.59254	1	987
MOREAUX_TACI_HI_IN_PPC_UP	58	0.501003	1.44306	0.0176849	0.586824	1	6552
NAME	SIZE	ES	NES	NOM p-val	FDR q-val	FWER p-val	RANK AT MAX
XU_CBP_UP	29	0.7907	2.00704	0	0.00785961	0.009	2133
MRNA_PROCESSING_REACTOME	103	0.599607	1.89247	0	0.0518479	0.11	5043
NUCLEOLUS	94	0.599339	1.87672	0	0.0508073	0.16	6140
WIELAND_HEPATITIS_B_INDUCED	75	0.594789	1.7642	0	0.321616	0.767	3245
P53GENES_ALL	15	0.790517	1.76372	0.0018622	0.258852	0.77	987
CMV_HCMV_6HRS_UP	22	0.714518	1.70464	0.005291	0.558095	0.982	1748
TRANSLATION_REGULATOR_ACTIVITY	30	0.65559	1.69354	0.0108108	0.564678	0.99	2953
DNA_REPAIR	112	0.524522	1.68823	0	0.532298	0.991	4175
TRANSLATION_FACTOR_ACTIVITY__NUCLEIC_ACID_BINDING	28	0.666271	1.68795	0.00163666	0.474597	0.991	2953
CROONQUIST_RAS_STROMA_DN	19	0.716568	1.6839	0.00545455	0.452225	0.994	3963
CMV_UV-CMV_COMMON_HCMV_6HRS_UP	18	0.734846	1.68078	0.00356506	0.42568	0.994	1748
ZMPSTE24_KO_UP	30	0.657092	1.67895	0.00705467	0.400306	0.995	2014
PARP_KO_UP	29	0.640942	1.66597	0.00353982	0.443297	0.998	2520
TGFBETA_C2_UP	17	0.73381	1.661	0.0143627	0.44063	0.999	2109
UVB_NHEK1_C4	11	0.803543	1.65435	0.00701754	0.447478	0.999	2092
TRANSLATIONAL_INITIATION	23	0.6794	1.64495	0.00525394	0.473668	1	4597
RIBONUCLEOPROTEIN_COMPLEX_BIOGENESIS_AND_ASSEMBLY	61	0.558282	1.6411	0.00163132	0.469105	1	5214
HDACI_COLON_TSA30MIN_DN	10	0.80918	1.64048	0.0113852	0.446329	1	2027
NEGATIVE_REGULATION_OF_DNA_REPLICATION	12	0.774594	1.62854	0.0125448	0.488069	1	3184
CMV_HCMV_TIMECOURSE_8HRS_UP	18	0.711291	1.61997	0.00869565	0.514365	1	461
PORE_COMPLEX	34	0.610104	1.61186	0.0122592	0.540732	1	5737
RNA_TRANSCRIPTION_REACTOME	36	0.597267	1.59183	0.00856164	0.64933	1	4745
DNA_INTEGRITY_CHECKPOINT	19	0.685525	1.5857	0.0206186	0.665653	1	3731
PHOSPHOINOSITIDE_BIOSYNTHETIC_PROCESS	21	0.667841	1.58469	0.00675676	0.645272	1	1552
RIBONUCLEOPROTEIN_COMPLEX	120	0.486423	1.58405	0.0015625	0.623454	1	6194
RNA_PROCESSING	144	0.483398	1.58293	0	0.606378	1	5683
TRANSLATION_INITIATION_FACTOR_ACTIVITY	16	0.714699	1.58287	0.0146252	0.584433	1	2953
NUCLEOTIDE_EXCISION_REPAIR	19	0.675206	1.57957	0.0219966	0.583053	1	2481
HSA04612_ANTIGEN_PROCESSING_AND_PRESENTATION	38	0.58346	1.57936	0.0102916	0.564384	1	3553
HSA00790_FOLATE_BIOSYNTHESIS	37	0.585483	1.57348	0.0192982	0.581705	1	4175
DNA_DEPENDENT_DNA_REPLICATION	47	0.567071	1.56848	0.0115512	0.596123	1	3569
RAY_P210_DIFF	48	0.561794	1.56635	0.00328407	0.590535	1	3306
UDP_GLYCOSYLTRANSFERASE_ACTIVITY	34	0.593291	1.56513	0.020202	0.580045	1	2608
RESPONSE_TO_DNA_DAMAGE_STIMULUS	139	0.473107	1.56497	0	0.563881	1	4175
ATRBRCAPATHWAY	20	0.653931	1.56265	0.0192644	0.560057	1	3731
NUCLEOLAR_PART	14	0.718844	1.56103	0.0198915	0.553939	1	6140
PROTEIN_RNA_COMPLEX_ASSEMBLY	48	0.558427	1.55816	0.0113452	0.555257	1	4825
PHOSPHOLIPASE_C_ACTIVATION	13	0.724208	1.55792	0.0211268	0.542202	1	5416
AD12_48HRS_DN	13	0.728844	1.55617	0.0240741	0.537038	1	1748
NOUZOVA_CPG_METHLTD	48	0.554962	1.55419	0.00521739	0.534012	1	3424
ZINC_ION_BINDING	73	0.518961	1.54887	0.00155763	0.548813	1	4842
HSA03030_DNA_POLYMERASE	23	0.647879	1.54163	0.0215054	0.575512	1	2969
PROTEIN_AMINO_ACID_ADP_RIBOSYLATION	10	0.774875	1.53963	0.0236794	0.573409	1	1826
MONOCYTEPATHWAY	10	0.762305	1.53874	0.0243446	0.565052	1	1125
WANG_MLL_CBP_VS_GMP_DN	44	0.559412	1.53633	0.0164474	0.565779	1	2562
RAS_GTPASE_BINDING	24	0.609547	1.53436	0.0130112	0.564138	1	4218
SPLICEOSOME	40	0.566395	1.53304	0.0117057	0.558956	1	4976
NEGATIVE_REGULATION_OF_DNA_METABOLIC_PROCESS	17	0.673649	1.53001	0.0254545	0.563396	1	3184
REGULATION_OF_TRANSLATIONAL_INITIATION	18	0.662816	1.52786	0.0316344	0.562781	1	4597
MMS_MOUSE_LYMPH_HIGH_4HRS_UP	36	0.573532	1.52691	0.0143627	0.556644	1	2894
IRITANI_ADPROX_VASC	137	0.464754	1.52548	0.00154799	0.55318	1	3508
HDACI_COLON_TSA2HRS_DN	18	0.660905	1.52443	0.0297203	0.547926	1	2953
DNA_HELICASE_ACTIVITY	22	0.64838	1.52404	0.0202578	0.539591	1	4175
MOREAUX_TACI_HI_VS_LOW_DN	139	0.460247	1.52057	0.00149254	0.548158	1	4119
TCYTOTOXICPATHWAY	10	0.753208	1.51917	0.0364299	0.545803	1	13
NUCLEAR_LUMEN	311	0.428462	1.51836	0	0.540434	1	5068
NOUZOVA_CPG_H4_UP	95	0.486412	1.51653	0.0032	0.54107	1	4174
DNA_DAMAGE_SIGNALING	90	0.481517	1.51433	0.00775194	0.542726	1	3940
HSA00240_PYRIMIDINE_METABOLISM	84	0.494101	1.51318	0.00161551	0.539398	1	3995
MANNOSYLTRANSFERASE_ACTIVITY	10	0.749077	1.51269	0.0460405	0.532644	1	1419
RESPONSE_TO_ENDOGENOUS_STIMULUS	169	0.44794	1.51244	0	0.525151	1	3841
H2O2_CSBRESCUED_C1_UP	41	0.557772	1.50833	0.0215232	0.536903	1	5068
REGULATION_OF_DNA_REPLICATION	18	0.648576	1.50558	0.0362069	0.542705	1	3569
HSA04115_P53_SIGNALING_PATHWAY	62	0.515352	1.50387	0.0128205	0.5431	1	1916
DNA_DAMAGE_CHECKPOINT	15	0.694952	1.50347	0.027972	0.536768	1	3731
CHEN_HOXA5_TARGETS_UP	167	0.44752	1.49902	0.00438597	0.5502	1	3901
MRNA_SPLICING	44	0.540717	1.49831	0.0226087	0.545476	1	4124
NUCLEAR_PORE	30	0.581216	1.49806	0.0333919	0.538671	1	5737
NUCLEAR_PART	475	0.407357	1.49756	0	0.533065	1	5068
RNA_SPLICING	75	0.492671	1.49735	0.00991735	0.526706	1	4976
CREB_BRAIN_2WKS_UP	23	0.610127	1.49645	0.0282686	0.523768	1	5153
HELICASE_ACTIVITY	45	0.541767	1.49458	0.0216667	0.524793	1	5214
DNA_METABOLIC_PROCESS	227	0.428804	1.49274	0.00140056	0.526155	1	4175
TRANSFERASE_ACTIVITY__TRANSFERRING_PENTOSYL_GROUPS	18	0.65132	1.48715	0.0433962	0.544931	1	1826
ENDORIBONUCLEASE_ACTIVITY	11	0.722014	1.48346	0.0498155	0.555	1	6005
TGFBETA_EARLY_UP	45	0.532107	1.47232	0.0387324	0.602512	1	2165
RESPONSE_TO_NUTRIENT	16	0.661019	1.47223	0.0520646	0.595147	1	2884
RNA_POLYMERASE_ACTIVITY	13	0.687986	1.47167	0.0565693	0.590169	1	5323
NUCLEASE_ACTIVITY	48	0.524554	1.4679	0.0193548	0.602217	1	4118
HSA00740_RIBOFLAVIN_METABOLISM	14	0.675247	1.46741	0.0438597	0.597083	1	1857
DEVELOPMENTAL_GROWTH	10	0.737105	1.46677	0.0463458	0.59325	1	1793
MMS_HUMAN_LYMPH_LOW_4HRS_DN	16	0.648208	1.46291	0.0535714	0.605958	1	3959
BCRABL_HL60_CDNA_DN	25	0.603001	1.46253	0.0413081	0.600626	1	3807
SARCOMAS_SCHWANNOMA_UP	11	0.699371	1.46206	0.0743363	0.595711	1	2293
DNA_REPLICATION	86	0.474574	1.46175	0.0119403	0.590205	1	4052
ER_NUCLEAR_SIGNALING_PATHWAY	13	0.677285	1.46131	0.0653357	0.585804	1	1076
BIOPOLYMER_CATABOLIC_PROCESS	98	0.464649	1.46061	0.0123457	0.582246	1	3923
STRESS_TPA_SPECIFIC_UP	38	0.539187	1.45847	0.0552677	0.586162	1	3279
DNA_DIRECTED_DNA_POLYMERASE_ACTIVITY	14	0.661752	1.45644	0.0598911	0.589562	1	1437
KANNAN_P53_UP	32	0.56739	1.44874	0.0459184	0.622857	1	3175
PENG_GLUTAMINE_DN	234	0.415416	1.44845	0.00285714	0.61736	1	5433
RADAEVA_IFNA_UP	42	0.533984	1.44845	0.0485437	0.610678	1	2778
MYOBLAST_DIFFERENTIATION	16	0.645691	1.4475	0.0587189	0.608498	1	2233
DNA_POLYMERASE_ACTIVITY	17	0.650409	1.447	0.0465116	0.604376	1	4384
MANALO_HYPOXIA_DN	78	0.470568	1.44466	0.0301003	0.609775	1	5032
LAL_KO_6MO_UP	59	0.499355	1.44425	0.0340909	0.605318	1	5431
LAL_KO_3MO_UP	44	0.522979	1.44373	0.0272572	0.601657	1	5431
3__5__EXONUCLEASE_ACTIVITY	13	0.667427	1.44314	0.0630631	0.59848	1	3558
P53_BRCA1_UP	32	0.550177	1.44311	0.0493197	0.59254	1	987
MOREAUX_TACI_HI_IN_PPC_UP	58	0.501003	1.44306	0.0176849	0.586824	1	6552
NAME	SIZE	ES	NES	NOM p-val	FDR q-val	FWER p-val	RANK AT MAX
XU_CBP_UP	29	0.7907	2.00704	0	0.00785961	0.009	2133
MRNA_PROCESSING_REACTOME	103	0.599607	1.89247	0	0.0518479	0.11	5043
NUCLEOLUS	94	0.599339	1.87672	0	0.0508073	0.16	6140
WIELAND_HEPATITIS_B_INDUCED	75	0.594789	1.7642	0	0.321616	0.767	3245
P53GENES_ALL	15	0.790517	1.76372	0.0018622	0.258852	0.77	987
CMV_HCMV_6HRS_UP	22	0.714518	1.70464	0.005291	0.558095	0.982	1748
TRANSLATION_REGULATOR_ACTIVITY	30	0.65559	1.69354	0.0108108	0.564678	0.99	2953
DNA_REPAIR	112	0.524522	1.68823	0	0.532298	0.991	4175
TRANSLATION_FACTOR_ACTIVITY__NUCLEIC_ACID_BINDING	28	0.666271	1.68795	0.00163666	0.474597	0.991	2953
CROONQUIST_RAS_STROMA_DN	19	0.716568	1.6839	0.00545455	0.452225	0.994	3963
CMV_UV-CMV_COMMON_HCMV_6HRS_UP	18	0.734846	1.68078	0.00356506	0.42568	0.994	1748
ZMPSTE24_KO_UP	30	0.657092	1.67895	0.00705467	0.400306	0.995	2014
PARP_KO_UP	29	0.640942	1.66597	0.00353982	0.443297	0.998	2520
TGFBETA_C2_UP	17	0.73381	1.661	0.0143627	0.44063	0.999	2109
UVB_NHEK1_C4	11	0.803543	1.65435	0.00701754	0.447478	0.999	2092
TRANSLATIONAL_INITIATION	23	0.6794	1.64495	0.00525394	0.473668	1	4597
RIBONUCLEOPROTEIN_COMPLEX_BIOGENESIS_AND_ASSEMBLY	61	0.558282	1.6411	0.00163132	0.469105	1	5214
HDACI_COLON_TSA30MIN_DN	10	0.80918	1.64048	0.0113852	0.446329	1	2027
NEGATIVE_REGULATION_OF_DNA_REPLICATION	12	0.774594	1.62854	0.0125448	0.488069	1	3184
CMV_HCMV_TIMECOURSE_8HRS_UP	18	0.711291	1.61997	0.00869565	0.514365	1	461
PORE_COMPLEX	34	0.610104	1.61186	0.0122592	0.540732	1	5737
RNA_TRANSCRIPTION_REACTOME	36	0.597267	1.59183	0.00856164	0.64933	1	4745
DNA_INTEGRITY_CHECKPOINT	19	0.685525	1.5857	0.0206186	0.665653	1	3731
PHOSPHOINOSITIDE_BIOSYNTHETIC_PROCESS	21	0.667841	1.58469	0.00675676	0.645272	1	1552
RIBONUCLEOPROTEIN_COMPLEX	120	0.486423	1.58405	0.0015625	0.623454	1	6194
RNA_PROCESSING	144	0.483398	1.58293	0	0.606378	1	5683
TRANSLATION_INITIATION_FACTOR_ACTIVITY	16	0.714699	1.58287	0.0146252	0.584433	1	2953
NUCLEOTIDE_EXCISION_REPAIR	19	0.675206	1.57957	0.0219966	0.583053	1	2481
HSA04612_ANTIGEN_PROCESSING_AND_PRESENTATION	38	0.58346	1.57936	0.0102916	0.564384	1	3553
HSA00790_FOLATE_BIOSYNTHESIS	37	0.585483	1.57348	0.0192982	0.581705	1	4175
DNA_DEPENDENT_DNA_REPLICATION	47	0.567071	1.56848	0.0115512	0.596123	1	3569
RAY_P210_DIFF	48	0.561794	1.56635	0.00328407	0.590535	1	3306
UDP_GLYCOSYLTRANSFERASE_ACTIVITY	34	0.593291	1.56513	0.020202	0.580045	1	2608
RESPONSE_TO_DNA_DAMAGE_STIMULUS	139	0.473107	1.56497	0	0.563881	1	4175
ATRBRCAPATHWAY	20	0.653931	1.56265	0.0192644	0.560057	1	3731
NUCLEOLAR_PART	14	0.718844	1.56103	0.0198915	0.553939	1	6140
PROTEIN_RNA_COMPLEX_ASSEMBLY	48	0.558427	1.55816	0.0113452	0.555257	1	4825
PHOSPHOLIPASE_C_ACTIVATION	13	0.724208	1.55792	0.0211268	0.542202	1	5416
AD12_48HRS_DN	13	0.728844	1.55617	0.0240741	0.537038	1	1748
NOUZOVA_CPG_METHLTD	48	0.554962	1.55419	0.00521739	0.534012	1	3424
ZINC_ION_BINDING	73	0.518961	1.54887	0.00155763	0.548813	1	4842
HSA03030_DNA_POLYMERASE	23	0.647879	1.54163	0.0215054	0.575512	1	2969
PROTEIN_AMINO_ACID_ADP_RIBOSYLATION	10	0.774875	1.53963	0.0236794	0.573409	1	1826
MONOCYTEPATHWAY	10	0.762305	1.53874	0.0243446	0.565052	1	1125
WANG_MLL_CBP_VS_GMP_DN	44	0.559412	1.53633	0.0164474	0.565779	1	2562
RAS_GTPASE_BINDING	24	0.609547	1.53436	0.0130112	0.564138	1	4218
SPLICEOSOME	40	0.566395	1.53304	0.0117057	0.558956	1	4976
NEGATIVE_REGULATION_OF_DNA_METABOLIC_PROCESS	17	0.673649	1.53001	0.0254545	0.563396	1	3184
REGULATION_OF_TRANSLATIONAL_INITIATION	18	0.662816	1.52786	0.0316344	0.562781	1	4597
MMS_MOUSE_LYMPH_HIGH_4HRS_UP	36	0.573532	1.52691	0.0143627	0.556644	1	2894
IRITANI_ADPROX_VASC	137	0.464754	1.52548	0.00154799	0.55318	1	3508
HDACI_COLON_TSA2HRS_DN	18	0.660905	1.52443	0.0297203	0.547926	1	2953
DNA_HELICASE_ACTIVITY	22	0.64838	1.52404	0.0202578	0.539591	1	4175
MOREAUX_TACI_HI_VS_LOW_DN	139	0.460247	1.52057	0.00149254	0.548158	1	4119
TCYTOTOXICPATHWAY	10	0.753208	1.51917	0.0364299	0.545803	1	13
NUCLEAR_LUMEN	311	0.428462	1.51836	0	0.540434	1	5068
NOUZOVA_CPG_H4_UP	95	0.486412	1.51653	0.0032	0.54107	1	4174
DNA_DAMAGE_SIGNALING	90	0.481517	1.51433	0.00775194	0.542726	1	3940
HSA00240_PYRIMIDINE_METABOLISM	84	0.494101	1.51318	0.00161551	0.539398	1	3995
MANNOSYLTRANSFERASE_ACTIVITY	10	0.749077	1.51269	0.0460405	0.532644	1	1419
RESPONSE_TO_ENDOGENOUS_STIMULUS	169	0.44794	1.51244	0	0.525151	1	3841
H2O2_CSBRESCUED_C1_UP	41	0.557772	1.50833	0.0215232	0.536903	1	5068
REGULATION_OF_DNA_REPLICATION	18	0.648576	1.50558	0.0362069	0.542705	1	3569
HSA04115_P53_SIGNALING_PATHWAY	62	0.515352	1.50387	0.0128205	0.5431	1	1916
DNA_DAMAGE_CHECKPOINT	15	0.694952	1.50347	0.027972	0.536768	1	3731
CHEN_HOXA5_TARGETS_UP	167	0.44752	1.49902	0.00438597	0.5502	1	3901
MRNA_SPLICING	44	0.540717	1.49831	0.0226087	0.545476	1	4124
NUCLEAR_PORE	30	0.581216	1.49806	0.0333919	0.538671	1	5737
NUCLEAR_PART	475	0.407357	1.49756	0	0.533065	1	5068
RNA_SPLICING	75	0.492671	1.49735	0.00991735	0.526706	1	4976
CREB_BRAIN_2WKS_UP	23	0.610127	1.49645	0.0282686	0.523768	1	5153
HELICASE_ACTIVITY	45	0.541767	1.49458	0.0216667	0.524793	1	5214
DNA_METABOLIC_PROCESS	227	0.428804	1.49274	0.00140056	0.526155	1	4175
TRANSFERASE_ACTIVITY__TRANSFERRING_PENTOSYL_GROUPS	18	0.65132	1.48715	0.0433962	0.544931	1	1826
ENDORIBONUCLEASE_ACTIVITY	11	0.722014	1.48346	0.0498155	0.555	1	6005
TGFBETA_EARLY_UP	45	0.532107	1.47232	0.0387324	0.602512	1	2165
RESPONSE_TO_NUTRIENT	16	0.661019	1.47223	0.0520646	0.595147	1	2884
RNA_POLYMERASE_ACTIVITY	13	0.687986	1.47167	0.0565693	0.590169	1	5323
NUCLEASE_ACTIVITY	48	0.524554	1.4679	0.0193548	0.602217	1	4118
HSA00740_RIBOFLAVIN_METABOLISM	14	0.675247	1.46741	0.0438597	0.597083	1	1857
DEVELOPMENTAL_GROWTH	10	0.737105	1.46677	0.0463458	0.59325	1	1793
MMS_HUMAN_LYMPH_LOW_4HRS_DN	16	0.648208	1.46291	0.0535714	0.605958	1	3959
BCRABL_HL60_CDNA_DN	25	0.603001	1.46253	0.0413081	0.600626	1	3807
SARCOMAS_SCHWANNOMA_UP	11	0.699371	1.46206	0.0743363	0.595711	1	2293
DNA_REPLICATION	86	0.474574	1.46175	0.0119403	0.590205	1	4052
ER_NUCLEAR_SIGNALING_PATHWAY	13	0.677285	1.46131	0.0653357	0.585804	1	1076
BIOPOLYMER_CATABOLIC_PROCESS	98	0.464649	1.46061	0.0123457	0.582246	1	3923
STRESS_TPA_SPECIFIC_UP	38	0.539187	1.45847	0.0552677	0.586162	1	3279
DNA_DIRECTED_DNA_POLYMERASE_ACTIVITY	14	0.661752	1.45644	0.0598911	0.589562	1	1437
KANNAN_P53_UP	32	0.56739	1.44874	0.0459184	0.622857	1	3175
PENG_GLUTAMINE_DN	234	0.415416	1.44845	0.00285714	0.61736	1	5433
RADAEVA_IFNA_UP	42	0.533984	1.44845	0.0485437	0.610678	1	2778
MYOBLAST_DIFFERENTIATION	16	0.645691	1.4475	0.0587189	0.608498	1	2233
DNA_POLYMERASE_ACTIVITY	17	0.650409	1.447	0.0465116	0.604376	1	4384
MANALO_HYPOXIA_DN	78	0.470568	1.44466	0.0301003	0.609775	1	5032
LAL_KO_6MO_UP	59	0.499355	1.44425	0.0340909	0.605318	1	5431
LAL_KO_3MO_UP	44	0.522979	1.44373	0.0272572	0.601657	1	5431
3__5__EXONUCLEASE_ACTIVITY	13	0.667427	1.44314	0.0630631	0.59848	1	3558
P53_BRCA1_UP	32	0.550177	1.44311	0.0493197	0.59254	1	987
MOREAUX_TACI_HI_IN_PPC_UP	58	0.501003	1.44306	0.0176849	0.586824	1	6552
NAME	SIZE	ES	NES	NOM p-val	FDR q-val	FWER p-val	RANK AT MAX
XU_CBP_UP	29	0.7907	2.00704	0	0.00785961	0.009	2133
MRNA_PROCESSING_REACTOME	103	0.599607	1.89247	0	0.0518479	0.11	5043
NUCLEOLUS	94	0.599339	1.87672	0	0.0508073	0.16	6140
WIELAND_HEPATITIS_B_INDUCED	75	0.594789	1.7642	0	0.321616	0.767	3245
P53GENES_ALL	15	0.790517	1.76372	0.0018622	0.258852	0.77	987
CMV_HCMV_6HRS_UP	22	0.714518	1.70464	0.005291	0.558095	0.982	1748
TRANSLATION_REGULATOR_ACTIVITY	30	0.65559	1.69354	0.0108108	0.564678	0.99	2953
DNA_REPAIR	112	0.524522	1.68823	0	0.532298	0.991	4175
TRANSLATION_FACTOR_ACTIVITY__NUCLEIC_ACID_BINDING	28	0.666271	1.68795	0.00163666	0.474597	0.991	2953
CROONQUIST_RAS_STROMA_DN	19	0.716568	1.6839	0.00545455	0.452225	0.994	3963
CMV_UV-CMV_COMMON_HCMV_6HRS_UP	18	0.734846	1.68078	0.00356506	0.42568	0.994	1748
ZMPSTE24_KO_UP	30	0.657092	1.67895	0.00705467	0.400306	0.995	2014
PARP_KO_UP	29	0.640942	1.66597	0.00353982	0.443297	0.998	2520
TGFBETA_C2_UP	17	0.73381	1.661	0.0143627	0.44063	0.999	2109
UVB_NHEK1_C4	11	0.803543	1.65435	0.00701754	0.447478	0.999	2092
TRANSLATIONAL_INITIATION	23	0.6794	1.64495	0.00525394	0.473668	1	4597
RIBONUCLEOPROTEIN_COMPLEX_BIOGENESIS_AND_ASSEMBLY	61	0.558282	1.6411	0.00163132	0.469105	1	5214
HDACI_COLON_TSA30MIN_DN	10	0.80918	1.64048	0.0113852	0.446329	1	2027
NEGATIVE_REGULATION_OF_DNA_REPLICATION	12	0.774594	1.62854	0.0125448	0.488069	1	3184
CMV_HCMV_TIMECOURSE_8HRS_UP	18	0.711291	1.61997	0.00869565	0.514365	1	461
PORE_COMPLEX	34	0.610104	1.61186	0.0122592	0.540732	1	5737
RNA_TRANSCRIPTION_REACTOME	36	0.597267	1.59183	0.00856164	0.64933	1	4745
DNA_INTEGRITY_CHECKPOINT	19	0.685525	1.5857	0.0206186	0.665653	1	3731
PHOSPHOINOSITIDE_BIOSYNTHETIC_PROCESS	21	0.667841	1.58469	0.00675676	0.645272	1	1552
RIBONUCLEOPROTEIN_COMPLEX	120	0.486423	1.58405	0.0015625	0.623454	1	6194
RNA_PROCESSING	144	0.483398	1.58293	0	0.606378	1	5683
TRANSLATION_INITIATION_FACTOR_ACTIVITY	16	0.714699	1.58287	0.0146252	0.584433	1	2953
NUCLEOTIDE_EXCISION_REPAIR	19	0.675206	1.57957	0.0219966	0.583053	1	2481
HSA04612_ANTIGEN_PROCESSING_AND_PRESENTATION	38	0.58346	1.57936	0.0102916	0.564384	1	3553
HSA00790_FOLATE_BIOSYNTHESIS	37	0.585483	1.57348	0.0192982	0.581705	1	4175
DNA_DEPENDENT_DNA_REPLICATION	47	0.567071	1.56848	0.0115512	0.596123	1	3569
RAY_P210_DIFF	48	0.561794	1.56635	0.00328407	0.590535	1	3306
UDP_GLYCOSYLTRANSFERASE_ACTIVITY	34	0.593291	1.56513	0.020202	0.580045	1	2608
RESPONSE_TO_DNA_DAMAGE_STIMULUS	139	0.473107	1.56497	0	0.563881	1	4175
ATRBRCAPATHWAY	20	0.653931	1.56265	0.0192644	0.560057	1	3731
NUCLEOLAR_PART	14	0.718844	1.56103	0.0198915	0.553939	1	6140
PROTEIN_RNA_COMPLEX_ASSEMBLY	48	0.558427	1.55816	0.0113452	0.555257	1	4825
PHOSPHOLIPASE_C_ACTIVATION	13	0.724208	1.55792	0.0211268	0.542202	1	5416
AD12_48HRS_DN	13	0.728844	1.55617	0.0240741	0.537038	1	1748
NOUZOVA_CPG_METHLTD	48	0.554962	1.55419	0.00521739	0.534012	1	3424
ZINC_ION_BINDING	73	0.518961	1.54887	0.00155763	0.548813	1	4842
HSA03030_DNA_POLYMERASE	23	0.647879	1.54163	0.0215054	0.575512	1	2969
PROTEIN_AMINO_ACID_ADP_RIBOSYLATION	10	0.774875	1.53963	0.0236794	0.573409	1	1826
MONOCYTEPATHWAY	10	0.762305	1.53874	0.0243446	0.565052	1	1125
WANG_MLL_CBP_VS_GMP_DN	44	0.559412	1.53633	0.0164474	0.565779	1	2562
RAS_GTPASE_BINDING	24	0.609547	1.53436	0.0130112	0.564138	1	4218
SPLICEOSOME	40	0.566395	1.53304	0.0117057	0.558956	1	4976
NEGATIVE_REGULATION_OF_DNA_METABOLIC_PROCESS	17	0.673649	1.53001	0.0254545	0.563396	1	3184
REGULATION_OF_TRANSLATIONAL_INITIATION	18	0.662816	1.52786	0.0316344	0.562781	1	4597
MMS_MOUSE_LYMPH_HIGH_4HRS_UP	36	0.573532	1.52691	0.0143627	0.556644	1	2894
IRITANI_ADPROX_VASC	137	0.464754	1.52548	0.00154799	0.55318	1	3508
HDACI_COLON_TSA2HRS_DN	18	0.660905	1.52443	0.0297203	0.547926	1	2953
DNA_HELICASE_ACTIVITY	22	0.64838	1.52404	0.0202578	0.539591	1	4175
MOREAUX_TACI_HI_VS_LOW_DN	139	0.460247	1.52057	0.00149254	0.548158	1	4119
TCYTOTOXICPATHWAY	10	0.753208	1.51917	0.0364299	0.545803	1	13
NUCLEAR_LUMEN	311	0.428462	1.51836	0	0.540434	1	5068
NOUZOVA_CPG_H4_UP	95	0.486412	1.51653	0.0032	0.54107	1	4174
DNA_DAMAGE_SIGNALING	90	0.481517	1.51433	0.00775194	0.542726	1	3940
HSA00240_PYRIMIDINE_METABOLISM	84	0.494101	1.51318	0.00161551	0.539398	1	3995
MANNOSYLTRANSFERASE_ACTIVITY	10	0.749077	1.51269	0.0460405	0.532644	1	1419
RESPONSE_TO_ENDOGENOUS_STIMULUS	169	0.44794	1.51244	0	0.525151	1	3841
H2O2_CSBRESCUED_C1_UP	41	0.557772	1.50833	0.0215232	0.536903	1	5068
REGULATION_OF_DNA_REPLICATION	18	0.648576	1.50558	0.0362069	0.542705	1	3569
HSA04115_P53_SIGNALING_PATHWAY	62	0.515352	1.50387	0.0128205	0.5431	1	1916
DNA_DAMAGE_CHECKPOINT	15	0.694952	1.50347	0.027972	0.536768	1	3731
CHEN_HOXA5_TARGETS_UP	167	0.44752	1.49902	0.00438597	0.5502	1	3901
MRNA_SPLICING	44	0.540717	1.49831	0.0226087	0.545476	1	4124
NUCLEAR_PORE	30	0.581216	1.49806	0.0333919	0.538671	1	5737
NUCLEAR_PART	475	0.407357	1.49756	0	0.533065	1	5068
RNA_SPLICING	75	0.492671	1.49735	0.00991735	0.526706	1	4976
CREB_BRAIN_2WKS_UP	23	0.610127	1.49645	0.0282686	0.523768	1	5153
HELICASE_ACTIVITY	45	0.541767	1.49458	0.0216667	0.524793	1	5214
DNA_METABOLIC_PROCESS	227	0.428804	1.49274	0.00140056	0.526155	1	4175
TRANSFERASE_ACTIVITY__TRANSFERRING_PENTOSYL_GROUPS	18	0.65132	1.48715	0.0433962	0.544931	1	1826
ENDORIBONUCLEASE_ACTIVITY	11	0.722014	1.48346	0.0498155	0.555	1	6005
TGFBETA_EARLY_UP	45	0.532107	1.47232	0.0387324	0.602512	1	2165
RESPONSE_TO_NUTRIENT	16	0.661019	1.47223	0.0520646	0.595147	1	2884
RNA_POLYMERASE_ACTIVITY	13	0.687986	1.47167	0.0565693	0.590169	1	5323
NUCLEASE_ACTIVITY	48	0.524554	1.4679	0.0193548	0.602217	1	4118
HSA00740_RIBOFLAVIN_METABOLISM	14	0.675247	1.46741	0.0438597	0.597083	1	1857
DEVELOPMENTAL_GROWTH	10	0.737105	1.46677	0.0463458	0.59325	1	1793
MMS_HUMAN_LYMPH_LOW_4HRS_DN	16	0.648208	1.46291	0.0535714	0.605958	1	3959
BCRABL_HL60_CDNA_DN	25	0.603001	1.46253	0.0413081	0.600626	1	3807
SARCOMAS_SCHWANNOMA_UP	11	0.699371	1.46206	0.0743363	0.595711	1	2293
DNA_REPLICATION	86	0.474574	1.46175	0.0119403	0.590205	1	4052
ER_NUCLEAR_SIGNALING_PATHWAY	13	0.677285	1.46131	0.0653357	0.585804	1	1076
BIOPOLYMER_CATABOLIC_PROCESS	98	0.464649	1.46061	0.0123457	0.582246	1	3923
STRESS_TPA_SPECIFIC_UP	38	0.539187	1.45847	0.0552677	0.586162	1	3279
DNA_DIRECTED_DNA_POLYMERASE_ACTIVITY	14	0.661752	1.45644	0.0598911	0.589562	1	1437
KANNAN_P53_UP	32	0.56739	1.44874	0.0459184	0.622857	1	3175
PENG_GLUTAMINE_DN	234	0.415416	1.44845	0.00285714	0.61736	1	5433
RADAEVA_IFNA_UP	42	0.533984	1.44845	0.0485437	0.610678	1	2778
MYOBLAST_DIFFERENTIATION	16	0.645691	1.4475	0.0587189	0.608498	1	2233
DNA_POLYMERASE_ACTIVITY	17	0.650409	1.447	0.0465116	0.604376	1	4384
MANALO_HYPOXIA_DN	78	0.470568	1.44466	0.0301003	0.609775	1	5032
LAL_KO_6MO_UP	59	0.499355	1.44425	0.0340909	0.605318	1	5431
LAL_KO_3MO_UP	44	0.522979	1.44373	0.0272572	0.601657	1	5431
3__5__EXONUCLEASE_ACTIVITY	13	0.667427	1.44314	0.0630631	0.59848	1	3558
P53_BRCA1_UP	32	0.550177	1.44311	0.0493197	0.59254	1	987
MOREAUX_TACI_HI_IN_PPC_UP	58	0.501003	1.44306	0.0176849	0.586824	1	6552
NAME	SIZE	ES	NES	NOM p-val	FDR q-val	FWER p-val	RANK AT MAX
XU_CBP_UP	29	0.7907	2.00704	0	0.00785961	0.009	2133
MRNA_PROCESSING_REACTOME	103	0.599607	1.89247	0	0.0518479	0.11	5043
NUCLEOLUS	94	0.599339	1.87672	0	0.0508073	0.16	6140
WIELAND_HEPATITIS_B_INDUCED	75	0.594789	1.7642	0	0.321616	0.767	3245
P53GENES_ALL	15	0.790517	1.76372	0.0018622	0.258852	0.77	987
CMV_HCMV_6HRS_UP	22	0.714518	1.70464	0.005291	0.558095	0.982	1748
TRANSLATION_REGULATOR_ACTIVITY	30	0.65559	1.69354	0.0108108	0.564678	0.99	2953
DNA_REPAIR	112	0.524522	1.68823	0	0.532298	0.991	4175
TRANSLATION_FACTOR_ACTIVITY__NUCLEIC_ACID_BINDING	28	0.666271	1.68795	0.00163666	0.474597	0.991	2953
CROONQUIST_RAS_STROMA_DN	19	0.716568	1.6839	0.00545455	0.452225	0.994	3963
CMV_UV-CMV_COMMON_HCMV_6HRS_UP	18	0.734846	1.68078	0.00356506	0.42568	0.994	1748
ZMPSTE24_KO_UP	30	0.657092	1.67895	0.00705467	0.400306	0.995	2014
PARP_KO_UP	29	0.640942	1.66597	0.00353982	0.443297	0.998	2520
TGFBETA_C2_UP	17	0.73381	1.661	0.0143627	0.44063	0.999	2109
UVB_NHEK1_C4	11	0.803543	1.65435	0.00701754	0.447478	0.999	2092
TRANSLATIONAL_INITIATION	23	0.6794	1.64495	0.00525394	0.473668	1	4597
RIBONUCLEOPROTEIN_COMPLEX_BIOGENESIS_AND_ASSEMBLY	61	0.558282	1.6411	0.00163132	0.469105	1	5214
HDACI_COLON_TSA30MIN_DN	10	0.80918	1.64048	0.0113852	0.446329	1	2027
NEGATIVE_REGULATION_OF_DNA_REPLICATION	12	0.774594	1.62854	0.0125448	0.488069	1	3184
CMV_HCMV_TIMECOURSE_8HRS_UP	18	0.711291	1.61997	0.00869565	0.514365	1	461
PORE_COMPLEX	34	0.610104	1.61186	0.0122592	0.540732	1	5737
RNA_TRANSCRIPTION_REACTOME	36	0.597267	1.59183	0.00856164	0.64933	1	4745
DNA_INTEGRITY_CHECKPOINT	19	0.685525	1.5857	0.0206186	0.665653	1	3731
PHOSPHOINOSITIDE_BIOSYNTHETIC_PROCESS	21	0.667841	1.58469	0.00675676	0.645272	1	1552
RIBONUCLEOPROTEIN_COMPLEX	120	0.486423	1.58405	0.0015625	0.623454	1	6194
RNA_PROCESSING	144	0.483398	1.58293	0	0.606378	1	5683
TRANSLATION_INITIATION_FACTOR_ACTIVITY	16	0.714699	1.58287	0.0146252	0.584433	1	2953
NUCLEOTIDE_EXCISION_REPAIR	19	0.675206	1.57957	0.0219966	0.583053	1	2481
HSA04612_ANTIGEN_PROCESSING_AND_PRESENTATION	38	0.58346	1.57936	0.0102916	0.564384	1	3553
HSA00790_FOLATE_BIOSYNTHESIS	37	0.585483	1.57348	0.0192982	0.581705	1	4175
DNA_DEPENDENT_DNA_REPLICATION	47	0.567071	1.56848	0.0115512	0.596123	1	3569
RAY_P210_DIFF	48	0.561794	1.56635	0.00328407	0.590535	1	3306
UDP_GLYCOSYLTRANSFERASE_ACTIVITY	34	0.593291	1.56513	0.020202	0.580045	1	2608
RESPONSE_TO_DNA_DAMAGE_STIMULUS	139	0.473107	1.56497	0	0.563881	1	4175
ATRBRCAPATHWAY	20	0.653931	1.56265	0.0192644	0.560057	1	3731
NUCLEOLAR_PART	14	0.718844	1.56103	0.0198915	0.553939	1	6140
PROTEIN_RNA_COMPLEX_ASSEMBLY	48	0.558427	1.55816	0.0113452	0.555257	1	4825
PHOSPHOLIPASE_C_ACTIVATION	13	0.724208	1.55792	0.0211268	0.542202	1	5416
AD12_48HRS_DN	13	0.728844	1.55617	0.0240741	0.537038	1	1748
NOUZOVA_CPG_METHLTD	48	0.554962	1.55419	0.00521739	0.534012	1	3424
ZINC_ION_BINDING	73	0.518961	1.54887	0.00155763	0.548813	1	4842
HSA03030_DNA_POLYMERASE	23	0.647879	1.54163	0.0215054	0.575512	1	2969
PROTEIN_AMINO_ACID_ADP_RIBOSYLATION	10	0.774875	1.53963	0.0236794	0.573409	1	1826
MONOCYTEPATHWAY	10	0.762305	1.53874	0.0243446	0.565052	1	1125
WANG_MLL_CBP_VS_GMP_DN	44	0.559412	1.53633	0.0164474	0.565779	1	2562
RAS_GTPASE_BINDING	24	0.609547	1.53436	0.0130112	0.564138	1	4218
SPLICEOSOME	40	0.566395	1.53304	0.0117057	0.558956	1	4976
NEGATIVE_REGULATION_OF_DNA_METABOLIC_PROCESS	17	0.673649	1.53001	0.0254545	0.563396	1	3184
REGULATION_OF_TRANSLATIONAL_INITIATION	18	0.662816	1.52786	0.0316344	0.562781	1	4597
MMS_MOUSE_LYMPH_HIGH_4HRS_UP	36	0.573532	1.52691	0.0143627	0.556644	1	2894
IRITANI_ADPROX_VASC	137	0.464754	1.52548	0.00154799	0.55318	1	3508
HDACI_COLON_TSA2HRS_DN	18	0.660905	1.52443	0.0297203	0.547926	1	2953
DNA_HELICASE_ACTIVITY	22	0.64838	1.52404	0.0202578	0.539591	1	4175
MOREAUX_TACI_HI_VS_LOW_DN	139	0.460247	1.52057	0.00149254	0.548158	1	4119
TCYTOTOXICPATHWAY	10	0.753208	1.51917	0.0364299	0.545803	1	13
NUCLEAR_LUMEN	311	0.428462	1.51836	0	0.540434	1	5068
NOUZOVA_CPG_H4_UP	95	0.486412	1.51653	0.0032	0.54107	1	4174
DNA_DAMAGE_SIGNALING	90	0.481517	1.51433	0.00775194	0.542726	1	3940
HSA00240_PYRIMIDINE_METABOLISM	84	0.494101	1.51318	0.00161551	0.539398	1	3995
MANNOSYLTRANSFERASE_ACTIVITY	10	0.749077	1.51269	0.0460405	0.532644	1	1419
RESPONSE_TO_ENDOGENOUS_STIMULUS	169	0.44794	1.51244	0	0.525151	1	3841
H2O2_CSBRESCUED_C1_UP	41	0.557772	1.50833	0.0215232	0.536903	1	5068
REGULATION_OF_DNA_REPLICATION	18	0.648576	1.50558	0.0362069	0.542705	1	3569
HSA04115_P53_SIGNALING_PATHWAY	62	0.515352	1.50387	0.0128205	0.5431	1	1916
DNA_DAMAGE_CHECKPOINT	15	0.694952	1.50347	0.027972	0.536768	1	3731
CHEN_HOXA5_TARGETS_UP	167	0.44752	1.49902	0.00438597	0.5502	1	3901
MRNA_SPLICING	44	0.540717	1.49831	0.0226087	0.545476	1	4124
NUCLEAR_PORE	30	0.581216	1.49806	0.0333919	0.538671	1	5737
NUCLEAR_PART	475	0.407357	1.49756	0	0.533065	1	5068
RNA_SPLICING	75	0.492671	1.49735	0.00991735	0.526706	1	4976
CREB_BRAIN_2WKS_UP	23	0.610127	1.49645	0.0282686	0.523768	1	5153
HELICASE_ACTIVITY	45	0.541767	1.49458	0.0216667	0.524793	1	5214
DNA_METABOLIC_PROCESS	227	0.428804	1.49274	0.00140056	0.526155	1	4175
TRANSFERASE_ACTIVITY__TRANSFERRING_PENTOSYL_GROUPS	18	0.65132	1.48715	0.0433962	0.544931	1	1826
ENDORIBONUCLEASE_ACTIVITY	11	0.722014	1.48346	0.0498155	0.555	1	6005
TGFBETA_EARLY_UP	45	0.532107	1.47232	0.0387324	0.602512	1	2165
RESPONSE_TO_NUTRIENT	16	0.661019	1.47223	0.0520646	0.595147	1	2884
RNA_POLYMERASE_ACTIVITY	13	0.687986	1.47167	0.0565693	0.590169	1	5323
NUCLEASE_ACTIVITY	48	0.524554	1.4679	0.0193548	0.602217	1	4118
HSA00740_RIBOFLAVIN_METABOLISM	14	0.675247	1.46741	0.0438597	0.597083	1	1857
DEVELOPMENTAL_GROWTH	10	0.737105	1.46677	0.0463458	0.59325	1	1793
MMS_HUMAN_LYMPH_LOW_4HRS_DN	16	0.648208	1.46291	0.0535714	0.605958	1	3959
BCRABL_HL60_CDNA_DN	25	0.603001	1.46253	0.0413081	0.600626	1	3807
SARCOMAS_SCHWANNOMA_UP	11	0.699371	1.46206	0.0743363	0.595711	1	2293
DNA_REPLICATION	86	0.474574	1.46175	0.0119403	0.590205	1	4052
ER_NUCLEAR_SIGNALING_PATHWAY	13	0.677285	1.46131	0.0653357	0.585804	1	1076
BIOPOLYMER_CATABOLIC_PROCESS	98	0.464649	1.46061	0.0123457	0.582246	1	3923
STRESS_TPA_SPECIFIC_UP	38	0.539187	1.45847	0.0552677	0.586162	1	3279
DNA_DIRECTED_DNA_POLYMERASE_ACTIVITY	14	0.661752	1.45644	0.0598911	0.589562	1	1437
KANNAN_P53_UP	32	0.56739	1.44874	0.0459184	0.622857	1	3175
PENG_GLUTAMINE_DN	234	0.415416	1.44845	0.00285714	0.61736	1	5433
RADAEVA_IFNA_UP	42	0.533984	1.44845	0.0485437	0.610678	1	2778
MYOBLAST_DIFFERENTIATION	16	0.645691	1.4475	0.0587189	0.608498	1	2233
DNA_POLYMERASE_ACTIVITY	17	0.650409	1.447	0.0465116	0.604376	1	4384
MANALO_HYPOXIA_DN	78	0.470568	1.44466	0.0301003	0.609775	1	5032
LAL_KO_6MO_UP	59	0.499355	1.44425	0.0340909	0.605318	1	5431
LAL_KO_3MO_UP	44	0.522979	1.44373	0.0272572	0.601657	1	5431
3__5__EXONUCLEASE_ACTIVITY	13	0.667427	1.44314	0.0630631	0.59848	1	3558
P53_BRCA1_UP	32	0.550177	1.44311	0.0493197	0.59254	1	987
MOREAUX_TACI_HI_IN_PPC_UP	58	0.501003	1.44306	0.0176849	0.586824	1	6552
NAME	SIZE	ES	NES	NOM p-val	FDR q-val	FWER p-val	RANK AT MAX
XU_CBP_UP	29	0.7907	2.00704	0	0.00785961	0.009	2133
MRNA_PROCESSING_REACTOME	103	0.599607	1.89247	0	0.0518479	0.11	5043
NUCLEOLUS	94	0.599339	1.87672	0	0.0508073	0.16	6140
WIELAND_HEPATITIS_B_INDUCED	75	0.594789	1.7642	0	0.321616	0.767	3245
P53GENES_ALL	15	0.790517	1.76372	0.0018622	0.258852	0.77	987
CMV_HCMV_6HRS_UP	22	0.714518	1.70464	0.005291	0.558095	0.982	1748
TRANSLATION_REGULATOR_ACTIVITY	30	0.65559	1.69354	0.0108108	0.564678	0.99	2953
DNA_REPAIR	112	0.524522	1.68823	0	0.532298	0.991	4175
TRANSLATION_FACTOR_ACTIVITY__NUCLEIC_ACID_BINDING	28	0.666271	1.68795	0.00163666	0.474597	0.991	2953
CROONQUIST_RAS_STROMA_DN	19	0.716568	1.6839	0.00545455	0.452225	0.994	3963
CMV_UV-CMV_COMMON_HCMV_6HRS_UP	18	0.734846	1.68078	0.00356506	0.42568	0.994	1748
ZMPSTE24_KO_UP	30	0.657092	1.67895	0.00705467	0.400306	0.995	2014
PARP_KO_UP	29	0.640942	1.66597	0.00353982	0.443297	0.998	2520
TGFBETA_C2_UP	17	0.73381	1.661	0.0143627	0.44063	0.999	2109
UVB_NHEK1_C4	11	0.803543	1.65435	0.00701754	0.447478	0.999	2092
TRANSLATIONAL_INITIATION	23	0.6794	1.64495	0.00525394	0.473668	1	4597
RIBONUCLEOPROTEIN_COMPLEX_BIOGENESIS_AND_ASSEMBLY	61	0.558282	1.6411	0.00163132	0.469105	1	5214
HDACI_COLON_TSA30MIN_DN	10	0.80918	1.64048	0.0113852	0.446329	1	2027
NEGATIVE_REGULATION_OF_DNA_REPLICATION	12	0.774594	1.62854	0.0125448	0.488069	1	3184
CMV_HCMV_TIMECOURSE_8HRS_UP	18	0.711291	1.61997	0.00869565	0.514365	1	461
PORE_COMPLEX	34	0.610104	1.61186	0.0122592	0.540732	1	5737
RNA_TRANSCRIPTION_REACTOME	36	0.597267	1.59183	0.00856164	0.64933	1	4745
DNA_INTEGRITY_CHECKPOINT	19	0.685525	1.5857	0.0206186	0.665653	1	3731
PHOSPHOINOSITIDE_BIOSYNTHETIC_PROCESS	21	0.667841	1.58469	0.00675676	0.645272	1	1552
RIBONUCLEOPROTEIN_COMPLEX	120	0.486423	1.58405	0.0015625	0.623454	1	6194
RNA_PROCESSING	144	0.483398	1.58293	0	0.606378	1	5683
TRANSLATION_INITIATION_FACTOR_ACTIVITY	16	0.714699	1.58287	0.0146252	0.584433	1	2953
NUCLEOTIDE_EXCISION_REPAIR	19	0.675206	1.57957	0.0219966	0.583053	1	2481
HSA04612_ANTIGEN_PROCESSING_AND_PRESENTATION	38	0.58346	1.57936	0.0102916	0.564384	1	3553
HSA00790_FOLATE_BIOSYNTHESIS	37	0.585483	1.57348	0.0192982	0.581705	1	4175
DNA_DEPENDENT_DNA_REPLICATION	47	0.567071	1.56848	0.0115512	0.596123	1	3569
RAY_P210_DIFF	48	0.561794	1.56635	0.00328407	0.590535	1	3306
UDP_GLYCOSYLTRANSFERASE_ACTIVITY	34	0.593291	1.56513	0.020202	0.580045	1	2608
RESPONSE_TO_DNA_DAMAGE_STIMULUS	139	0.473107	1.56497	0	0.563881	1	4175
ATRBRCAPATHWAY	20	0.653931	1.56265	0.0192644	0.560057	1	3731
NUCLEOLAR_PART	14	0.718844	1.56103	0.0198915	0.553939	1	6140
PROTEIN_RNA_COMPLEX_ASSEMBLY	48	0.558427	1.55816	0.0113452	0.555257	1	4825
PHOSPHOLIPASE_C_ACTIVATION	13	0.724208	1.55792	0.0211268	0.542202	1	5416
AD12_48HRS_DN	13	0.728844	1.55617	0.0240741	0.537038	1	1748
NOUZOVA_CPG_METHLTD	48	0.554962	1.55419	0.00521739	0.534012	1	3424
ZINC_ION_BINDING	73	0.518961	1.54887	0.00155763	0.548813	1	4842
HSA03030_DNA_POLYMERASE	23	0.647879	1.54163	0.0215054	0.575512	1	2969
PROTEIN_AMINO_ACID_ADP_RIBOSYLATION	10	0.774875	1.53963	0.0236794	0.573409	1	1826
MONOCYTEPATHWAY	10	0.762305	1.53874	0.0243446	0.565052	1	1125
WANG_MLL_CBP_VS_GMP_DN	44	0.559412	1.53633	0.0164474	0.565779	1	2562
RAS_GTPASE_BINDING	24	0.609547	1.53436	0.0130112	0.564138	1	4218
SPLICEOSOME	40	0.566395	1.53304	0.0117057	0.558956	1	4976
NEGATIVE_REGULATION_OF_DNA_METABOLIC_PROCESS	17	0.673649	1.53001	0.0254545	0.563396	1	3184
REGULATION_OF_TRANSLATIONAL_INITIATION	18	0.662816	1.52786	0.0316344	0.562781	1	4597
MMS_MOUSE_LYMPH_HIGH_4HRS_UP	36	0.573532	1.52691	0.0143627	0.556644	1	2894
IRITANI_ADPROX_VASC	137	0.464754	1.52548	0.00154799	0.55318	1	3508
HDACI_COLON_TSA2HRS_DN	18	0.660905	1.52443	0.0297203	0.547926	1	2953
DNA_HELICASE_ACTIVITY	22	0.64838	1.52404	0.0202578	0.539591	1	4175
MOREAUX_TACI_HI_VS_LOW_DN	139	0.460247	1.52057	0.00149254	0.548158	1	4119
TCYTOTOXICPATHWAY	10	0.753208	1.51917	0.0364299	0.545803	1	13
NUCLEAR_LUMEN	311	0.428462	1.51836	0	0.540434	1	5068
NOUZOVA_CPG_H4_UP	95	0.486412	1.51653	0.0032	0.54107	1	4174
DNA_DAMAGE_SIGNALING	90	0.481517	1.51433	0.00775194	0.542726	1	3940
HSA00240_PYRIMIDINE_METABOLISM	84	0.494101	1.51318	0.00161551	0.539398	1	3995
MANNOSYLTRANSFERASE_ACTIVITY	10	0.749077	1.51269	0.0460405	0.532644	1	1419
RESPONSE_TO_ENDOGENOUS_STIMULUS	169	0.44794	1.51244	0	0.525151	1	3841
H2O2_CSBRESCUED_C1_UP	41	0.557772	1.50833	0.0215232	0.536903	1	5068
REGULATION_OF_DNA_REPLICATION	18	0.648576	1.50558	0.0362069	0.542705	1	3569
HSA04115_P53_SIGNALING_PATHWAY	62	0.515352	1.50387	0.0128205	0.5431	1	1916
DNA_DAMAGE_CHECKPOINT	15	0.694952	1.50347	0.027972	0.536768	1	3731
CHEN_HOXA5_TARGETS_UP	167	0.44752	1.49902	0.00438597	0.5502	1	3901
MRNA_SPLICING	44	0.540717	1.49831	0.0226087	0.545476	1	4124
NUCLEAR_PORE	30	0.581216	1.49806	0.0333919	0.538671	1	5737
NUCLEAR_PART	475	0.407357	1.49756	0	0.533065	1	5068
RNA_SPLICING	75	0.492671	1.49735	0.00991735	0.526706	1	4976
CREB_BRAIN_2WKS_UP	23	0.610127	1.49645	0.0282686	0.523768	1	5153
HELICASE_ACTIVITY	45	0.541767	1.49458	0.0216667	0.524793	1	5214
DNA_METABOLIC_PROCESS	227	0.428804	1.49274	0.00140056	0.526155	1	4175
TRANSFERASE_ACTIVITY__TRANSFERRING_PENTOSYL_GROUPS	18	0.65132	1.48715	0.0433962	0.544931	1	1826
ENDORIBONUCLEASE_ACTIVITY	11	0.722014	1.48346	0.0498155	0.555	1	6005
TGFBETA_EARLY_UP	45	0.532107	1.47232	0.0387324	0.602512	1	2165
RESPONSE_TO_NUTRIENT	16	0.661019	1.47223	0.0520646	0.595147	1	2884
RNA_POLYMERASE_ACTIVITY	13	0.687986	1.47167	0.0565693	0.590169	1	5323
NUCLEASE_ACTIVITY	48	0.524554	1.4679	0.0193548	0.602217	1	4118
HSA00740_RIBOFLAVIN_METABOLISM	14	0.675247	1.46741	0.0438597	0.597083	1	1857
DEVELOPMENTAL_GROWTH	10	0.737105	1.46677	0.0463458	0.59325	1	1793
MMS_HUMAN_LYMPH_LOW_4HRS_DN	16	0.648208	1.46291	0.0535714	0.605958	1	3959
BCRABL_HL60_CDNA_DN	25	0.603001	1.46253	0.0413081	0.600626	1	3807
SARCOMAS_SCHWANNOMA_UP	11	0.699371	1.46206	0.0743363	0.595711	1	2293
DNA_REPLICATION	86	0.474574	1.46175	0.0119403	0.590205	1	4052
ER_NUCLEAR_SIGNALING_PATHWAY	13	0.677285	1.46131	0.0653357	0.585804	1	1076
BIOPOLYMER_CATABOLIC_PROCESS	98	0.464649	1.46061	0.0123457	0.582246	1	3923
STRESS_TPA_SPECIFIC_UP	38	0.539187	1.45847	0.0552677	0.586162	1	3279
DNA_DIRECTED_DNA_POLYMERASE_ACTIVITY	14	0.661752	1.45644	0.0598911	0.589562	1	1437
KANNAN_P53_UP	32	0.56739	1.44874	0.0459184	0.622857	1	3175
PENG_GLUTAMINE_DN	234	0.415416	1.44845	0.00285714	0.61736	1	5433
RADAEVA_IFNA_UP	42	0.533984	1.44845	0.0485437	0.610678	1	2778
MYOBLAST_DIFFERENTIATION	16	0.645691	1.4475	0.0587189	0.608498	1	2233
DNA_POLYMERASE_ACTIVITY	17	0.650409	1.447	0.0465116	0.604376	1	4384
MANALO_HYPOXIA_DN	78	0.470568	1.44466	0.0301003	0.609775	1	5032
LAL_KO_6MO_UP	59	0.499355	1.44425	0.0340909	0.605318	1	5431
LAL_KO_3MO_UP	44	0.522979	1.44373	0.0272572	0.601657	1	5431
3__5__EXONUCLEASE_ACTIVITY	13	0.667427	1.44314	0.0630631	0.59848	1	3558
P53_BRCA1_UP	32	0.550177	1.44311	0.0493197	0.59254	1	987
MOREAUX_TACI_HI_IN_PPC_UP	58	0.501003	1.44306	0.0176849	0.586824	1	6552
NAME	SIZE	ES	NES	NOM p-val	FDR q-val	FWER p-val	RANK AT MAX
XU_CBP_UP	29	0.7907	2.00704	0	0.00785961	0.009	2133
MRNA_PROCESSING_REACTOME	103	0.599607	1.89247	0	0.0518479	0.11	5043
NUCLEOLUS	94	0.599339	1.87672	0	0.0508073	0.16	6140
WIELAND_HEPATITIS_B_INDUCED	75	0.594789	1.7642	0	0.321616	0.767	3245
P53GENES_ALL	15	0.790517	1.76372	0.0018622	0.258852	0.77	987
CMV_HCMV_6HRS_UP	22	0.714518	1.70464	0.005291	0.558095	0.982	1748
TRANSLATION_REGULATOR_ACTIVITY	30	0.65559	1.69354	0.0108108	0.564678	0.99	2953
DNA_REPAIR	112	0.524522	1.68823	0	0.532298	0.991	4175
TRANSLATION_FACTOR_ACTIVITY__NUCLEIC_ACID_BINDING	28	0.666271	1.68795	0.00163666	0.474597	0.991	2953
CROONQUIST_RAS_STROMA_DN	19	0.716568	1.6839	0.00545455	0.452225	0.994	3963
CMV_UV-CMV_COMMON_HCMV_6HRS_UP	18	0.734846	1.68078	0.00356506	0.42568	0.994	1748
ZMPSTE24_KO_UP	30	0.657092	1.67895	0.00705467	0.400306	0.995	2014
PARP_KO_UP	29	0.640942	1.66597	0.00353982	0.443297	0.998	2520
TGFBETA_C2_UP	17	0.73381	1.661	0.0143627	0.44063	0.999	2109
UVB_NHEK1_C4	11	0.803543	1.65435	0.00701754	0.447478	0.999	2092
TRANSLATIONAL_INITIATION	23	0.6794	1.64495	0.00525394	0.473668	1	4597
RIBONUCLEOPROTEIN_COMPLEX_BIOGENESIS_AND_ASSEMBLY	61	0.558282	1.6411	0.00163132	0.469105	1	5214
HDACI_COLON_TSA30MIN_DN	10	0.80918	1.64048	0.0113852	0.446329	1	2027
NEGATIVE_REGULATION_OF_DNA_REPLICATION	12	0.774594	1.62854	0.0125448	0.488069	1	3184
CMV_HCMV_TIMECOURSE_8HRS_UP	18	0.711291	1.61997	0.00869565	0.514365	1	461
PORE_COMPLEX	34	0.610104	1.61186	0.0122592	0.540732	1	5737
RNA_TRANSCRIPTION_REACTOME	36	0.597267	1.59183	0.00856164	0.64933	1	4745
DNA_INTEGRITY_CHECKPOINT	19	0.685525	1.5857	0.0206186	0.665653	1	3731
PHOSPHOINOSITIDE_BIOSYNTHETIC_PROCESS	21	0.667841	1.58469	0.00675676	0.645272	1	1552
RIBONUCLEOPROTEIN_COMPLEX	120	0.486423	1.58405	0.0015625	0.623454	1	6194
RNA_PROCESSING	144	0.483398	1.58293	0	0.606378	1	5683
TRANSLATION_INITIATION_FACTOR_ACTIVITY	16	0.714699	1.58287	0.0146252	0.584433	1	2953
NUCLEOTIDE_EXCISION_REPAIR	19	0.675206	1.57957	0.0219966	0.583053	1	2481
HSA04612_ANTIGEN_PROCESSING_AND_PRESENTATION	38	0.58346	1.57936	0.0102916	0.564384	1	3553
HSA00790_FOLATE_BIOSYNTHESIS	37	0.585483	1.57348	0.0192982	0.581705	1	4175
DNA_DEPENDENT_DNA_REPLICATION	47	0.567071	1.56848	0.0115512	0.596123	1	3569
RAY_P210_DIFF	48	0.561794	1.56635	0.00328407	0.590535	1	3306
UDP_GLYCOSYLTRANSFERASE_ACTIVITY	34	0.593291	1.56513	0.020202	0.580045	1	2608
RESPONSE_TO_DNA_DAMAGE_STIMULUS	139	0.473107	1.56497	0	0.563881	1	4175
ATRBRCAPATHWAY	20	0.653931	1.56265	0.0192644	0.560057	1	3731
NUCLEOLAR_PART	14	0.718844	1.56103	0.0198915	0.553939	1	6140
PROTEIN_RNA_COMPLEX_ASSEMBLY	48	0.558427	1.55816	0.0113452	0.555257	1	4825
PHOSPHOLIPASE_C_ACTIVATION	13	0.724208	1.55792	0.0211268	0.542202	1	5416
AD12_48HRS_DN	13	0.728844	1.55617	0.0240741	0.537038	1	1748
NOUZOVA_CPG_METHLTD	48	0.554962	1.55419	0.00521739	0.534012	1	3424
ZINC_ION_BINDING	73	0.518961	1.54887	0.00155763	0.548813	1	4842
HSA03030_DNA_POLYMERASE	23	0.647879	1.54163	0.0215054	0.575512	1	2969
PROTEIN_AMINO_ACID_ADP_RIBOSYLATION	10	0.774875	1.53963	0.0236794	0.573409	1	1826
MONOCYTEPATHWAY	10	0.762305	1.53874	0.0243446	0.565052	1	1125
WANG_MLL_CBP_VS_GMP_DN	44	0.559412	1.53633	0.0164474	0.565779	1	2562
RAS_GTPASE_BINDING	24	0.609547	1.53436	0.0130112	0.564138	1	4218
SPLICEOSOME	40	0.566395	1.53304	0.0117057	0.558956	1	4976
NEGATIVE_REGULATION_OF_DNA_METABOLIC_PROCESS	17	0.673649	1.53001	0.0254545	0.563396	1	3184
REGULATION_OF_TRANSLATIONAL_INITIATION	18	0.662816	1.52786	0.0316344	0.562781	1	4597
MMS_MOUSE_LYMPH_HIGH_4HRS_UP	36	0.573532	1.52691	0.0143627	0.556644	1	2894
IRITANI_ADPROX_VASC	137	0.464754	1.52548	0.00154799	0.55318	1	3508
HDACI_COLON_TSA2HRS_DN	18	0.660905	1.52443	0.0297203	0.547926	1	2953
DNA_HELICASE_ACTIVITY	22	0.64838	1.52404	0.0202578	0.539591	1	4175
MOREAUX_TACI_HI_VS_LOW_DN	139	0.460247	1.52057	0.00149254	0.548158	1	4119
TCYTOTOXICPATHWAY	10	0.753208	1.51917	0.0364299	0.545803	1	13
NUCLEAR_LUMEN	311	0.428462	1.51836	0	0.540434	1	5068
NOUZOVA_CPG_H4_UP	95	0.486412	1.51653	0.0032	0.54107	1	4174
DNA_DAMAGE_SIGNALING	90	0.481517	1.51433	0.00775194	0.542726	1	3940
HSA00240_PYRIMIDINE_METABOLISM	84	0.494101	1.51318	0.00161551	0.539398	1	3995
MANNOSYLTRANSFERASE_ACTIVITY	10	0.749077	1.51269	0.0460405	0.532644	1	1419
RESPONSE_TO_ENDOGENOUS_STIMULUS	169	0.44794	1.51244	0	0.525151	1	3841
H2O2_CSBRESCUED_C1_UP	41	0.557772	1.50833	0.0215232	0.536903	1	5068
REGULATION_OF_DNA_REPLICATION	18	0.648576	1.50558	0.0362069	0.542705	1	3569
HSA04115_P53_SIGNALING_PATHWAY	62	0.515352	1.50387	0.0128205	0.5431	1	1916
DNA_DAMAGE_CHECKPOINT	15	0.694952	1.50347	0.027972	0.536768	1	3731
CHEN_HOXA5_TARGETS_UP	167	0.44752	1.49902	0.00438597	0.5502	1	3901
MRNA_SPLICING	44	0.540717	1.49831	0.0226087	0.545476	1	4124
NUCLEAR_PORE	30	0.581216	1.49806	0.0333919	0.538671	1	5737
NUCLEAR_PART	475	0.407357	1.49756	0	0.533065	1	5068
RNA_SPLICING	75	0.492671	1.49735	0.00991735	0.526706	1	4976
CREB_BRAIN_2WKS_UP	23	0.610127	1.49645	0.0282686	0.523768	1	5153
HELICASE_ACTIVITY	45	0.541767	1.49458	0.0216667	0.524793	1	5214
DNA_METABOLIC_PROCESS	227	0.428804	1.49274	0.00140056	0.526155	1	4175
TRANSFERASE_ACTIVITY__TRANSFERRING_PENTOSYL_GROUPS	18	0.65132	1.48715	0.0433962	0.544931	1	1826
ENDORIBONUCLEASE_ACTIVITY	11	0.722014	1.48346	0.0498155	0.555	1	6005
TGFBETA_EARLY_UP	45	0.532107	1.47232	0.0387324	0.602512	1	2165
RESPONSE_TO_NUTRIENT	16	0.661019	1.47223	0.0520646	0.595147	1	2884
RNA_POLYMERASE_ACTIVITY	13	0.687986	1.47167	0.0565693	0.590169	1	5323
NUCLEASE_ACTIVITY	48	0.524554	1.4679	0.0193548	0.602217	1	4118
HSA00740_RIBOFLAVIN_METABOLISM	14	0.675247	1.46741	0.0438597	0.597083	1	1857
DEVELOPMENTAL_GROWTH	10	0.737105	1.46677	0.0463458	0.59325	1	1793
MMS_HUMAN_LYMPH_LOW_4HRS_DN	16	0.648208	1.46291	0.0535714	0.605958	1	3959
BCRABL_HL60_CDNA_DN	25	0.603001	1.46253	0.0413081	0.600626	1	3807
SARCOMAS_SCHWANNOMA_UP	11	0.699371	1.46206	0.0743363	0.595711	1	2293
DNA_REPLICATION	86	0.474574	1.46175	0.0119403	0.590205	1	4052
ER_NUCLEAR_SIGNALING_PATHWAY	13	0.677285	1.46131	0.0653357	0.585804	1	1076
BIOPOLYMER_CATABOLIC_PROCESS	98	0.464649	1.46061	0.0123457	0.582246	1	3923
STRESS_TPA_SPECIFIC_UP	38	0.539187	1.45847	0.0552677	0.586162	1	3279
DNA_DIRECTED_DNA_POLYMERASE_ACTIVITY	14	0.661752	1.45644	0.0598911	0.589562	1	1437
KANNAN_P53_UP	32	0.56739	1.44874	0.0459184	0.622857	1	3175
PENG_GLUTAMINE_DN	234	0.415416	1.44845	0.00285714	0.61736	1	5433
RADAEVA_IFNA_UP	42	0.533984	1.44845	0.0485437	0.610678	1	2778
MYOBLAST_DIFFERENTIATION	16	0.645691	1.4475	0.0587189	0.608498	1	2233
DNA_POLYMERASE_ACTIVITY	17	0.650409	1.447	0.0465116	0.604376	1	4384
MANALO_HYPOXIA_DN	78	0.470568	1.44466	0.0301003	0.609775	1	5032
LAL_KO_6MO_UP	59	0.499355	1.44425	0.0340909	0.605318	1	5431
LAL_KO_3MO_UP	44	0.522979	1.44373	0.0272572	0.601657	1	5431
3__5__EXONUCLEASE_ACTIVITY	13	0.667427	1.44314	0.0630631	0.59848	1	3558
P53_BRCA1_UP	32	0.550177	1.44311	0.0493197	0.59254	1	987
MOREAUX_TACI_HI_IN_PPC_UP	58	0.501003	1.44306	0.0176849	0.586824	1	6552
NAME	SIZE	ES	NES	NOM p-val	FDR q-val	FWER p-val	RANK AT MAX
XU_CBP_UP	29	0.7907	2.00704	0	0.00785961	0.009	2133
MRNA_PROCESSING_REACTOME	103	0.599607	1.89247	0	0.0518479	0.11	5043
NUCLEOLUS	94	0.599339	1.87672	0	0.0508073	0.16	6140
WIELAND_HEPATITIS_B_INDUCED	75	0.594789	1.7642	0	0.321616	0.767	3245
P53GENES_ALL	15	0.790517	1.76372	0.0018622	0.258852	0.77	987
CMV_HCMV_6HRS_UP	22	0.714518	1.70464	0.005291	0.558095	0.982	1748
TRANSLATION_REGULATOR_ACTIVITY	30	0.65559	1.69354	0.0108108	0.564678	0.99	2953
DNA_REPAIR	112	0.524522	1.68823	0	0.532298	0.991	4175
TRANSLATION_FACTOR_ACTIVITY__NUCLEIC_ACID_BINDING	28	0.666271	1.68795	0.00163666	0.474597	0.991	2953
CROONQUIST_RAS_STROMA_DN	19	0.716568	1.6839	0.00545455	0.452225	0.994	3963
CMV_UV-CMV_COMMON_HCMV_6HRS_UP	18	0.734846	1.68078	0.00356506	0.42568	0.994	1748
ZMPSTE24_KO_UP	30	0.657092	1.67895	0.00705467	0.400306	0.995	2014
PARP_KO_UP	29	0.640942	1.66597	0.00353982	0.443297	0.998	2520
TGFBETA_C2_UP	17	0.73381	1.661	0.0143627	0.44063	0.999	2109
UVB_NHEK1_C4	11	0.803543	1.65435	0.00701754	0.447478	0.999	2092
TRANSLATIONAL_INITIATION	23	0.6794	1.64495	0.00525394	0.473668	1	4597
RIBONUCLEOPROTEIN_COMPLEX_BIOGENESIS_AND_ASSEMBLY	61	0.558282	1.6411	0.00163132	0.469105	1	5214
HDACI_COLON_TSA30MIN_DN	10	0.80918	1.64048	0.0113852	0.446329	1	2027
NEGATIVE_REGULATION_OF_DNA_REPLICATION	12	0.774594	1.62854	0.0125448	0.488069	1	3184
CMV_HCMV_TIMECOURSE_8HRS_UP	18	0.711291	1.61997	0.00869565	0.514365	1	461
PORE_COMPLEX	34	0.610104	1.61186	0.0122592	0.540732	1	5737
RNA_TRANSCRIPTION_REACTOME	36	0.597267	1.59183	0.00856164	0.64933	1	4745
DNA_INTEGRITY_CHECKPOINT	19	0.685525	1.5857	0.0206186	0.665653	1	3731
PHOSPHOINOSITIDE_BIOSYNTHETIC_PROCESS	21	0.667841	1.58469	0.00675676	0.645272	1	1552
RIBONUCLEOPROTEIN_COMPLEX	120	0.486423	1.58405	0.0015625	0.623454	1	6194
RNA_PROCESSING	144	0.483398	1.58293	0	0.606378	1	5683
TRANSLATION_INITIATION_FACTOR_ACTIVITY	16	0.714699	1.58287	0.0146252	0.584433	1	2953
NUCLEOTIDE_EXCISION_REPAIR	19	0.675206	1.57957	0.0219966	0.583053	1	2481
HSA04612_ANTIGEN_PROCESSING_AND_PRESENTATION	38	0.58346	1.57936	0.0102916	0.564384	1	3553
HSA00790_FOLATE_BIOSYNTHESIS	37	0.585483	1.57348	0.0192982	0.581705	1	4175
DNA_DEPENDENT_DNA_REPLICATION	47	0.567071	1.56848	0.0115512	0.596123	1	3569
RAY_P210_DIFF	48	0.561794	1.56635	0.00328407	0.590535	1	3306
UDP_GLYCOSYLTRANSFERASE_ACTIVITY	34	0.593291	1.56513	0.020202	0.580045	1	2608
RESPONSE_TO_DNA_DAMAGE_STIMULUS	139	0.473107	1.56497	0	0.563881	1	4175
ATRBRCAPATHWAY	20	0.653931	1.56265	0.0192644	0.560057	1	3731
NUCLEOLAR_PART	14	0.718844	1.56103	0.0198915	0.553939	1	6140
PROTEIN_RNA_COMPLEX_ASSEMBLY	48	0.558427	1.55816	0.0113452	0.555257	1	4825
PHOSPHOLIPASE_C_ACTIVATION	13	0.724208	1.55792	0.0211268	0.542202	1	5416
AD12_48HRS_DN	13	0.728844	1.55617	0.0240741	0.537038	1	1748
NOUZOVA_CPG_METHLTD	48	0.554962	1.55419	0.00521739	0.534012	1	3424
ZINC_ION_BINDING	73	0.518961	1.54887	0.00155763	0.548813	1	4842
HSA03030_DNA_POLYMERASE	23	0.647879	1.54163	0.0215054	0.575512	1	2969
PROTEIN_AMINO_ACID_ADP_RIBOSYLATION	10	0.774875	1.53963	0.0236794	0.573409	1	1826
MONOCYTEPATHWAY	10	0.762305	1.53874	0.0243446	0.565052	1	1125
WANG_MLL_CBP_VS_GMP_DN	44	0.559412	1.53633	0.0164474	0.565779	1	2562
RAS_GTPASE_BINDING	24	0.609547	1.53436	0.0130112	0.564138	1	4218
SPLICEOSOME	40	0.566395	1.53304	0.0117057	0.558956	1	4976
NEGATIVE_REGULATION_OF_DNA_METABOLIC_PROCESS	17	0.673649	1.53001	0.0254545	0.563396	1	3184
REGULATION_OF_TRANSLATIONAL_INITIATION	18	0.662816	1.52786	0.0316344	0.562781	1	4597
MMS_MOUSE_LYMPH_HIGH_4HRS_UP	36	0.573532	1.52691	0.0143627	0.556644	1	2894
IRITANI_ADPROX_VASC	137	0.464754	1.52548	0.00154799	0.55318	1	3508
HDACI_COLON_TSA2HRS_DN	18	0.660905	1.52443	0.0297203	0.547926	1	2953
DNA_HELICASE_ACTIVITY	22	0.64838	1.52404	0.0202578	0.539591	1	4175
MOREAUX_TACI_HI_VS_LOW_DN	139	0.460247	1.52057	0.00149254	0.548158	1	4119
TCYTOTOXICPATHWAY	10	0.753208	1.51917	0.0364299	0.545803	1	13
NUCLEAR_LUMEN	311	0.428462	1.51836	0	0.540434	1	5068
NOUZOVA_CPG_H4_UP	95	0.486412	1.51653	0.0032	0.54107	1	4174
DNA_DAMAGE_SIGNALING	90	0.481517	1.51433	0.00775194	0.542726	1	3940
HSA00240_PYRIMIDINE_METABOLISM	84	0.494101	1.51318	0.00161551	0.539398	1	3995
MANNOSYLTRANSFERASE_ACTIVITY	10	0.749077	1.51269	0.0460405	0.532644	1	1419
RESPONSE_TO_ENDOGENOUS_STIMULUS	169	0.44794	1.51244	0	0.525151	1	3841
H2O2_CSBRESCUED_C1_UP	41	0.557772	1.50833	0.0215232	0.536903	1	5068
REGULATION_OF_DNA_REPLICATION	18	0.648576	1.50558	0.0362069	0.542705	1	3569
HSA04115_P53_SIGNALING_PATHWAY	62	0.515352	1.50387	0.0128205	0.5431	1	1916
DNA_DAMAGE_CHECKPOINT	15	0.694952	1.50347	0.027972	0.536768	1	3731
CHEN_HOXA5_TARGETS_UP	167	0.44752	1.49902	0.00438597	0.5502	1	3901
MRNA_SPLICING	44	0.540717	1.49831	0.0226087	0.545476	1	4124
NUCLEAR_PORE	30	0.581216	1.49806	0.0333919	0.538671	1	5737
NUCLEAR_PART	475	0.407357	1.49756	0	0.533065	1	5068
RNA_SPLICING	75	0.492671	1.49735	0.00991735	0.526706	1	4976
CREB_BRAIN_2WKS_UP	23	0.610127	1.49645	0.0282686	0.523768	1	5153
HELICASE_ACTIVITY	45	0.541767	1.49458	0.0216667	0.524793	1	5214
DNA_METABOLIC_PROCESS	227	0.428804	1.49274	0.00140056	0.526155	1	4175
TRANSFERASE_ACTIVITY__TRANSFERRING_PENTOSYL_GROUPS	18	0.65132	1.48715	0.0433962	0.544931	1	1826
ENDORIBONUCLEASE_ACTIVITY	11	0.722014	1.48346	0.0498155	0.555	1	6005
TGFBETA_EARLY_UP	45	0.532107	1.47232	0.0387324	0.602512	1	2165
RESPONSE_TO_NUTRIENT	16	0.661019	1.47223	0.0520646	0.595147	1	2884
RNA_POLYMERASE_ACTIVITY	13	0.687986	1.47167	0.0565693	0.590169	1	5323
NUCLEASE_ACTIVITY	48	0.524554	1.4679	0.0193548	0.602217	1	4118
HSA00740_RIBOFLAVIN_METABOLISM	14	0.675247	1.46741	0.0438597	0.597083	1	1857
DEVELOPMENTAL_GROWTH	10	0.737105	1.46677	0.0463458	0.59325	1	1793
MMS_HUMAN_LYMPH_LOW_4HRS_DN	16	0.648208	1.46291	0.0535714	0.605958	1	3959
BCRABL_HL60_CDNA_DN	25	0.603001	1.46253	0.0413081	0.600626	1	3807
SARCOMAS_SCHWANNOMA_UP	11	0.699371	1.46206	0.0743363	0.595711	1	2293
DNA_REPLICATION	86	0.474574	1.46175	0.0119403	0.590205	1	4052
ER_NUCLEAR_SIGNALING_PATHWAY	13	0.677285	1.46131	0.0653357	0.585804	1	1076
BIOPOLYMER_CATABOLIC_PROCESS	98	0.464649	1.46061	0.0123457	0.582246	1	3923
STRESS_TPA_SPECIFIC_UP	38	0.539187	1.45847	0.0552677	0.586162	1	3279
DNA_DIRECTED_DNA_POLYMERASE_ACTIVITY	14	0.661752	1.45644	0.0598911	0.589562	1	1437
KANNAN_P53_UP	32	0.56739	1.44874	0.0459184	0.622857	1	3175
PENG_GLUTAMINE_DN	234	0.415416	1.44845	0.00285714	0.61736	1	5433
RADAEVA_IFNA_UP	42	0.533984	1.44845	0.0485437	0.610678	1	2778
MYOBLAST_DIFFERENTIATION	16	0.645691	1.4475	0.0587189	0.608498	1	2233
DNA_POLYMERASE_ACTIVITY	17	0.650409	1.447	0.0465116	0.604376	1	4384
MANALO_HYPOXIA_DN	78	0.470568	1.44466	0.0301003	0.609775	1	5032
LAL_KO_6MO_UP	59	0.499355	1.44425	0.0340909	0.605318	1	5431
LAL_KO_3MO_UP	44	0.522979	1.44373	0.0272572	0.601657	1	5431
3__5__EXONUCLEASE_ACTIVITY	13	0.667427	1.44314	0.0630631	0.59848	1	3558
P53_BRCA1_UP	32	0.550177	1.44311	0.0493197	0.59254	1	987
MOREAUX_TACI_HI_IN_PPC_UP	58	0.501003	1.44306	0.0176849	0.586824	1	6552
NAME	SIZE	ES	NES	NOM p-val	FDR q-val	FWER p-val	RANK AT MAX
XU_CBP_UP	29	0.7907	2.00704	0	0.00785961	0.009	2133
MRNA_PROCESSING_REACTOME	103	0.599607	1.89247	0	0.0518479	0.11	5043
NUCLEOLUS	94	0.599339	1.87672	0	0.0508073	0.16	6140
WIELAND_HEPATITIS_B_INDUCED	75	0.594789	1.7642	0	0.321616	0.767	3245
P53GENES_ALL	15	0.790517	1.76372	0.0018622	0.258852	0.77	987
CMV_HCMV_6HRS_UP	22	0.714518	1.70464	0.005291	0.558095	0.982	1748
TRANSLATION_REGULATOR_ACTIVITY	30	0.65559	1.69354	0.0108108	0.564678	0.99	2953
DNA_REPAIR	112	0.524522	1.68823	0	0.532298	0.991	4175
TRANSLATION_FACTOR_ACTIVITY__NUCLEIC_ACID_BINDING	28	0.666271	1.68795	0.00163666	0.474597	0.991	2953
CROONQUIST_RAS_STROMA_DN	19	0.716568	1.6839	0.00545455	0.452225	0.994	3963
CMV_UV-CMV_COMMON_HCMV_6HRS_UP	18	0.734846	1.68078	0.00356506	0.42568	0.994	1748
ZMPSTE24_KO_UP	30	0.657092	1.67895	0.00705467	0.400306	0.995	2014
PARP_KO_UP	29	0.640942	1.66597	0.00353982	0.443297	0.998	2520
TGFBETA_C2_UP	17	0.73381	1.661	0.0143627	0.44063	0.999	2109
UVB_NHEK1_C4	11	0.803543	1.65435	0.00701754	0.447478	0.999	2092
TRANSLATIONAL_INITIATION	23	0.6794	1.64495	0.00525394	0.473668	1	4597
RIBONUCLEOPROTEIN_COMPLEX_BIOGENESIS_AND_ASSEMBLY	61	0.558282	1.6411	0.00163132	0.469105	1	5214
HDACI_COLON_TSA30MIN_DN	10	0.80918	1.64048	0.0113852	0.446329	1	2027
NEGATIVE_REGULATION_OF_DNA_REPLICATION	12	0.774594	1.62854	0.0125448	0.488069	1	3184
CMV_HCMV_TIMECOURSE_8HRS_UP	18	0.711291	1.61997	0.00869565	0.514365	1	461
PORE_COMPLEX	34	0.610104	1.61186	0.0122592	0.540732	1	5737
RNA_TRANSCRIPTION_REACTOME	36	0.597267	1.59183	0.00856164	0.64933	1	4745
DNA_INTEGRITY_CHECKPOINT	19	0.685525	1.5857	0.0206186	0.665653	1	3731
PHOSPHOINOSITIDE_BIOSYNTHETIC_PROCESS	21	0.667841	1.58469	0.00675676	0.645272	1	1552
RIBONUCLEOPROTEIN_COMPLEX	120	0.486423	1.58405	0.0015625	0.623454	1	6194
RNA_PROCESSING	144	0.483398	1.58293	0	0.606378	1	5683
TRANSLATION_INITIATION_FACTOR_ACTIVITY	16	0.714699	1.58287	0.0146252	0.584433	1	2953
NUCLEOTIDE_EXCISION_REPAIR	19	0.675206	1.57957	0.0219966	0.583053	1	2481
HSA04612_ANTIGEN_PROCESSING_AND_PRESENTATION	38	0.58346	1.57936	0.0102916	0.564384	1	3553
HSA00790_FOLATE_BIOSYNTHESIS	37	0.585483	1.57348	0.0192982	0.581705	1	4175
DNA_DEPENDENT_DNA_REPLICATION	47	0.567071	1.56848	0.0115512	0.596123	1	3569
RAY_P210_DIFF	48	0.561794	1.56635	0.00328407	0.590535	1	3306
UDP_GLYCOSYLTRANSFERASE_ACTIVITY	34	0.593291	1.56513	0.020202	0.580045	1	2608
RESPONSE_TO_DNA_DAMAGE_STIMULUS	139	0.473107	1.56497	0	0.563881	1	4175
ATRBRCAPATHWAY	20	0.653931	1.56265	0.0192644	0.560057	1	3731
NUCLEOLAR_PART	14	0.718844	1.56103	0.0198915	0.553939	1	6140
PROTEIN_RNA_COMPLEX_ASSEMBLY	48	0.558427	1.55816	0.0113452	0.555257	1	4825
PHOSPHOLIPASE_C_ACTIVATION	13	0.724208	1.55792	0.0211268	0.542202	1	5416
AD12_48HRS_DN	13	0.728844	1.55617	0.0240741	0.537038	1	1748
NOUZOVA_CPG_METHLTD	48	0.554962	1.55419	0.00521739	0.534012	1	3424
ZINC_ION_BINDING	73	0.518961	1.54887	0.00155763	0.548813	1	4842
HSA03030_DNA_POLYMERASE	23	0.647879	1.54163	0.0215054	0.575512	1	2969
PROTEIN_AMINO_ACID_ADP_RIBOSYLATION	10	0.774875	1.53963	0.0236794	0.573409	1	1826
MONOCYTEPATHWAY	10	0.762305	1.53874	0.0243446	0.565052	1	1125
WANG_MLL_CBP_VS_GMP_DN	44	0.559412	1.53633	0.0164474	0.565779	1	2562
RAS_GTPASE_BINDING	24	0.609547	1.53436	0.0130112	0.564138	1	4218
SPLICEOSOME	40	0.566395	1.53304	0.0117057	0.558956	1	4976
NEGATIVE_REGULATION_OF_DNA_METABOLIC_PROCESS	17	0.673649	1.53001	0.0254545	0.563396	1	3184
REGULATION_OF_TRANSLATIONAL_INITIATION	18	0.662816	1.52786	0.0316344	0.562781	1	4597
MMS_MOUSE_LYMPH_HIGH_4HRS_UP	36	0.573532	1.52691	0.0143627	0.556644	1	2894
IRITANI_ADPROX_VASC	137	0.464754	1.52548	0.00154799	0.55318	1	3508
HDACI_COLON_TSA2HRS_DN	18	0.660905	1.52443	0.0297203	0.547926	1	2953
DNA_HELICASE_ACTIVITY	22	0.64838	1.52404	0.0202578	0.539591	1	4175
MOREAUX_TACI_HI_VS_LOW_DN	139	0.460247	1.52057	0.00149254	0.548158	1	4119
TCYTOTOXICPATHWAY	10	0.753208	1.51917	0.0364299	0.545803	1	13
NUCLEAR_LUMEN	311	0.428462	1.51836	0	0.540434	1	5068
NOUZOVA_CPG_H4_UP	95	0.486412	1.51653	0.0032	0.54107	1	4174
DNA_DAMAGE_SIGNALING	90	0.481517	1.51433	0.00775194	0.542726	1	3940
HSA00240_PYRIMIDINE_METABOLISM	84	0.494101	1.51318	0.00161551	0.539398	1	3995
MANNOSYLTRANSFERASE_ACTIVITY	10	0.749077	1.51269	0.0460405	0.532644	1	1419
RESPONSE_TO_ENDOGENOUS_STIMULUS	169	0.44794	1.51244	0	0.525151	1	3841
H2O2_CSBRESCUED_C1_UP	41	0.557772	1.50833	0.0215232	0.536903	1	5068
REGULATION_OF_DNA_REPLICATION	18	0.648576	1.50558	0.0362069	0.542705	1	3569
HSA04115_P53_SIGNALING_PATHWAY	62	0.515352	1.50387	0.0128205	0.5431	1	1916
DNA_DAMAGE_CHECKPOINT	15	0.694952	1.50347	0.027972	0.536768	1	3731
CHEN_HOXA5_TARGETS_UP	167	0.44752	1.49902	0.00438597	0.5502	1	3901
MRNA_SPLICING	44	0.540717	1.49831	0.0226087	0.545476	1	4124
NUCLEAR_PORE	30	0.581216	1.49806	0.0333919	0.538671	1	5737
NUCLEAR_PART	475	0.407357	1.49756	0	0.533065	1	5068
RNA_SPLICING	75	0.492671	1.49735	0.00991735	0.526706	1	4976
CREB_BRAIN_2WKS_UP	23	0.610127	1.49645	0.0282686	0.523768	1	5153
HELICASE_ACTIVITY	45	0.541767	1.49458	0.0216667	0.524793	1	5214
DNA_METABOLIC_PROCESS	227	0.428804	1.49274	0.00140056	0.526155	1	4175
TRANSFERASE_ACTIVITY__TRANSFERRING_PENTOSYL_GROUPS	18	0.65132	1.48715	0.0433962	0.544931	1	1826
ENDORIBONUCLEASE_ACTIVITY	11	0.722014	1.48346	0.0498155	0.555	1	6005
TGFBETA_EARLY_UP	45	0.532107	1.47232	0.0387324	0.602512	1	2165
RESPONSE_TO_NUTRIENT	16	0.661019	1.47223	0.0520646	0.595147	1	2884
RNA_POLYMERASE_ACTIVITY	13	0.687986	1.47167	0.0565693	0.590169	1	5323
NUCLEASE_ACTIVITY	48	0.524554	1.4679	0.0193548	0.602217	1	4118
HSA00740_RIBOFLAVIN_METABOLISM	14	0.675247	1.46741	0.0438597	0.597083	1	1857
DEVELOPMENTAL_GROWTH	10	0.737105	1.46677	0.0463458	0.59325	1	1793
MMS_HUMAN_LYMPH_LOW_4HRS_DN	16	0.648208	1.46291	0.0535714	0.605958	1	3959
BCRABL_HL60_CDNA_DN	25	0.603001	1.46253	0.0413081	0.600626	1	3807
SARCOMAS_SCHWANNOMA_UP	11	0.699371	1.46206	0.0743363	0.595711	1	2293
DNA_REPLICATION	86	0.474574	1.46175	0.0119403	0.590205	1	4052
ER_NUCLEAR_SIGNALING_PATHWAY	13	0.677285	1.46131	0.0653357	0.585804	1	1076
BIOPOLYMER_CATABOLIC_PROCESS	98	0.464649	1.46061	0.0123457	0.582246	1	3923
STRESS_TPA_SPECIFIC_UP	38	0.539187	1.45847	0.0552677	0.586162	1	3279
DNA_DIRECTED_DNA_POLYMERASE_ACTIVITY	14	0.661752	1.45644	0.0598911	0.589562	1	1437
KANNAN_P53_UP	32	0.56739	1.44874	0.0459184	0.622857	1	3175
PENG_GLUTAMINE_DN	234	0.415416	1.44845	0.00285714	0.61736	1	5433
RADAEVA_IFNA_UP	42	0.533984	1.44845	0.0485437	0.610678	1	2778
MYOBLAST_DIFFERENTIATION	16	0.645691	1.4475	0.0587189	0.608498	1	2233
DNA_POLYMERASE_ACTIVITY	17	0.650409	1.447	0.0465116	0.604376	1	4384
MANALO_HYPOXIA_DN	78	0.470568	1.44466	0.0301003	0.609775	1	5032
LAL_KO_6MO_UP	59	0.499355	1.44425	0.0340909	0.605318	1	5431
LAL_KO_3MO_UP	44	0.522979	1.44373	0.0272572	0.601657	1	5431
3__5__EXONUCLEASE_ACTIVITY	13	0.667427	1.44314	0.0630631	0.59848	1	3558
P53_BRCA1_UP	32	0.550177	1.44311	0.0493197	0.59254	1	987
MOREAUX_TACI_HI_IN_PPC_UP	58	0.501003	1.44306	0.0176849	0.586824	1	6552
NAME	SIZE	ES	NES	NOM p-val	FDR q-val	FWER p-val	RANK AT MAX
XU_CBP_UP	29	0.7907	2.00704	0	0.00785961	0.009	2133
MRNA_PROCESSING_REACTOME	103	0.599607	1.89247	0	0.0518479	0.11	5043
NUCLEOLUS	94	0.599339	1.87672	0	0.0508073	0.16	6140
WIELAND_HEPATITIS_B_INDUCED	75	0.594789	1.7642	0	0.321616	0.767	3245
P53GENES_ALL	15	0.790517	1.76372	0.0018622	0.258852	0.77	987
CMV_HCMV_6HRS_UP	22	0.714518	1.70464	0.005291	0.558095	0.982	1748
TRANSLATION_REGULATOR_ACTIVITY	30	0.65559	1.69354	0.0108108	0.564678	0.99	2953
DNA_REPAIR	112	0.524522	1.68823	0	0.532298	0.991	4175
TRANSLATION_FACTOR_ACTIVITY__NUCLEIC_ACID_BINDING	28	0.666271	1.68795	0.00163666	0.474597	0.991	2953
CROONQUIST_RAS_STROMA_DN	19	0.716568	1.6839	0.00545455	0.452225	0.994	3963
CMV_UV-CMV_COMMON_HCMV_6HRS_UP	18	0.734846	1.68078	0.00356506	0.42568	0.994	1748
ZMPSTE24_KO_UP	30	0.657092	1.67895	0.00705467	0.400306	0.995	2014
PARP_KO_UP	29	0.640942	1.66597	0.00353982	0.443297	0.998	2520
TGFBETA_C2_UP	17	0.73381	1.661	0.0143627	0.44063	0.999	2109
UVB_NHEK1_C4	11	0.803543	1.65435	0.00701754	0.447478	0.999	2092
TRANSLATIONAL_INITIATION	23	0.6794	1.64495	0.00525394	0.473668	1	4597
RIBONUCLEOPROTEIN_COMPLEX_BIOGENESIS_AND_ASSEMBLY	61	0.558282	1.6411	0.00163132	0.469105	1	5214
HDACI_COLON_TSA30MIN_DN	10	0.80918	1.64048	0.0113852	0.446329	1	2027
NEGATIVE_REGULATION_OF_DNA_REPLICATION	12	0.774594	1.62854	0.0125448	0.488069	1	3184
CMV_HCMV_TIMECOURSE_8HRS_UP	18	0.711291	1.61997	0.00869565	0.514365	1	461
PORE_COMPLEX	34	0.610104	1.61186	0.0122592	0.540732	1	5737
RNA_TRANSCRIPTION_REACTOME	36	0.597267	1.59183	0.00856164	0.64933	1	4745
DNA_INTEGRITY_CHECKPOINT	19	0.685525	1.5857	0.0206186	0.665653	1	3731
PHOSPHOINOSITIDE_BIOSYNTHETIC_PROCESS	21	0.667841	1.58469	0.00675676	0.645272	1	1552
RIBONUCLEOPROTEIN_COMPLEX	120	0.486423	1.58405	0.0015625	0.623454	1	6194
RNA_PROCESSING	144	0.483398	1.58293	0	0.606378	1	5683
TRANSLATION_INITIATION_FACTOR_ACTIVITY	16	0.714699	1.58287	0.0146252	0.584433	1	2953
NUCLEOTIDE_EXCISION_REPAIR	19	0.675206	1.57957	0.0219966	0.583053	1	2481
HSA04612_ANTIGEN_PROCESSING_AND_PRESENTATION	38	0.58346	1.57936	0.0102916	0.564384	1	3553
HSA00790_FOLATE_BIOSYNTHESIS	37	0.585483	1.57348	0.0192982	0.581705	1	4175
DNA_DEPENDENT_DNA_REPLICATION	47	0.567071	1.56848	0.0115512	0.596123	1	3569
RAY_P210_DIFF	48	0.561794	1.56635	0.00328407	0.590535	1	3306
UDP_GLYCOSYLTRANSFERASE_ACTIVITY	34	0.593291	1.56513	0.020202	0.580045	1	2608
RESPONSE_TO_DNA_DAMAGE_STIMULUS	139	0.473107	1.56497	0	0.563881	1	4175
ATRBRCAPATHWAY	20	0.653931	1.56265	0.0192644	0.560057	1	3731
NUCLEOLAR_PART	14	0.718844	1.56103	0.0198915	0.553939	1	6140
PROTEIN_RNA_COMPLEX_ASSEMBLY	48	0.558427	1.55816	0.0113452	0.555257	1	4825
PHOSPHOLIPASE_C_ACTIVATION	13	0.724208	1.55792	0.0211268	0.542202	1	5416
AD12_48HRS_DN	13	0.728844	1.55617	0.0240741	0.537038	1	1748
NOUZOVA_CPG_METHLTD	48	0.554962	1.55419	0.00521739	0.534012	1	3424
ZINC_ION_BINDING	73	0.518961	1.54887	0.00155763	0.548813	1	4842
HSA03030_DNA_POLYMERASE	23	0.647879	1.54163	0.0215054	0.575512	1	2969
PROTEIN_AMINO_ACID_ADP_RIBOSYLATION	10	0.774875	1.53963	0.0236794	0.573409	1	1826
MONOCYTEPATHWAY	10	0.762305	1.53874	0.0243446	0.565052	1	1125
WANG_MLL_CBP_VS_GMP_DN	44	0.559412	1.53633	0.0164474	0.565779	1	2562
RAS_GTPASE_BINDING	24	0.609547	1.53436	0.0130112	0.564138	1	4218
SPLICEOSOME	40	0.566395	1.53304	0.0117057	0.558956	1	4976
NEGATIVE_REGULATION_OF_DNA_METABOLIC_PROCESS	17	0.673649	1.53001	0.0254545	0.563396	1	3184
REGULATION_OF_TRANSLATIONAL_INITIATION	18	0.662816	1.52786	0.0316344	0.562781	1	4597
MMS_MOUSE_LYMPH_HIGH_4HRS_UP	36	0.573532	1.52691	0.0143627	0.556644	1	2894
IRITANI_ADPROX_VASC	137	0.464754	1.52548	0.00154799	0.55318	1	3508
HDACI_COLON_TSA2HRS_DN	18	0.660905	1.52443	0.0297203	0.547926	1	2953
DNA_HELICASE_ACTIVITY	22	0.64838	1.52404	0.0202578	0.539591	1	4175
MOREAUX_TACI_HI_VS_LOW_DN	139	0.460247	1.52057	0.00149254	0.548158	1	4119
TCYTOTOXICPATHWAY	10	0.753208	1.51917	0.0364299	0.545803	1	13
NUCLEAR_LUMEN	311	0.428462	1.51836	0	0.540434	1	5068
NOUZOVA_CPG_H4_UP	95	0.486412	1.51653	0.0032	0.54107	1	4174
DNA_DAMAGE_SIGNALING	90	0.481517	1.51433	0.00775194	0.542726	1	3940
HSA00240_PYRIMIDINE_METABOLISM	84	0.494101	1.51318	0.00161551	0.539398	1	3995
MANNOSYLTRANSFERASE_ACTIVITY	10	0.749077	1.51269	0.0460405	0.532644	1	1419
RESPONSE_TO_ENDOGENOUS_STIMULUS	169	0.44794	1.51244	0	0.525151	1	3841
H2O2_CSBRESCUED_C1_UP	41	0.557772	1.50833	0.0215232	0.536903	1	5068
REGULATION_OF_DNA_REPLICATION	18	0.648576	1.50558	0.0362069	0.542705	1	3569
HSA04115_P53_SIGNALING_PATHWAY	62	0.515352	1.50387	0.0128205	0.5431	1	1916
DNA_DAMAGE_CHECKPOINT	15	0.694952	1.50347	0.027972	0.536768	1	3731
CHEN_HOXA5_TARGETS_UP	167	0.44752	1.49902	0.00438597	0.5502	1	3901
MRNA_SPLICING	44	0.540717	1.49831	0.0226087	0.545476	1	4124
NUCLEAR_PORE	30	0.581216	1.49806	0.0333919	0.538671	1	5737
NUCLEAR_PART	475	0.407357	1.49756	0	0.533065	1	5068
RNA_SPLICING	75	0.492671	1.49735	0.00991735	0.526706	1	4976
CREB_BRAIN_2WKS_UP	23	0.610127	1.49645	0.0282686	0.523768	1	5153
HELICASE_ACTIVITY	45	0.541767	1.49458	0.0216667	0.524793	1	5214
DNA_METABOLIC_PROCESS	227	0.428804	1.49274	0.00140056	0.526155	1	4175
TRANSFERASE_ACTIVITY__TRANSFERRING_PENTOSYL_GROUPS	18	0.65132	1.48715	0.0433962	0.544931	1	1826
ENDORIBONUCLEASE_ACTIVITY	11	0.722014	1.48346	0.0498155	0.555	1	6005
TGFBETA_EARLY_UP	45	0.532107	1.47232	0.0387324	0.602512	1	2165
RESPONSE_TO_NUTRIENT	16	0.661019	1.47223	0.0520646	0.595147	1	2884
RNA_POLYMERASE_ACTIVITY	13	0.687986	1.47167	0.0565693	0.590169	1	5323
NUCLEASE_ACTIVITY	48	0.524554	1.4679	0.0193548	0.602217	1	4118
HSA00740_RIBOFLAVIN_METABOLISM	14	0.675247	1.46741	0.0438597	0.597083	1	1857
DEVELOPMENTAL_GROWTH	10	0.737105	1.46677	0.0463458	0.59325	1	1793
MMS_HUMAN_LYMPH_LOW_4HRS_DN	16	0.648208	1.46291	0.0535714	0.605958	1	3959
BCRABL_HL60_CDNA_DN	25	0.603001	1.46253	0.0413081	0.600626	1	3807
SARCOMAS_SCHWANNOMA_UP	11	0.699371	1.46206	0.0743363	0.595711	1	2293
DNA_REPLICATION	86	0.474574	1.46175	0.0119403	0.590205	1	4052
ER_NUCLEAR_SIGNALING_PATHWAY	13	0.677285	1.46131	0.0653357	0.585804	1	1076
BIOPOLYMER_CATABOLIC_PROCESS	98	0.464649	1.46061	0.0123457	0.582246	1	3923
STRESS_TPA_SPECIFIC_UP	38	0.539187	1.45847	0.0552677	0.586162	1	3279
DNA_DIRECTED_DNA_POLYMERASE_ACTIVITY	14	0.661752	1.45644	0.0598911	0.589562	1	1437
KANNAN_P53_UP	32	0.56739	1.44874	0.0459184	0.622857	1	3175
PENG_GLUTAMINE_DN	234	0.415416	1.44845	0.00285714	0.61736	1	5433
RADAEVA_IFNA_UP	42	0.533984	1.44845	0.0485437	0.610678	1	2778
MYOBLAST_DIFFERENTIATION	16	0.645691	1.4475	0.0587189	0.608498	1	2233
DNA_POLYMERASE_ACTIVITY	17	0.650409	1.447	0.0465116	0.604376	1	4384
MANALO_HYPOXIA_DN	78	0.470568	1.44466	0.0301003	0.609775	1	5032
LAL_KO_6MO_UP	59	0.499355	1.44425	0.0340909	0.605318	1	5431
LAL_KO_3MO_UP	44	0.522979	1.44373	0.0272572	0.601657	1	5431
3__5__EXONUCLEASE_ACTIVITY	13	0.667427	1.44314	0.0630631	0.59848	1	3558
P53_BRCA1_UP	32	0.550177	1.44311	0.0493197	0.59254	1	987
MOREAUX_TACI_HI_IN_PPC_UP	58	0.501003	1.44306	0.0176849	0.586824	1	6552
NAME	SIZE	ES	NES	NOM p-val	FDR q-val	FWER p-val	RANK AT MAX
XU_CBP_UP	29	0.7907	2.00704	0	0.00785961	0.009	2133
MRNA_PROCESSING_REACTOME	103	0.599607	1.89247	0	0.0518479	0.11	5043
NUCLEOLUS	94	0.599339	1.87672	0	0.0508073	0.16	6140
WIELAND_HEPATITIS_B_INDUCED	75	0.594789	1.7642	0	0.321616	0.767	3245
P53GENES_ALL	15	0.790517	1.76372	0.0018622	0.258852	0.77	987
CMV_HCMV_6HRS_UP	22	0.714518	1.70464	0.005291	0.558095	0.982	1748
TRANSLATION_REGULATOR_ACTIVITY	30	0.65559	1.69354	0.0108108	0.564678	0.99	2953
DNA_REPAIR	112	0.524522	1.68823	0	0.532298	0.991	4175
TRANSLATION_FACTOR_ACTIVITY__NUCLEIC_ACID_BINDING	28	0.666271	1.68795	0.00163666	0.474597	0.991	2953
CROONQUIST_RAS_STROMA_DN	19	0.716568	1.6839	0.00545455	0.452225	0.994	3963
CMV_UV-CMV_COMMON_HCMV_6HRS_UP	18	0.734846	1.68078	0.00356506	0.42568	0.994	1748
ZMPSTE24_KO_UP	30	0.657092	1.67895	0.00705467	0.400306	0.995	2014
PARP_KO_UP	29	0.640942	1.66597	0.00353982	0.443297	0.998	2520
TGFBETA_C2_UP	17	0.73381	1.661	0.0143627	0.44063	0.999	2109
UVB_NHEK1_C4	11	0.803543	1.65435	0.00701754	0.447478	0.999	2092
TRANSLATIONAL_INITIATION	23	0.6794	1.64495	0.00525394	0.473668	1	4597
RIBONUCLEOPROTEIN_COMPLEX_BIOGENESIS_AND_ASSEMBLY	61	0.558282	1.6411	0.00163132	0.469105	1	5214
HDACI_COLON_TSA30MIN_DN	10	0.80918	1.64048	0.0113852	0.446329	1	2027
NEGATIVE_REGULATION_OF_DNA_REPLICATION	12	0.774594	1.62854	0.0125448	0.488069	1	3184
CMV_HCMV_TIMECOURSE_8HRS_UP	18	0.711291	1.61997	0.00869565	0.514365	1	461
PORE_COMPLEX	34	0.610104	1.61186	0.0122592	0.540732	1	5737
RNA_TRANSCRIPTION_REACTOME	36	0.597267	1.59183	0.00856164	0.64933	1	4745
DNA_INTEGRITY_CHECKPOINT	19	0.685525	1.5857	0.0206186	0.665653	1	3731
PHOSPHOINOSITIDE_BIOSYNTHETIC_PROCESS	21	0.667841	1.58469	0.00675676	0.645272	1	1552
RIBONUCLEOPROTEIN_COMPLEX	120	0.486423	1.58405	0.0015625	0.623454	1	6194
RNA_PROCESSING	144	0.483398	1.58293	0	0.606378	1	5683
TRANSLATION_INITIATION_FACTOR_ACTIVITY	16	0.714699	1.58287	0.0146252	0.584433	1	2953
NUCLEOTIDE_EXCISION_REPAIR	19	0.675206	1.57957	0.0219966	0.583053	1	2481
HSA04612_ANTIGEN_PROCESSING_AND_PRESENTATION	38	0.58346	1.57936	0.0102916	0.564384	1	3553
HSA00790_FOLATE_BIOSYNTHESIS	37	0.585483	1.57348	0.0192982	0.581705	1	4175
DNA_DEPENDENT_DNA_REPLICATION	47	0.567071	1.56848	0.0115512	0.596123	1	3569
RAY_P210_DIFF	48	0.561794	1.56635	0.00328407	0.590535	1	3306
UDP_GLYCOSYLTRANSFERASE_ACTIVITY	34	0.593291	1.56513	0.020202	0.580045	1	2608
RESPONSE_TO_DNA_DAMAGE_STIMULUS	139	0.473107	1.56497	0	0.563881	1	4175
ATRBRCAPATHWAY	20	0.653931	1.56265	0.0192644	0.560057	1	3731
NUCLEOLAR_PART	14	0.718844	1.56103	0.0198915	0.553939	1	6140
PROTEIN_RNA_COMPLEX_ASSEMBLY	48	0.558427	1.55816	0.0113452	0.555257	1	4825
PHOSPHOLIPASE_C_ACTIVATION	13	0.724208	1.55792	0.0211268	0.542202	1	5416
AD12_48HRS_DN	13	0.728844	1.55617	0.0240741	0.537038	1	1748
NOUZOVA_CPG_METHLTD	48	0.554962	1.55419	0.00521739	0.534012	1	3424
ZINC_ION_BINDING	73	0.518961	1.54887	0.00155763	0.548813	1	4842
HSA03030_DNA_POLYMERASE	23	0.647879	1.54163	0.0215054	0.575512	1	2969
PROTEIN_AMINO_ACID_ADP_RIBOSYLATION	10	0.774875	1.53963	0.0236794	0.573409	1	1826
MONOCYTEPATHWAY	10	0.762305	1.53874	0.0243446	0.565052	1	1125
WANG_MLL_CBP_VS_GMP_DN	44	0.559412	1.53633	0.0164474	0.565779	1	2562
RAS_GTPASE_BINDING	24	0.609547	1.53436	0.0130112	0.564138	1	4218
SPLICEOSOME	40	0.566395	1.53304	0.0117057	0.558956	1	4976
NEGATIVE_REGULATION_OF_DNA_METABOLIC_PROCESS	17	0.673649	1.53001	0.0254545	0.563396	1	3184
REGULATION_OF_TRANSLATIONAL_INITIATION	18	0.662816	1.52786	0.0316344	0.562781	1	4597
MMS_MOUSE_LYMPH_HIGH_4HRS_UP	36	0.573532	1.52691	0.0143627	0.556644	1	2894
IRITANI_ADPROX_VASC	137	0.464754	1.52548	0.00154799	0.55318	1	3508
HDACI_COLON_TSA2HRS_DN	18	0.660905	1.52443	0.0297203	0.547926	1	2953
DNA_HELICASE_ACTIVITY	22	0.64838	1.52404	0.0202578	0.539591	1	4175
MOREAUX_TACI_HI_VS_LOW_DN	139	0.460247	1.52057	0.00149254	0.548158	1	4119
TCYTOTOXICPATHWAY	10	0.753208	1.51917	0.0364299	0.545803	1	13
NUCLEAR_LUMEN	311	0.428462	1.51836	0	0.540434	1	5068
NOUZOVA_CPG_H4_UP	95	0.486412	1.51653	0.0032	0.54107	1	4174
DNA_DAMAGE_SIGNALING	90	0.481517	1.51433	0.00775194	0.542726	1	3940
HSA00240_PYRIMIDINE_METABOLISM	84	0.494101	1.51318	0.00161551	0.539398	1	3995
MANNOSYLTRANSFERASE_ACTIVITY	10	0.749077	1.51269	0.0460405	0.532644	1	1419
RESPONSE_TO_ENDOGENOUS_STIMULUS	169	0.44794	1.51244	0	0.525151	1	3841
H2O2_CSBRESCUED_C1_UP	41	0.557772	1.50833	0.0215232	0.536903	1	5068
REGULATION_OF_DNA_REPLICATION	18	0.648576	1.50558	0.0362069	0.542705	1	3569
HSA04115_P53_SIGNALING_PATHWAY	62	0.515352	1.50387	0.0128205	0.5431	1	1916
DNA_DAMAGE_CHECKPOINT	15	0.694952	1.50347	0.027972	0.536768	1	3731
CHEN_HOXA5_TARGETS_UP	167	0.44752	1.49902	0.00438597	0.5502	1	3901
MRNA_SPLICING	44	0.540717	1.49831	0.0226087	0.545476	1	4124
NUCLEAR_PORE	30	0.581216	1.49806	0.0333919	0.538671	1	5737
NUCLEAR_PART	475	0.407357	1.49756	0	0.533065	1	5068
RNA_SPLICING	75	0.492671	1.49735	0.00991735	0.526706	1	4976
CREB_BRAIN_2WKS_UP	23	0.610127	1.49645	0.0282686	0.523768	1	5153
HELICASE_ACTIVITY	45	0.541767	1.49458	0.0216667	0.524793	1	5214
DNA_METABOLIC_PROCESS	227	0.428804	1.49274	0.00140056	0.526155	1	4175
TRANSFERASE_ACTIVITY__TRANSFERRING_PENTOSYL_GROUPS	18	0.65132	1.48715	0.0433962	0.544931	1	1826
ENDORIBONUCLEASE_ACTIVITY	11	0.722014	1.48346	0.0498155	0.555	1	6005
TGFBETA_EARLY_UP	45	0.532107	1.47232	0.0387324	0.602512	1	2165
RESPONSE_TO_NUTRIENT	16	0.661019	1.47223	0.0520646	0.595147	1	2884
RNA_POLYMERASE_ACTIVITY	13	0.687986	1.47167	0.0565693	0.590169	1	5323
NUCLEASE_ACTIVITY	48	0.524554	1.4679	0.0193548	0.602217	1	4118
HSA00740_RIBOFLAVIN_METABOLISM	14	0.675247	1.46741	0.0438597	0.597083	1	1857
DEVELOPMENTAL_GROWTH	10	0.737105	1.46677	0.0463458	0.59325	1	1793
MMS_HUMAN_LYMPH_LOW_4HRS_DN	16	0.648208	1.46291	0.0535714	0.605958	1	3959
BCRABL_HL60_CDNA_DN	25	0.603001	1.46253	0.0413081	0.600626	1	3807
SARCOMAS_SCHWANNOMA_UP	11	0.699371	1.46206	0.0743363	0.595711	1	2293
DNA_REPLICATION	86	0.474574	1.46175	0.0119403	0.590205	1	4052
ER_NUCLEAR_SIGNALING_PATHWAY	13	0.677285	1.46131	0.0653357	0.585804	1	1076
BIOPOLYMER_CATABOLIC_PROCESS	98	0.464649	1.46061	0.0123457	0.582246	1	3923
STRESS_TPA_SPECIFIC_UP	38	0.539187	1.45847	0.0552677	0.586162	1	3279
DNA_DIRECTED_DNA_POLYMERASE_ACTIVITY	14	0.661752	1.45644	0.0598911	0.589562	1	1437
KANNAN_P53_UP	32	0.56739	1.44874	0.0459184	0.622857	1	3175
PENG_GLUTAMINE_DN	234	0.415416	1.44845	0.00285714	0.61736	1	5433
RADAEVA_IFNA_UP	42	0.533984	1.44845	0.0485437	0.610678	1	2778
MYOBLAST_DIFFERENTIATION	16	0.645691	1.4475	0.0587189	0.608498	1	2233
DNA_POLYMERASE_ACTIVITY	17	0.650409	1.447	0.0465116	0.604376	1	4384
MANALO_HYPOXIA_DN	78	0.470568	1.44466	0.0301003	0.609775	1	5032
LAL_KO_6MO_UP	59	0.499355	1.44425	0.0340909	0.605318	1	5431
LAL_KO_3MO_UP	44	0.522979	1.44373	0.0272572	0.601657	1	5431
3__5__EXONUCLEASE_ACTIVITY	13	0.667427	1.44314	0.0630631	0.59848	1	3558
P53_BRCA1_UP	32	0.550177	1.44311	0.0493197	0.59254	1	987
MOREAUX_TACI_HI_IN_PPC_UP	58	0.501003	1.44306	0.0176849	0.586824	1	6552
NAME	SIZE	ES	NES	NOM p-val	FDR q-val	FWER p-val	RANK AT MAX
XU_CBP_UP	29	0.7907	2.00704	0	0.00785961	0.009	2133
MRNA_PROCESSING_REACTOME	103	0.599607	1.89247	0	0.0518479	0.11	5043
NUCLEOLUS	94	0.599339	1.87672	0	0.0508073	0.16	6140
WIELAND_HEPATITIS_B_INDUCED	75	0.594789	1.7642	0	0.321616	0.767	3245
P53GENES_ALL	15	0.790517	1.76372	0.0018622	0.258852	0.77	987
CMV_HCMV_6HRS_UP	22	0.714518	1.70464	0.005291	0.558095	0.982	1748
TRANSLATION_REGULATOR_ACTIVITY	30	0.65559	1.69354	0.0108108	0.564678	0.99	2953
DNA_REPAIR	112	0.524522	1.68823	0	0.532298	0.991	4175
TRANSLATION_FACTOR_ACTIVITY__NUCLEIC_ACID_BINDING	28	0.666271	1.68795	0.00163666	0.474597	0.991	2953
CROONQUIST_RAS_STROMA_DN	19	0.716568	1.6839	0.00545455	0.452225	0.994	3963
CMV_UV-CMV_COMMON_HCMV_6HRS_UP	18	0.734846	1.68078	0.00356506	0.42568	0.994	1748
ZMPSTE24_KO_UP	30	0.657092	1.67895	0.00705467	0.400306	0.995	2014
PARP_KO_UP	29	0.640942	1.66597	0.00353982	0.443297	0.998	2520
TGFBETA_C2_UP	17	0.73381	1.661	0.0143627	0.44063	0.999	2109
UVB_NHEK1_C4	11	0.803543	1.65435	0.00701754	0.447478	0.999	2092
TRANSLATIONAL_INITIATION	23	0.6794	1.64495	0.00525394	0.473668	1	4597
RIBONUCLEOPROTEIN_COMPLEX_BIOGENESIS_AND_ASSEMBLY	61	0.558282	1.6411	0.00163132	0.469105	1	5214
HDACI_COLON_TSA30MIN_DN	10	0.80918	1.64048	0.0113852	0.446329	1	2027
NEGATIVE_REGULATION_OF_DNA_REPLICATION	12	0.774594	1.62854	0.0125448	0.488069	1	3184
CMV_HCMV_TIMECOURSE_8HRS_UP	18	0.711291	1.61997	0.00869565	0.514365	1	461
PORE_COMPLEX	34	0.610104	1.61186	0.0122592	0.540732	1	5737
RNA_TRANSCRIPTION_REACTOME	36	0.597267	1.59183	0.00856164	0.64933	1	4745
DNA_INTEGRITY_CHECKPOINT	19	0.685525	1.5857	0.0206186	0.665653	1	3731
PHOSPHOINOSITIDE_BIOSYNTHETIC_PROCESS	21	0.667841	1.58469	0.00675676	0.645272	1	1552
RIBONUCLEOPROTEIN_COMPLEX	120	0.486423	1.58405	0.0015625	0.623454	1	6194
RNA_PROCESSING	144	0.483398	1.58293	0	0.606378	1	5683
TRANSLATION_INITIATION_FACTOR_ACTIVITY	16	0.714699	1.58287	0.0146252	0.584433	1	2953
NUCLEOTIDE_EXCISION_REPAIR	19	0.675206	1.57957	0.0219966	0.583053	1	2481
HSA04612_ANTIGEN_PROCESSING_AND_PRESENTATION	38	0.58346	1.57936	0.0102916	0.564384	1	3553
HSA00790_FOLATE_BIOSYNTHESIS	37	0.585483	1.57348	0.0192982	0.581705	1	4175
DNA_DEPENDENT_DNA_REPLICATION	47	0.567071	1.56848	0.0115512	0.596123	1	3569
RAY_P210_DIFF	48	0.561794	1.56635	0.00328407	0.590535	1	3306
UDP_GLYCOSYLTRANSFERASE_ACTIVITY	34	0.593291	1.56513	0.020202	0.580045	1	2608
RESPONSE_TO_DNA_DAMAGE_STIMULUS	139	0.473107	1.56497	0	0.563881	1	4175
ATRBRCAPATHWAY	20	0.653931	1.56265	0.0192644	0.560057	1	3731
NUCLEOLAR_PART	14	0.718844	1.56103	0.0198915	0.553939	1	6140
PROTEIN_RNA_COMPLEX_ASSEMBLY	48	0.558427	1.55816	0.0113452	0.555257	1	4825
PHOSPHOLIPASE_C_ACTIVATION	13	0.724208	1.55792	0.0211268	0.542202	1	5416
AD12_48HRS_DN	13	0.728844	1.55617	0.0240741	0.537038	1	1748
NOUZOVA_CPG_METHLTD	48	0.554962	1.55419	0.00521739	0.534012	1	3424
ZINC_ION_BINDING	73	0.518961	1.54887	0.00155763	0.548813	1	4842
HSA03030_DNA_POLYMERASE	23	0.647879	1.54163	0.0215054	0.575512	1	2969
PROTEIN_AMINO_ACID_ADP_RIBOSYLATION	10	0.774875	1.53963	0.0236794	0.573409	1	1826
MONOCYTEPATHWAY	10	0.762305	1.53874	0.0243446	0.565052	1	1125
WANG_MLL_CBP_VS_GMP_DN	44	0.559412	1.53633	0.0164474	0.565779	1	2562
RAS_GTPASE_BINDING	24	0.609547	1.53436	0.0130112	0.564138	1	4218
SPLICEOSOME	40	0.566395	1.53304	0.0117057	0.558956	1	4976
NEGATIVE_REGULATION_OF_DNA_METABOLIC_PROCESS	17	0.673649	1.53001	0.0254545	0.563396	1	3184
REGULATION_OF_TRANSLATIONAL_INITIATION	18	0.662816	1.52786	0.0316344	0.562781	1	4597
MMS_MOUSE_LYMPH_HIGH_4HRS_UP	36	0.573532	1.52691	0.0143627	0.556644	1	2894
IRITANI_ADPROX_VASC	137	0.464754	1.52548	0.00154799	0.55318	1	3508
HDACI_COLON_TSA2HRS_DN	18	0.660905	1.52443	0.0297203	0.547926	1	2953
DNA_HELICASE_ACTIVITY	22	0.64838	1.52404	0.0202578	0.539591	1	4175
MOREAUX_TACI_HI_VS_LOW_DN	139	0.460247	1.52057	0.00149254	0.548158	1	4119
TCYTOTOXICPATHWAY	10	0.753208	1.51917	0.0364299	0.545803	1	13
NUCLEAR_LUMEN	311	0.428462	1.51836	0	0.540434	1	5068
NOUZOVA_CPG_H4_UP	95	0.486412	1.51653	0.0032	0.54107	1	4174
DNA_DAMAGE_SIGNALING	90	0.481517	1.51433	0.00775194	0.542726	1	3940
HSA00240_PYRIMIDINE_METABOLISM	84	0.494101	1.51318	0.00161551	0.539398	1	3995
MANNOSYLTRANSFERASE_ACTIVITY	10	0.749077	1.51269	0.0460405	0.532644	1	1419
RESPONSE_TO_ENDOGENOUS_STIMULUS	169	0.44794	1.51244	0	0.525151	1	3841
H2O2_CSBRESCUED_C1_UP	41	0.557772	1.50833	0.0215232	0.536903	1	5068
REGULATION_OF_DNA_REPLICATION	18	0.648576	1.50558	0.0362069	0.542705	1	3569
HSA04115_P53_SIGNALING_PATHWAY	62	0.515352	1.50387	0.0128205	0.5431	1	1916
DNA_DAMAGE_CHECKPOINT	15	0.694952	1.50347	0.027972	0.536768	1	3731
CHEN_HOXA5_TARGETS_UP	167	0.44752	1.49902	0.00438597	0.5502	1	3901
MRNA_SPLICING	44	0.540717	1.49831	0.0226087	0.545476	1	4124
NUCLEAR_PORE	30	0.581216	1.49806	0.0333919	0.538671	1	5737
NUCLEAR_PART	475	0.407357	1.49756	0	0.533065	1	5068
RNA_SPLICING	75	0.492671	1.49735	0.00991735	0.526706	1	4976
CREB_BRAIN_2WKS_UP	23	0.610127	1.49645	0.0282686	0.523768	1	5153
HELICASE_ACTIVITY	45	0.541767	1.49458	0.0216667	0.524793	1	5214
DNA_METABOLIC_PROCESS	227	0.428804	1.49274	0.00140056	0.526155	1	4175
TRANSFERASE_ACTIVITY__TRANSFERRING_PENTOSYL_GROUPS	18	0.65132	1.48715	0.0433962	0.544931	1	1826
ENDORIBONUCLEASE_ACTIVITY	11	0.722014	1.48346	0.0498155	0.555	1	6005
TGFBETA_EARLY_UP	45	0.532107	1.47232	0.0387324	0.602512	1	2165
RESPONSE_TO_NUTRIENT	16	0.661019	1.47223	0.0520646	0.595147	1	2884
RNA_POLYMERASE_ACTIVITY	13	0.687986	1.47167	0.0565693	0.590169	1	5323
NUCLEASE_ACTIVITY	48	0.524554	1.4679	0.0193548	0.602217	1	4118
HSA00740_RIBOFLAVIN_METABOLISM	14	0.675247	1.46741	0.0438597	0.597083	1	1857
DEVELOPMENTAL_GROWTH	10	0.737105	1.46677	0.0463458	0.59325	1	1793
MMS_HUMAN_LYMPH_LOW_4HRS_DN	16	0.648208	1.46291	0.0535714	0.605958	1	3959
BCRABL_HL60_CDNA_DN	25	0.603001	1.46253	0.0413081	0.600626	1	3807
SARCOMAS_SCHWANNOMA_UP	11	0.699371	1.46206	0.0743363	0.595711	1	2293
DNA_REPLICATION	86	0.474574	1.46175	0.0119403	0.590205	1	4052
ER_NUCLEAR_SIGNALING_PATHWAY	13	0.677285	1.46131	0.0653357	0.585804	1	1076
BIOPOLYMER_CATABOLIC_PROCESS	98	0.464649	1.46061	0.0123457	0.582246	1	3923
STRESS_TPA_SPECIFIC_UP	38	0.539187	1.45847	0.0552677	0.586162	1	3279
DNA_DIRECTED_DNA_POLYMERASE_ACTIVITY	14	0.661752	1.45644	0.0598911	0.589562	1	1437
KANNAN_P53_UP	32	0.56739	1.44874	0.0459184	0.622857	1	3175
PENG_GLUTAMINE_DN	234	0.415416	1.44845	0.00285714	0.61736	1	5433
RADAEVA_IFNA_UP	42	0.533984	1.44845	0.0485437	0.610678	1	2778
MYOBLAST_DIFFERENTIATION	16	0.645691	1.4475	0.0587189	0.608498	1	2233
DNA_POLYMERASE_ACTIVITY	17	0.650409	1.447	0.0465116	0.604376	1	4384
MANALO_HYPOXIA_DN	78	0.470568	1.44466	0.0301003	0.609775	1	5032
LAL_KO_6MO_UP	59	0.499355	1.44425	0.0340909	0.605318	1	5431
LAL_KO_3MO_UP	44	0.522979	1.44373	0.0272572	0.601657	1	5431
3__5__EXONUCLEASE_ACTIVITY	13	0.667427	1.44314	0.0630631	0.59848	1	3558
P53_BRCA1_UP	32	0.550177	1.44311	0.0493197	0.59254	1	987
MOREAUX_TACI_HI_IN_PPC_UP	58	0.501003	1.44306	0.0176849	0.586824	1	6552
NAME	SIZE	ES	NES	NOM p-val	FDR q-val	FWER p-val	RANK AT MAX
XU_CBP_UP	29	0.7907	2.00704	0	0.00785961	0.009	2133
MRNA_PROCESSING_REACTOME	103	0.599607	1.89247	0	0.0518479	0.11	5043
NUCLEOLUS	94	0.599339	1.87672	0	0.0508073	0.16	6140
WIELAND_HEPATITIS_B_INDUCED	75	0.594789	1.7642	0	0.321616	0.767	3245
P53GENES_ALL	15	0.790517	1.76372	0.0018622	0.258852	0.77	987
CMV_HCMV_6HRS_UP	22	0.714518	1.70464	0.005291	0.558095	0.982	1748
TRANSLATION_REGULATOR_ACTIVITY	30	0.65559	1.69354	0.0108108	0.564678	0.99	2953
DNA_REPAIR	112	0.524522	1.68823	0	0.532298	0.991	4175
TRANSLATION_FACTOR_ACTIVITY__NUCLEIC_ACID_BINDING	28	0.666271	1.68795	0.00163666	0.474597	0.991	2953
CROONQUIST_RAS_STROMA_DN	19	0.716568	1.6839	0.00545455	0.452225	0.994	3963
CMV_UV-CMV_COMMON_HCMV_6HRS_UP	18	0.734846	1.68078	0.00356506	0.42568	0.994	1748
ZMPSTE24_KO_UP	30	0.657092	1.67895	0.00705467	0.400306	0.995	2014
PARP_KO_UP	29	0.640942	1.66597	0.00353982	0.443297	0.998	2520
TGFBETA_C2_UP	17	0.73381	1.661	0.0143627	0.44063	0.999	2109
UVB_NHEK1_C4	11	0.803543	1.65435	0.00701754	0.447478	0.999	2092
TRANSLATIONAL_INITIATION	23	0.6794	1.64495	0.00525394	0.473668	1	4597
RIBONUCLEOPROTEIN_COMPLEX_BIOGENESIS_AND_ASSEMBLY	61	0.558282	1.6411	0.00163132	0.469105	1	5214
HDACI_COLON_TSA30MIN_DN	10	0.80918	1.64048	0.0113852	0.446329	1	2027
NEGATIVE_REGULATION_OF_DNA_REPLICATION	12	0.774594	1.62854	0.0125448	0.488069	1	3184
CMV_HCMV_TIMECOURSE_8HRS_UP	18	0.711291	1.61997	0.00869565	0.514365	1	461
PORE_COMPLEX	34	0.610104	1.61186	0.0122592	0.540732	1	5737
RNA_TRANSCRIPTION_REACTOME	36	0.597267	1.59183	0.00856164	0.64933	1	4745
DNA_INTEGRITY_CHECKPOINT	19	0.685525	1.5857	0.0206186	0.665653	1	3731
PHOSPHOINOSITIDE_BIOSYNTHETIC_PROCESS	21	0.667841	1.58469	0.00675676	0.645272	1	1552
RIBONUCLEOPROTEIN_COMPLEX	120	0.486423	1.58405	0.0015625	0.623454	1	6194
RNA_PROCESSING	144	0.483398	1.58293	0	0.606378	1	5683
TRANSLATION_INITIATION_FACTOR_ACTIVITY	16	0.714699	1.58287	0.0146252	0.584433	1	2953
NUCLEOTIDE_EXCISION_REPAIR	19	0.675206	1.57957	0.0219966	0.583053	1	2481
HSA04612_ANTIGEN_PROCESSING_AND_PRESENTATION	38	0.58346	1.57936	0.0102916	0.564384	1	3553
HSA00790_FOLATE_BIOSYNTHESIS	37	0.585483	1.57348	0.0192982	0.581705	1	4175
DNA_DEPENDENT_DNA_REPLICATION	47	0.567071	1.56848	0.0115512	0.596123	1	3569
RAY_P210_DIFF	48	0.561794	1.56635	0.00328407	0.590535	1	3306
UDP_GLYCOSYLTRANSFERASE_ACTIVITY	34	0.593291	1.56513	0.020202	0.580045	1	2608
RESPONSE_TO_DNA_DAMAGE_STIMULUS	139	0.473107	1.56497	0	0.563881	1	4175
ATRBRCAPATHWAY	20	0.653931	1.56265	0.0192644	0.560057	1	3731
NUCLEOLAR_PART	14	0.718844	1.56103	0.0198915	0.553939	1	6140
PROTEIN_RNA_COMPLEX_ASSEMBLY	48	0.558427	1.55816	0.0113452	0.555257	1	4825
PHOSPHOLIPASE_C_ACTIVATION	13	0.724208	1.55792	0.0211268	0.542202	1	5416
AD12_48HRS_DN	13	0.728844	1.55617	0.0240741	0.537038	1	1748
NOUZOVA_CPG_METHLTD	48	0.554962	1.55419	0.00521739	0.534012	1	3424
ZINC_ION_BINDING	73	0.518961	1.54887	0.00155763	0.548813	1	4842
HSA03030_DNA_POLYMERASE	23	0.647879	1.54163	0.0215054	0.575512	1	2969
PROTEIN_AMINO_ACID_ADP_RIBOSYLATION	10	0.774875	1.53963	0.0236794	0.573409	1	1826
MONOCYTEPATHWAY	10	0.762305	1.53874	0.0243446	0.565052	1	1125
WANG_MLL_CBP_VS_GMP_DN	44	0.559412	1.53633	0.0164474	0.565779	1	2562
RAS_GTPASE_BINDING	24	0.609547	1.53436	0.0130112	0.564138	1	4218
SPLICEOSOME	40	0.566395	1.53304	0.0117057	0.558956	1	4976
NEGATIVE_REGULATION_OF_DNA_METABOLIC_PROCESS	17	0.673649	1.53001	0.0254545	0.563396	1	3184
REGULATION_OF_TRANSLATIONAL_INITIATION	18	0.662816	1.52786	0.0316344	0.562781	1	4597
MMS_MOUSE_LYMPH_HIGH_4HRS_UP	36	0.573532	1.52691	0.0143627	0.556644	1	2894
IRITANI_ADPROX_VASC	137	0.464754	1.52548	0.00154799	0.55318	1	3508
HDACI_COLON_TSA2HRS_DN	18	0.660905	1.52443	0.0297203	0.547926	1	2953
DNA_HELICASE_ACTIVITY	22	0.64838	1.52404	0.0202578	0.539591	1	4175
MOREAUX_TACI_HI_VS_LOW_DN	139	0.460247	1.52057	0.00149254	0.548158	1	4119
TCYTOTOXICPATHWAY	10	0.753208	1.51917	0.0364299	0.545803	1	13
NUCLEAR_LUMEN	311	0.428462	1.51836	0	0.540434	1	5068
NOUZOVA_CPG_H4_UP	95	0.486412	1.51653	0.0032	0.54107	1	4174
DNA_DAMAGE_SIGNALING	90	0.481517	1.51433	0.00775194	0.542726	1	3940
HSA00240_PYRIMIDINE_METABOLISM	84	0.494101	1.51318	0.00161551	0.539398	1	3995
MANNOSYLTRANSFERASE_ACTIVITY	10	0.749077	1.51269	0.0460405	0.532644	1	1419
RESPONSE_TO_ENDOGENOUS_STIMULUS	169	0.44794	1.51244	0	0.525151	1	3841
H2O2_CSBRESCUED_C1_UP	41	0.557772	1.50833	0.0215232	0.536903	1	5068
REGULATION_OF_DNA_REPLICATION	18	0.648576	1.50558	0.0362069	0.542705	1	3569
HSA04115_P53_SIGNALING_PATHWAY	62	0.515352	1.50387	0.0128205	0.5431	1	1916
DNA_DAMAGE_CHECKPOINT	15	0.694952	1.50347	0.027972	0.536768	1	3731
CHEN_HOXA5_TARGETS_UP	167	0.44752	1.49902	0.00438597	0.5502	1	3901
MRNA_SPLICING	44	0.540717	1.49831	0.0226087	0.545476	1	4124
NUCLEAR_PORE	30	0.581216	1.49806	0.0333919	0.538671	1	5737
NUCLEAR_PART	475	0.407357	1.49756	0	0.533065	1	5068
RNA_SPLICING	75	0.492671	1.49735	0.00991735	0.526706	1	4976
CREB_BRAIN_2WKS_UP	23	0.610127	1.49645	0.0282686	0.523768	1	5153
HELICASE_ACTIVITY	45	0.541767	1.49458	0.0216667	0.524793	1	5214
DNA_METABOLIC_PROCESS	227	0.428804	1.49274	0.00140056	0.526155	1	4175
TRANSFERASE_ACTIVITY__TRANSFERRING_PENTOSYL_GROUPS	18	0.65132	1.48715	0.0433962	0.544931	1	1826
ENDORIBONUCLEASE_ACTIVITY	11	0.722014	1.48346	0.0498155	0.555	1	6005
TGFBETA_EARLY_UP	45	0.532107	1.47232	0.0387324	0.602512	1	2165
RESPONSE_TO_NUTRIENT	16	0.661019	1.47223	0.0520646	0.595147	1	2884
RNA_POLYMERASE_ACTIVITY	13	0.687986	1.47167	0.0565693	0.590169	1	5323
NUCLEASE_ACTIVITY	48	0.524554	1.4679	0.0193548	0.602217	1	4118
HSA00740_RIBOFLAVIN_METABOLISM	14	0.675247	1.46741	0.0438597	0.597083	1	1857
DEVELOPMENTAL_GROWTH	10	0.737105	1.46677	0.0463458	0.59325	1	1793
MMS_HUMAN_LYMPH_LOW_4HRS_DN	16	0.648208	1.46291	0.0535714	0.605958	1	3959
BCRABL_HL60_CDNA_DN	25	0.603001	1.46253	0.0413081	0.600626	1	3807
SARCOMAS_SCHWANNOMA_UP	11	0.699371	1.46206	0.0743363	0.595711	1	2293
DNA_REPLICATION	86	0.474574	1.46175	0.0119403	0.590205	1	4052
ER_NUCLEAR_SIGNALING_PATHWAY	13	0.677285	1.46131	0.0653357	0.585804	1	1076
BIOPOLYMER_CATABOLIC_PROCESS	98	0.464649	1.46061	0.0123457	0.582246	1	3923
STRESS_TPA_SPECIFIC_UP	38	0.539187	1.45847	0.0552677	0.586162	1	3279
DNA_DIRECTED_DNA_POLYMERASE_ACTIVITY	14	0.661752	1.45644	0.0598911	0.589562	1	1437
KANNAN_P53_UP	32	0.56739	1.44874	0.0459184	0.622857	1	3175
PENG_GLUTAMINE_DN	234	0.415416	1.44845	0.00285714	0.61736	1	5433
RADAEVA_IFNA_UP	42	0.533984	1.44845	0.0485437	0.610678	1	2778
MYOBLAST_DIFFERENTIATION	16	0.645691	1.4475	0.0587189	0.608498	1	2233
DNA_POLYMERASE_ACTIVITY	17	0.650409	1.447	0.0465116	0.604376	1	4384
MANALO_HYPOXIA_DN	78	0.470568	1.44466	0.0301003	0.609775	1	5032
LAL_KO_6MO_UP	59	0.499355	1.44425	0.0340909	0.605318	1	5431
LAL_KO_3MO_UP	44	0.522979	1.44373	0.0272572	0.601657	1	5431
3__5__EXONUCLEASE_ACTIVITY	13	0.667427	1.44314	0.0630631	0.59848	1	3558
P53_BRCA1_UP	32	0.550177	1.44311	0.0493197	0.59254	1	987
MOREAUX_TACI_HI_IN_PPC_UP	58	0.501003	1.44306	0.0176849	0.586824	1	6552
NAME	SIZE	ES	NES	NOM p-val	FDR q-val	FWER p-val	RANK AT MAX
XU_CBP_UP	29	0.7907	2.00704	0	0.00785961	0.009	2133
MRNA_PROCESSING_REACTOME	103	0.599607	1.89247	0	0.0518479	0.11	5043
NUCLEOLUS	94	0.599339	1.87672	0	0.0508073	0.16	6140
WIELAND_HEPATITIS_B_INDUCED	75	0.594789	1.7642	0	0.321616	0.767	3245
P53GENES_ALL	15	0.790517	1.76372	0.0018622	0.258852	0.77	987
CMV_HCMV_6HRS_UP	22	0.714518	1.70464	0.005291	0.558095	0.982	1748
TRANSLATION_REGULATOR_ACTIVITY	30	0.65559	1.69354	0.0108108	0.564678	0.99	2953
DNA_REPAIR	112	0.524522	1.68823	0	0.532298	0.991	4175
TRANSLATION_FACTOR_ACTIVITY__NUCLEIC_ACID_BINDING	28	0.666271	1.68795	0.00163666	0.474597	0.991	2953
CROONQUIST_RAS_STROMA_DN	19	0.716568	1.6839	0.00545455	0.452225	0.994	3963
CMV_UV-CMV_COMMON_HCMV_6HRS_UP	18	0.734846	1.68078	0.00356506	0.42568	0.994	1748
ZMPSTE24_KO_UP	30	0.657092	1.67895	0.00705467	0.400306	0.995	2014
PARP_KO_UP	29	0.640942	1.66597	0.00353982	0.443297	0.998	2520
TGFBETA_C2_UP	17	0.73381	1.661	0.0143627	0.44063	0.999	2109
UVB_NHEK1_C4	11	0.803543	1.65435	0.00701754	0.447478	0.999	2092
TRANSLATIONAL_INITIATION	23	0.6794	1.64495	0.00525394	0.473668	1	4597
RIBONUCLEOPROTEIN_COMPLEX_BIOGENESIS_AND_ASSEMBLY	61	0.558282	1.6411	0.00163132	0.469105	1	5214
HDACI_COLON_TSA30MIN_DN	10	0.80918	1.64048	0.0113852	0.446329	1	2027
NEGATIVE_REGULATION_OF_DNA_REPLICATION	12	0.774594	1.62854	0.0125448	0.488069	1	3184
CMV_HCMV_TIMECOURSE_8HRS_UP	18	0.711291	1.61997	0.00869565	0.514365	1	461
PORE_COMPLEX	34	0.610104	1.61186	0.0122592	0.540732	1	5737
RNA_TRANSCRIPTION_REACTOME	36	0.597267	1.59183	0.00856164	0.64933	1	4745
DNA_INTEGRITY_CHECKPOINT	19	0.685525	1.5857	0.0206186	0.665653	1	3731
PHOSPHOINOSITIDE_BIOSYNTHETIC_PROCESS	21	0.667841	1.58469	0.00675676	0.645272	1	1552
RIBONUCLEOPROTEIN_COMPLEX	120	0.486423	1.58405	0.0015625	0.623454	1	6194
RNA_PROCESSING	144	0.483398	1.58293	0	0.606378	1	5683
TRANSLATION_INITIATION_FACTOR_ACTIVITY	16	0.714699	1.58287	0.0146252	0.584433	1	2953
NUCLEOTIDE_EXCISION_REPAIR	19	0.675206	1.57957	0.0219966	0.583053	1	2481
HSA04612_ANTIGEN_PROCESSING_AND_PRESENTATION	38	0.58346	1.57936	0.0102916	0.564384	1	3553
HSA00790_FOLATE_BIOSYNTHESIS	37	0.585483	1.57348	0.0192982	0.581705	1	4175
DNA_DEPENDENT_DNA_REPLICATION	47	0.567071	1.56848	0.0115512	0.596123	1	3569
RAY_P210_DIFF	48	0.561794	1.56635	0.00328407	0.590535	1	3306
UDP_GLYCOSYLTRANSFERASE_ACTIVITY	34	0.593291	1.56513	0.020202	0.580045	1	2608
RESPONSE_TO_DNA_DAMAGE_STIMULUS	139	0.473107	1.56497	0	0.563881	1	4175
ATRBRCAPATHWAY	20	0.653931	1.56265	0.0192644	0.560057	1	3731
NUCLEOLAR_PART	14	0.718844	1.56103	0.0198915	0.553939	1	6140
PROTEIN_RNA_COMPLEX_ASSEMBLY	48	0.558427	1.55816	0.0113452	0.555257	1	4825
PHOSPHOLIPASE_C_ACTIVATION	13	0.724208	1.55792	0.0211268	0.542202	1	5416
AD12_48HRS_DN	13	0.728844	1.55617	0.0240741	0.537038	1	1748
NOUZOVA_CPG_METHLTD	48	0.554962	1.55419	0.00521739	0.534012	1	3424
ZINC_ION_BINDING	73	0.518961	1.54887	0.00155763	0.548813	1	4842
HSA03030_DNA_POLYMERASE	23	0.647879	1.54163	0.0215054	0.575512	1	2969
PROTEIN_AMINO_ACID_ADP_RIBOSYLATION	10	0.774875	1.53963	0.0236794	0.573409	1	1826
MONOCYTEPATHWAY	10	0.762305	1.53874	0.0243446	0.565052	1	1125
WANG_MLL_CBP_VS_GMP_DN	44	0.559412	1.53633	0.0164474	0.565779	1	2562
RAS_GTPASE_BINDING	24	0.609547	1.53436	0.0130112	0.564138	1	4218
SPLICEOSOME	40	0.566395	1.53304	0.0117057	0.558956	1	4976
NEGATIVE_REGULATION_OF_DNA_METABOLIC_PROCESS	17	0.673649	1.53001	0.0254545	0.563396	1	3184
REGULATION_OF_TRANSLATIONAL_INITIATION	18	0.662816	1.52786	0.0316344	0.562781	1	4597
MMS_MOUSE_LYMPH_HIGH_4HRS_UP	36	0.573532	1.52691	0.0143627	0.556644	1	2894
IRITANI_ADPROX_VASC	137	0.464754	1.52548	0.00154799	0.55318	1	3508
HDACI_COLON_TSA2HRS_DN	18	0.660905	1.52443	0.0297203	0.547926	1	2953
DNA_HELICASE_ACTIVITY	22	0.64838	1.52404	0.0202578	0.539591	1	4175
MOREAUX_TACI_HI_VS_LOW_DN	139	0.460247	1.52057	0.00149254	0.548158	1	4119
TCYTOTOXICPATHWAY	10	0.753208	1.51917	0.0364299	0.545803	1	13
NUCLEAR_LUMEN	311	0.428462	1.51836	0	0.540434	1	5068
NOUZOVA_CPG_H4_UP	95	0.486412	1.51653	0.0032	0.54107	1	4174
DNA_DAMAGE_SIGNALING	90	0.481517	1.51433	0.00775194	0.542726	1	3940
HSA00240_PYRIMIDINE_METABOLISM	84	0.494101	1.51318	0.00161551	0.539398	1	3995
MANNOSYLTRANSFERASE_ACTIVITY	10	0.749077	1.51269	0.0460405	0.532644	1	1419
RESPONSE_TO_ENDOGENOUS_STIMULUS	169	0.44794	1.51244	0	0.525151	1	3841
H2O2_CSBRESCUED_C1_UP	41	0.557772	1.50833	0.0215232	0.536903	1	5068
REGULATION_OF_DNA_REPLICATION	18	0.648576	1.50558	0.0362069	0.542705	1	3569
HSA04115_P53_SIGNALING_PATHWAY	62	0.515352	1.50387	0.0128205	0.5431	1	1916
DNA_DAMAGE_CHECKPOINT	15	0.694952	1.50347	0.027972	0.536768	1	3731
CHEN_HOXA5_TARGETS_UP	167	0.44752	1.49902	0.00438597	0.5502	1	3901
MRNA_SPLICING	44	0.540717	1.49831	0.0226087	0.545476	1	4124
NUCLEAR_PORE	30	0.581216	1.49806	0.0333919	0.538671	1	5737
NUCLEAR_PART	475	0.407357	1.49756	0	0.533065	1	5068
RNA_SPLICING	75	0.492671	1.49735	0.00991735	0.526706	1	4976
CREB_BRAIN_2WKS_UP	23	0.610127	1.49645	0.0282686	0.523768	1	5153
HELICASE_ACTIVITY	45	0.541767	1.49458	0.0216667	0.524793	1	5214
DNA_METABOLIC_PROCESS	227	0.428804	1.49274	0.00140056	0.526155	1	4175
TRANSFERASE_ACTIVITY__TRANSFERRING_PENTOSYL_GROUPS	18	0.65132	1.48715	0.0433962	0.544931	1	1826
ENDORIBONUCLEASE_ACTIVITY	11	0.722014	1.48346	0.0498155	0.555	1	6005
TGFBETA_EARLY_UP	45	0.532107	1.47232	0.0387324	0.602512	1	2165
RESPONSE_TO_NUTRIENT	16	0.661019	1.47223	0.0520646	0.595147	1	2884
RNA_POLYMERASE_ACTIVITY	13	0.687986	1.47167	0.0565693	0.590169	1	5323
NUCLEASE_ACTIVITY	48	0.524554	1.4679	0.0193548	0.602217	1	4118
HSA00740_RIBOFLAVIN_METABOLISM	14	0.675247	1.46741	0.0438597	0.597083	1	1857
DEVELOPMENTAL_GROWTH	10	0.737105	1.46677	0.0463458	0.59325	1	1793
MMS_HUMAN_LYMPH_LOW_4HRS_DN	16	0.648208	1.46291	0.0535714	0.605958	1	3959
BCRABL_HL60_CDNA_DN	25	0.603001	1.46253	0.0413081	0.600626	1	3807
SARCOMAS_SCHWANNOMA_UP	11	0.699371	1.46206	0.0743363	0.595711	1	2293
DNA_REPLICATION	86	0.474574	1.46175	0.0119403	0.590205	1	4052
ER_NUCLEAR_SIGNALING_PATHWAY	13	0.677285	1.46131	0.0653357	0.585804	1	1076
BIOPOLYMER_CATABOLIC_PROCESS	98	0.464649	1.46061	0.0123457	0.582246	1	3923
STRESS_TPA_SPECIFIC_UP	38	0.539187	1.45847	0.0552677	0.586162	1	3279
DNA_DIRECTED_DNA_POLYMERASE_ACTIVITY	14	0.661752	1.45644	0.0598911	0.589562	1	1437
KANNAN_P53_UP	32	0.56739	1.44874	0.0459184	0.622857	1	3175
PENG_GLUTAMINE_DN	234	0.415416	1.44845	0.00285714	0.61736	1	5433
RADAEVA_IFNA_UP	42	0.533984	1.44845	0.0485437	0.610678	1	2778
MYOBLAST_DIFFERENTIATION	16	0.645691	1.4475	0.0587189	0.608498	1	2233
DNA_POLYMERASE_ACTIVITY	17	0.650409	1.447	0.0465116	0.604376	1	4384
MANALO_HYPOXIA_DN	78	0.470568	1.44466	0.0301003	0.609775	1	5032
LAL_KO_6MO_UP	59	0.499355	1.44425	0.0340909	0.605318	1	5431
LAL_KO_3MO_UP	44	0.522979	1.44373	0.0272572	0.601657	1	5431
3__5__EXONUCLEASE_ACTIVITY	13	0.667427	1.44314	0.0630631	0.59848	1	3558
P53_BRCA1_UP	32	0.550177	1.44311	0.0493197	0.59254	1	987
MOREAUX_TACI_HI_IN_PPC_UP	58	0.501003	1.44306	0.0176849	0.586824	1	6552
NAME	SIZE	ES	NES	NOM p-val	FDR q-val	FWER p-val	RANK AT MAX
XU_CBP_UP	29	0.7907	2.00704	0	0.00785961	0.009	2133
MRNA_PROCESSING_REACTOME	103	0.599607	1.89247	0	0.0518479	0.11	5043
NUCLEOLUS	94	0.599339	1.87672	0	0.0508073	0.16	6140
WIELAND_HEPATITIS_B_INDUCED	75	0.594789	1.7642	0	0.321616	0.767	3245
P53GENES_ALL	15	0.790517	1.76372	0.0018622	0.258852	0.77	987
CMV_HCMV_6HRS_UP	22	0.714518	1.70464	0.005291	0.558095	0.982	1748
TRANSLATION_REGULATOR_ACTIVITY	30	0.65559	1.69354	0.0108108	0.564678	0.99	2953
DNA_REPAIR	112	0.524522	1.68823	0	0.532298	0.991	4175
TRANSLATION_FACTOR_ACTIVITY__NUCLEIC_ACID_BINDING	28	0.666271	1.68795	0.00163666	0.474597	0.991	2953
CROONQUIST_RAS_STROMA_DN	19	0.716568	1.6839	0.00545455	0.452225	0.994	3963
CMV_UV-CMV_COMMON_HCMV_6HRS_UP	18	0.734846	1.68078	0.00356506	0.42568	0.994	1748
ZMPSTE24_KO_UP	30	0.657092	1.67895	0.00705467	0.400306	0.995	2014
PARP_KO_UP	29	0.640942	1.66597	0.00353982	0.443297	0.998	2520
TGFBETA_C2_UP	17	0.73381	1.661	0.0143627	0.44063	0.999	2109
UVB_NHEK1_C4	11	0.803543	1.65435	0.00701754	0.447478	0.999	2092
TRANSLATIONAL_INITIATION	23	0.6794	1.64495	0.00525394	0.473668	1	4597
RIBONUCLEOPROTEIN_COMPLEX_BIOGENESIS_AND_ASSEMBLY	61	0.558282	1.6411	0.00163132	0.469105	1	5214
HDACI_COLON_TSA30MIN_DN	10	0.80918	1.64048	0.0113852	0.446329	1	2027
NEGATIVE_REGULATION_OF_DNA_REPLICATION	12	0.774594	1.62854	0.0125448	0.488069	1	3184
CMV_HCMV_TIMECOURSE_8HRS_UP	18	0.711291	1.61997	0.00869565	0.514365	1	461
PORE_COMPLEX	34	0.610104	1.61186	0.0122592	0.540732	1	5737
RNA_TRANSCRIPTION_REACTOME	36	0.597267	1.59183	0.00856164	0.64933	1	4745
DNA_INTEGRITY_CHECKPOINT	19	0.685525	1.5857	0.0206186	0.665653	1	3731
PHOSPHOINOSITIDE_BIOSYNTHETIC_PROCESS	21	0.667841	1.58469	0.00675676	0.645272	1	1552
RIBONUCLEOPROTEIN_COMPLEX	120	0.486423	1.58405	0.0015625	0.623454	1	6194
RNA_PROCESSING	144	0.483398	1.58293	0	0.606378	1	5683
TRANSLATION_INITIATION_FACTOR_ACTIVITY	16	0.714699	1.58287	0.0146252	0.584433	1	2953
NUCLEOTIDE_EXCISION_REPAIR	19	0.675206	1.57957	0.0219966	0.583053	1	2481
HSA04612_ANTIGEN_PROCESSING_AND_PRESENTATION	38	0.58346	1.57936	0.0102916	0.564384	1	3553
HSA00790_FOLATE_BIOSYNTHESIS	37	0.585483	1.57348	0.0192982	0.581705	1	4175
DNA_DEPENDENT_DNA_REPLICATION	47	0.567071	1.56848	0.0115512	0.596123	1	3569
RAY_P210_DIFF	48	0.561794	1.56635	0.00328407	0.590535	1	3306
UDP_GLYCOSYLTRANSFERASE_ACTIVITY	34	0.593291	1.56513	0.020202	0.580045	1	2608
RESPONSE_TO_DNA_DAMAGE_STIMULUS	139	0.473107	1.56497	0	0.563881	1	4175
ATRBRCAPATHWAY	20	0.653931	1.56265	0.0192644	0.560057	1	3731
NUCLEOLAR_PART	14	0.718844	1.56103	0.0198915	0.553939	1	6140
PROTEIN_RNA_COMPLEX_ASSEMBLY	48	0.558427	1.55816	0.0113452	0.555257	1	4825
PHOSPHOLIPASE_C_ACTIVATION	13	0.724208	1.55792	0.0211268	0.542202	1	5416
AD12_48HRS_DN	13	0.728844	1.55617	0.0240741	0.537038	1	1748
NOUZOVA_CPG_METHLTD	48	0.554962	1.55419	0.00521739	0.534012	1	3424
ZINC_ION_BINDING	73	0.518961	1.54887	0.00155763	0.548813	1	4842
HSA03030_DNA_POLYMERASE	23	0.647879	1.54163	0.0215054	0.575512	1	2969
PROTEIN_AMINO_ACID_ADP_RIBOSYLATION	10	0.774875	1.53963	0.0236794	0.573409	1	1826
MONOCYTEPATHWAY	10	0.762305	1.53874	0.0243446	0.565052	1	1125
WANG_MLL_CBP_VS_GMP_DN	44	0.559412	1.53633	0.0164474	0.565779	1	2562
RAS_GTPASE_BINDING	24	0.609547	1.53436	0.0130112	0.564138	1	4218
SPLICEOSOME	40	0.566395	1.53304	0.0117057	0.558956	1	4976
NEGATIVE_REGULATION_OF_DNA_METABOLIC_PROCESS	17	0.673649	1.53001	0.0254545	0.563396	1	3184
REGULATION_OF_TRANSLATIONAL_INITIATION	18	0.662816	1.52786	0.0316344	0.562781	1	4597
MMS_MOUSE_LYMPH_HIGH_4HRS_UP	36	0.573532	1.52691	0.0143627	0.556644	1	2894
IRITANI_ADPROX_VASC	137	0.464754	1.52548	0.00154799	0.55318	1	3508
HDACI_COLON_TSA2HRS_DN	18	0.660905	1.52443	0.0297203	0.547926	1	2953
DNA_HELICASE_ACTIVITY	22	0.64838	1.52404	0.0202578	0.539591	1	4175
MOREAUX_TACI_HI_VS_LOW_DN	139	0.460247	1.52057	0.00149254	0.548158	1	4119
TCYTOTOXICPATHWAY	10	0.753208	1.51917	0.0364299	0.545803	1	13
NUCLEAR_LUMEN	311	0.428462	1.51836	0	0.540434	1	5068
NOUZOVA_CPG_H4_UP	95	0.486412	1.51653	0.0032	0.54107	1	4174
DNA_DAMAGE_SIGNALING	90	0.481517	1.51433	0.00775194	0.542726	1	3940
HSA00240_PYRIMIDINE_METABOLISM	84	0.494101	1.51318	0.00161551	0.539398	1	3995
MANNOSYLTRANSFERASE_ACTIVITY	10	0.749077	1.51269	0.0460405	0.532644	1	1419
RESPONSE_TO_ENDOGENOUS_STIMULUS	169	0.44794	1.51244	0	0.525151	1	3841
H2O2_CSBRESCUED_C1_UP	41	0.557772	1.50833	0.0215232	0.536903	1	5068
REGULATION_OF_DNA_REPLICATION	18	0.648576	1.50558	0.0362069	0.542705	1	3569
HSA04115_P53_SIGNALING_PATHWAY	62	0.515352	1.50387	0.0128205	0.5431	1	1916
DNA_DAMAGE_CHECKPOINT	15	0.694952	1.50347	0.027972	0.536768	1	3731
CHEN_HOXA5_TARGETS_UP	167	0.44752	1.49902	0.00438597	0.5502	1	3901
MRNA_SPLICING	44	0.540717	1.49831	0.0226087	0.545476	1	4124
NUCLEAR_PORE	30	0.581216	1.49806	0.0333919	0.538671	1	5737
NUCLEAR_PART	475	0.407357	1.49756	0	0.533065	1	5068
RNA_SPLICING	75	0.492671	1.49735	0.00991735	0.526706	1	4976
CREB_BRAIN_2WKS_UP	23	0.610127	1.49645	0.0282686	0.523768	1	5153
HELICASE_ACTIVITY	45	0.541767	1.49458	0.0216667	0.524793	1	5214
DNA_METABOLIC_PROCESS	227	0.428804	1.49274	0.00140056	0.526155	1	4175
TRANSFERASE_ACTIVITY__TRANSFERRING_PENTOSYL_GROUPS	18	0.65132	1.48715	0.0433962	0.544931	1	1826
ENDORIBONUCLEASE_ACTIVITY	11	0.722014	1.48346	0.0498155	0.555	1	6005
TGFBETA_EARLY_UP	45	0.532107	1.47232	0.0387324	0.602512	1	2165
RESPONSE_TO_NUTRIENT	16	0.661019	1.47223	0.0520646	0.595147	1	2884
RNA_POLYMERASE_ACTIVITY	13	0.687986	1.47167	0.0565693	0.590169	1	5323
NUCLEASE_ACTIVITY	48	0.524554	1.4679	0.0193548	0.602217	1	4118
HSA00740_RIBOFLAVIN_METABOLISM	14	0.675247	1.46741	0.0438597	0.597083	1	1857
DEVELOPMENTAL_GROWTH	10	0.737105	1.46677	0.0463458	0.59325	1	1793
MMS_HUMAN_LYMPH_LOW_4HRS_DN	16	0.648208	1.46291	0.0535714	0.605958	1	3959
BCRABL_HL60_CDNA_DN	25	0.603001	1.46253	0.0413081	0.600626	1	3807
SARCOMAS_SCHWANNOMA_UP	11	0.699371	1.46206	0.0743363	0.595711	1	2293
DNA_REPLICATION	86	0.474574	1.46175	0.0119403	0.590205	1	4052
ER_NUCLEAR_SIGNALING_PATHWAY	13	0.677285	1.46131	0.0653357	0.585804	1	1076
BIOPOLYMER_CATABOLIC_PROCESS	98	0.464649	1.46061	0.0123457	0.582246	1	3923
STRESS_TPA_SPECIFIC_UP	38	0.539187	1.45847	0.0552677	0.586162	1	3279
DNA_DIRECTED_DNA_POLYMERASE_ACTIVITY	14	0.661752	1.45644	0.0598911	0.589562	1	1437
KANNAN_P53_UP	32	0.56739	1.44874	0.0459184	0.622857	1	3175
PENG_GLUTAMINE_DN	234	0.415416	1.44845	0.00285714	0.61736	1	5433
RADAEVA_IFNA_UP	42	0.533984	1.44845	0.0485437	0.610678	1	2778
MYOBLAST_DIFFERENTIATION	16	0.645691	1.4475	0.0587189	0.608498	1	2233
DNA_POLYMERASE_ACTIVITY	17	0.650409	1.447	0.0465116	0.604376	1	4384
MANALO_HYPOXIA_DN	78	0.470568	1.44466	0.0301003	0.609775	1	5032
LAL_KO_6MO_UP	59	0.499355	1.44425	0.0340909	0.605318	1	5431
LAL_KO_3MO_UP	44	0.522979	1.44373	0.0272572	0.601657	1	5431
3__5__EXONUCLEASE_ACTIVITY	13	0.667427	1.44314	0.0630631	0.59848	1	3558
P53_BRCA1_UP	32	0.550177	1.44311	0.0493197	0.59254	1	987
MOREAUX_TACI_HI_IN_PPC_UP	58	0.501003	1.44306	0.0176849	0.586824	1	6552
NAME	SIZE	ES	NES	NOM p-val	FDR q-val	FWER p-val	RANK AT MAX
XU_CBP_UP	29	0.7907	2.00704	0	0.00785961	0.009	2133
MRNA_PROCESSING_REACTOME	103	0.599607	1.89247	0	0.0518479	0.11	5043
NUCLEOLUS	94	0.599339	1.87672	0	0.0508073	0.16	6140
WIELAND_HEPATITIS_B_INDUCED	75	0.594789	1.7642	0	0.321616	0.767	3245
P53GENES_ALL	15	0.790517	1.76372	0.0018622	0.258852	0.77	987
CMV_HCMV_6HRS_UP	22	0.714518	1.70464	0.005291	0.558095	0.982	1748
TRANSLATION_REGULATOR_ACTIVITY	30	0.65559	1.69354	0.0108108	0.564678	0.99	2953
DNA_REPAIR	112	0.524522	1.68823	0	0.532298	0.991	4175
TRANSLATION_FACTOR_ACTIVITY__NUCLEIC_ACID_BINDING	28	0.666271	1.68795	0.00163666	0.474597	0.991	2953
CROONQUIST_RAS_STROMA_DN	19	0.716568	1.6839	0.00545455	0.452225	0.994	3963
CMV_UV-CMV_COMMON_HCMV_6HRS_UP	18	0.734846	1.68078	0.00356506	0.42568	0.994	1748
ZMPSTE24_KO_UP	30	0.657092	1.67895	0.00705467	0.400306	0.995	2014
PARP_KO_UP	29	0.640942	1.66597	0.00353982	0.443297	0.998	2520
TGFBETA_C2_UP	17	0.73381	1.661	0.0143627	0.44063	0.999	2109
UVB_NHEK1_C4	11	0.803543	1.65435	0.00701754	0.447478	0.999	2092
TRANSLATIONAL_INITIATION	23	0.6794	1.64495	0.00525394	0.473668	1	4597
RIBONUCLEOPROTEIN_COMPLEX_BIOGENESIS_AND_ASSEMBLY	61	0.558282	1.6411	0.00163132	0.469105	1	5214
HDACI_COLON_TSA30MIN_DN	10	0.80918	1.64048	0.0113852	0.446329	1	2027
NEGATIVE_REGULATION_OF_DNA_REPLICATION	12	0.774594	1.62854	0.0125448	0.488069	1	3184
CMV_HCMV_TIMECOURSE_8HRS_UP	18	0.711291	1.61997	0.00869565	0.514365	1	461
PORE_COMPLEX	34	0.610104	1.61186	0.0122592	0.540732	1	5737
RNA_TRANSCRIPTION_REACTOME	36	0.597267	1.59183	0.00856164	0.64933	1	4745
DNA_INTEGRITY_CHECKPOINT	19	0.685525	1.5857	0.0206186	0.665653	1	3731
PHOSPHOINOSITIDE_BIOSYNTHETIC_PROCESS	21	0.667841	1.58469	0.00675676	0.645272	1	1552
RIBONUCLEOPROTEIN_COMPLEX	120	0.486423	1.58405	0.0015625	0.623454	1	6194
RNA_PROCESSING	144	0.483398	1.58293	0	0.606378	1	5683
TRANSLATION_INITIATION_FACTOR_ACTIVITY	16	0.714699	1.58287	0.0146252	0.584433	1	2953
NUCLEOTIDE_EXCISION_REPAIR	19	0.675206	1.57957	0.0219966	0.583053	1	2481
HSA04612_ANTIGEN_PROCESSING_AND_PRESENTATION	38	0.58346	1.57936	0.0102916	0.564384	1	3553
HSA00790_FOLATE_BIOSYNTHESIS	37	0.585483	1.57348	0.0192982	0.581705	1	4175
DNA_DEPENDENT_DNA_REPLICATION	47	0.567071	1.56848	0.0115512	0.596123	1	3569
RAY_P210_DIFF	48	0.561794	1.56635	0.00328407	0.590535	1	3306
UDP_GLYCOSYLTRANSFERASE_ACTIVITY	34	0.593291	1.56513	0.020202	0.580045	1	2608
RESPONSE_TO_DNA_DAMAGE_STIMULUS	139	0.473107	1.56497	0	0.563881	1	4175
ATRBRCAPATHWAY	20	0.653931	1.56265	0.0192644	0.560057	1	3731
NUCLEOLAR_PART	14	0.718844	1.56103	0.0198915	0.553939	1	6140
PROTEIN_RNA_COMPLEX_ASSEMBLY	48	0.558427	1.55816	0.0113452	0.555257	1	4825
PHOSPHOLIPASE_C_ACTIVATION	13	0.724208	1.55792	0.0211268	0.542202	1	5416
AD12_48HRS_DN	13	0.728844	1.55617	0.0240741	0.537038	1	1748
NOUZOVA_CPG_METHLTD	48	0.554962	1.55419	0.00521739	0.534012	1	3424
ZINC_ION_BINDING	73	0.518961	1.54887	0.00155763	0.548813	1	4842
HSA03030_DNA_POLYMERASE	23	0.647879	1.54163	0.0215054	0.575512	1	2969
PROTEIN_AMINO_ACID_ADP_RIBOSYLATION	10	0.774875	1.53963	0.0236794	0.573409	1	1826
MONOCYTEPATHWAY	10	0.762305	1.53874	0.0243446	0.565052	1	1125
WANG_MLL_CBP_VS_GMP_DN	44	0.559412	1.53633	0.0164474	0.565779	1	2562
RAS_GTPASE_BINDING	24	0.609547	1.53436	0.0130112	0.564138	1	4218
SPLICEOSOME	40	0.566395	1.53304	0.0117057	0.558956	1	4976
NEGATIVE_REGULATION_OF_DNA_METABOLIC_PROCESS	17	0.673649	1.53001	0.0254545	0.563396	1	3184
REGULATION_OF_TRANSLATIONAL_INITIATION	18	0.662816	1.52786	0.0316344	0.562781	1	4597
MMS_MOUSE_LYMPH_HIGH_4HRS_UP	36	0.573532	1.52691	0.0143627	0.556644	1	2894
IRITANI_ADPROX_VASC	137	0.464754	1.52548	0.00154799	0.55318	1	3508
HDACI_COLON_TSA2HRS_DN	18	0.660905	1.52443	0.0297203	0.547926	1	2953
DNA_HELICASE_ACTIVITY	22	0.64838	1.52404	0.0202578	0.539591	1	4175
MOREAUX_TACI_HI_VS_LOW_DN	139	0.460247	1.52057	0.00149254	0.548158	1	4119
TCYTOTOXICPATHWAY	10	0.753208	1.51917	0.0364299	0.545803	1	13
NUCLEAR_LUMEN	311	0.428462	1.51836	0	0.540434	1	5068
NOUZOVA_CPG_H4_UP	95	0.486412	1.51653	0.0032	0.54107	1	4174
DNA_DAMAGE_SIGNALING	90	0.481517	1.51433	0.00775194	0.542726	1	3940
HSA00240_PYRIMIDINE_METABOLISM	84	0.494101	1.51318	0.00161551	0.539398	1	3995
MANNOSYLTRANSFERASE_ACTIVITY	10	0.749077	1.51269	0.0460405	0.532644	1	1419
RESPONSE_TO_ENDOGENOUS_STIMULUS	169	0.44794	1.51244	0	0.525151	1	3841
H2O2_CSBRESCUED_C1_UP	41	0.557772	1.50833	0.0215232	0.536903	1	5068
REGULATION_OF_DNA_REPLICATION	18	0.648576	1.50558	0.0362069	0.542705	1	3569
HSA04115_P53_SIGNALING_PATHWAY	62	0.515352	1.50387	0.0128205	0.5431	1	1916
DNA_DAMAGE_CHECKPOINT	15	0.694952	1.50347	0.027972	0.536768	1	3731
CHEN_HOXA5_TARGETS_UP	167	0.44752	1.49902	0.00438597	0.5502	1	3901
MRNA_SPLICING	44	0.540717	1.49831	0.0226087	0.545476	1	4124
NUCLEAR_PORE	30	0.581216	1.49806	0.0333919	0.538671	1	5737
NUCLEAR_PART	475	0.407357	1.49756	0	0.533065	1	5068
RNA_SPLICING	75	0.492671	1.49735	0.00991735	0.526706	1	4976
CREB_BRAIN_2WKS_UP	23	0.610127	1.49645	0.0282686	0.523768	1	5153
HELICASE_ACTIVITY	45	0.541767	1.49458	0.0216667	0.524793	1	5214
DNA_METABOLIC_PROCESS	227	0.428804	1.49274	0.00140056	0.526155	1	4175
TRANSFERASE_ACTIVITY__TRANSFERRING_PENTOSYL_GROUPS	18	0.65132	1.48715	0.0433962	0.544931	1	1826
ENDORIBONUCLEASE_ACTIVITY	11	0.722014	1.48346	0.0498155	0.555	1	6005
TGFBETA_EARLY_UP	45	0.532107	1.47232	0.0387324	0.602512	1	2165
RESPONSE_TO_NUTRIENT	16	0.661019	1.47223	0.0520646	0.595147	1	2884
RNA_POLYMERASE_ACTIVITY	13	0.687986	1.47167	0.0565693	0.590169	1	5323
NUCLEASE_ACTIVITY	48	0.524554	1.4679	0.0193548	0.602217	1	4118
HSA00740_RIBOFLAVIN_METABOLISM	14	0.675247	1.46741	0.0438597	0.597083	1	1857
DEVELOPMENTAL_GROWTH	10	0.737105	1.46677	0.0463458	0.59325	1	1793
MMS_HUMAN_LYMPH_LOW_4HRS_DN	16	0.648208	1.46291	0.0535714	0.605958	1	3959
BCRABL_HL60_CDNA_DN	25	0.603001	1.46253	0.0413081	0.600626	1	3807
SARCOMAS_SCHWANNOMA_UP	11	0.699371	1.46206	0.0743363	0.595711	1	2293
DNA_REPLICATION	86	0.474574	1.46175	0.0119403	0.590205	1	4052
ER_NUCLEAR_SIGNALING_PATHWAY	13	0.677285	1.46131	0.0653357	0.585804	1	1076
BIOPOLYMER_CATABOLIC_PROCESS	98	0.464649	1.46061	0.0123457	0.582246	1	3923
STRESS_TPA_SPECIFIC_UP	38	0.539187	1.45847	0.0552677	0.586162	1	3279
DNA_DIRECTED_DNA_POLYMERASE_ACTIVITY	14	0.661752	1.45644	0.0598911	0.589562	1	1437
KANNAN_P53_UP	32	0.56739	1.44874	0.0459184	0.622857	1	3175
PENG_GLUTAMINE_DN	234	0.415416	1.44845	0.00285714	0.61736	1	5433
RADAEVA_IFNA_UP	42	0.533984	1.44845	0.0485437	0.610678	1	2778
MYOBLAST_DIFFERENTIATION	16	0.645691	1.4475	0.0587189	0.608498	1	2233
DNA_POLYMERASE_ACTIVITY	17	0.650409	1.447	0.0465116	0.604376	1	4384
MANALO_HYPOXIA_DN	78	0.470568	1.44466	0.0301003	0.609775	1	5032
LAL_KO_6MO_UP	59	0.499355	1.44425	0.0340909	0.605318	1	5431
LAL_KO_3MO_UP	44	0.522979	1.44373	0.0272572	0.601657	1	5431
3__5__EXONUCLEASE_ACTIVITY	13	0.667427	1.44314	0.0630631	0.59848	1	3558
P53_BRCA1_UP	32	0.550177	1.44311	0.0493197	0.59254	1	987
MOREAUX_TACI_HI_IN_PPC_UP	58	0.501003	1.44306	0.0176849	0.586824	1	6552
NAME	SIZE	ES	NES	NOM p-val	FDR q-val	FWER p-val	RANK AT MAX
XU_CBP_UP	29	0.7907	2.00704	0	0.00785961	0.009	2133
MRNA_PROCESSING_REACTOME	103	0.599607	1.89247	0	0.0518479	0.11	5043
NUCLEOLUS	94	0.599339	1.87672	0	0.0508073	0.16	6140
WIELAND_HEPATITIS_B_INDUCED	75	0.594789	1.7642	0	0.321616	0.767	3245
P53GENES_ALL	15	0.790517	1.76372	0.0018622	0.258852	0.77	987
CMV_HCMV_6HRS_UP	22	0.714518	1.70464	0.005291	0.558095	0.982	1748
TRANSLATION_REGULATOR_ACTIVITY	30	0.65559	1.69354	0.0108108	0.564678	0.99	2953
DNA_REPAIR	112	0.524522	1.68823	0	0.532298	0.991	4175
TRANSLATION_FACTOR_ACTIVITY__NUCLEIC_ACID_BINDING	28	0.666271	1.68795	0.00163666	0.474597	0.991	2953
CROONQUIST_RAS_STROMA_DN	19	0.716568	1.6839	0.00545455	0.452225	0.994	3963
CMV_UV-CMV_COMMON_HCMV_6HRS_UP	18	0.734846	1.68078	0.00356506	0.42568	0.994	1748
ZMPSTE24_KO_UP	30	0.657092	1.67895	0.00705467	0.400306	0.995	2014
PARP_KO_UP	29	0.640942	1.66597	0.00353982	0.443297	0.998	2520
TGFBETA_C2_UP	17	0.73381	1.661	0.0143627	0.44063	0.999	2109
UVB_NHEK1_C4	11	0.803543	1.65435	0.00701754	0.447478	0.999	2092
TRANSLATIONAL_INITIATION	23	0.6794	1.64495	0.00525394	0.473668	1	4597
RIBONUCLEOPROTEIN_COMPLEX_BIOGENESIS_AND_ASSEMBLY	61	0.558282	1.6411	0.00163132	0.469105	1	5214
HDACI_COLON_TSA30MIN_DN	10	0.80918	1.64048	0.0113852	0.446329	1	2027
NEGATIVE_REGULATION_OF_DNA_REPLICATION	12	0.774594	1.62854	0.0125448	0.488069	1	3184
CMV_HCMV_TIMECOURSE_8HRS_UP	18	0.711291	1.61997	0.00869565	0.514365	1	461
PORE_COMPLEX	34	0.610104	1.61186	0.0122592	0.540732	1	5737
RNA_TRANSCRIPTION_REACTOME	36	0.597267	1.59183	0.00856164	0.64933	1	4745
DNA_INTEGRITY_CHECKPOINT	19	0.685525	1.5857	0.0206186	0.665653	1	3731
PHOSPHOINOSITIDE_BIOSYNTHETIC_PROCESS	21	0.667841	1.58469	0.00675676	0.645272	1	1552
RIBONUCLEOPROTEIN_COMPLEX	120	0.486423	1.58405	0.0015625	0.623454	1	6194
RNA_PROCESSING	144	0.483398	1.58293	0	0.606378	1	5683
TRANSLATION_INITIATION_FACTOR_ACTIVITY	16	0.714699	1.58287	0.0146252	0.584433	1	2953
NUCLEOTIDE_EXCISION_REPAIR	19	0.675206	1.57957	0.0219966	0.583053	1	2481
HSA04612_ANTIGEN_PROCESSING_AND_PRESENTATION	38	0.58346	1.57936	0.0102916	0.564384	1	3553
HSA00790_FOLATE_BIOSYNTHESIS	37	0.585483	1.57348	0.0192982	0.581705	1	4175
DNA_DEPENDENT_DNA_REPLICATION	47	0.567071	1.56848	0.0115512	0.596123	1	3569
RAY_P210_DIFF	48	0.561794	1.56635	0.00328407	0.590535	1	3306
UDP_GLYCOSYLTRANSFERASE_ACTIVITY	34	0.593291	1.56513	0.020202	0.580045	1	2608
RESPONSE_TO_DNA_DAMAGE_STIMULUS	139	0.473107	1.56497	0	0.563881	1	4175
ATRBRCAPATHWAY	20	0.653931	1.56265	0.0192644	0.560057	1	3731
NUCLEOLAR_PART	14	0.718844	1.56103	0.0198915	0.553939	1	6140
PROTEIN_RNA_COMPLEX_ASSEMBLY	48	0.558427	1.55816	0.0113452	0.555257	1	4825
PHOSPHOLIPASE_C_ACTIVATION	13	0.724208	1.55792	0.0211268	0.542202	1	5416
AD12_48HRS_DN	13	0.728844	1.55617	0.0240741	0.537038	1	1748
NOUZOVA_CPG_METHLTD	48	0.554962	1.55419	0.00521739	0.534012	1	3424
ZINC_ION_BINDING	73	0.518961	1.54887	0.00155763	0.548813	1	4842
HSA03030_DNA_POLYMERASE	23	0.647879	1.54163	0.0215054	0.575512	1	2969
PROTEIN_AMINO_ACID_ADP_RIBOSYLATION	10	0.774875	1.53963	0.0236794	0.573409	1	1826
MONOCYTEPATHWAY	10	0.762305	1.53874	0.0243446	0.565052	1	1125
WANG_MLL_CBP_VS_GMP_DN	44	0.559412	1.53633	0.0164474	0.565779	1	2562
RAS_GTPASE_BINDING	24	0.609547	1.53436	0.0130112	0.564138	1	4218
SPLICEOSOME	40	0.566395	1.53304	0.0117057	0.558956	1	4976
NEGATIVE_REGULATION_OF_DNA_METABOLIC_PROCESS	17	0.673649	1.53001	0.0254545	0.563396	1	3184
REGULATION_OF_TRANSLATIONAL_INITIATION	18	0.662816	1.52786	0.0316344	0.562781	1	4597
MMS_MOUSE_LYMPH_HIGH_4HRS_UP	36	0.573532	1.52691	0.0143627	0.556644	1	2894
IRITANI_ADPROX_VASC	137	0.464754	1.52548	0.00154799	0.55318	1	3508
HDACI_COLON_TSA2HRS_DN	18	0.660905	1.52443	0.0297203	0.547926	1	2953
DNA_HELICASE_ACTIVITY	22	0.64838	1.52404	0.0202578	0.539591	1	4175
MOREAUX_TACI_HI_VS_LOW_DN	139	0.460247	1.52057	0.00149254	0.548158	1	4119
TCYTOTOXICPATHWAY	10	0.753208	1.51917	0.0364299	0.545803	1	13
NUCLEAR_LUMEN	311	0.428462	1.51836	0	0.540434	1	5068
NOUZOVA_CPG_H4_UP	95	0.486412	1.51653	0.0032	0.54107	1	4174
DNA_DAMAGE_SIGNALING	90	0.481517	1.51433	0.00775194	0.542726	1	3940
HSA00240_PYRIMIDINE_METABOLISM	84	0.494101	1.51318	0.00161551	0.539398	1	3995
MANNOSYLTRANSFERASE_ACTIVITY	10	0.749077	1.51269	0.0460405	0.532644	1	1419
RESPONSE_TO_ENDOGENOUS_STIMULUS	169	0.44794	1.51244	0	0.525151	1	3841
H2O2_CSBRESCUED_C1_UP	41	0.557772	1.50833	0.0215232	0.536903	1	5068
REGULATION_OF_DNA_REPLICATION	18	0.648576	1.50558	0.0362069	0.542705	1	3569
HSA04115_P53_SIGNALING_PATHWAY	62	0.515352	1.50387	0.0128205	0.5431	1	1916
DNA_DAMAGE_CHECKPOINT	15	0.694952	1.50347	0.027972	0.536768	1	3731
CHEN_HOXA5_TARGETS_UP	167	0.44752	1.49902	0.00438597	0.5502	1	3901
MRNA_SPLICING	44	0.540717	1.49831	0.0226087	0.545476	1	4124
NUCLEAR_PORE	30	0.581216	1.49806	0.0333919	0.538671	1	5737
NUCLEAR_PART	475	0.407357	1.49756	0	0.533065	1	5068
RNA_SPLICING	75	0.492671	1.49735	0.00991735	0.526706	1	4976
CREB_BRAIN_2WKS_UP	23	0.610127	1.49645	0.0282686	0.523768	1	5153
HELICASE_ACTIVITY	45	0.541767	1.49458	0.0216667	0.524793	1	5214
DNA_METABOLIC_PROCESS	227	0.428804	1.49274	0.00140056	0.526155	1	4175
TRANSFERASE_ACTIVITY__TRANSFERRING_PENTOSYL_GROUPS	18	0.65132	1.48715	0.0433962	0.544931	1	1826
ENDORIBONUCLEASE_ACTIVITY	11	0.722014	1.48346	0.0498155	0.555	1	6005
TGFBETA_EARLY_UP	45	0.532107	1.47232	0.0387324	0.602512	1	2165
RESPONSE_TO_NUTRIENT	16	0.661019	1.47223	0.0520646	0.595147	1	2884
RNA_POLYMERASE_ACTIVITY	13	0.687986	1.47167	0.0565693	0.590169	1	5323
NUCLEASE_ACTIVITY	48	0.524554	1.4679	0.0193548	0.602217	1	4118
HSA00740_RIBOFLAVIN_METABOLISM	14	0.675247	1.46741	0.0438597	0.597083	1	1857
DEVELOPMENTAL_GROWTH	10	0.737105	1.46677	0.0463458	0.59325	1	1793
MMS_HUMAN_LYMPH_LOW_4HRS_DN	16	0.648208	1.46291	0.0535714	0.605958	1	3959
BCRABL_HL60_CDNA_DN	25	0.603001	1.46253	0.0413081	0.600626	1	3807
SARCOMAS_SCHWANNOMA_UP	11	0.699371	1.46206	0.0743363	0.595711	1	2293
DNA_REPLICATION	86	0.474574	1.46175	0.0119403	0.590205	1	4052
ER_NUCLEAR_SIGNALING_PATHWAY	13	0.677285	1.46131	0.0653357	0.585804	1	1076
BIOPOLYMER_CATABOLIC_PROCESS	98	0.464649	1.46061	0.0123457	0.582246	1	3923
STRESS_TPA_SPECIFIC_UP	38	0.539187	1.45847	0.0552677	0.586162	1	3279
DNA_DIRECTED_DNA_POLYMERASE_ACTIVITY	14	0.661752	1.45644	0.0598911	0.589562	1	1437
KANNAN_P53_UP	32	0.56739	1.44874	0.0459184	0.622857	1	3175
PENG_GLUTAMINE_DN	234	0.415416	1.44845	0.00285714	0.61736	1	5433
RADAEVA_IFNA_UP	42	0.533984	1.44845	0.0485437	0.610678	1	2778
MYOBLAST_DIFFERENTIATION	16	0.645691	1.4475	0.0587189	0.608498	1	2233
DNA_POLYMERASE_ACTIVITY	17	0.650409	1.447	0.0465116	0.604376	1	4384
MANALO_HYPOXIA_DN	78	0.470568	1.44466	0.0301003	0.609775	1	5032
LAL_KO_6MO_UP	59	0.499355	1.44425	0.0340909	0.605318	1	5431
LAL_KO_3MO_UP	44	0.522979	1.44373	0.0272572	0.601657	1	5431
3__5__EXONUCLEASE_ACTIVITY	13	0.667427	1.44314	0.0630631	0.59848	1	3558
P53_BRCA1_UP	32	0.550177	1.44311	0.0493197	0.59254	1	987
MOREAUX_TACI_HI_IN_PPC_UP	58	0.501003	1.44306	0.0176849	0.586824	1	6552
NAME	SIZE	ES	NES	NOM p-val	FDR q-val	FWER p-val	RANK AT MAX
XU_CBP_UP	29	0.7907	2.00704	0	0.00785961	0.009	2133
MRNA_PROCESSING_REACTOME	103	0.599607	1.89247	0	0.0518479	0.11	5043
NUCLEOLUS	94	0.599339	1.87672	0	0.0508073	0.16	6140
WIELAND_HEPATITIS_B_INDUCED	75	0.594789	1.7642	0	0.321616	0.767	3245
P53GENES_ALL	15	0.790517	1.76372	0.0018622	0.258852	0.77	987
CMV_HCMV_6HRS_UP	22	0.714518	1.70464	0.005291	0.558095	0.982	1748
TRANSLATION_REGULATOR_ACTIVITY	30	0.65559	1.69354	0.0108108	0.564678	0.99	2953
DNA_REPAIR	112	0.524522	1.68823	0	0.532298	0.991	4175
TRANSLATION_FACTOR_ACTIVITY__NUCLEIC_ACID_BINDING	28	0.666271	1.68795	0.00163666	0.474597	0.991	2953
CROONQUIST_RAS_STROMA_DN	19	0.716568	1.6839	0.00545455	0.452225	0.994	3963
CMV_UV-CMV_COMMON_HCMV_6HRS_UP	18	0.734846	1.68078	0.00356506	0.42568	0.994	1748
ZMPSTE24_KO_UP	30	0.657092	1.67895	0.00705467	0.400306	0.995	2014
PARP_KO_UP	29	0.640942	1.66597	0.00353982	0.443297	0.998	2520
TGFBETA_C2_UP	17	0.73381	1.661	0.0143627	0.44063	0.999	2109
UVB_NHEK1_C4	11	0.803543	1.65435	0.00701754	0.447478	0.999	2092
TRANSLATIONAL_INITIATION	23	0.6794	1.64495	0.00525394	0.473668	1	4597
RIBONUCLEOPROTEIN_COMPLEX_BIOGENESIS_AND_ASSEMBLY	61	0.558282	1.6411	0.00163132	0.469105	1	5214
HDACI_COLON_TSA30MIN_DN	10	0.80918	1.64048	0.0113852	0.446329	1	2027
NEGATIVE_REGULATION_OF_DNA_REPLICATION	12	0.774594	1.62854	0.0125448	0.488069	1	3184
CMV_HCMV_TIMECOURSE_8HRS_UP	18	0.711291	1.61997	0.00869565	0.514365	1	461
PORE_COMPLEX	34	0.610104	1.61186	0.0122592	0.540732	1	5737
RNA_TRANSCRIPTION_REACTOME	36	0.597267	1.59183	0.00856164	0.64933	1	4745
DNA_INTEGRITY_CHECKPOINT	19	0.685525	1.5857	0.0206186	0.665653	1	3731
PHOSPHOINOSITIDE_BIOSYNTHETIC_PROCESS	21	0.667841	1.58469	0.00675676	0.645272	1	1552
RIBONUCLEOPROTEIN_COMPLEX	120	0.486423	1.58405	0.0015625	0.623454	1	6194
RNA_PROCESSING	144	0.483398	1.58293	0	0.606378	1	5683
TRANSLATION_INITIATION_FACTOR_ACTIVITY	16	0.714699	1.58287	0.0146252	0.584433	1	2953
NUCLEOTIDE_EXCISION_REPAIR	19	0.675206	1.57957	0.0219966	0.583053	1	2481
HSA04612_ANTIGEN_PROCESSING_AND_PRESENTATION	38	0.58346	1.57936	0.0102916	0.564384	1	3553
HSA00790_FOLATE_BIOSYNTHESIS	37	0.585483	1.57348	0.0192982	0.581705	1	4175
DNA_DEPENDENT_DNA_REPLICATION	47	0.567071	1.56848	0.0115512	0.596123	1	3569
RAY_P210_DIFF	48	0.561794	1.56635	0.00328407	0.590535	1	3306
UDP_GLYCOSYLTRANSFERASE_ACTIVITY	34	0.593291	1.56513	0.020202	0.580045	1	2608
RESPONSE_TO_DNA_DAMAGE_STIMULUS	139	0.473107	1.56497	0	0.563881	1	4175
ATRBRCAPATHWAY	20	0.653931	1.56265	0.0192644	0.560057	1	3731
NUCLEOLAR_PART	14	0.718844	1.56103	0.0198915	0.553939	1	6140
PROTEIN_RNA_COMPLEX_ASSEMBLY	48	0.558427	1.55816	0.0113452	0.555257	1	4825
PHOSPHOLIPASE_C_ACTIVATION	13	0.724208	1.55792	0.0211268	0.542202	1	5416
AD12_48HRS_DN	13	0.728844	1.55617	0.0240741	0.537038	1	1748
NOUZOVA_CPG_METHLTD	48	0.554962	1.55419	0.00521739	0.534012	1	3424
ZINC_ION_BINDING	73	0.518961	1.54887	0.00155763	0.548813	1	4842
HSA03030_DNA_POLYMERASE	23	0.647879	1.54163	0.0215054	0.575512	1	2969
PROTEIN_AMINO_ACID_ADP_RIBOSYLATION	10	0.774875	1.53963	0.0236794	0.573409	1	1826
MONOCYTEPATHWAY	10	0.762305	1.53874	0.0243446	0.565052	1	1125
WANG_MLL_CBP_VS_GMP_DN	44	0.559412	1.53633	0.0164474	0.565779	1	2562
RAS_GTPASE_BINDING	24	0.609547	1.53436	0.0130112	0.564138	1	4218
SPLICEOSOME	40	0.566395	1.53304	0.0117057	0.558956	1	4976
NEGATIVE_REGULATION_OF_DNA_METABOLIC_PROCESS	17	0.673649	1.53001	0.0254545	0.563396	1	3184
REGULATION_OF_TRANSLATIONAL_INITIATION	18	0.662816	1.52786	0.0316344	0.562781	1	4597
MMS_MOUSE_LYMPH_HIGH_4HRS_UP	36	0.573532	1.52691	0.0143627	0.556644	1	2894
IRITANI_ADPROX_VASC	137	0.464754	1.52548	0.00154799	0.55318	1	3508
HDACI_COLON_TSA2HRS_DN	18	0.660905	1.52443	0.0297203	0.547926	1	2953
DNA_HELICASE_ACTIVITY	22	0.64838	1.52404	0.0202578	0.539591	1	4175
MOREAUX_TACI_HI_VS_LOW_DN	139	0.460247	1.52057	0.00149254	0.548158	1	4119
TCYTOTOXICPATHWAY	10	0.753208	1.51917	0.0364299	0.545803	1	13
NUCLEAR_LUMEN	311	0.428462	1.51836	0	0.540434	1	5068
NOUZOVA_CPG_H4_UP	95	0.486412	1.51653	0.0032	0.54107	1	4174
DNA_DAMAGE_SIGNALING	90	0.481517	1.51433	0.00775194	0.542726	1	3940
HSA00240_PYRIMIDINE_METABOLISM	84	0.494101	1.51318	0.00161551	0.539398	1	3995
MANNOSYLTRANSFERASE_ACTIVITY	10	0.749077	1.51269	0.0460405	0.532644	1	1419
RESPONSE_TO_ENDOGENOUS_STIMULUS	169	0.44794	1.51244	0	0.525151	1	3841
H2O2_CSBRESCUED_C1_UP	41	0.557772	1.50833	0.0215232	0.536903	1	5068
REGULATION_OF_DNA_REPLICATION	18	0.648576	1.50558	0.0362069	0.542705	1	3569
HSA04115_P53_SIGNALING_PATHWAY	62	0.515352	1.50387	0.0128205	0.5431	1	1916
DNA_DAMAGE_CHECKPOINT	15	0.694952	1.50347	0.027972	0.536768	1	3731
CHEN_HOXA5_TARGETS_UP	167	0.44752	1.49902	0.00438597	0.5502	1	3901
MRNA_SPLICING	44	0.540717	1.49831	0.0226087	0.545476	1	4124
NUCLEAR_PORE	30	0.581216	1.49806	0.0333919	0.538671	1	5737
NUCLEAR_PART	475	0.407357	1.49756	0	0.533065	1	5068
RNA_SPLICING	75	0.492671	1.49735	0.00991735	0.526706	1	4976
CREB_BRAIN_2WKS_UP	23	0.610127	1.49645	0.0282686	0.523768	1	5153
HELICASE_ACTIVITY	45	0.541767	1.49458	0.0216667	0.524793	1	5214
DNA_METABOLIC_PROCESS	227	0.428804	1.49274	0.00140056	0.526155	1	4175
TRANSFERASE_ACTIVITY__TRANSFERRING_PENTOSYL_GROUPS	18	0.65132	1.48715	0.0433962	0.544931	1	1826
ENDORIBONUCLEASE_ACTIVITY	11	0.722014	1.48346	0.0498155	0.555	1	6005
TGFBETA_EARLY_UP	45	0.532107	1.47232	0.0387324	0.602512	1	2165
RESPONSE_TO_NUTRIENT	16	0.661019	1.47223	0.0520646	0.595147	1	2884
RNA_POLYMERASE_ACTIVITY	13	0.687986	1.47167	0.0565693	0.590169	1	5323
NUCLEASE_ACTIVITY	48	0.524554	1.4679	0.0193548	0.602217	1	4118
HSA00740_RIBOFLAVIN_METABOLISM	14	0.675247	1.46741	0.0438597	0.597083	1	1857
DEVELOPMENTAL_GROWTH	10	0.737105	1.46677	0.0463458	0.59325	1	1793
MMS_HUMAN_LYMPH_LOW_4HRS_DN	16	0.648208	1.46291	0.0535714	0.605958	1	3959
BCRABL_HL60_CDNA_DN	25	0.603001	1.46253	0.0413081	0.600626	1	3807
SARCOMAS_SCHWANNOMA_UP	11	0.699371	1.46206	0.0743363	0.595711	1	2293
DNA_REPLICATION	86	0.474574	1.46175	0.0119403	0.590205	1	4052
ER_NUCLEAR_SIGNALING_PATHWAY	13	0.677285	1.46131	0.0653357	0.585804	1	1076
BIOPOLYMER_CATABOLIC_PROCESS	98	0.464649	1.46061	0.0123457	0.582246	1	3923
STRESS_TPA_SPECIFIC_UP	38	0.539187	1.45847	0.0552677	0.586162	1	3279
DNA_DIRECTED_DNA_POLYMERASE_ACTIVITY	14	0.661752	1.45644	0.0598911	0.589562	1	1437
KANNAN_P53_UP	32	0.56739	1.44874	0.0459184	0.622857	1	3175
PENG_GLUTAMINE_DN	234	0.415416	1.44845	0.00285714	0.61736	1	5433
RADAEVA_IFNA_UP	42	0.533984	1.44845	0.0485437	0.610678	1	2778
MYOBLAST_DIFFERENTIATION	16	0.645691	1.4475	0.0587189	0.608498	1	2233
DNA_POLYMERASE_ACTIVITY	17	0.650409	1.447	0.0465116	0.604376	1	4384
MANALO_HYPOXIA_DN	78	0.470568	1.44466	0.0301003	0.609775	1	5032
LAL_KO_6MO_UP	59	0.499355	1.44425	0.0340909	0.605318	1	5431
LAL_KO_3MO_UP	44	0.522979	1.44373	0.0272572	0.601657	1	5431
3__5__EXONUCLEASE_ACTIVITY	13	0.667427	1.44314	0.0630631	0.59848	1	3558
P53_BRCA1_UP	32	0.550177	1.44311	0.0493197	0.59254	1	987
MOREAUX_TACI_HI_IN_PPC_UP	58	0.501003	1.44306	0.0176849	0.586824	1	6552
NAME	SIZE	ES	NES	NOM p-val	FDR q-val	FWER p-val	RANK AT MAX
XU_CBP_UP	29	0.7907	2.00704	0	0.00785961	0.009	2133
MRNA_PROCESSING_REACTOME	103	0.599607	1.89247	0	0.0518479	0.11	5043
NUCLEOLUS	94	0.599339	1.87672	0	0.0508073	0.16	6140
WIELAND_HEPATITIS_B_INDUCED	75	0.594789	1.7642	0	0.321616	0.767	3245
P53GENES_ALL	15	0.790517	1.76372	0.0018622	0.258852	0.77	987
CMV_HCMV_6HRS_UP	22	0.714518	1.70464	0.005291	0.558095	0.982	1748
TRANSLATION_REGULATOR_ACTIVITY	30	0.65559	1.69354	0.0108108	0.564678	0.99	2953
DNA_REPAIR	112	0.524522	1.68823	0	0.532298	0.991	4175
TRANSLATION_FACTOR_ACTIVITY__NUCLEIC_ACID_BINDING	28	0.666271	1.68795	0.00163666	0.474597	0.991	2953
CROONQUIST_RAS_STROMA_DN	19	0.716568	1.6839	0.00545455	0.452225	0.994	3963
CMV_UV-CMV_COMMON_HCMV_6HRS_UP	18	0.734846	1.68078	0.00356506	0.42568	0.994	1748
ZMPSTE24_KO_UP	30	0.657092	1.67895	0.00705467	0.400306	0.995	2014
PARP_KO_UP	29	0.640942	1.66597	0.00353982	0.443297	0.998	2520
TGFBETA_C2_UP	17	0.73381	1.661	0.0143627	0.44063	0.999	2109
UVB_NHEK1_C4	11	0.803543	1.65435	0.00701754	0.447478	0.999	2092
TRANSLATIONAL_INITIATION	23	0.6794	1.64495	0.00525394	0.473668	1	4597
RIBONUCLEOPROTEIN_COMPLEX_BIOGENESIS_AND_ASSEMBLY	61	0.558282	1.6411	0.00163132	0.469105	1	5214
HDACI_COLON_TSA30MIN_DN	10	0.80918	1.64048	0.0113852	0.446329	1	2027
NEGATIVE_REGULATION_OF_DNA_REPLICATION	12	0.774594	1.62854	0.0125448	0.488069	1	3184
CMV_HCMV_TIMECOURSE_8HRS_UP	18	0.711291	1.61997	0.00869565	0.514365	1	461
PORE_COMPLEX	34	0.610104	1.61186	0.0122592	0.540732	1	5737
RNA_TRANSCRIPTION_REACTOME	36	0.597267	1.59183	0.00856164	0.64933	1	4745
DNA_INTEGRITY_CHECKPOINT	19	0.685525	1.5857	0.0206186	0.665653	1	3731
PHOSPHOINOSITIDE_BIOSYNTHETIC_PROCESS	21	0.667841	1.58469	0.00675676	0.645272	1	1552
RIBONUCLEOPROTEIN_COMPLEX	120	0.486423	1.58405	0.0015625	0.623454	1	6194
RNA_PROCESSING	144	0.483398	1.58293	0	0.606378	1	5683
TRANSLATION_INITIATION_FACTOR_ACTIVITY	16	0.714699	1.58287	0.0146252	0.584433	1	2953
NUCLEOTIDE_EXCISION_REPAIR	19	0.675206	1.57957	0.0219966	0.583053	1	2481
HSA04612_ANTIGEN_PROCESSING_AND_PRESENTATION	38	0.58346	1.57936	0.0102916	0.564384	1	3553
HSA00790_FOLATE_BIOSYNTHESIS	37	0.585483	1.57348	0.0192982	0.581705	1	4175
DNA_DEPENDENT_DNA_REPLICATION	47	0.567071	1.56848	0.0115512	0.596123	1	3569
RAY_P210_DIFF	48	0.561794	1.56635	0.00328407	0.590535	1	3306
UDP_GLYCOSYLTRANSFERASE_ACTIVITY	34	0.593291	1.56513	0.020202	0.580045	1	2608
RESPONSE_TO_DNA_DAMAGE_STIMULUS	139	0.473107	1.56497	0	0.563881	1	4175
ATRBRCAPATHWAY	20	0.653931	1.56265	0.0192644	0.560057	1	3731
NUCLEOLAR_PART	14	0.718844	1.56103	0.0198915	0.553939	1	6140
PROTEIN_RNA_COMPLEX_ASSEMBLY	48	0.558427	1.55816	0.0113452	0.555257	1	4825
PHOSPHOLIPASE_C_ACTIVATION	13	0.724208	1.55792	0.0211268	0.542202	1	5416
AD12_48HRS_DN	13	0.728844	1.55617	0.0240741	0.537038	1	1748
NOUZOVA_CPG_METHLTD	48	0.554962	1.55419	0.00521739	0.534012	1	3424
ZINC_ION_BINDING	73	0.518961	1.54887	0.00155763	0.548813	1	4842
HSA03030_DNA_POLYMERASE	23	0.647879	1.54163	0.0215054	0.575512	1	2969
PROTEIN_AMINO_ACID_ADP_RIBOSYLATION	10	0.774875	1.53963	0.0236794	0.573409	1	1826
MONOCYTEPATHWAY	10	0.762305	1.53874	0.0243446	0.565052	1	1125
WANG_MLL_CBP_VS_GMP_DN	44	0.559412	1.53633	0.0164474	0.565779	1	2562
RAS_GTPASE_BINDING	24	0.609547	1.53436	0.0130112	0.564138	1	4218
SPLICEOSOME	40	0.566395	1.53304	0.0117057	0.558956	1	4976
NEGATIVE_REGULATION_OF_DNA_METABOLIC_PROCESS	17	0.673649	1.53001	0.0254545	0.563396	1	3184
REGULATION_OF_TRANSLATIONAL_INITIATION	18	0.662816	1.52786	0.0316344	0.562781	1	4597
MMS_MOUSE_LYMPH_HIGH_4HRS_UP	36	0.573532	1.52691	0.0143627	0.556644	1	2894
IRITANI_ADPROX_VASC	137	0.464754	1.52548	0.00154799	0.55318	1	3508
HDACI_COLON_TSA2HRS_DN	18	0.660905	1.52443	0.0297203	0.547926	1	2953
DNA_HELICASE_ACTIVITY	22	0.64838	1.52404	0.0202578	0.539591	1	4175
MOREAUX_TACI_HI_VS_LOW_DN	139	0.460247	1.52057	0.00149254	0.548158	1	4119
TCYTOTOXICPATHWAY	10	0.753208	1.51917	0.0364299	0.545803	1	13
NUCLEAR_LUMEN	311	0.428462	1.51836	0	0.540434	1	5068
NOUZOVA_CPG_H4_UP	95	0.486412	1.51653	0.0032	0.54107	1	4174
DNA_DAMAGE_SIGNALING	90	0.481517	1.51433	0.00775194	0.542726	1	3940
HSA00240_PYRIMIDINE_METABOLISM	84	0.494101	1.51318	0.00161551	0.539398	1	3995
MANNOSYLTRANSFERASE_ACTIVITY	10	0.749077	1.51269	0.0460405	0.532644	1	1419
RESPONSE_TO_ENDOGENOUS_STIMULUS	169	0.44794	1.51244	0	0.525151	1	3841
H2O2_CSBRESCUED_C1_UP	41	0.557772	1.50833	0.0215232	0.536903	1	5068
REGULATION_OF_DNA_REPLICATION	18	0.648576	1.50558	0.0362069	0.542705	1	3569
HSA04115_P53_SIGNALING_PATHWAY	62	0.515352	1.50387	0.0128205	0.5431	1	1916
DNA_DAMAGE_CHECKPOINT	15	0.694952	1.50347	0.027972	0.536768	1	3731
CHEN_HOXA5_TARGETS_UP	167	0.44752	1.49902	0.00438597	0.5502	1	3901
MRNA_SPLICING	44	0.540717	1.49831	0.0226087	0.545476	1	4124
NUCLEAR_PORE	30	0.581216	1.49806	0.0333919	0.538671	1	5737
NUCLEAR_PART	475	0.407357	1.49756	0	0.533065	1	5068
RNA_SPLICING	75	0.492671	1.49735	0.00991735	0.526706	1	4976
CREB_BRAIN_2WKS_UP	23	0.610127	1.49645	0.0282686	0.523768	1	5153
HELICASE_ACTIVITY	45	0.541767	1.49458	0.0216667	0.524793	1	5214
DNA_METABOLIC_PROCESS	227	0.428804	1.49274	0.00140056	0.526155	1	4175
TRANSFERASE_ACTIVITY__TRANSFERRING_PENTOSYL_GROUPS	18	0.65132	1.48715	0.0433962	0.544931	1	1826
ENDORIBONUCLEASE_ACTIVITY	11	0.722014	1.48346	0.0498155	0.555	1	6005
TGFBETA_EARLY_UP	45	0.532107	1.47232	0.0387324	0.602512	1	2165
RESPONSE_TO_NUTRIENT	16	0.661019	1.47223	0.0520646	0.595147	1	2884
RNA_POLYMERASE_ACTIVITY	13	0.687986	1.47167	0.0565693	0.590169	1	5323
NUCLEASE_ACTIVITY	48	0.524554	1.4679	0.0193548	0.602217	1	4118
HSA00740_RIBOFLAVIN_METABOLISM	14	0.675247	1.46741	0.0438597	0.597083	1	1857
[truncated: 63,536 more rows]
