# Supplementary material for: UPF2 Is a Critical Regulator of Liver Development, Function and Regeneration
Source: PLoS One. 2010 Jul 19;5(7):e11650. doi: 10.1371/journal.pone.0011650 (PMC2906512; doi:10.1371/journal.pone.0011650)
Supplement: Table S5 — Deregulated probesets in adult UPF2 null livers. Probesets displaying expression fold changes >1.5 or <−1.5 (P<0.001) are depicted. (27.02 MB XLS) [file pone.0011650.s010.xls]

## Sheet: MUT-0-vs-WT-0_gcrma-unlog-1-5fc
probe set	gene	Accession	EntrezGene	Description	baseline mean	experiment mean	fold change	lower bound of FC	upper bound of FC	difference of means	filtered	Probe Set Name	rawp	Bonferroni	Holm	Hochberg	SidakSS	SidakSD	BH	BY
1453344_at	RIKEN cDNA 1810032O08 gene	AK007675	66293	gb:AK007675.1 /DB_XREF=gi:12841367 /FEA=mRNA /CNT=19 /TID=Mm.45184.1 /TIER=ConsEnd /STK=5 /UG=Mm.45184 /LL=66293 /UG_GENE=1810032O08Rik /UG_TITLE=RIKEN cDNA 1810032O08 gene /DEF=Mus musculus 10 day old male pancreas cDNA, RIKEN full-length enriched library, clone:1810032O08:hypothetical protein, full insert sequence.	5.27	4297.45	816	733.83	900.08	4292.19	*	1453344_at	6.08321e-10	2.74359e-05	2.74359e-05	2.74359e-05	2.74355e-05	2.74355e-05	2.74359e-05	0.000309858
1452260_at	cell death-inducing DFFA-like effector c	BB221402	14311	gb:BB221402 /DB_XREF=gi:16353605 /DB_XREF=BB221402 /CLONE=A530066M24 /FEA=mRNA /CNT=71 /TID=Mm.10026.1 /TIER=Stack /STK=32 /UG=Mm.10026 /LL=14311 /UG_GENE=Fsp27 /UG_TITLE=fat specific gene 27	6.62	1536.08	232.1	189.21	277.7	1529.46	*	1452260_at	5.6994e-08	0.00257049	0.00256935	0.00256935	0.00256718	0.00256605	0.000122404	0.00138242
1425875_a_at	leptin receptor	U58862	16847	gb:U58862.1 /DB_XREF=gi:1381732 /GEN=OB-Rs /FEA=FLmRNA /CNT=4 /TID=Mm.4756.6 /TIER=FL /STK=1 /UG=Mm.4756 /LL=16847 /DEF=Mus musculus leptin receptor short form (OB-Rs) mRNA, complete cds. /PROD=leptin receptor short form /FL=gb:U58863.1 gb:U58862.1 gb:U49106.1 gb:U49109.1	4.22	637.3	151.12	73.27	231.48	633.08	*	1425875_a_at	8.02664e-06	0.36201	0.359754	0.359754	0.303725	0.302153	0.00128372	0.0144982
1453851_a_at	growth arrest and DNA-damage-inducible 45 gamma	AK007410	23882	gb:AK007410.1 /DB_XREF=gi:12840945 /GEN=Gadd45g /FEA=mRNA /CNT=4 /TID=Mm.9653.2 /TIER=ConsEnd /STK=0 /UG=Mm.9653 /LL=23882 /UG_TITLE=growth arrest and DNA-damage-inducible 45 gamma /DEF=Mus musculus 10 day old male pancreas cDNA, RIKEN full-length enriched library, clone:1810009N08:growth arrest and DNA-damage-inducible 45 gamma, full insert sequence.	72.55	8715.81	120.13	76.74	232.04	8643.25	*	1453851_a_at	1.63512e-05	0.737457	0.730638	0.730638	0.521674	0.518401	0.00175386	0.0198079
1418370_at	troponin C, cardiac/slow skeletal	NM_009393	21924	gb:NM_009393.1 /DB_XREF=gi:6678368 /GEN=Tncc /FEA=FLmRNA /CNT=78 /TID=Mm.712.1 /TIER=FL+Stack /STK=24 /UG=Mm.712 /LL=21924 /DEF=Mus musculus troponin C, cardiacslow skeletal (Tncc), mRNA. /PROD=troponin C, cardiacslow skeletal /FL=gb:M29793.1 gb:NM_009393.1	28.83	3445.69	119.53	81.42	192.98	3416.86	*	1418370_at	6.62128e-06	0.298626	0.296964	0.296964	0.258164	0.25693	0.00117653	0.0132876
1436040_at	RIKEN cDNA 2310005L22 gene	BI180630	69471	gb:BI180630 /DB_XREF=gi:14646441 /DB_XREF=LRH18F3 /FEA=EST /CNT=24 /TID=Mm.41686.1 /TIER=Stack /STK=11 /UG=Mm.41686 /UG_TITLE=ESTs	180.93	18480.3	102.14	83.16	128.6	18299.4	*	1436040_at	8.20454e-07	0.0370033	0.0369385	0.0369385	0.0363271	0.0362646	0.000462541	0.00522389
1417516_at	DNA-damage inducible transcript 3	NM_007837	13198	gb:NM_007837.1 /DB_XREF=gi:6681150 /GEN=Ddit3 /FEA=FLmRNA /CNT=76 /TID=Mm.7549.1 /TIER=FL+Stack /STK=43 /UG=Mm.7549 /LL=13198 /DEF=Mus musculus DNA-damage inducible transcript 3 (Ddit3), mRNA. /PROD=DNA-damage inducible transcript 3 /FL=gb:NM_007837.1 gb:BC013718.1	268.13	25181.8	93.92	81.39	110.89	24913.6	*	1417516_at	1.85111e-07	0.00834869	0.0083424	0.0083424	0.00831394	0.0083077	0.000233751	0.00263996
1422334_a_at	surfactant associated protein A1	NM_023134	20387	gb:NM_023134.1 /DB_XREF=gi:12963512 /GEN=Sftpa /FEA=FLmRNA /CNT=1 /TID=Mm.46062.1 /TIER=FL /STK=1 /UG=Mm.46062 /LL=20387 /DEF=Mus musculus surfactant associated protein A (Sftpa), mRNA. /PROD=surfactant associated protein A /FL=gb:NM_023134.1	4.1	384.96	93.83	54.36	133.57	380.86	*	1422334_a_at	3.24443e-06	0.146327	0.145753	0.145753	0.136125	0.135629	0.000818611	0.0092453
1439071_at	RIKEN cDNA 5430416N02 gene	AW112059	71426	gb:AW112059 /DB_XREF=gi:6824772 /DB_XREF=MC1944 /CLONE=MC1944 /FEA=EST /CNT=14 /TID=Mm.90087.1 /TIER=Stack /STK=8 /UG=Mm.90087 /UG_TITLE=ESTs	43.98	3373.18	76.69	60.6	101.25	3329.2	*	1439071_at	2.19505e-06	0.0989991	0.098705	0.098705	0.0942566	0.0939902	0.000726308	0.00820284
1419676_at	myxovirus (influenza virus) resistance 2	BC007127	17858	gb:BC007127.1 /DB_XREF=gi:13938021 /FEA=FLmRNA /CNT=37 /TID=Mm.14157.1 /TIER=FL /STK=7 /UG=Mm.14157 /LL=17858 /UG_GENE=Mx2 /DEF=Mus musculus, myxovirus (influenza virus) resistance 2, clone MGC:5689 IMAGE:3591798, mRNA, complete cds. /PROD=myxovirus (influenza virus) resistance 2 /FL=gb:AB029920.1 gb:BC007127.1 gb:NM_013606.1	8.21	607.62	74.01	45.38	106.05	599.41	*	1419676_at	5.51553e-06	0.248756	0.247449	0.247449	0.22023	0.21921	0.00104112	0.0117583
1460550_at	myotubularin related protein 11	BE952757	194126	gb:BE952757 /DB_XREF=gi:10593555 /DB_XREF=UI-M-BH4-azj-g-02-0-UI.s1 /CLONE=UI-M-BH4-azj-g-02-0-UI /FEA=EST /CNT=61 /TID=Mm.24379.1 /TIER=Stack /STK=56 /UG=Mm.24379 /LL=99534 /UG_GENE=AI035306 /UG_TITLE=expressed sequence AI035306	11.7	849	72.56	43.36	214.79	837.3	*	1460550_at	0.000136113	1	1	0.999997	0.997843	0.997448	0.00495865	0.0560025
1436194_at	RIKEN cDNA C330008K14 gene	BE985366	77619	gb:BE985366 /DB_XREF=gi:10658681 /DB_XREF=UI-M-CG0p-bem-c-03-0-UI.s1 /CLONE=UI-M-CG0p-bem-c-03-0-UI /FEA=EST /CNT=24 /TID=Mm.30649.1 /TIER=Stack /STK=10 /UG=Mm.30649 /UG_TITLE=ESTs, Moderately similar to beta-D-galactosidase (E.coli)	11.43	762.87	66.72	47.83	102.52	751.44	*	1436194_at	1.22795e-05	0.553818	0.549434	0.549434	0.425251	0.422726	0.00154698	0.0174714
1427422_at	Mus musculus, clone IMAGE:5050186, mRNA, partial cds	BM122014		gb:BM122014 /DB_XREF=gi:17105782 /DB_XREF=L0504D12-3 /CLONE=L0504D12 /FEA=mRNA /CNT=9 /TID=Mm.218041.1 /TIER=ConsEnd /STK=1 /UG=Mm.218041 /UG_TITLE=Mus musculus, clone IMAGE:5050186, mRNA, partial cds	906.88	59744.2	65.88	54.07	82.83	58837.3	*	1427422_at	1.21916e-06	0.0549855	0.0548758	0.0548758	0.0535012	0.0533973	0.000604237	0.00682418
1459897_a_at	suprabasin	AI507307	282619	gb:AI507307 /DB_XREF=gi:4405158 /DB_XREF=vl44h10.x1 /CLONE=IMAGE:975139 /FEA=EST /CNT=34 /TID=Mm.34363.3 /TIER=ConsEnd /STK=0 /UG=Mm.34363 /LL=101650 /UG_GENE=AI747508 /UG_TITLE=expressed sequence AI747508	22.07	1435.29	65.02	44.14	114.76	1413.22	*	1459897_a_at	6.34738e-05	1	1	0.999997	0.942893	0.939727	0.00336396	0.0379922
1433675_at	RNA, U22 small nucleolar	BQ177137	83673	gb:BQ177137 /DB_XREF=gi:20352629 /DB_XREF=UI-M-DJ2-bwa-p-17-0-UI.s1 /CLONE=UI-M-DJ2-bwa-p-17-0-UI /FEA=EST /CNT=114 /TID=Mm.28239.1 /TIER=Stack /STK=73 /UG=Mm.28239 /LL=83673 /UG_GENE=Rnu22 /UG_TITLE=RNA, U22 small nucleolar	333.31	20789.5	62.37	56.92	68.65	20456.2	*	1433675_at	1.54014e-08	0.000694621	0.000694544	0.000694544	0.000694379	0.000694302	9.74974e-05	0.00110112
1425644_at	leptin receptor	U42467	16847	gb:U42467.1 /DB_XREF=gi:1139592 /GEN=Ob-r /FEA=FLmRNA /CNT=17 /TID=Mm.4756.4 /TIER=FL /STK=1 /UG=Mm.4756 /LL=16847 /DEF=Mus musculus leptin receptor (Ob-r) mRNA, complete cds. /PROD=leptin receptor /FL=gb:U42467.1 gb:U49110.1	38.24	2357.16	61.65	10.48	186.92	2318.92	*	1425644_at	0.00154824	1	1	0.999997	1	1	0.0207958	0.234866
1422916_at	fibroblast growth factor 21	NM_020013	56636	gb:NM_020013.1 /DB_XREF=gi:9910217 /GEN=Fgf21 /FEA=FLmRNA /CNT=18 /TID=Mm.143736.1 /TIER=FL /STK=7 /UG=Mm.143736 /LL=56636 /DEF=Mus musculus fibroblast growth factor 21 (Fgf21), mRNA. /PROD=fibroblast growth factor 21 /FL=gb:AB025718.1 gb:NM_020013.1	7.37	448.64	60.84	4.3	117.71	441.26	*	1422916_at	0.00167559	1	1	0.999997	1	1	0.0218678	0.246973
1433674_a_at	RNA, U22 small nucleolar	BQ177137	83673	gb:BQ177137 /DB_XREF=gi:20352629 /DB_XREF=UI-M-DJ2-bwa-p-17-0-UI.s1 /CLONE=UI-M-DJ2-bwa-p-17-0-UI /FEA=EST /CNT=114 /TID=Mm.28239.1 /TIER=Stack /STK=73 /UG=Mm.28239 /LL=83673 /UG_GENE=Rnu22 /UG_TITLE=RNA, U22 small nucleolar	486.58	28510.1	58.59	52.79	65.18	28023.5	*	1433674_a_at	2.39168e-08	0.00107867	0.00107843	0.00107843	0.00107809	0.00107785	9.80611e-05	0.00110749
1439630_x_at	suprabasin	AI844734	282619	gb:AI844734 /DB_XREF=gi:5488640 /DB_XREF=UI-M-AL1-ahq-c-07-0-UI.s1 /CLONE=UI-M-AL1-ahq-c-07-0-UI /FEA=EST /CNT=8 /TID=Mm.34363.1 /TIER=ConsEnd /STK=7 /UG=Mm.34363 /LL=101650 /UG_GENE=AI747508 /UG_TITLE=expressed sequence AI747508	15.95	912.38	57.19	37.67	98	896.42	*	1439630_x_at	9.09934e-05	1	1	0.999997	0.983495	0.981888	0.00401555	0.0453512
1423172_at	N-ethylmaleimide sensitive fusion protein attachment protein beta	BB147418	17957	gb:BB270857 /DB_XREF=gi:16400641 /DB_XREF=BB270857 /CLONE=A830050L07 /FEA=FLmRNA /CNT=97 /TID=Mm.115124.1 /TIER=Stack /STK=34 /UG=Mm.115124 /LL=56276 /UG_GENE=Brp14 /UG_TITLE=brain protein 14 /FL=gb:NM_019627.1	7.19	381.53	53.05	44.5	61.9	374.34	*	1423172_at	8.69609e-08	0.00392203	0.00391985	0.00391985	0.00391434	0.00391218	0.000150847	0.00170365
1418571_at	tumor necrosis factor receptor superfamily, member 12a	NM_013749	27279	gb:NM_013749.1 /DB_XREF=gi:7305058 /GEN=Fn14-pending /FEA=FLmRNA /CNT=79 /TID=Mm.28518.1 /TIER=FL+Stack /STK=21 /UG=Mm.28518 /LL=27279 /DEF=Mus musculus type I transmembrane protein Fn14 (Fn14-pending), mRNA. /PROD=type I transmembrane protein Fn14 /FL=gb:AF156164.1 gb:BC025860.1 gb:NM_013749.1	28.72	1501.37	52.28	33.56	111	1472.65	*	1418571_at	5.28394e-05	1	1	0.999997	0.907743	0.903942	0.00311072	0.0351321
1424977_at	RIKEN cDNA 4930418G15 gene	BC022722	69312	gb:BC022722.1 /DB_XREF=gi:18490770 /FEA=FLmRNA /CNT=13 /TID=Mm.60650.1 /TIER=FL+Stack /STK=10 /UG=Mm.60650 /LL=69312 /UG_GENE=1700011J18Rik /DEF=Mus musculus, RIKEN cDNA 1700011J18 gene, clone MGC:31545 IMAGE:4503172, mRNA, complete cds. /PROD=RIKEN cDNA 1700011J18 gene /FL=gb:BC022722.1	12.87	659.99	51.28	32.56	72.54	647.12	*	1424977_at	7.29902e-06	0.329193	0.327215	0.327215	0.280497	0.279072	0.0012091	0.0136555
1451336_at	lectin, galactose binding, soluble 4	BC021632	16855	gb:BC021632.1 /DB_XREF=gi:18203751 /FEA=FLmRNA /CNT=130 /TID=Mm.17911.1 /TIER=FL+Stack /STK=35 /UG=Mm.17911 /LL=16855 /UG_GENE=Lgals4 /DEF=Mus musculus, clone MGC:13815 IMAGE:4218531, mRNA, complete cds. /PROD=Unknown (protein for MGC:13815) /FL=gb:BC021632.1 gb:BC011236.1	29.21	1396.52	47.81	36.9	67.65	1367.31	*	1451336_at	1.04101e-05	0.469504	0.466121	0.466121	0.374689	0.37257	0.0014402	0.0162654
1450888_at	N-ethylmaleimide sensitive fusion protein attachment protein beta	BB147418	17957	gb:BB147418 /DB_XREF=gi:8802355 /DB_XREF=BB147418 /CLONE=9930039C21 /FEA=FLmRNA /CNT=97 /TID=Mm.115124.1 /TIER=Stack /STK=9 /UG=Mm.115124 /LL=56276 /UG_GENE=Brp14 /UG_TITLE=brain protein 14 /FL=gb:NM_019627.1	4.57	214.65	46.93	35.61	58.29	210.07	*	1450888_at	1.04442e-06	0.0471042	0.0470164	0.0470164	0.046012	0.0459283	0.000551207	0.00622527
1418572_x_at	tumor necrosis factor receptor superfamily, member 12a	NM_013749	27279	gb:NM_013749.1 /DB_XREF=gi:7305058 /GEN=Fn14-pending /FEA=FLmRNA /CNT=79 /TID=Mm.28518.1 /TIER=FL+Stack /STK=21 /UG=Mm.28518 /LL=27279 /DEF=Mus musculus type I transmembrane protein Fn14 (Fn14-pending), mRNA. /PROD=type I transmembrane protein Fn14 /FL=gb:AF156164.1 gb:BC025860.1 gb:NM_013749.1	30.32	1381.09	45.56	27.59	118.97	1350.78	*	1418572_x_at	0.000138183	1	1	0.999997	0.998036	0.997666	0.00498975	0.0563537
1445728_at	gb:BB667663 /DB_XREF=gi:16399112 /DB_XREF=BB667663 /CLONE=C730031D20 /FEA=EST /CNT=4 /TID=Mm.211673.1 /TIER=ConsEnd /STK=2 /UG=Mm.211673 /UG_TITLE=ESTs	BB667663		gb:BB667663 /DB_XREF=gi:16399112 /DB_XREF=BB667663 /CLONE=C730031D20 /FEA=EST /CNT=4 /TID=Mm.211673.1 /TIER=ConsEnd /STK=2 /UG=Mm.211673 /UG_TITLE=ESTs	10.8	475.19	44.01	21.79	70.61	464.39	*	1445728_at	5.99239e-05	1	1	0.999997	0.932976	0.929601	0.00329187	0.0371781
1428529_at	RIKEN cDNA 2810026P18 gene	AK012825	72655	gb:AK012825.1 /DB_XREF=gi:12849824 /FEA=mRNA /CNT=56 /TID=Mm.21798.1 /TIER=Stack /STK=34 /UG=Mm.21798 /LL=72655 /UG_GENE=2810026P18Rik /UG_TITLE=RIKEN cDNA 2810026P18 gene /DEF=Mus musculus 10, 11 days embryo whole body cDNA, RIKEN full-length enriched library, clone:2810026P18:unclassifiable transcript, full insert sequence.	326.42	13095.5	40.12	36.16	44.29	12769.1	*	1428529_at	1.94558e-08	0.000877476	0.000877321	0.000877321	0.000877091	0.000876936	9.74974e-05	0.00110112
1455679_at	RIKEN cDNA 5830411E10 gene	BE457727	109019	gb:BE457727 /DB_XREF=gi:9480174 /DB_XREF=us96c11.x1 /CLONE=IMAGE:3326228 /FEA=EST /CNT=34 /TID=Mm.200618.1 /TIER=Stack /STK=9 /UG=Mm.200618 /LL=98468 /UG_GENE=AI852561 /UG_TITLE=expressed sequence AI852561	8.06	322.75	40.05	33.78	49.01	314.69	*	1455679_at	6.84393e-07	0.0308668	0.0308169	0.0308169	0.0303953	0.0303469	0.000417119	0.0047109
1449363_at	activating transcription factor 3	BC019946	11910	gb:BC019946.1 /DB_XREF=gi:18044779 /FEA=FLmRNA /CNT=28 /TID=Mm.2706.1 /TIER=FL+Stack /STK=13 /UG=Mm.2706 /LL=11910 /UG_GENE=Atf3 /DEF=Mus musculus, Similar to Activating transcription factor 3, clone MGC:28295 IMAGE:4011514, mRNA, complete cds. /PROD=Similar to Activating transcription factor 3 /FL=gb:BC019946.1 gb:U19118.1 gb:D50524.1 gb:NM_007498.1	16.36	649.4	39.69	34.95	45.08	633.04	*	1449363_at	9.95088e-08	0.00448795	0.00448526	0.00448526	0.00447789	0.00447521	0.000160284	0.00181023
1436544_at	ATPase, Class V, type 10D	BB016769	231287	gb:BB016769 /DB_XREF=gi:16257473 /DB_XREF=BB016769 /CLONE=4930564C02 /FEA=EST /CNT=25 /TID=Mm.30781.1 /TIER=Stack /STK=8 /UG=Mm.30781 /LL=27783 /UG_GENE=D5Buc24e /UG_TITLE=DNA segment, Chr 5, Bucan 24 expressed	18.21	705.63	38.76	29.34	51.6	687.42	*	1436544_at	3.24896e-06	0.146531	0.145953	0.145953	0.136302	0.135802	0.000818611	0.0092453
1428039_at	RIKEN cDNA 2310040A13 gene	BC027497	69641	gb:BC027497.1 /DB_XREF=gi:20381442 /FEA=mRNA /CNT=4 /TID=Mm.21966.2 /TIER=ConsEnd /STK=0 /UG=Mm.21966 /LL=73953 /UG_GENE=4930421J07Rik /DEF=Mus musculus, Similar to RIKEN cDNA 2310040A13 gene, clone MGC:41007 IMAGE:1382359, mRNA, complete cds. /PROD=Similar to RIKEN cDNA 2310040A13 gene	5.12	197.03	38.51	35.66	41.63	191.92	*	1428039_at	8.51209e-09	0.000383904	0.00038387	0.00038387	0.00038383	0.000383796	7.67808e-05	0.000867153
1423173_at	N-ethylmaleimide sensitive fusion protein attachment protein beta	BB147418	17957	gb:BB428900 /DB_XREF=gi:16423959 /DB_XREF=BB428900 /CLONE=C630024D19 /FEA=FLmRNA /CNT=97 /TID=Mm.115124.1 /TIER=Stack /STK=12 /UG=Mm.115124 /LL=56276 /UG_GENE=Brp14 /UG_TITLE=brain protein 14 /FL=gb:NM_019627.1	18.24	690.54	37.86	27.36	56.81	672.31	*	1423173_at	1.31805e-05	0.594452	0.589509	0.589509	0.448137	0.445403	0.00158099	0.0178555
1425411_at	ADP-ribosylation factor-like 4	BC003725	11861	gb:BC003725.1 /DB_XREF=gi:13277627 /FEA=FLmRNA /CNT=5 /TID=Mm.162831.1 /TIER=FL /STK=2 /UG=Mm.162831 /DEF=Mus musculus, Similar to ADP-ribosylation-like 4, clone MGC:5774 IMAGE:3599701, mRNA, complete cds. /PROD=Similar to ADP-ribosylation-like 4 /FL=gb:BC003725.1	3.79	135.6	35.78	25.71	45.87	131.81	*	1425411_at	3.54987e-06	0.160103	0.159439	0.159439	0.147944	0.147378	0.000848016	0.0095774
1439886_at	gb:BB099980 /DB_XREF=gi:8752548 /DB_XREF=BB099980 /CLONE=9430070N16 /FEA=EST /CNT=8 /TID=Mm.43297.1 /TIER=ConsEnd /STK=6 /UG=Mm.43297 /UG_TITLE=ESTs	BB099980		gb:BB099980 /DB_XREF=gi:8752548 /DB_XREF=BB099980 /CLONE=9430070N16 /FEA=EST /CNT=8 /TID=Mm.43297.1 /TIER=ConsEnd /STK=6 /UG=Mm.43297 /UG_TITLE=ESTs	8.78	310.24	35.32	25.7	45.38	301.45	*	1439886_at	2.63538e-06	0.118858	0.118463	0.118463	0.112067	0.111715	0.000780722	0.00881738
1430271_x_at	RIKEN cDNA 4930553M18 gene	AA672926	75316	gb:AA672926 /DB_XREF=gi:2646208 /DB_XREF=vp48b07.r1 /CLONE=IMAGE:1079893 /FEA=mRNA /CNT=4 /TID=Mm.218317.4 /TIER=ConsEnd /STK=3 /UG=Mm.218317 /LL=75316 /UG_GENE=4930553M18Rik /UG_TITLE=RIKEN cDNA 4930553M18 gene	157.53	5540.59	35.17	28.48	42.22	5383.06	*	1430271_x_at	3.66752e-07	0.0165409	0.0165207	0.0165207	0.0164049	0.016385	0.000291474	0.00329187
1433962_at	RIKEN cDNA 6720458F09 gene	BB131965	328162	gb:BB131965 /DB_XREF=gi:15408407 /DB_XREF=BB131965 /CLONE=9630056M21 /FEA=EST /CNT=62 /TID=Mm.38041.1 /TIER=Stack /STK=49 /UG=Mm.38041 /LL=104860 /UG_GENE=AI606093 /UG_TITLE=expressed sequence AI606093	28.82	999.94	34.69	27.48	43.93	971.12	*	1433962_at	3.37297e-06	0.152124	0.15151	0.15151	0.141119	0.140591	0.000823509	0.00930062
1417761_at	apolipoprotein A-IV	BC010769	11808	gb:BC010769.1 /DB_XREF=gi:14789705 /FEA=FLmRNA /CNT=287 /TID=Mm.4533.1 /TIER=FL+Stack /STK=36 /UG=Mm.4533 /LL=11808 /UG_GENE=Apoa4 /DEF=Mus musculus, clone MGC:18592 IMAGE:4240796, mRNA, complete cds. /PROD=Unknown (protein for MGC:18592) /FL=gb:BC010769.1 gb:NM_007468.1 gb:M64250.1 gb:M64249.1 gb:M64248.1	2506.6	85091.4	33.95	27.29	43.83	82584.8	*	1417761_at	3.69499e-06	0.166648	0.165931	0.165931	0.153502	0.152895	0.000854603	0.00965179
1424851_at	coiled-coil-helix-coiled-coil-helix domain containing 5	BE991735	66170	gb:BC027303.1 /DB_XREF=gi:20071094 /FEA=FLmRNA /CNT=67 /TID=Mm.34088.1 /TIER=FL+Stack /STK=13 /UG=Mm.34088 /LL=66170 /UG_GENE=1110027L01Rik /DEF=Mus musculus, Similar to RIKEN cDNA 1110027L01 gene, clone MGC:28317 IMAGE:4014626, mRNA, complete cds. /PROD=Similar to RIKEN cDNA 1110027L01 gene /FL=gb:BC027303.1	4.84	160.39	33.16	27.47	38.91	155.56	*	1424851_at	2.43784e-07	0.0109949	0.0109852	0.0109852	0.0109347	0.0109251	0.000268169	0.00302867
1452324_at	plasmacytoma variant translocation 1	BE956863	19296	gb:BE956863 /DB_XREF=gi:10601833 /DB_XREF=UI-M-BG2-bbp-b-08-0-UI.s1 /CLONE=UI-M-BG2-bbp-b-08-0-UI /FEA=mRNA /CNT=30 /TID=Mm.4608.2 /TIER=Stack /STK=12 /UG=Mm.4608 /LL=19296 /UG_GENE=Pvt1 /UG_TITLE=plasmacytoma variant translocation 1	35.02	1158.29	33.08	19.24	112.07	1123.27	*	1452324_at	0.000910103	1	1	0.999997	1	1	0.0147384	0.166454
1447936_at	RIKEN cDNA 2410006H16 gene	AA939619	69221	gb:AA939619 /DB_XREF=gi:3100396 /DB_XREF=vz93g05.r1 /CLONE=IMAGE:1344824 /FEA=EST /CNT=16 /TID=Mm.45149.1 /TIER=ConsEnd /STK=1 /UG=Mm.45149 /UG_TITLE=ESTs	455.66	14449.4	31.71	26.26	37.65	13993.8	*	1447936_at	4.51175e-07	0.0203484	0.02032	0.02032	0.0201428	0.020115	0.000317168	0.00358206
1439399_a_at	RNA, U22 small nucleolar	BB493265	83673	gb:BB493265 /DB_XREF=gi:9451892 /DB_XREF=BB493265 /CLONE=D530032D14 /FEA=EST /CNT=8 /TID=Mm.28239.4 /TIER=Stack /STK=8 /UG=Mm.28239 /LL=83673 /UG_GENE=Rnu22 /UG_TITLE=RNA, U22 small nucleolar	1395.82	43081.8	30.86	26.83	36	41686	*	1439399_a_at	4.24719e-07	0.0191553	0.0191298	0.0191298	0.018973	0.018948	0.00031341	0.00353962
1421043_s_at	rho/rac guanine nucleotide exchange factor (GEF) 2	NM_008487	16800	gb:BE865221 /DB_XREF=gi:10387047 /DB_XREF=UI-M-BH2.1-ape-d-11-0-UI.r1 /CLONE=UI-M-BH2.1-ape-d-11-0-UI /FEA=FLmRNA /CNT=63 /TID=Mm.7634.1 /TIER=ConsEnd /STK=0 /UG=Mm.7634 /LL=16800 /UG_GENE=Lbcl1 /UG_TITLE=lymphoid blast crisis-like 1 /FL=gb:BC006589.1 gb:NM_008487.1 gb:U28495.1 gb:AF177032.1	22.5	662.41	29.45	20.02	40.96	639.92	*	1421043_s_at	1.61365e-05	0.727771	0.721058	0.721058	0.517018	0.513765	0.00174525	0.0197107
1439538_at	RIKEN cDNA 0610011N22 gene	BM248385	67433	gb:BM248385 /DB_XREF=gi:17883655 /DB_XREF=K0816A09-3 /CLONE=K0816A09 /FEA=EST /CNT=10 /TID=Mm.30753.1 /TIER=ConsEnd /STK=7 /UG=Mm.30753 /LL=105337 /UG_GENE=AW050060 /UG_TITLE=expressed sequence AW050060	14.14	415.95	29.42	21.74	42.85	401.81	*	1439538_at	2.7953e-05	1	1	0.999997	0.716552	0.712064	0.00223927	0.02529
1434209_at	HMT1 hnRNP methyltransferase-like 6 (S. cerevisiae)	BE650251	99890	gb:BE650251 /DB_XREF=gi:9976075 /DB_XREF=UI-M-BH2.1-apu-b-10-0-UI.r1 /CLONE=UI-M-BH2.1-apu-b-10-0-UI /FEA=EST /CNT=43 /TID=Mm.220952.1 /TIER=Stack /STK=39 /UG=Mm.220952 /LL=99890 /UG_GENE=AW124876 /UG_TITLE=expressed sequence AW124876	9.22	264.35	28.66	25.75	31.85	255.13	*	1434209_at	5.37001e-08	0.00242193	0.00242096	0.00242096	0.002419	0.00241803	0.000122404	0.00138242
1429157_at	RIKEN cDNA 4930507C10 gene	AK019671	78772	gb:AK019671.1 /DB_XREF=gi:12859986 /FEA=mRNA /CNT=41 /TID=Mm.29003.1 /TIER=Stack /STK=10 /UG=Mm.29003 /LL=78772 /UG_GENE=4930507C10Rik /UG_TITLE=RIKEN cDNA 4930507C10 gene /DEF=Mus musculus adult male testis cDNA, RIKEN full-length enriched library, clone:4930507C10:homolog to CDNA FLJ13840 FIS, CLONE THYRO1000783, MODERATELY SIMILAR TO XENOPUS LAEVIS TAIL-SPECIFIC THYROID HORMONE UP-REGULATED (G…	4.62	130.17	28.19	24.81	31.67	125.55	*	1429157_at	5.53353e-08	0.00249568	0.00249463	0.00249463	0.00249257	0.00249152	0.000122404	0.00138242
1426526_s_at	oviductal glycoprotein 1	AU017520	12659	gb:AU017520 /DB_XREF=gi:3373010 /DB_XREF=AU017520 /CLONE=J0740C05 /FEA=FLmRNA /CNT=104 /TID=Mm.5110.1 /TIER=Stack /STK=38 /UG=Mm.5110 /LL=12659 /UG_GENE=Ovgp1 /UG_TITLE=oviductal glycoprotein 1, 120kD /FL=gb:D32137.1	5.63	151.77	26.95	8.55	45.42	146.14	*	1426526_s_at	0.000185111	1	1	0.999997	0.999763	0.999691	0.00576964	0.0651617
1451477_at	RIKEN cDNA 1700029I01 gene	AV047635	70005	gb:AV047635 /DB_XREF=gi:4867300 /DB_XREF=AV047635 /CLONE=1700069I17 /FEA=FLmRNA /CNT=46 /TID=Mm.38181.1 /TIER=Stack /STK=13 /UG=Mm.38181 /UG_TITLE=Mus musculus, clone MGC:19361 IMAGE:4242170, mRNA, complete cds /FL=gb:BC024323.1	7.16	191.29	26.7	24.52	29.24	184.12	*	1451477_at	5.03698e-08	0.00227173	0.00227087	0.00227087	0.00226915	0.0022683	0.000122404	0.00138242
1419146_a_at	glucokinase	BC011139	103988	gb:BC011139.1 /DB_XREF=gi:15029831 /FEA=FLmRNA /CNT=25 /TID=Mm.220358.1 /TIER=FL+Stack /STK=13 /UG=Mm.220358 /LL=103988 /UG_GENE=Gck /DEF=Mus musculus, Similar to Glucokinase, clone MGC:18414 IMAGE:4195943, mRNA, complete cds. /PROD=Similar to Glucokinase /FL=gb:NM_010292.1 gb:BC011139.1	12.81	341.36	26.64	8.09	128.93	328.54	*	1419146_a_at	0.00259386	1	1	0.999997	1	1	0.0292317	0.33014
1419702_at	TATA box binding protein (Tbp)-associated factor, RNA polymerase I, A	NM_021466	21339	gb:NM_021466.1 /DB_XREF=gi:10946859 /GEN=Taf1a /FEA=FLmRNA /CNT=25 /TID=Mm.39081.1 /TIER=FL /STK=7 /UG=Mm.39081 /LL=21339 /DEF=Mus musculus TATA box binding protein (Tbp)-associated factor, RNA polymerase I, A (Taf1a), mRNA. /PROD=TATA box binding protein (Tbp)-associatedfactor, RNA polymerase I, A /FL=gb:NM_021466.1	47.56	1262.94	26.55	19.9	37.02	1215.38	*	1419702_at	1.87176e-05	0.844182	0.835722	0.835722	0.570095	0.566442	0.00186354	0.0210466
1456156_at	leptin receptor	BM124366	16847	gb:BM124366 /DB_XREF=gi:17108134 /DB_XREF=L0539B06-3 /CLONE=L0539B06 /FEA=EST /CNT=17 /TID=Mm.138541.1 /TIER=Stack /STK=14 /UG=Mm.138541 /UG_TITLE=ESTs	171.73	4559.72	26.55	10.42	48.37	4387.99	*	1456156_at	0.00032025	1	1	0.999997	0.999999	0.999999	0.0077905	0.087985
1448855_at	Ras association (RalGDS/AF-6) domain family 1	NM_019713	56289	gb:NM_019713.1 /DB_XREF=gi:9790186 /GEN=Rassf1 /FEA=FLmRNA /CNT=85 /TID=Mm.12091.1 /TIER=FL+Stack /STK=35 /UG=Mm.12091 /LL=56289 /DEF=Mus musculus ras association (RalGDSAF-6) domain family 1 (Rassf1), mRNA. /PROD=ras association (RalGDSAF-6) domain family 1 /FL=gb:BC002173.1 gb:NM_019713.1 gb:AF132851.1	118.65	3145.05	26.51	21.18	32.52	3026.4	*	1448855_at	1.09694e-06	0.0494729	0.0493786	0.0493786	0.0482691	0.0481793	0.000568654	0.00642232
1439045_x_at	gb:AV376747 /DB_XREF=gi:16398087 /DB_XREF=AV376747 /CLONE=9130215F08 /FEA=EST /CNT=17 /TID=Mm.67539.2 /TIER=Stack /STK=8 /UG=Mm.67539 /LL=74413 /UG_GENE=4933406D09Rik /UG_TITLE=RIKEN cDNA 4933406D09 gene	AV376747		gb:AV376747 /DB_XREF=gi:16398087 /DB_XREF=AV376747 /CLONE=9130215F08 /FEA=EST /CNT=17 /TID=Mm.67539.2 /TIER=Stack /STK=8 /UG=Mm.67539 /LL=74413 /UG_GENE=4933406D09Rik /UG_TITLE=RIKEN cDNA 4933406D09 gene	10.37	274.51	26.47	10.29	44.03	264.14	*	1439045_x_at	0.000214256	1	1	0.999997	0.999936	0.999911	0.00623431	0.0704096
1430147_a_at	RIKEN cDNA 4930553M18 gene	AK016109	75316	gb:AK016109.1 /DB_XREF=gi:12854721 /FEA=mRNA /CNT=12 /TID=Mm.218317.3 /TIER=ConsEnd /STK=3 /UG=Mm.218317 /LL=75316 /UG_GENE=4930553M18Rik /UG_TITLE=RIKEN cDNA 4930553M18 gene /DEF=Mus musculus adult male testis cDNA, RIKEN full-length enriched library, clone:4930553M18:DNA binding domain with preference for AT rich regions containing protein, full insert sequence.	124.77	3258.15	26.11	20.59	32.74	3133.38	*	1430147_a_at	2.61821e-06	0.118084	0.117696	0.117696	0.111379	0.111034	0.000780722	0.00881738
1419665_a_at	nuclear protein 1	NM_019738	56312	gb:NM_019738.1 /DB_XREF=gi:9790144 /GEN=Nupr1 /FEA=FLmRNA /CNT=28 /TID=Mm.18742.1 /TIER=FL /STK=7 /UG=Mm.18742 /LL=56312 /DEF=Mus musculus nuclear protein 1 (Nupr1), mRNA. /PROD=p8 protein /FL=gb:AF131196.1 gb:NM_019738.1 gb:BC002109.1	20.72	531.13	25.63	13.91	39.45	510.41	*	1419665_a_at	8.33074e-05	1	1	0.999997	0.976656	0.97468	0.00384964	0.0434774
1457117_at	nuclear factor, erythroid derived 2, like 2	AV248273	18024	gb:AV248273 /DB_XREF=gi:16387363 /DB_XREF=AV248273 /CLONE=4833405D16 /FEA=EST /CNT=6 /TID=Mm.122705.1 /TIER=ConsEnd /STK=5 /UG=Mm.122705 /UG_TITLE=ESTs	108.78	2774.45	25.51	14.87	53.26	2665.67	*	1457117_at	0.00343767	1	1	0.999997	1	1	0.035277	0.398414
1428223_at	RIKEN cDNA 1700018O18 gene	AK006096	76574	gb:AK006096.1 /DB_XREF=gi:12839016 /FEA=mRNA /CNT=96 /TID=Mm.38305.1 /TIER=Stack /STK=70 /UG=Mm.38305 /LL=76574 /UG_GENE=1700018O18Rik /UG_TITLE=RIKEN cDNA 1700018O18 gene /DEF=Mus musculus adult male testis cDNA, RIKEN full-length enriched library, clone:1700018O18:hypothetical protein, full insert sequence.	271.12	6894.86	25.43	18.34	38.09	6623.74	*	1428223_at	2.44433e-05	1	1	0.999997	0.667938	0.663682	0.00211191	0.0238517
1430314_at	RIKEN cDNA 4933437F05 gene	BB217068	71275	gb:BB217068 /DB_XREF=gi:16353159 /DB_XREF=BB217068 /CLONE=A530040L13 /FEA=mRNA /CNT=10 /TID=Mm.79198.1 /TIER=ConsEnd /STK=2 /UG=Mm.79198 /LL=71275 /UG_GENE=4933437F05Rik /UG_TITLE=RIKEN cDNA 4933437F05 gene	5.23	131.02	25.03	15.06	35.04	125.79	*	1430314_at	1.86104e-05	0.839347	0.830954	0.830954	0.568011	0.56437	0.00185696	0.0209723
1441081_a_at	RIKEN cDNA 1110038B12 gene	BE133150	68763	gb:BE133150 /DB_XREF=gi:8595650 /DB_XREF=uf95e03.x1 /CLONE=IMAGE:1529884 /FEA=EST /CNT=6 /TID=Mm.28895.3 /TIER=ConsEnd /STK=4 /UG=Mm.28895 /UG_TITLE=ESTs	416.69	10427	25.02	22.75	27.33	10010.3	*	1441081_a_at	1.60954e-08	0.000725919	0.000725822	0.000725822	0.000725656	0.000725559	9.74974e-05	0.00110112
1443004_at	Adult male liver tumor cDNA, RIKEN full-length enriched library, clone:C730045N16 product:unknown EST, full insert sequence	BB667834		gb:BB667834 /DB_XREF=gi:16399283 /DB_XREF=BB667834 /CLONE=C730045N16 /FEA=EST /CNT=3 /TID=Mm.211710.1 /TIER=ConsEnd /STK=3 /UG=Mm.211710 /UG_TITLE=ESTs	8.64	213.43	24.71	19.31	30.68	204.8	*	1443004_at	1.88693e-06	0.0851024	0.0848855	0.0848855	0.0815819	0.0813826	0.000710619	0.00802565
1434660_at	alkB, alkylation repair homolog (E. coli)	BG069448	211064	gb:BG069448 /DB_XREF=gi:12551940 /DB_XREF=H3075F07-3 /CLONE=H3075F07 /FEA=EST /CNT=43 /TID=Mm.62093.1 /TIER=Stack /STK=27 /UG=Mm.62093 /UG_TITLE=ESTs, Moderately similar to ALKB_HUMAN ALKYLATED DNA REPAIR PROTEIN ALKB HOMOLOG (H.sapiens)	41.8	967.53	23.15	14.91	47.85	925.73	*	1434660_at	0.000309379	1	1	0.999997	0.999999	0.999998	0.00764839	0.0863801
1447923_at	RIKEN cDNA 1810026B05 gene	BB327381	69170	gb:BB327381 /DB_XREF=gi:16403748 /DB_XREF=BB327381 /CLONE=B430217H04 /FEA=EST /CNT=55 /TID=Mm.34539.1 /TIER=ConsEnd /STK=1 /UG=Mm.34539 /UG_TITLE=ESTs, Moderately similar to S39543 GTP-binding protein - mouse (M.musculus)	744.68	17094.2	22.96	20.37	26.18	16349.5	*	1447923_at	3.3604e-07	0.0151557	0.0151386	0.0151386	0.0150415	0.0150246	0.000283181	0.00319821
1449233_at	muscle, intestine and stomach expression 1	BC011486	17341	gb:BC011486.1 /DB_XREF=gi:15079294 /FEA=FLmRNA /CNT=47 /TID=Mm.46362.1 /TIER=FL+Stack /STK=18 /UG=Mm.46362 /LL=17341 /UG_GENE=Mist1 /DEF=Mus musculus, Similar to muscle, intestine and stomach expression 1, clone MGC:19046 IMAGE:4189225, mRNA, complete cds. /PROD=Similar to muscle, intestine and stomachexpression 1 /FL=gb:BC011486.1 gb:NM_010800.1 gb:AF049660.1	20.45	468.75	22.93	14.46	34.09	448.31	*	1449233_at	5.83212e-05	1	1	0.999997	0.927952	0.924484	0.00325861	0.0368023
1429907_at	RIKEN cDNA 1700094D03 gene	AK007060	73545	gb:AK007060.1 /DB_XREF=gi:12840419 /FEA=mRNA /CNT=8 /TID=Mm.3765.1 /TIER=ConsEnd /STK=6 /UG=Mm.3765 /LL=73545 /UG_GENE=1700094D03Rik /UG_TITLE=RIKEN cDNA 1700094D03 gene /DEF=Mus musculus adult male testis cDNA, RIKEN full-length enriched library, clone:1700094D03:hypothetical protein, full insert sequence.	67.37	1537.3	22.82	21.07	24.85	1469.92	*	1429907_at	4.73982e-08	0.00213771	0.00213695	0.00213695	0.00213542	0.00213467	0.000122404	0.00138242
1455010_at	RIKEN cDNA 1500012F01 gene	BE859736	68949	gb:BE859736 /DB_XREF=gi:10375972 /DB_XREF=UI-M-AN0-acm-f-04-0-UI.r1 /CLONE=UI-M-AN0-acm-f-04-0-UI /FEA=EST /CNT=49 /TID=Mm.34914.1 /TIER=Stack /STK=29 /UG=Mm.34914 /UG_TITLE=ESTs	619.42	14005.3	22.61	19.21	26.03	13385.9	*	1455010_at	2.1943e-07	0.00989652	0.00988796	0.00988796	0.00984771	0.00983924	0.000247413	0.00279426
1417005_at	kinesin 2	AU079968	16593	gb:NM_008450.1 /DB_XREF=gi:6680575 /GEN=Klc1 /FEA=FLmRNA /CNT=198 /TID=Mm.20354.1 /TIER=FL+Stack /STK=60 /UG=Mm.20354 /LL=16593 /DEF=Mus musculus kinesin light chain 1 (Klc1), mRNA. /PROD=kinesin light chain 1 /FL=gb:AF055665.1 gb:NM_008450.1	8.6	191.78	22.3	19.82	24.81	183.18	*	1417005_at	4.00257e-08	0.0018052	0.00180472	0.00180472	0.00180357	0.00180309	0.000122404	0.00138242
1443940_at	leucine rich repeat containing 22	BB278297	239038	gb:BB278297 /DB_XREF=gi:15410987 /DB_XREF=BB278297 /CLONE=A930010E21 /FEA=EST /CNT=9 /TID=Mm.134302.1 /TIER=ConsEnd /STK=2 /UG=Mm.134302 /UG_TITLE=ESTs, Weakly similar to T42626 secreted leucine-rich repeat-containing protein SLIT2 - mouse (fragment) (M.musculus)	9.29	203.75	21.92	14.21	29.76	194.45	*	1443940_at	2.5069e-05	1	1	0.999997	0.677177	0.672884	0.00214136	0.0241843
1434574_at	RIKEN cDNA 9430008C03 gene	BF466702	68108	gb:BF466702 /DB_XREF=gi:11535850 /DB_XREF=UI-M-CG0p-bqx-d-09-0-UI.s1 /CLONE=UI-M-CG0p-bqx-d-09-0-UI /FEA=EST /CNT=36 /TID=Mm.119198.1 /TIER=Stack /STK=29 /UG=Mm.119198 /UG_TITLE=ESTs	14.36	314.08	21.87	20.64	23.1	299.72	*	1434574_at	1.45239e-09	6.55042e-05	6.55028e-05	6.55028e-05	6.55021e-05	6.55006e-05	3.27521e-05	0.000369899
1455673_at	expressed sequence AU016977	BG070741	231642	gb:BG070741 /DB_XREF=gi:12553310 /DB_XREF=H3090F07-3 /CLONE=H3090F07 /FEA=EST /CNT=13 /TID=Mm.28002.1 /TIER=Stack /STK=9 /UG=Mm.28002 /LL=100797 /UG_GENE=AU016977 /UG_TITLE=expressed sequence AU016977	14.52	313.11	21.57	17.96	26.31	298.6	*	1455673_at	2.09528e-06	0.0944992	0.094231	0.094231	0.0901717	0.0899276	0.000726308	0.00820284
1441092_at	RIKEN cDNA 9330159M07 gene	BB214614	319673	gb:BB214614 /DB_XREF=gi:16352971 /DB_XREF=BB214614 /CLONE=A530021L18 /FEA=EST /CNT=9 /TID=Mm.131233.1 /TIER=ConsEnd /STK=4 /UG=Mm.131233 /UG_TITLE=ESTs	7.94	169.11	21.29	15.35	27.5	161.17	*	1441092_at	4.23908e-06	0.191187	0.190331	0.190331	0.174022	0.173315	0.000937646	0.0105897
1422494_s_at	cell cycle related kinase	NM_053180	105278	gb:NM_053180.1 /DB_XREF=gi:16716468 /GEN=PNQLARE /FEA=FLmRNA /CNT=98 /TID=Mm.202346.1 /TIER=FL+Stack /STK=72 /UG=Mm.202346 /LL=94183 /DEF=Mus musculus CDK-related protein kinase PNQLARE (PNQLARE), mRNA. /PROD=CDK-related protein kinase PNQLARE /FL=gb:AY005133.1 gb:NM_053180.1	30.22	627.33	20.76	17.11	26.19	597.11	*	1422494_s_at	3.22108e-06	0.145274	0.14471	0.14471	0.135215	0.134727	0.000818611	0.0092453
1435470_at	gb:BI736050 /DB_XREF=gi:15713063 /DB_XREF=603359190F1 /CLONE=IMAGE:5366350 /FEA=EST /CNT=22 /TID=Mm.102063.1 /TIER=Stack /STK=16 /UG=Mm.102063 /UG_TITLE=ESTs, Weakly similar to MNN4_YEAST MNN4 PROTEIN (S.cerevisiae)	BI736050		gb:BI736050 /DB_XREF=gi:15713063 /DB_XREF=603359190F1 /CLONE=IMAGE:5366350 /FEA=EST /CNT=22 /TID=Mm.102063.1 /TIER=Stack /STK=16 /UG=Mm.102063 /UG_TITLE=ESTs, Weakly similar to MNN4_YEAST MNN4 PROTEIN (S.cerevisiae)	23.39	479.23	20.48	15.28	30.86	455.84	*	1435470_at	5.62514e-05	1	1	0.999997	0.920902	0.917303	0.00319439	0.0360771
1427470_s_at	N-ethylmaleimide sensitive fusion protein attachment protein beta	AU067119	17957	gb:AU067119 /DB_XREF=gi:4967856 /DB_XREF=AU067119 /CLONE=MNCb-2973 /FEA=mRNA /CNT=21 /TID=Mm.4937.1 /TIER=ConsEnd /STK=0 /UG=Mm.4937 /LL=17957 /UG_GENE=Napb /UG_TITLE=N-ethylmaleimide sensitive fusion protein attachment protein beta	5.02	102.71	20.45	16.48	24.48	97.69	*	1427470_s_at	7.20626e-07	0.032501	0.0324469	0.0324469	0.0319785	0.0319262	0.000427644	0.00482977
1449944_a_at	Sec61, alpha subunit 2 (S. cerevisiae)	NM_021305	57743	gb:NM_021305.1 /DB_XREF=gi:10946603 /GEN=Sec61a2-pending /FEA=FLmRNA /CNT=33 /TID=Mm.21435.1 /TIER=FL /STK=1 /UG=Mm.21435 /LL=57743 /DEF=Mus musculus SEC61, alpha subunit 2 (S. cerevisiae) (Sec61a2-pending), mRNA. /PROD=SEC61, alpha subunit 2 (S. cerevisiae) /FL=gb:AF222748.1 gb:AF145254.1 gb:BC005458.1 gb:NM_021305.1	19.44	396.79	20.41	13.89	30.71	377.35	*	1449944_a_at	7.05856e-05	1	1	0.999997	0.958563	0.955839	0.00352545	0.039816
1442988_at	Adult male liver tumor cDNA, RIKEN full-length enriched library, clone:C730024A12 product:unknown EST, full insert sequence	BB667542		gb:BB667542 /DB_XREF=gi:16398991 /DB_XREF=BB667542 /CLONE=C730024A12 /FEA=EST /CNT=3 /TID=Mm.153294.1 /TIER=ConsEnd /STK=3 /UG=Mm.153294 /UG_TITLE=ESTs	5.19	105.49	20.32	9.16	31.55	100.29	*	1442988_at	0.000229161	1	1	0.999997	0.999968	0.999953	0.00645083	0.0728549
1419666_x_at	nuclear protein 1	NM_019738	56312	gb:NM_019738.1 /DB_XREF=gi:9790144 /GEN=Nupr1 /FEA=FLmRNA /CNT=28 /TID=Mm.18742.1 /TIER=FL /STK=7 /UG=Mm.18742 /LL=56312 /DEF=Mus musculus nuclear protein 1 (Nupr1), mRNA. /PROD=p8 protein /FL=gb:AF131196.1 gb:NM_019738.1 gb:BC002109.1	15.97	321.64	20.14	10.64	30.1	305.67	*	1419666_x_at	6.08174e-05	1	1	0.999997	0.935624	0.932295	0.00330141	0.0372858
1428261_at	RIKEN cDNA 2310042L06 gene	AK009756	76457	gb:AK009756.1 /DB_XREF=gi:12844744 /FEA=mRNA /CNT=77 /TID=Mm.51260.1 /TIER=Stack /STK=65 /UG=Mm.51260 /LL=76457 /UG_GENE=2310042L06Rik /UG_TITLE=RIKEN cDNA 2310042L06 gene /DEF=Mus musculus adult male tongue cDNA, RIKEN full-length enriched library, clone:2310042L06:unclassifiable transcript, full insert sequence.	15.11	303.62	20.1	16.01	26.88	288.51	*	1428261_at	1.2758e-05	0.5754	0.570718	0.570718	0.437522	0.434883	0.00155921	0.0176096
1443960_at	Asparaginase like 1	BQ175377	66514	gb:BQ175377 /DB_XREF=gi:20350869 /DB_XREF=UI-M-DJ2-bwc-n-01-0-UI.s1 /CLONE=UI-M-DJ2-bwc-n-01-0-UI /FEA=EST /CNT=7 /TID=Mm.39467.1 /TIER=ConsEnd /STK=2 /UG=Mm.39467 /UG_TITLE=ESTs	23.15	459.11	19.84	14.88	25.64	435.96	*	1443960_at	1.0175e-05	0.458901	0.455665	0.455665	0.368023	0.365975	0.0014351	0.0162078
1435312_at	Transcribed locus	AV290119		gb:AV290119 /DB_XREF=gi:16392239 /DB_XREF=AV290119 /CLONE=5131400N05 /FEA=EST /CNT=18 /TID=Mm.23083.1 /TIER=Stack /STK=18 /UG=Mm.23083 /UG_TITLE=ESTs	24.14	472.48	19.58	12.24	27.11	448.35	*	1435312_at	5.07206e-05	1	1	0.999997	0.898491	0.894555	0.00304601	0.0344013
1437980_at	RIKEN cDNA 9130230N09 gene	BB814947	77671	gb:BB814947 /DB_XREF=gi:16987576 /DB_XREF=BB814947 /CLONE=G730026J05 /FEA=EST /CNT=13 /TID=Mm.190421.1 /TIER=Stack /STK=13 /UG=Mm.190421 /UG_TITLE=ESTs	38.1	732.65	19.23	13.02	25.69	694.55	*	1437980_at	1.56805e-05	0.707207	0.700825	0.700825	0.506984	0.503827	0.00172673	0.0195015
1451718_at	proteolipid protein (myelin) 1	BB768495	18823	gb:BB768495 /DB_XREF=gi:16211037 /DB_XREF=BB768495 /CLONE=G370085M24 /FEA=FLmRNA /CNT=272 /TID=Mm.1268.1 /TIER=Stack /STK=9 /UG=Mm.1268 /LL=18823 /UG_GENE=Plp /UG_TITLE=proteolipid protein (myelin) /FL=gb:M14674.1 gb:M15442.1 gb:BC027010.1	20	382.39	19.12	16.18	22.6	362.4	*	1451718_at	1.13105e-06	0.0510116	0.050912	0.050912	0.0497323	0.0496378	0.000573164	0.00647324
1453823_a_at	RIKEN cDNA A930028L21 gene	BG085812	229780	gb:BG085812 /DB_XREF=gi:12568376 /DB_XREF=H3118B05-5 /CLONE=H3118B05 /FEA=mRNA /CNT=5 /TID=Mm.87335.1 /TIER=ConsEnd /STK=0 /UG=Mm.87335 /LL=77969 /UG_GENE=A930028L21Rik /UG_TITLE=RIKEN cDNA A930028L21 gene	13.57	256.25	18.88	14.68	23.45	242.68	*	1453823_a_at	3.65584e-06	0.164882	0.164177	0.164177	0.152007	0.151408	0.000849908	0.00959877
1456738_s_at	brain protein 16	BB556275	59053	gb:BB556275 /DB_XREF=gi:9642641 /DB_XREF=BB556275 /CLONE=E330023E18 /FEA=EST /CNT=8 /TID=Mm.133202.1 /TIER=Stack /STK=8 /UG=Mm.133202 /UG_TITLE=ESTs	126.96	2373.62	18.7	14.56	25.87	2246.66	*	1456738_s_at	5.59493e-05	1	1	0.999997	0.919817	0.916198	0.00319414	0.0360742
1431985_at	RIKEN cDNA 2210010B09 gene	AK008693	244721	gb:AK008693.1 /DB_XREF=gi:12843043 /FEA=mRNA /CNT=1 /TID=Mm.86627.1 /TIER=ConsEnd /STK=0 /UG=Mm.86627 /LL=76762 /UG_GENE=2210010B09Rik /UG_TITLE=RIKEN cDNA 2210010B09 gene /DEF=Mus musculus adult male stomach cDNA, RIKEN full-length enriched library, clone:2210010B09:homolog to GONADOTROPIN INDUCIBLE TRANSCRIPTION REPRESSOR-4, full insert sequence.	47.19	880.35	18.66	15.63	22.41	833.17	*	1431985_at	1.76428e-06	0.0795707	0.0793784	0.0793784	0.0764873	0.0763097	0.000710619	0.00802565
1454752_at	expressed sequence AI606861	AV307961	105200	gb:AV307961 /DB_XREF=gi:15405998 /DB_XREF=AV307961 /CLONE=5730557I02 /FEA=EST /CNT=57 /TID=Mm.38269.1 /TIER=Stack /STK=55 /UG=Mm.38269 /LL=105200 /UG_GENE=AI606861 /UG_TITLE=expressed sequence AI606861	6.87	124.18	18.07	12.77	23.54	117.31	*	1454752_at	7.03666e-06	0.31736	0.315503	0.315503	0.271932	0.270579	0.00119747	0.0135241
1456483_at	zinc finger protein 9	BB008902	22750	gb:BB008902 /DB_XREF=gi:16257115 /DB_XREF=BB008902 /CLONE=4732485J19 /FEA=EST /CNT=28 /TID=Mm.106970.1 /TIER=Stack /STK=9 /UG=Mm.106970 /LL=101235 /UG_GENE=AU016736 /UG_TITLE=expressed sequence AU016736	9.9	178.76	18.05	12.5	23.93	168.86	*	1456483_at	2.11406e-05	0.953462	0.943273	0.943273	0.6146	0.610652	0.00197019	0.0222511
1425975_a_at	mitogen-activated protein kinase 8 interacting protein 3	AF178636	30957	gb:AF178636.1 /DB_XREF=gi:6724091 /GEN=Jip3 /FEA=FLmRNA /CNT=1 /TID=Mm.43081.3 /TIER=FL /STK=1 /UG=Mm.43081 /LL=30957 /DEF=Mus musculus JNK interacting protein-3a (Jip3) mRNA, complete cds. /PROD=JNK interacting protein-3a /FL=gb:AF178636.1	6.41	113.69	17.74	13.16	22.36	107.29	*	1425975_a_at	3.11737e-06	0.140596	0.140066	0.140066	0.13116	0.1307	0.000818611	0.0092453
1436504_x_at	gb:AV027367 /DB_XREF=gi:4806977 /DB_XREF=AV027367 /CLONE=1300008D03 /FEA=EST /CNT=37 /TID=Mm.4533.2 /TIER=Stack /STK=8 /UG=Mm.4533 /LL=11808 /UG_GENE=Apoa4 /UG_TITLE=apolipoprotein A-IV	AV027367		gb:AV027367 /DB_XREF=gi:4806977 /DB_XREF=AV027367 /CLONE=1300008D03 /FEA=EST /CNT=37 /TID=Mm.4533.2 /TIER=Stack /STK=8 /UG=Mm.4533 /LL=11808 /UG_GENE=Apoa4 /UG_TITLE=apolipoprotein A-IV	4378.92	77448.9	17.69	14.66	22.18	73070	*	1436504_x_at	4.98048e-06	0.224625	0.223514	0.223514	0.201184	0.200297	0.000995899	0.0112476
1459333_at	Transcribed locus	BG072401		gb:BG072401 /DB_XREF=gi:12554970 /DB_XREF=H3110B03-3 /CLONE=H3110B03 /FEA=EST /CNT=2 /TID=Mm.17671.1 /TIER=ConsEnd /STK=2 /UG=Mm.17671 /UG_TITLE=ESTs	7.58	132.66	17.51	12.85	24.75	125.08	*	1459333_at	2.7851e-05	1	1	0.999997	0.715245	0.710761	0.00223507	0.0252426
1419701_s_at	RIKEN cDNA 2700067D09 gene	NM_028301	72615	gb:NM_028301.1 /DB_XREF=gi:19072789 /GEN=2700067D09Rik /FEA=FLmRNA /CNT=27 /TID=Mm.29333.1 /TIER=FL /STK=7 /UG=Mm.29333 /LL=72615 /DEF=Mus musculus RIKEN cDNA 2700067D09 gene (2700067D09Rik), mRNA. /PROD=RIKEN cDNA 2700067D09 /FL=gb:NM_028301.1	18.92	330.66	17.48	13.36	24.66	311.74	*	1419701_s_at	2.2425e-05	1	1	0.999997	0.636291	0.632231	0.00203909	0.0230293
1437362_at	RIKEN cDNA A930028L21 gene	BF147713	229780	gb:BF147713 /DB_XREF=gi:11029108 /DB_XREF=us40b03.x1 /CLONE=IMAGE:3169517 /FEA=EST /CNT=39 /TID=Mm.87335.2 /TIER=Stack /STK=19 /UG=Mm.87335 /LL=77969 /UG_GENE=A930028L21Rik /UG_TITLE=RIKEN cDNA A930028L21 gene	113.25	1963.17	17.33	14.9	20.4	1849.91	*	1437362_at	1.64871e-06	0.0743587	0.0741888	0.0741888	0.0716614	0.0715037	0.000710619	0.00802565
1417201_at	5'-nucleotidase, cytosolic II	BI202534	76952	gb:BB140287 /DB_XREF=gi:15408501 /DB_XREF=BB140287 /CLONE=9830168K15 /FEA=FLmRNA /CNT=167 /TID=Mm.29601.1 /TIER=Stack /STK=18 /UG=Mm.29601 /LL=76952 /UG_GENE=2010002I23Rik /UG_TITLE=RIKEN cDNA 2010002I23 gene /FL=gb:NM_029810.1	33.03	571.65	17.31	14.2	21.03	538.62	*	1417201_at	2.05294e-06	0.0925897	0.0923331	0.0923331	0.0884326	0.0881987	0.000726308	0.00820284
1444774_at	de-etiolated homolog 1 (Arabidopsis)	BM123155	76375	gb:BM123155 /DB_XREF=gi:17106923 /DB_XREF=L0520C11-3 /CLONE=L0520C11 /FEA=EST /CNT=4 /TID=Mm.218272.1 /TIER=ConsEnd /STK=2 /UG=Mm.218272 /UG_TITLE=ESTs, Weakly similar to TYROSINE-PROTEIN KINASE JAK3 (M.musculus)	44.98	771.94	17.16	14.18	21.31	726.96	*	1444774_at	6.22494e-06	0.280751	0.279226	0.279226	0.244784	0.243632	0.00114126	0.0128893
1424713_at	calmodulin-like 4	AY061807	75600	gb:AY061807.1 /DB_XREF=gi:17426417 /FEA=FLmRNA /CNT=50 /TID=Mm.28623.1 /TIER=FL+Stack /STK=18 /UG=Mm.28623 /LL=75600 /UG_GENE=Calml4 /DEF=Mus musculus calmodulin-related protein mRNA, complete cds. /PROD=calmodulin-related protein /FL=gb:AY061807.1 gb:BC023475.1	32.92	559.24	16.99	9.91	56.13	526.32	*	1424713_at	0.000874567	1	1	0.999997	1	1	0.0143588	0.162167
1436022_at	endonuclease G-like 1	BB089035	208194	gb:BB089035 /DB_XREF=gi:16261000 /DB_XREF=BB089035 /CLONE=9430020D07 /FEA=EST /CNT=62 /TID=Mm.11669.1 /TIER=Stack /STK=11 /UG=Mm.11669 /LL=102796 /UG_GENE=AW557704 /UG_TITLE=expressed sequence AW557704	21.43	361.2	16.86	11.86	23.87	339.77	*	1436022_at	3.46846e-05	1	1	0.999997	0.790773	0.786188	0.00249846	0.0282173
1455667_at	gb:AV362891 /DB_XREF=gi:16397563 /DB_XREF=AV362891 /CLONE=8030405C03 /FEA=EST /CNT=25 /TID=Mm.138654.1 /TIER=Stack /STK=9 /UG=Mm.138654 /UG_TITLE=ESTs, Highly similar to lung alphabeta hydrolase 1; alphabeta hydrolase-1 (Mus musculus) (M.musculus)	AV362891		gb:AV362891 /DB_XREF=gi:16397563 /DB_XREF=AV362891 /CLONE=8030405C03 /FEA=EST /CNT=25 /TID=Mm.138654.1 /TIER=Stack /STK=9 /UG=Mm.138654 /UG_TITLE=ESTs, Highly similar to lung alphabeta hydrolase 1; alphabeta hydrolase-1 (Mus musculus) (M.musculus)	8.66	144.5	16.69	13.62	20.69	135.84	*	1455667_at	4.49853e-06	0.202888	0.201952	0.201952	0.183631	0.182866	0.000970756	0.0109636
1429041_at	RIKEN cDNA 2610005L07 gene	BE692399	381598	gb:AV242801 /DB_XREF=gi:15405220 /DB_XREF=AV242801 /CLONE=4831414B06 /FEA=mRNA /CNT=234 /TID=Mm.1571.1 /TIER=ConsEnd /STK=5 /UG=Mm.1571 /LL=67033 /UG_GENE=2610005L07Rik /UG_TITLE=RIKEN cDNA 2610005L07 gene	135.25	2246.01	16.61	13.41	20.32	2110.76	*	1429041_at	3.05436e-06	0.137755	0.137251	0.137251	0.128688	0.128248	0.000818611	0.0092453
1416067_at	interferon-related developmental regulator 1	NM_013562	15982	gb:NM_013562.1 /DB_XREF=gi:7305178 /GEN=Ifrd1 /FEA=FLmRNA /CNT=225 /TID=Mm.168.1 /TIER=FL+Stack /STK=134 /UG=Mm.168 /LL=15982 /DEF=Mus musculus interferon-related developmental regulator 1 (Ifrd1), mRNA. /PROD=interferon-related developmental regulator 1 /FL=gb:NM_013562.1	296.08	4856.78	16.4	11.12	23.02	4560.7	*	1416067_at	4.36764e-05	1	1	0.999997	0.860528	0.856192	0.00280396	0.0316676
1438873_at	gb:BF011300 /DB_XREF=gi:10711633 /DB_XREF=uy04b06.x1 /CLONE=IMAGE:3657011 /FEA=EST /CNT=10 /TID=Mm.133328.1 /TIER=Stack /STK=9 /UG=Mm.133328 /UG_TITLE=ESTs, Weakly similar to ZF29 MOUSE ZINC FINGER PROTEIN 29 (M.musculus)	BF011300		gb:BF011300 /DB_XREF=gi:10711633 /DB_XREF=uy04b06.x1 /CLONE=IMAGE:3657011 /FEA=EST /CNT=10 /TID=Mm.133328.1 /TIER=Stack /STK=9 /UG=Mm.133328 /UG_TITLE=ESTs, Weakly similar to ZF29 MOUSE ZINC FINGER PROTEIN 29 (M.musculus)	7.82	127.7	16.32	12.01	21.71	119.88	*	1438873_at	1.57265e-05	0.709279	0.702847	0.702847	0.508004	0.504829	0.00172673	0.0195015
1418524_at	pericentriolar material 1	NM_023662	18536	gb:NM_023662.1 /DB_XREF=gi:13540493 /GEN=Pcm1 /FEA=FLmRNA /CNT=107 /TID=Mm.28192.1 /TIER=FL+Stack /STK=22 /UG=Mm.28192 /LL=18536 /DEF=Mus musculus pericentriolar material 1 (Pcm1), mRNA. /PROD=pericentriolar material 1 /FL=gb:AB029291.1 gb:NM_023662.1	151.29	2456.29	16.24	11.76	20.93	2305	*	1418524_at	6.5214e-06	0.294122	0.292491	0.292491	0.254815	0.253599	0.0011718	0.0132342
1457949_at	Transcribed locus	BM247833		gb:BM247833 /DB_XREF=gi:17883103 /DB_XREF=K0807E12-3 /CLONE=K0807E12 /FEA=EST /CNT=4 /TID=Mm.40965.1 /TIER=ConsEnd /STK=3 /UG=Mm.40965 /UG_TITLE=ESTs	32.72	526.84	16.1	11.92	23.19	494.12	*	1457949_at	6.11955e-05	1	1	0.999997	0.936712	0.933402	0.00330932	0.0373751
1431352_s_at	plasmacytoma variant translocation 1	BI453402	19296	gb:BI453402 /DB_XREF=gi:15244058 /DB_XREF=603174381F1 /CLONE=IMAGE:5253428 /FEA=mRNA /CNT=4 /TID=Mm.202176.1 /TIER=ConsEnd /STK=0 /UG=Mm.202176 /UG_TITLE=Mus musculus adult male urinary bladder cDNA, RIKEN full-length enriched library, clone:9530065L16:plasmacytoma variant translocation 1, full insert sequence	38.68	621	16.05	12.29	22.46	582.32	*	1431352_s_at	4.80241e-05	1	1	0.999997	0.885363	0.881262	0.00295489	0.0333722
1419046_at	brain protein 16	NM_021555	59053	gb:NM_021555.1 /DB_XREF=gi:10946997 /GEN=Brp16 /FEA=FLmRNA /CNT=58 /TID=Mm.29577.1 /TIER=FL+Stack /STK=14 /UG=Mm.29577 /LL=59053 /DEF=Mus musculus brain protein 16 (Brp16), mRNA. /PROD=brain protein 16 /FL=gb:NM_021555.1	25.78	408.09	15.83	13.92	17.82	382.31	*	1419046_at	1.86582e-07	0.00841504	0.00840851	0.00840851	0.00837973	0.00837326	0.000233751	0.00263996
1443883_at	RIKEN cDNA 2610042O14 gene	AV335415	66460	gb:AV335415 /DB_XREF=gi:16396335 /DB_XREF=AV335415 /CLONE=6330572A04 /FEA=EST /CNT=13 /TID=Mm.24107.1 /TIER=ConsEnd /STK=2 /UG=Mm.24107 /LL=97027 /UG_GENE=C87389 /UG_TITLE=expressed sequence C87389	19.43	305.12	15.71	12.6	20.29	285.7	*	1443883_at	1.27893e-05	0.576808	0.572102	0.572102	0.438314	0.435664	0.00155921	0.0176096
1432330_at	complement factor H-like	AK015277	381294	gb:AK015277.1 /DB_XREF=gi:12853553 /FEA=mRNA /CNT=1 /TID=Mm.160306.1 /TIER=ConsEnd /STK=0 /UG=Mm.160306 /UG_TITLE=Mus musculus adult male testis cDNA, RIKEN full-length enriched library, clone:4930431N10:complement component factor h, full insert sequence /DEF=Mus musculus adult male testis cDNA, RIKEN full-length enriched library, clone:4930431N10:complement component factor h, full insert seque…	63.18	977.84	15.48	10.13	22.24	914.67	*	1432330_at	4.48331e-05	1	1	0.999997	0.867618	0.86333	0.00283422	0.0320094
1445264_at	cation channel, sperm associated 2	BB484902	212670	gb:BB484902 /DB_XREF=gi:16441204 /DB_XREF=BB484902 /CLONE=D430028F24 /FEA=EST /CNT=3 /TID=Mm.135036.1 /TIER=ConsEnd /STK=2 /UG=Mm.135036 /UG_TITLE=ESTs	9.85	150.59	15.28	9.55	21.76	140.74	*	1445264_at	0.000108753	1	1	0.999997	0.992592	0.991646	0.00443478	0.0500859
1449938_at	placental protein 11 related	AI528824	19011	gb:AI528824 /DB_XREF=gi:4442959 /DB_XREF=ms16b01.x1 /CLONE=IMAGE:607081 /FEA=FLmRNA /CNT=36 /TID=Mm.1001.1 /TIER=Stack /STK=16 /UG=Mm.1001 /LL=19011 /UG_GENE=Pp11r /UG_TITLE=placental protein 11 related /FL=gb:NM_008902.1 gb:M95545.1	4.33	65.94	15.21	6.59	23.84	61.6		1449938_at	0.000562686	1	1	0.999997	1	1	0.0110842	0.125184
1443941_at	hypothetical gene supported by AK049058; BC025881	BB396098	433886	gb:BB396098 /DB_XREF=gi:16409702 /DB_XREF=BB396098 /CLONE=C230095O06 /FEA=EST /CNT=9 /TID=Mm.86468.1 /TIER=ConsEnd /STK=2 /UG=Mm.86468 /UG_TITLE=ESTs	6.18	93.59	15.14	7.3	23.41	87.41	*	1443941_at	0.00014933	1	1	0.999997	0.998812	0.998556	0.00516086	0.0582861
1456951_at	Adult male testis cDNA, RIKEN full-length enriched library, clone:4921513I01 product:unknown EST, full insert sequence	AV254764		gb:AV254764 /DB_XREF=gi:16388111 /DB_XREF=AV254764 /CLONE=4921513I01 /FEA=EST /CNT=8 /TID=Mm.37235.1 /TIER=ConsEnd /STK=6 /UG=Mm.37235 /UG_TITLE=ESTs	14.42	210.35	14.59	9.33	20.25	195.92	*	1456951_at	6.79345e-05	1	1	0.999997	0.9533	0.950413	0.00346596	0.0391442
1453417_at	RIKEN cDNA 4933407K13 gene	AV282929	74396	gb:AV282929 /DB_XREF=gi:6275678 /DB_XREF=AV282929 /CLONE=4933432H02 /FEA=mRNA /CNT=13 /TID=Mm.162493.1 /TIER=ConsEnd /STK=3 /UG=Mm.162493 /LL=74396 /UG_GENE=4933407K13Rik /UG_TITLE=RIKEN cDNA 4933407K13 gene	7.47	108.25	14.48	7.54	21.8	100.77	*	1453417_at	0.000445949	1	1	0.999997	1	1	0.00955848	0.107952
1444625_at	2 days pregnant adult female oviduct cDNA, RIKEN full-length enriched library, clone:E230026L19 product:unknown EST, full insert sequence	BB551254		gb:BB551254 /DB_XREF=gi:16448031 /DB_XREF=BB551254 /CLONE=E230026L19 /FEA=EST /CNT=5 /TID=Mm.188008.1 /TIER=ConsEnd /STK=2 /UG=Mm.188008 /UG_TITLE=ESTs	105.19	1517.29	14.42	9.65	19.47	1412.1	*	1444625_at	2.83275e-05	1	1	0.999997	0.7213	0.716787	0.0022493	0.0254033
1441737_s_at	Ras association (RalGDS/AF-6) domain family 1	BB757103	56289	gb:BB757103 /DB_XREF=gi:16185586 /DB_XREF=BB757103 /CLONE=G270081J01 /FEA=EST /CNT=4 /TID=Mm.198691.1 /TIER=ConsEnd /STK=4 /UG=Mm.198691 /LL=100003 /UG_GENE=AA536941 /UG_TITLE=expressed sequence AA536941	311.18	4476.65	14.39	9.84	19.09	4165.48	*	1441737_s_at	1.38063e-05	0.622677	0.61732	0.61732	0.463496	0.460614	0.00160071	0.0180782
1435819_at	gb:BB833422 /DB_XREF=gi:17011665 /DB_XREF=BB833422 /CLONE=G930026F05 /FEA=EST /CNT=15 /TID=Mm.99958.1 /TIER=Stack /STK=13 /UG=Mm.99958 /UG_TITLE=ESTs	BB833422		gb:BB833422 /DB_XREF=gi:17011665 /DB_XREF=BB833422 /CLONE=G930026F05 /FEA=EST /CNT=15 /TID=Mm.99958.1 /TIER=Stack /STK=13 /UG=Mm.99958 /UG_TITLE=ESTs	82.97	1188.94	14.33	10.98	19.41	1105.97	*	1435819_at	2.58552e-05	1	1	0.999997	0.688423	0.684067	0.00216746	0.0244791
1448568_a_at	solute carrier family 20, member 1	NM_015747	20515	gb:NM_015747.1 /DB_XREF=gi:7657578 /GEN=Slc20a1 /FEA=FLmRNA /CNT=94 /TID=Mm.16757.1 /TIER=FL+Stack /STK=58 /UG=Mm.16757 /LL=20515 /DEF=Mus musculus solute carrier family 20, member 1 (Slc20a1), mRNA. /PROD=solute carrier family 20, member 1 /FL=gb:NM_015747.1 gb:BC015085.1	801.52	11451.5	14.29	9.62	24.94	10650	*	1448568_a_at	0.000311235	1	1	0.999997	0.999999	0.999999	0.00766213	0.0865352
1451528_at	cDNA sequence BC025833	BC025833	213989	gb:BC025833.1 /DB_XREF=gi:19387997 /FEA=FLmRNA /CNT=30 /TID=Mm.34891.1 /TIER=FL+Stack /STK=12 /UG=Mm.34891 /DEF=Mus musculus, clone MGC:37938 IMAGE:5125918, mRNA, complete cds. /PROD=Unknown (protein for MGC:37938) /FL=gb:BC025833.1	33.33	476.24	14.29	11.66	17.07	442.91	*	1451528_at	2.06709e-06	0.0932277	0.0929651	0.0929651	0.089014	0.0887748	0.000726308	0.00820284
1439073_at	Zinc finger protein 160	BB821719	224585	gb:BB821719 /DB_XREF=gi:16994348 /DB_XREF=BB821719 /CLONE=G830014F16 /FEA=EST /CNT=13 /TID=Mm.29470.1 /TIER=Stack /STK=8 /UG=Mm.29470 /UG_TITLE=ESTs	7.23	102.92	14.24	10.82	17.97	95.7	*	1439073_at	9.01513e-06	0.406591	0.403923	0.403923	0.334085	0.332306	0.00136168	0.0153787
1449120_a_at	pericentriolar material 1	NM_023662	18536	gb:NM_023662.1 /DB_XREF=gi:13540493 /GEN=Pcm1 /FEA=FLmRNA /CNT=107 /TID=Mm.28192.1 /TIER=FL+Stack /STK=22 /UG=Mm.28192 /LL=18536 /DEF=Mus musculus pericentriolar material 1 (Pcm1), mRNA. /PROD=pericentriolar material 1 /FL=gb:AB029291.1 gb:NM_023662.1	57.6	816.99	14.18	9.53	20.68	759.39	*	1449120_a_at	5.89036e-05	1	1	0.999997	0.92982	0.926386	0.00326578	0.0368834
1429066_at	RIKEN cDNA 4930565B19 gene	AK016224	75325	gb:AK016224.1 /DB_XREF=gi:12854874 /FEA=mRNA /CNT=18 /TID=Mm.86586.1 /TIER=Stack /STK=13 /UG=Mm.86586 /LL=75325 /UG_GENE=4930565B19Rik /UG_TITLE=RIKEN cDNA 4930565B19 gene /DEF=Mus musculus adult male testis cDNA, RIKEN full-length enriched library, clone:4930565B19:hypothetical protein, full insert sequence.	8.19	115.41	14.09	11.51	16.79	107.22	*	1429066_at	1.95049e-06	0.087969	0.087733	0.087733	0.0842108	0.0839947	0.000710619	0.00802565
1423249_at	natural killer tumor recognition sequence	BB317504	18087	gb:BB317504 /DB_XREF=gi:9024539 /DB_XREF=BB317504 /CLONE=B230369M24 /FEA=FLmRNA /CNT=149 /TID=Mm.23964.1 /TIER=Stack /STK=10 /UG=Mm.23964 /LL=18087 /UG_GENE=Nktr /UG_TITLE=natural killer tumor recognition sequence /FL=gb:NM_010918.1 gb:L04289.2	290.87	4051.06	13.93	6.94	22.7	3760.19	*	1423249_at	0.000865274	1	1	0.999997	1	1	0.0142632	0.161087
1434743_x_at	RUN and SH3 domain containing 1	BB222846	72296	gb:BB222846 /DB_XREF=gi:8891458 /DB_XREF=BB222846 /CLONE=A530079M03 /FEA=EST /CNT=26 /TID=Mm.27687.1 /TIER=Stack /STK=26 /UG=Mm.27687 /LL=99477 /UG_GENE=AA408288 /UG_TITLE=expressed sequence AA408288	39.49	549.85	13.92	10.23	19.31	510.36	*	1434743_x_at	3.77664e-05	1	1	0.999997	0.817924	0.813385	0.00260796	0.029454
1416930_at	lymphocyte antigen 6 complex, locus D	NM_010742	17068	gb:NM_010742.1 /DB_XREF=gi:6754583 /GEN=Ly6d /FEA=FLmRNA /CNT=93 /TID=Mm.878.1 /TIER=FL+Stack /STK=63 /UG=Mm.878 /LL=17068 /DEF=Mus musculus lymphocyte antigen 6 complex, locus D (Ly6d), mRNA. /PROD=lymphocyte antigen 6 complex, locus D /FL=gb:NM_010742.1 gb:BC025135.1	107.74	1473.58	13.68	6.34	65.19	1365.84	*	1416930_at	0.0136405	1	1	0.999997	1	1	0.0933681	1
1438838_at	RIKEN cDNA B230206F22 gene	BG141977	78878	gb:BG141977 /DB_XREF=gi:12645372 /DB_XREF=ia85d03.x1 /CLONE=IMAGE:5645212 /FEA=EST /CNT=10 /TID=Mm.73570.1 /TIER=Stack /STK=9 /UG=Mm.73570 /LL=103066 /UG_GENE=BB219131 /UG_TITLE=expressed sequence BB219131	29.87	408.47	13.67	8.44	31.36	378.6	*	1438838_at	0.00142654	1	1	0.999997	1	1	0.0197479	0.22303
1425933_a_at	5'-nucleotidase, cytosolic II	BC006028	76952	gb:BC006028.1 /DB_XREF=gi:13543752 /FEA=FLmRNA /CNT=2 /TID=Mm.29601.2 /TIER=FL /STK=1 /UG=Mm.29601 /LL=76952 /UG_GENE=2010002I23Rik /DEF=Mus musculus, clone MGC:7391 IMAGE:3487966, mRNA, complete cds. /PROD=Unknown (protein for MGC:7391) /FL=gb:BC006028.1	131.32	1792.91	13.65	11.27	16.73	1661.59	*	1425933_a_at	4.3177e-06	0.194733	0.193852	0.193852	0.176946	0.17622	0.000949915	0.0107282
1431566_at	gb:AW319512 /DB_XREF=gi:6749056 /DB_XREF=um96d09.x1 /CLONE=IMAGE:2352593 /FEA=mRNA /CNT=2 /TID=Mm.158729.1 /TIER=ConsEnd /STK=1 /UG=Mm.158729 /LL=71570 /UG_GENE=9030622O22Rik /UG_TITLE=RIKEN cDNA 9030622O22 gene	AW319512		gb:AW319512 /DB_XREF=gi:6749056 /DB_XREF=um96d09.x1 /CLONE=IMAGE:2352593 /FEA=mRNA /CNT=2 /TID=Mm.158729.1 /TIER=ConsEnd /STK=1 /UG=Mm.158729 /LL=71570 /UG_GENE=9030622O22Rik /UG_TITLE=RIKEN cDNA 9030622O22 gene	80.58	1085.61	13.47	10.4	16.99	1005.03	*	1431566_at	9.25971e-06	0.417622	0.414816	0.414816	0.34139	0.33954	0.00137376	0.0155151
1427140_at	plasmacytoma variant translocation 1	BE956863	19296	gb:Z12002.1 /DB_XREF=gi:53830 /FEA=mRNA /CNT=30 /TID=Mm.4608.2 /TIER=Stack /STK=14 /UG=Mm.4608 /LL=19296 /UG_GENE=Pvt1 /UG_TITLE=plasmacytoma variant translocation 1 /DEF=M.musculus Pvt-1 mRNA.	10.29	137.27	13.34	11.5	15.84	126.97	*	1427140_at	2.94443e-06	0.132797	0.13232	0.13232	0.124357	0.123939	0.000814703	0.00920116
1452679_at	RIKEN cDNA 2410129E14 gene	AA986082	73710	gb:AA986082 /DB_XREF=gi:3167957 /DB_XREF=uc81d12.x1 /CLONE=IMAGE:1432055 /FEA=mRNA /CNT=201 /TID=Mm.200858.2 /TIER=Stack /STK=92 /UG=Mm.200858 /LL=73710 /UG_GENE=2410129E14Rik /UG_TITLE=RIKEN cDNA 2410129E14 gene	12.65	166.25	13.15	7.75	21.76	153.61	*	1452679_at	0.000335518	1	1	0.999997	1	0.999999	0.00799596	0.0903054
1449410_a_at	growth arrest specific 5	NM_013525	14455	gb:NM_013525.1 /DB_XREF=gi:7305080 /GEN=Gas5 /FEA=FLmRNA /CNT=25 /TID=Mm.35844.1 /TIER=FL+Stack /STK=11 /UG=Mm.35844 /LL=14455 /DEF=Mus musculus growth arrest specific 5 (Gas5), mRNA. /PROD=growth arrest specific 5 /FL=gb:NM_013525.1	2698.43	35238.2	13.06	11.18	15.17	32539.8	*	1449410_a_at	8.98032e-07	0.0405021	0.0404294	0.0404294	0.0396929	0.0396231	0.000493929	0.00557837
1451427_a_at	EGF-like domain 7	BC024610	353156	gb:BC024610.1 /DB_XREF=gi:19354311 /FEA=FLmRNA /CNT=39 /TID=Mm.46628.2 /TIER=FL+Stack /STK=21 /UG=Mm.46628 /LL=22344 /UG_GENE=Vezf1 /DEF=Mus musculus, vascular endothelial zinc finger 1, clone MGC:28455 IMAGE:4159675, mRNA, complete cds. /PROD=vascular endothelial zinc finger 1 /FL=gb:BC024610.1	96.22	1255.46	13.05	9.8	16.85	1159.24	*	1451427_a_at	1.65567e-05	0.746723	0.739736	0.739736	0.526086	0.522763	0.00176404	0.0199229
1422666_at	Casitas B-lineage lymphoma c	NM_023224	80794	gb:NM_023224.1 /DB_XREF=gi:13374562 /GEN=Cblc /FEA=FLmRNA /CNT=51 /TID=Mm.81698.1 /TIER=FL+Stack /STK=20 /UG=Mm.81698 /LL=80794 /DEF=Mus musculus Casitas B-lineage lymphoma c (Cblc), mRNA. /PROD=Casitas B-lineage lymphoma c /FL=gb:AF319956.1 gb:NM_023224.1	105.89	1380.6	13.04	7.87	28.32	1274.71	*	1422666_at	0.000537025	1	1	0.999997	1	1	0.0107455	0.121359
1439618_at	phosphodiesterase 10A	AI448308	23984	gb:AI448308 /DB_XREF=gi:4281598 /DB_XREF=mo50e05.x1 /CLONE=IMAGE:557024 /FEA=EST /CNT=8 /TID=Mm.63563.1 /TIER=ConsEnd /STK=7 /UG=Mm.63563 /UG_TITLE=ESTs	8.34	107.91	12.94	9.98	16.22	99.57	*	1439618_at	9.05756e-06	0.408505	0.405797	0.405797	0.335358	0.333556	0.00136168	0.0153787
1447223_at	Transcribed locus	AW120584		gb:AW120584 /DB_XREF=gi:6095917 /DB_XREF=UI-M-BH1-ana-h-11-0-UI.s2 /CLONE=UI-M-BH1-ana-h-11-0-UI /FEA=EST /CNT=2 /TID=Mm.39221.1 /TIER=ConsEnd /STK=2 /UG=Mm.39221 /UG_TITLE=ESTs	23.53	304.25	12.93	8.12	26.78	280.72	*	1447223_at	0.00140564	1	1	0.999997	1	1	0.0195848	0.221188
1455567_at	CDC2-related kinase 7	BE456772	69131	gb:BE456772 /DB_XREF=gi:9478196 /DB_XREF=up94c11.x1 /CLONE=IMAGE:2797556 /FEA=EST /CNT=18 /TID=Mm.38362.1 /TIER=Stack /STK=11 /UG=Mm.38362 /UG_TITLE=ESTs, Weakly similar to S12207 hypothetical protein (M.musculus)	32.28	414.17	12.83	9.72	16.56	381.9	*	1455567_at	1.28021e-05	0.577386	0.572662	0.572662	0.438638	0.43598	0.00155921	0.0176096
1418148_at	abhydrolase domain containing 1	NM_021304	57742	gb:NM_021304.2 /DB_XREF=gi:15011863 /GEN=Labh1-pending /FEA=FLmRNA /CNT=54 /TID=Mm.80532.1 /TIER=FL+Stack /STK=29 /UG=Mm.80532 /LL=57742 /DEF=Mus musculus lung alphabeta hydrolase 1 (Labh1-pending), mRNA. /PROD=lung alphabeta hydrolase 1 /FL=gb:AF189764.2 gb:NM_021304.2 gb:BC013505.1	28.51	362.96	12.73	10.21	15.38	334.45	*	1418148_at	2.43953e-06	0.110025	0.109671	0.109671	0.104188	0.103871	0.000753596	0.00851103
1435503_at	RIKEN cDNA C330006K01 gene	AV263612	231855	gb:AV263612 /DB_XREF=gi:15405395 /DB_XREF=AV263612 /CLONE=4930439J02 /FEA=EST /CNT=17 /TID=Mm.78250.2 /TIER=Stack /STK=16 /UG=Mm.78250 /UG_TITLE=ESTs, Moderately similar to Y415_HUMAN Hypothetical protein KIAA0415 (H.sapiens)	7.91	100.44	12.7	9.43	16.06	92.53	*	1435503_at	6.69063e-06	0.301754	0.300048	0.300048	0.260481	0.259218	0.00117653	0.0132876
1424626_at	RIKEN cDNA 2010003K11 gene	BC021951	69861	gb:BC021951.1 /DB_XREF=gi:18314550 /FEA=FLmRNA /CNT=37 /TID=Mm.22966.1 /TIER=FL+Stack /STK=22 /UG=Mm.22966 /LL=69861 /UG_GENE=2010003K11Rik /DEF=Mus musculus, Similar to RIKEN cDNA 2010003K11 gene, clone MGC:37907 IMAGE:5102159, mRNA, complete cds. /PROD=Similar to RIKEN cDNA 2010003K11 gene /FL=gb:BC021951.1	218.82	2772.95	12.67	7.54	20.81	2554.14	*	1424626_at	0.000302885	1	1	0.999997	0.999999	0.999998	0.0075723	0.0855207
1416805_at	RIKEN cDNA 1110032E23 gene	NM_133187	68659	gb:NM_133187.1 /DB_XREF=gi:18875327 /GEN=1110032E23Rik /FEA=FLmRNA /CNT=89 /TID=Mm.33946.1 /TIER=FL+Stack /STK=69 /UG=Mm.33946 /LL=68659 /DEF=Mus musculus RIKEN cDNA 1110032E23 gene (1110032E23Rik), mRNA. /PROD=hypothetical basic protein I-19 /FL=gb:AF285091.1 gb:NM_133187.1	11.92	150.76	12.64	3.64	22.28	138.84	*	1416805_at	0.00250218	1	1	0.999997	1	1	0.0286035	0.323044
1434087_at	5,10-methylenetetrahydrofolate reductase	BG069750	17769	gb:BG069750 /DB_XREF=gi:12552319 /DB_XREF=H3079G02-3 /CLONE=H3079G02 /FEA=EST /CNT=69 /TID=Mm.205883.1 /TIER=Stack /STK=43 /UG=Mm.205883 /LL=100079 /UG_GENE=AI323986 /UG_TITLE=expressed sequence AI323986	97.16	1228.18	12.64	7.63	28.89	1131.01	*	1434087_at	0.00234132	1	1	0.999997	1	1	0.0273211	0.308561
1457262_at	RIKEN cDNA 2610207I05 gene	BB024162	233789	gb:BB024162 /DB_XREF=gi:16257870 /DB_XREF=BB024162 /CLONE=5330419P05 /FEA=EST /CNT=17 /TID=Mm.110251.1 /TIER=ConsEnd /STK=4 /UG=Mm.110251 /UG_TITLE=ESTs, Weakly similar to T29919 hypothetical protein ZC449.5 - Caenorhabditis elegans (C.elegans)	61.33	774.68	12.63	7.52	18.58	713.35	*	1457262_at	0.000202057	1	1	0.999997	0.99989	0.999851	0.00604942	0.0683215
1451838_a_at	membrane targeting (tandem) C2 domain containing 1	AB062282	74413	gb:AB062282.1 /DB_XREF=gi:15186737 /GEN=Tac2-N /FEA=FLmRNA /CNT=5 /TID=Mm.67539.1 /TIER=FL /STK=1 /UG=Mm.67539 /LL=74413 /DEF=Mus musculus mRNA for Tac2-N, complete cds. /PROD=Tac2-N /FL=gb:AB062282.1	14.05	176.39	12.56	2.94	25.44	162.34	*	1451838_a_at	0.00344185	1	1	0.999997	1	1	0.0352958	0.398626
1438046_at	expressed sequence AU019823	BM235783	270156	gb:BM235783 /DB_XREF=gi:17871053 /DB_XREF=K0424F08-3 /CLONE=K0424F08 /FEA=EST /CNT=37 /TID=Mm.200677.1 /TIER=Stack /STK=12 /UG=Mm.200677 /LL=102668 /UG_GENE=AU019823 /UG_TITLE=expressed sequence AU019823	61.69	766.37	12.42	10.44	15.29	704.68	*	1438046_at	5.88869e-06	0.265586	0.264178	0.264178	0.233244	0.232164	0.00110661	0.0124979
1452786_at	tRNA (5-methylaminomethyl-2-thiouridylate)-methyltransferase 1	AK005541	72026	gb:AK005541.1 /DB_XREF=gi:12838168 /FEA=mRNA /CNT=66 /TID=Mm.46649.1 /TIER=Stack /STK=41 /UG=Mm.46649 /LL=72026 /UG_GENE=1600025P05Rik /UG_TITLE=RIKEN cDNA 1600025P05 gene /DEF=Mus musculus adult female placenta cDNA, RIKEN full-length enriched library, clone:1600025P05:homolog to PROBABLE TRNA (5-METHYLAMINOMETHYL-2-THIOURIDYLATE)-METHYLTRANSFERASE (EC 2.1.1.61), full insert sequence.	114.35	1416.61	12.39	10.99	13.96	1302.26	*	1452786_at	3.85812e-07	0.0174005	0.0173781	0.0173781	0.01725	0.017228	0.000294924	0.00333084
1457306_at	Polymerase (DNA directed), epsilon 3 (p17 subunit)	C86690	59001	gb:C86690 /DB_XREF=gi:2918647 /DB_XREF=C86690 /CLONE=J0231C11 /FEA=EST /CNT=8 /TID=Mm.90076.1 /TIER=ConsEnd /STK=4 /UG=Mm.90076 /UG_TITLE=ESTs	179.6	2213.88	12.33	8.31	18.44	2034.28	*	1457306_at	0.000126594	1	1	0.999997	0.996687	0.996142	0.00474607	0.0536016
1438470_at	suppressor of cytokine signaling 2	AI647821	216233	gb:AI647821 /DB_XREF=gi:4726499 /DB_XREF=uk44e09.x1 /CLONE=IMAGE:1971880 /FEA=EST /CNT=14 /TID=Mm.63560.1 /TIER=Stack /STK=10 /UG=Mm.63560 /UG_TITLE=ESTs, Highly similar to JC5626 STAT induced STAT inhibitor 2 (H.sapiens)	12.93	159.05	12.3	9.46	16.04	146.12	*	1438470_at	2.99477e-05	1	1	0.999997	0.740938	0.736352	0.00230097	0.0259869
1453589_a_at	RIKEN cDNA 2610005L07 gene	BI737178	381598	gb:BI737178 /DB_XREF=gi:15714191 /DB_XREF=603358203F1 /CLONE=IMAGE:5365248 /FEA=mRNA /CNT=11 /TID=Mm.1571.2 /TIER=ConsEnd /STK=1 /UG=Mm.1571 /LL=67033 /UG_GENE=2610005L07Rik /UG_TITLE=RIKEN cDNA 2610005L07 gene	47.68	581.13	12.19	9.52	16.87	533.45	*	1453589_a_at	4.22416e-05	1	1	0.999997	0.851204	0.846816	0.00276505	0.0312281
1460378_a_at	testis derived transcript	BC010465	21753	gb:BC010465.1 /DB_XREF=gi:14714650 /FEA=FLmRNA /CNT=51 /TID=Mm.88645.2 /TIER=FL /STK=1 /UG=Mm.88645 /LL=21753 /UG_GENE=Tes /DEF=Mus musculus, clone MGC:6092 IMAGE:3585670, mRNA, complete cds. /PROD=Unknown (protein for MGC:6092) /FL=gb:BC010465.1	20.5	247.77	12.09	7.36	20.06	227.27	*	1460378_a_at	0.000421121	1	1	0.999997	1	1	0.00928753	0.104892
1419314_at	tubulointerstitial nephritis antigen	BC010745	26944	gb:BC010745.1 /DB_XREF=gi:14789618 /FEA=FLmRNA /CNT=23 /TID=Mm.23199.1 /TIER=FL+Stack /STK=11 /UG=Mm.23199 /LL=26944 /UG_GENE=Tinag /DEF=Mus musculus, Similar to tubulointerstitial nephritis antigen, clone MGC:18306 IMAGE:4239192, mRNA, complete cds. /PROD=Similar to tubulointerstitial nephritis antigen /FL=gb:AF153366.1 gb:NM_012033.1 gb:BC010745.1	4.8	57.93	12.08	8.42	15.77	53.14		1419314_at	1.66206e-05	0.749605	0.742574	0.742574	0.52745	0.524116	0.00176404	0.0199229
1428534_at	RIKEN cDNA 2310073E15 gene	AK010864	75692	gb:AK010864.1 /DB_XREF=gi:12846601 /FEA=mRNA /CNT=50 /TID=Mm.20848.2 /TIER=Stack /STK=34 /UG=Mm.20848 /LL=19727 /UG_GENE=Rfxank /UG_TITLE=regulatory factor X-associated ankyrin-containing protein /DEF=Mus musculus 13 days embryo liver cDNA, RIKEN full-length enriched library, clone:2500003K14:regulatory factor X-associated ankyrin-containing protein, full insert sequence.	105.37	1273.31	12.08	9.05	17.39	1167.94	*	1428534_at	0.000212188	1	1	0.999997	0.99993	0.999903	0.00620832	0.070116
1427491_at	NOL1/NOP2/Sun domain family 6	BI108529	74455	gb:BI108529 /DB_XREF=gi:14559430 /DB_XREF=602894975F1 /CLONE=IMAGE:5025018 /FEA=mRNA /CNT=19 /TID=Mm.195859.1 /TIER=ConsEnd /STK=0 /UG=Mm.195859 /LL=74455 /UG_GENE=4933414E04Rik /UG_TITLE=RIKEN cDNA 4933414E04 gene	11.68	140.68	12.05	10.91	13.39	129	*	1427491_at	3.93081e-07	0.0177283	0.0177051	0.0177051	0.0175721	0.0175493	0.000295472	0.00333703
1449708_s_at	checkpoint kinase 1 homolog (S. pombe)	C85740	12649	gb:C85740 /DB_XREF=gi:2917697 /DB_XREF=C85740 /CLONE=J0213H11 /FEA=EST /CNT=1 /TID=Mm.197875.1 /TIER=ConsEnd /STK=1 /UG=Mm.197875 /LL=97555 /UG_GENE=C85740 /UG_TITLE=expressed sequence C85740	16.14	191.32	11.86	7.1	33.06	175.18	*	1449708_s_at	0.00405341	1	1	0.999997	1	1	0.0393702	0.444643
1419647_a_at	immediate early response 3	NM_133662	15937	gb:NM_133662.1 /DB_XREF=gi:19526807 /GEN=Ier3 /FEA=FLmRNA /CNT=77 /TID=Mm.25613.1 /TIER=FL /STK=7 /UG=Mm.25613 /LL=15937 /DEF=Mus musculus immediate early response 3 (Ier3), mRNA. /PROD=immediate early response 3 /FL=gb:BC006950.1 gb:NM_133662.1	16.07	188.87	11.75	6.32	20.28	172.8	*	1419647_a_at	0.000505277	1	1	0.999997	1	1	0.0103022	0.116352
1450545_a_at	deoxynucleotidyltransferase, terminal	AF316014	21673	gb:AF316014.1 /DB_XREF=gi:12802440 /GEN=Tdt /FEA=FLmRNA /CNT=3 /TID=Mm.25620.1 /TIER=FL /STK=1 /UG=Mm.25620 /LL=21673 /DEF=Mus musculus terminal deoxynucleotidyl transferase long isoform (Tdt) mRNA, complete cds, alternatively spliced. /PROD=terminal deoxynucleotidyl transferase longisoform /FL=gb:AF316014.1 gb:NM_009345.1	83.89	985.3	11.74	7.28	24.67	901.41	*	1450545_a_at	0.000597292	1	1	0.999997	1	1	0.0115144	0.130042
1435388_at	NADPH dependent diflavin oxidoreductase 1	BM210177	78797	gb:BM210177 /DB_XREF=gi:17766924 /DB_XREF=C0660B12-3 /CLONE=C0660B12 /FEA=EST /CNT=24 /TID=Mm.36904.1 /TIER=Stack /STK=17 /UG=Mm.36904 /UG_TITLE=ESTs, Moderately similar to T43451 hypothetical protein DKFZp434E1818.1 (H.sapiens)	7.86	92.19	11.73	10.29	13.24	84.33	*	1435388_at	3.40008e-07	0.0153347	0.0153167	0.0153167	0.0152177	0.0152	0.000283181	0.00319821
1419291_x_at	growth arrest specific 5	NM_013525	14455	gb:NM_013525.1 /DB_XREF=gi:7305080 /GEN=Gas5 /FEA=FLmRNA /CNT=25 /TID=Mm.35844.1 /TIER=FL+Stack /STK=11 /UG=Mm.35844 /LL=14455 /DEF=Mus musculus growth arrest specific 5 (Gas5), mRNA. /PROD=growth arrest specific 5 /FL=gb:NM_013525.1	3135.92	36752.2	11.72	10.58	13.02	33616.3	*	1419291_x_at	2.75075e-07	0.0124061	0.0123949	0.0123949	0.0123295	0.0123184	0.000277522	0.0031343
1429121_at	RIKEN cDNA 4921517N04 gene	AW488266	76857	gb:AW488266 /DB_XREF=gi:7058536 /DB_XREF=UI-M-BH3-ary-e-11-0-UI.s1 /CLONE=UI-M-BH3-ary-e-11-0-UI /FEA=mRNA /CNT=31 /TID=Mm.101788.1 /TIER=Stack /STK=11 /UG=Mm.101788 /LL=76857 /UG_GENE=4921517N04Rik /UG_TITLE=RIKEN cDNA 4921517N04 gene	40.95	478.26	11.68	8.7	17.33	437.3	*	1429121_at	0.000200354	1	1	0.999997	0.999881	0.999839	0.00602933	0.0680946
1448437_a_at	GTP binding protein 2	NM_019581	56055	gb:NM_019581.1 /DB_XREF=gi:9624993 /GEN=Gtpbp2 /FEA=FLmRNA /CNT=138 /TID=Mm.22147.1 /TIER=FL+Stack /STK=74 /UG=Mm.22147 /LL=56055 /DEF=Mus musculus GTP binding protein 2 (Gtpbp2), mRNA. /PROD=GTP binding protein 2 /FL=gb:AF168991.1 gb:AB024573.1 gb:NM_019581.1	37.59	439	11.68	8.26	17.85	401.41	*	1448437_a_at	0.000532961	1	1	0.999997	1	1	0.0107165	0.121031
1419764_at	chitinase 3-like 3	NM_009892	12655	gb:NM_009892.1 /DB_XREF=gi:6753415 /GEN=Chi3l3 /FEA=FLmRNA /CNT=19 /TID=Mm.4571.1 /TIER=FL /STK=6 /UG=Mm.4571 /LL=12655 /DEF=Mus musculus chitinase 3-like 3 (Chi3l3), mRNA. /PROD=chitinase 3-like 3 /FL=gb:M94584.2 gb:D87757.2 gb:NM_009892.1	28.63	330.93	11.56	3.98	99.13	302.3	*	1419764_at	0.00658333	1	1	0.999997	1	1	0.0547006	0.617782
1419697_at	chemokine (C-X-C motif) ligand 11	NM_019494	56066	gb:AF136449.1 /DB_XREF=gi:8777612 /GEN=Scyb11 /FEA=FLmRNA /CNT=16 /TID=Mm.131723.1 /TIER=FL /STK=7 /UG=Mm.131723 /LL=56066 /DEF=Mus musculus SCYB11 (Scyb11) mRNA, complete cds. /PROD=SCYB11 /FL=gb:NM_019494.1 gb:AF178672.1 gb:AF179872.1 gb:AF136449.1 gb:BC025903.1	93.96	1085.48	11.55	5.6	21.74	991.53	*	1419697_at	0.00313051	1	1	0.999997	1	1	0.033079	0.37359
1449519_at	growth arrest and DNA-damage-inducible 45 alpha	NM_007836	13197	gb:NM_007836.1 /DB_XREF=gi:6681148 /GEN=Gadd45a /FEA=FLmRNA /CNT=27 /TID=Mm.1236.1 /TIER=FL+Stack /STK=8 /UG=Mm.1236 /LL=13197 /DEF=Mus musculus growth arrest and DNA-damage-inducible 45 alpha (Gadd45a), mRNA. /PROD=growth arrest and DNA-damage-inducible 45 alpha /FL=gb:NM_007836.1 gb:BC011141.1 gb:L28177.1	204.23	2358.84	11.55	7.5	20.99	2154.61	*	1449519_at	0.00468911	1	1	0.999997	1	1	0.043522	0.491532
1435313_at	Cd200 receptor 4	BB770873	239849	gb:BB770873 /DB_XREF=gi:16212953 /DB_XREF=BB770873 /CLONE=G370118D17 /FEA=EST /CNT=18 /TID=Mm.80772.1 /TIER=Stack /STK=18 /UG=Mm.80772 /UG_TITLE=ESTs	20.78	238.14	11.46	8.33	16.39	217.36	*	1435313_at	0.000117733	1	1	0.999997	0.995059	0.994347	0.0046335	0.0523302
1448033_at	TatD DNase domain containing 1	BG083270	69694	gb:BG083270 /DB_XREF=gi:12565838 /DB_XREF=H3086D07-5 /CLONE=H3086D07 /FEA=EST /CNT=10 /TID=Mm.11022.2 /TIER=ConsEnd /STK=0 /UG=Mm.11022 /UG_TITLE=ESTs, Moderately similar to CDA11 protein (Homo sapiens) (H.sapiens)	197.83	2252.05	11.38	10	12.92	2054.22	*	1448033_at	7.17093e-07	0.0323416	0.0322886	0.0322886	0.0318242	0.0317729	0.000427644	0.00482977
1419349_a_at	cytochrome P450, family 2, subfamily d, polypeptide 9	BC010593	13105	gb:BC010593.1 /DB_XREF=gi:14714876 /FEA=FLmRNA /CNT=127 /TID=Mm.104363.1 /TIER=FL+Stack /STK=10 /UG=Mm.104363 /LL=13105 /UG_GENE=Cyp2d9 /DEF=Mus musculus, cytochrome P450, 2d9, clone MGC:11540 IMAGE:3964178, mRNA, complete cds. /PROD=cytochrome P450, 2d9 /FL=gb:BC010593.1 gb:M23998.1 gb:M27168.1 gb:NM_010006.1	2099.52	23681.5	11.28	7.98	19.07	21582	*	1419349_a_at	0.00038677	1	1	0.999997	1	1	0.00877427	0.0990956
1438517_at	gb:BB818997 /DB_XREF=gi:16991626 /DB_XREF=BB818997 /CLONE=G730047G03 /FEA=EST /CNT=13 /TID=Mm.138110.1 /TIER=Stack /STK=10 /UG=Mm.138110 /UG_TITLE=ESTs	BB818997		gb:BB818997 /DB_XREF=gi:16991626 /DB_XREF=BB818997 /CLONE=G730047G03 /FEA=EST /CNT=13 /TID=Mm.138110.1 /TIER=Stack /STK=10 /UG=Mm.138110 /UG_TITLE=ESTs	8.48	95.54	11.27	7.96	14.96	87.06	*	1438517_at	2.87942e-05	1	1	0.999997	0.727104	0.72258	0.00227036	0.0256412
1450677_at	checkpoint kinase 1 homolog (S. pombe)	NM_007691	12649	gb:NM_007691.1 /DB_XREF=gi:6680929 /GEN=Chek1 /FEA=FLmRNA /CNT=139 /TID=Mm.16753.1 /TIER=FL+Stack /STK=29 /UG=Mm.16753 /LL=12649 /DEF=Mus musculus checkpoint kinase 1 homolog (S. pombe) (Chek1), mRNA. /PROD=checkpoint kinase 1 homolog (S. pombe) /FL=gb:NM_007691.1 gb:AF016583.1	10.67	120.24	11.27	6.64	34.61	109.57	*	1450677_at	0.00134624	1	1	0.999997	1	1	0.0190816	0.215505
1416690_at	GTP binding protein 2	NM_019581	56055	gb:NM_019581.1 /DB_XREF=gi:9624993 /GEN=Gtpbp2 /FEA=FLmRNA /CNT=138 /TID=Mm.22147.1 /TIER=FL+Stack /STK=74 /UG=Mm.22147 /LL=56055 /DEF=Mus musculus GTP binding protein 2 (Gtpbp2), mRNA. /PROD=GTP binding protein 2 /FL=gb:AF168991.1 gb:AB024573.1 gb:NM_019581.1	81.94	921.16	11.24	9.63	13.36	839.22	*	1416690_at	3.84973e-06	0.173626	0.172868	0.172868	0.159389	0.158752	0.000876901	0.00990363
1431213_a_at	RIKEN cDNA 1300007C21 gene /// similar to Retrovirus-related POL polyprotein (Endonuclease)	BG297038	433762 /// 67527	gb:BG297038 /DB_XREF=gi:13060290 /DB_XREF=602394895F1 /CLONE=IMAGE:4506814 /FEA=mRNA /CNT=9 /TID=Mm.157900.1 /TIER=ConsEnd /STK=0 /UG=Mm.157900 /LL=67527 /UG_GENE=1300007C21Rik /UG_TITLE=RIKEN cDNA 1300007C21 gene	119.17	1335.81	11.21	2.28	41.99	1216.64	*	1431213_a_at	0.0862176	1	1	0.999997	1	1	0.349804	1
1431936_a_at	neuraminidase 2	AK009828	23956	gb:AK009828.1 /DB_XREF=gi:12844863 /FEA=mRNA /CNT=1 /TID=Mm.45670.3 /TIER=ConsEnd /STK=0 /UG=Mm.45670 /LL=23956 /UG_GENE=Neu2 /UG_TITLE=neuraminidase 2 /DEF=Mus musculus adult male tongue cDNA, RIKEN full-length enriched library, clone:2310045M08:neuraminidase 2, full insert sequence.	14.01	156.53	11.17	6.49	17.57	142.51	*	1431936_a_at	0.000250417	1	1	0.999997	0.999988	0.999981	0.00680334	0.0768361
1446582_at	DNA polymerase N	BB017002	272158	gb:BB017002 /DB_XREF=gi:16257492 /DB_XREF=BB017002 /CLONE=4930565H06 /FEA=EST /CNT=2 /TID=Mm.207117.1 /TIER=ConsEnd /STK=2 /UG=Mm.207117 /UG_TITLE=ESTs	4.42	49.36	11.16	3.17	19.17	44.94		1446582_at	0.031513	1	1	0.999997	1	1	0.172275	1
1424533_a_at	RIKEN cDNA 3110023B02 gene	BC026662	67291	gb:BC026662.1 /DB_XREF=gi:20071868 /FEA=FLmRNA /CNT=60 /TID=Mm.27145.1 /TIER=FL+Stack /STK=26 /UG=Mm.27145 /LL=67291 /UG_GENE=3110023B02Rik /DEF=Mus musculus, clone MGC:37602 IMAGE:4989084, mRNA, complete cds. /PROD=Unknown (protein for MGC:37602) /FL=gb:BC026662.1	80.7	886.13	10.98	8.33	13.98	805.43	*	1424533_a_at	1.22237e-05	0.551301	0.546961	0.546961	0.423802	0.421296	0.00154549	0.0174546
1439348_at	gb:BB450829 /DB_XREF=gi:16425485 /DB_XREF=BB450829 /CLONE=D130006G06 /FEA=EST /CNT=8 /TID=Mm.69081.1 /TIER=Stack /STK=8 /UG=Mm.69081 /UG_TITLE=ESTs	BB450829		gb:BB450829 /DB_XREF=gi:16425485 /DB_XREF=BB450829 /CLONE=D130006G06 /FEA=EST /CNT=8 /TID=Mm.69081.1 /TIER=Stack /STK=8 /UG=Mm.69081 /UG_TITLE=ESTs	12.02	131.74	10.96	5.24	27.42	119.72	*	1439348_at	0.00292062	1	1	0.999997	1	1	0.0315655	0.356497
1451278_a_at	RIKEN cDNA 2610205E22 gene	BC027220	66617	gb:BC027220.1 /DB_XREF=gi:20072632 /FEA=FLmRNA /CNT=66 /TID=Mm.33167.1 /TIER=FL+Stack /STK=43 /UG=Mm.33167 /LL=66617 /UG_GENE=2610205E22Rik /DEF=Mus musculus, Similar to AD-003 protein, clone MGC:25577 IMAGE:3991341, mRNA, complete cds. /PROD=Similar to AD-003 protein /FL=gb:BC027220.1	104.32	1135.4	10.88	9.46	12.61	1031.08	*	1451278_a_at	1.90332e-06	0.0858419	0.0856192	0.0856192	0.0822607	0.0820563	0.000710619	0.00802565
1416803_at	FK506 binding protein 7	NM_010222	14231	gb:NM_010222.1 /DB_XREF=gi:6806908 /GEN=Fkbp7 /FEA=FLmRNA /CNT=91 /TID=Mm.24720.1 /TIER=FL+Stack /STK=69 /UG=Mm.24720 /LL=14231 /DEF=Mus musculus FK506 binding protein 7 (23 kDa) (Fkbp7), mRNA. /PROD=FK506 binding protein 7 (23 kDa) /FL=gb:NM_010222.1 gb:AF040252.1	228.66	2464.24	10.78	8.43	13.88	2235.57	*	1416803_at	2.47697e-05	1	1	0.999997	0.67279	0.668516	0.00212789	0.0240321
1420644_a_at	Sec61, alpha subunit 2 (S. cerevisiae)	NM_021305	57743	gb:AF222748.1 /DB_XREF=gi:12004985 /FEA=FLmRNA /CNT=33 /TID=Mm.21435.1 /TIER=FL /STK=3 /UG=Mm.21435 /LL=57743 /UG_GENE=Sec61a2-pending /DEF=Mus musculus Sec61 alpha-2 mRNA, complete cds. /PROD=Sec61 alpha-2 /FL=gb:AF222748.1 gb:AF145254.1 gb:BC005458.1 gb:NM_021305.1	6.56	69.33	10.58	6.48	15.08	62.77		1420644_a_at	0.000103499	1	1	0.999997	0.99061	0.989501	0.00432213	0.0488136
1421704_a_at	phosphatidylinositol 3-kinase, C2 domain containing, gamma polypeptide	NM_011084	18705	gb:NM_011084.1 /DB_XREF=gi:6755059 /GEN=Pik3c2g /FEA=FLmRNA /CNT=2 /TID=Mm.10301.1 /TIER=FL /STK=2 /UG=Mm.10301 /LL=18705 /DEF=Mus musculus phosphatidylinositol 3-kinase, C2 domain containing, gamma polypeptide (Pik3c2g), mRNA. /PROD=phosphatidylinositol 3-kinase, C2 domaincontaining, gamma polypeptide /FL=gb:NM_011084.1 gb:AB008792.1	27.75	292.49	10.54	7.07	16.27	264.74	*	1421704_a_at	0.00041862	1	1	0.999997	1	1	0.009255	0.104525
1449937_at	placental protein 11 related	AI528824	19011	gb:NM_008902.1 /DB_XREF=gi:6679428 /GEN=Pp11r /FEA=FLmRNA /CNT=36 /TID=Mm.1001.1 /TIER=FL /STK=3 /UG=Mm.1001 /LL=19011 /DEF=Mus musculus placental protein 11 related (Pp11r), mRNA. /PROD=placental protein 11 related /FL=gb:NM_008902.1 gb:M95545.1	4.28	44.94	10.49	6.17	14.82	40.66		1449937_at	9.09808e-05	1	1	0.999997	0.983485	0.981879	0.00401555	0.0453512
1435213_at	NHL repeat containing 1	BB309133	105193	gb:BB309133 /DB_XREF=gi:16402476 /DB_XREF=BB309133 /CLONE=B230309E09 /FEA=EST /CNT=21 /TID=Mm.25593.1 /TIER=Stack /STK=19 /UG=Mm.25593 /LL=105193 /UG_GENE=AI505271 /UG_TITLE=expressed sequence AI505271	12.18	127.52	10.47	7.76	14.36	115.34	*	1435213_at	4.85995e-05	1	1	0.999997	0.8883	0.884227	0.00297004	0.0335433
1435846_x_at	9 days embryo whole body cDNA, RIKEN full-length enriched library, clone:D030066L21 product:unclassifiable, full insert sequence	BB448458		gb:BB448458 /DB_XREF=gi:16425274 /DB_XREF=BB448458 /CLONE=D030066L21 /FEA=EST /CNT=16 /TID=Mm.38405.1 /TIER=Stack /STK=13 /UG=Mm.38405 /UG_TITLE=ESTs	149.3	1558.3	10.44	7.26	16.18	1409	*	1435846_x_at	0.000286132	1	1	0.999997	0.999998	0.999996	0.00731983	0.0826693
1448325_at	myeloid differentiation primary response gene 116	NM_008654	17872	gb:NM_008654.1 /DB_XREF=gi:6678977 /GEN=Myd116 /FEA=FLmRNA /CNT=144 /TID=Mm.4048.1 /TIER=FL+Stack /STK=91 /UG=Mm.4048 /LL=17872 /DEF=Mus musculus myeloid differentiation primary response gene 116 (Myd116), mRNA. /PROD=myeloid differentiation primary response gene116 /FL=gb:NM_008654.1	34.59	360.95	10.44	8.24	13.71	326.36	*	1448325_at	2.52746e-05	1	1	0.999997	0.680157	0.675843	0.00214672	0.0242448
1424489_a_at	tRNA isopentenyltransferase 1	BC019812	66966	gb:BC019812.1 /DB_XREF=gi:18044185 /FEA=FLmRNA /CNT=50 /TID=Mm.10476.1 /TIER=FL+Stack /STK=29 /UG=Mm.10476 /LL=66966 /UG_GENE=2310075G14Rik /DEF=Mus musculus, RIKEN cDNA 2310075G14 gene, clone MGC:30541 IMAGE:5042856, mRNA, complete cds. /PROD=RIKEN cDNA 2310075G14 gene /FL=gb:BC019812.1	743.9	7722.89	10.38	9.42	11.41	6978.99	*	1424489_a_at	1.54406e-07	0.00696387	0.00695893	0.00695893	0.00693968	0.00693477	0.000211026	0.00238331
1418032_at	RIKEN cDNA 2700050P07 gene	NM_133927	101142	gb:NM_133927.1 /DB_XREF=gi:19527141 /GEN=AI646725 /FEA=FLmRNA /CNT=64 /TID=Mm.31345.1 /TIER=FL+Stack /STK=31 /UG=Mm.31345 /LL=101142 /DEF=Mus musculus expressed sequence AI646725 (AI646725), mRNA. /PROD=expressed sequence AI646725 /FL=gb:BC014833.1 gb:NM_133927.1 gb:BC025492.1	22.92	236.57	10.32	7.98	14.29	213.65	*	1418032_at	0.000120676	1	1	0.999997	0.995673	0.995019	0.00466376	0.0526719
1427742_a_at	Kruppel-like factor 6	AF072403	23849	gb:AF072403.1 /DB_XREF=gi:4092799 /FEA=mRNA /CNT=1 /TID=Mm.196627.3 /TIER=ConsEnd /STK=0 /UG=Mm.196627 /LL=23849 /UG_GENE=Copeb /DEF=Mus musculus core promoter binding protein mRNA, partial cds. /PROD=core promoter binding protein	83.92	865.84	10.32	4.98	18.06	781.92	*	1427742_a_at	0.00143935	1	1	0.999997	1	1	0.0198274	0.223928
1419898_s_at	zinc finger CCCH type domain containing 7	AW556219	106205	gb:AW556219 /DB_XREF=gi:7201648 /DB_XREF=L0265D08-3 /CLONE=L0265D08 /FEA=EST /CNT=1 /TID=Mm.201822.1 /TIER=ConsEnd /STK=1 /UG=Mm.201822 /LL=106439 /UG_GENE=AW556219 /UG_TITLE=expressed sequence AW556219	57.61	590.74	10.25	6.7	18.11	533.13	*	1419898_s_at	0.000830334	1	1	0.999997	1	1	0.0139027	0.157015
1451644_a_at	RIKEN cDNA 0610037M15 gene /// similar to MHC class I histocompatibility antigen H-2 Q4 alpha chain precursor - mouse	BC010602	436493 /// 68395	gb:BC010602.1 /DB_XREF=gi:14714892 /FEA=FLmRNA /CNT=18 /TID=Mm.56926.1 /TIER=FL /STK=3 /UG=Mm.56926 /LL=68395 /UG_GENE=0610037M15Rik /DEF=Mus musculus, Similar to histocompatibility 2, Q region locus 7, clone MGC:6571 IMAGE:3257482, mRNA, complete cds. /PROD=Similar to histocompatibility 2, Q region locus7 /FL=gb:BC010602.1	242.9	2483.38	10.22	7.56	13.94	2240.48	*	1451644_a_at	8.97853e-05	1	1	0.999997	0.98257	0.980907	0.00398564	0.0450133
1425303_at	glucokinase	L38990	103988	gb:L38990.1 /DB_XREF=gi:886343 /FEA=FLmRNA /CNT=7 /TID=Mm.220358.2 /TIER=FL /STK=3 /UG=Mm.220358 /LL=103988 /UG_GENE=Gck /DEF=Mus musculus glucokinase mRNA, complete cds. /PROD=glucokinase /FL=gb:L38990.1	177.51	1799.39	10.14	4.81	27.86	1621.88	*	1425303_at	0.00704918	1	1	0.999997	1	1	0.0574526	0.648864
1430549_at	Blocked early in transport 1 homolog (S. cerevisiae)-like	AV252862	54399	gb:AV252862 /DB_XREF=gi:6240321 /DB_XREF=AV252862 /CLONE=4833442N02 /FEA=mRNA /CNT=29 /TID=Mm.155696.3 /TIER=ConsEnd /STK=1 /UG=Mm.155696 /LL=54399 /UG_GENE=Bet1l /UG_TITLE=blocked early in transport 1 homolog (S. cerevisiae)-like	20.6	208.87	10.14	5.94	17.33	188.27	*	1430549_at	0.00119202	1	1	0.999997	1	1	0.0176094	0.198879
1432130_a_at	tetratricopeptide repeat domain 14	BC021448	67120	gb:BC021448.1 /DB_XREF=gi:18204070 /FEA=mRNA /CNT=1 /TID=Mm.203976.4 /TIER=ConsEnd /STK=0 /UG=Mm.203976 /LL=67120 /UG_GENE=2700016E08Rik /UG_TITLE=RIKEN cDNA 2700016E08 gene /DEF=Mus musculus, Similar to RIKEN cDNA 2700016E08 gene, clone IMAGE:5050376, mRNA.	10.98	110.44	10.05	5.67	14.74	99.46	*	1432130_a_at	0.000542628	1	1	0.999997	1	1	0.0108056	0.122038
1452106_at	nephronectin	AA223007	114249	gb:AA223007 /DB_XREF=gi:1843285 /DB_XREF=mw01g12.r1 /CLONE=IMAGE:663334 /FEA=FLmRNA /CNT=87 /TID=Mm.205021.4 /TIER=ConsEnd /STK=0 /UG=Mm.205021 /LL=114249 /UG_GENE=Npnt /UG_TITLE=nephronectin /FL=gb:AB059656.1 gb:AY035898.1	5.4	54.28	10.04	0.6	19.51	48.87		1452106_at	0.00690246	1	1	0.999997	1	1	0.0566735	0.640065
1420124_s_at	T-cell leukemia translocation altered gene	C85065	102791	gb:C85065 /DB_XREF=gi:2917006 /DB_XREF=C85065 /CLONE=J0201D07 /FEA=EST /CNT=1 /TID=Mm.215208.1 /TIER=ConsEnd /STK=1 /UG=Mm.215208 /LL=97549 /UG_GENE=C85065 /UG_TITLE=expressed sequence C85065	647.34	6484.41	10.02	8.54	12.02	5837.07	*	1420124_s_at	8.56977e-06	0.386505	0.384046	0.384046	0.320574	0.318901	0.00133906	0.0151232
1419553_a_at	RAB geranylgeranyl transferase, b subunit	NM_011231	19352	gb:NM_011231.1 /DB_XREF=gi:6755263 /GEN=Rabggtb /FEA=FLmRNA /CNT=76 /TID=Mm.29211.1 /TIER=FL+Stack /STK=8 /UG=Mm.29211 /LL=19352 /DEF=Mus musculus RAB geranylgeranyl transferase, b subunit (Rabggtb), mRNA. /PROD=RAB geranylgeranyl transferase, b subunit /FL=gb:NM_011231.1	1698.06	16988.3	10	9.36	10.69	15290.2	*	1419553_a_at	3.47352e-08	0.00156659	0.00156621	0.00156621	0.00156536	0.00156498	0.000122404	0.00138242
1428185_at	hypothetical protein 6530404F10Rik	BB257241	51960	gb:BB257241 /DB_XREF=gi:15410731 /DB_XREF=BB257241 /CLONE=A730078A12 /FEA=mRNA /CNT=101 /TID=Mm.32800.1 /TIER=Stack /STK=77 /UG=Mm.32800 /LL=78898 /UG_GENE=4932411A20Rik /UG_TITLE=RIKEN cDNA 4932411A20 gene	33.31	332.61	9.99	7.61	13.4	299.3	*	1428185_at	0.00010194	1	1	0.999997	0.989926	0.988763	0.0042807	0.0483458
1422144_at	inhibin beta E	BC010404	16326	gb:BC010404.1 /DB_XREF=gi:14714538 /FEA=FLmRNA /CNT=6 /TID=Mm.3510.1 /TIER=FL /STK=1 /UG=Mm.3510 /LL=16326 /UG_GENE=Inhbe /DEF=Mus musculus, inhibin beta E, clone MGC:13912 IMAGE:4160980, mRNA, complete cds. /PROD=inhibin beta E /FL=gb:NM_008382.1 gb:U96386.1 gb:BC010404.1	98.59	983.84	9.98	6.39	16.85	885.25	*	1422144_at	0.00158432	1	1	0.999997	1	1	0.0211166	0.238488
1448478_at	Trf (TATA binding protein-related factor)-proximal protein homolog (Drosophila)	NM_020048	56771	gb:NM_020048.1 /DB_XREF=gi:9910589 /GEN=Trfp /FEA=FLmRNA /CNT=96 /TID=Mm.25072.1 /TIER=FL+Stack /STK=68 /UG=Mm.25072 /LL=56771 /DEF=Mus musculus Trf (TATA binding protein-related factor)-proximal protein homolog (Drosophila) (Trfp), mRNA. /PROD=Trf-proximal protein homolog(Drosophila) /FL=gb:NM_020048.1	116.4	1160	9.97	7.6	14.22	1043.59	*	1448478_at	0.00032544	1	1	0.999997	1	0.999999	0.00785743	0.088741
1437495_at	membrane-bound transcription factor protease, site 2	AV272026	270669	gb:AV272026 /DB_XREF=gi:16390101 /DB_XREF=AV272026 /CLONE=4931419H09 /FEA=EST /CNT=20 /TID=Mm.119444.1 /TIER=Stack /STK=17 /UG=Mm.119444 /UG_TITLE=ESTs	58.1	576.94	9.93	9.07	10.94	518.84	*	1437495_at	2.97156e-07	0.013402	0.0133883	0.0133883	0.0133126	0.0132991	0.000277522	0.0031343
1426296_at	RAD52 homolog (S. cerevisiae)	BC019123	19365	gb:BC019123.1 /DB_XREF=gi:17512301 /FEA=FLmRNA /CNT=15 /TID=Mm.149.2 /TIER=FL+Stack /STK=11 /UG=Mm.149 /LL=19365 /UG_GENE=Rad52 /DEF=Mus musculus, Similar to RAD52 homolog, (S. cerevisiae), clone MGC:29093 IMAGE:5003696, mRNA, complete cds. /PROD=Similar to RAD52 homolog, (S. cerevisiae) /FL=gb:BC019123.1	90.14	891.89	9.89	7.51	13.96	801.75	*	1426296_at	0.000252661	1	1	0.999997	0.999989	0.999983	0.0068276	0.0771102
1430665_at	RIKEN cDNA 5730480H06 gene	AK017706	70592	gb:AK017706.1 /DB_XREF=gi:12857083 /FEA=mRNA /CNT=7 /TID=Mm.51620.1 /TIER=ConsEnd /STK=1 /UG=Mm.51620 /LL=70592 /UG_GENE=5730480H06Rik /UG_TITLE=RIKEN cDNA 5730480H06 gene /DEF=Mus musculus 8 days embryo whole body cDNA, RIKEN full-length enriched library, clone:5730480H06:unclassifiable transcript, full insert sequence.	22.85	225.51	9.87	7.64	12.33	202.66	*	1430665_at	1.55012e-05	0.69912	0.692889	0.692889	0.50298	0.499873	0.00172673	0.0195015
1417334_at	serine/threonine kinase 19	BC022681	54402	gb:BC022681.1 /DB_XREF=gi:18490498 /FEA=FLmRNA /CNT=65 /TID=Mm.180680.1 /TIER=FL+Stack /STK=48 /UG=Mm.180680 /LL=54402 /UG_GENE=Stk19 /DEF=Mus musculus, serinethreonine kinase 19, clone MGC:31382 IMAGE:4240347, mRNA, complete cds. /PROD=serinethreonine kinase 19 /FL=gb:BC022681.1 gb:NM_019442.1	30.07	296.49	9.86	7.36	14.53	266.42	*	1417334_at	0.000408624	1	1	0.999997	1	1	0.00913247	0.103141
1459815_at	gb:AI414736 /DB_XREF=gi:4258240 /DB_XREF=ma86a08.x1 /CLONE=IMAGE:317558 /FEA=EST /CNT=2 /TID=Mm.22958.1 /TIER=ConsEnd /STK=2 /UG=Mm.22958 /LL=100101 /UG_GENE=AI414736 /UG_TITLE=expressed sequence AI414736	AI414736		gb:AI414736 /DB_XREF=gi:4258240 /DB_XREF=ma86a08.x1 /CLONE=IMAGE:317558 /FEA=EST /CNT=2 /TID=Mm.22958.1 /TIER=ConsEnd /STK=2 /UG=Mm.22958 /LL=100101 /UG_GENE=AI414736 /UG_TITLE=expressed sequence AI414736	6.07	59.64	9.82	4.64	15.11	53.57		1459815_at	0.00106691	1	1	0.999997	1	1	0.0163892	0.185098
1452688_at	PRP39 pre-mRNA processing factor 39 homolog (yeast)	BB460975	328110	gb:BB460975 /DB_XREF=gi:16426603 /DB_XREF=BB460975 /CLONE=D130069K01 /FEA=mRNA /CNT=182 /TID=Mm.28480.2 /TIER=Stack /STK=11 /UG=Mm.28480 /LL=30795 /UG_GENE=Fkbp3 /UG_TITLE=FK506 binding protein 3 (25kD)	8.96	87.98	9.81	8.43	11.56	79.01	*	1452688_at	3.65532e-06	0.164859	0.164157	0.164157	0.151987	0.151391	0.000849908	0.00959877
1426846_at	RIKEN cDNA G630055P03 gene	BG172318	320394	gb:BG172318 /DB_XREF=gi:12679021 /DB_XREF=602333468F1 /CLONE=IMAGE:4456744 /FEA=mRNA /CNT=58 /TID=Mm.28323.1 /TIER=Stack /STK=50 /UG=Mm.28323 /UG_TITLE=Mus musculus, clone IMAGE:4456744, mRNA, partial cds	12.49	122.01	9.77	5.42	14.16	109.52	*	1426846_at	0.000168474	1	1	0.999997	0.999499	0.999368	0.00549809	0.0620949
1431181_a_at	Luc7 homolog (S. cerevisiae)-like	AK017655	66978	gb:AK017655.1 /DB_XREF=gi:12857002 /GEN=Luc7l /FEA=mRNA /CNT=9 /TID=Mm.154591.2 /TIER=ConsEnd /STK=0 /UG=Mm.154591 /LL=66978 /UG_TITLE=Luc7 homolog (S. cerevisiae)-like /DEF=Mus musculus 8 days embryo whole body cDNA, RIKEN full-length enriched library, clone:5730451A02:Luc7 homolog (S. cerevisiae)-like, full insert sequence.	36.65	357.42	9.75	6.09	13.63	320.78	*	1431181_a_at	0.000228006	1	1	0.999997	0.999966	0.999951	0.0064351	0.0726773
1426302_at	transmembrane protease, serine 4	BC021368	214523	gb:BC021368.1 /DB_XREF=gi:18203974 /FEA=FLmRNA /CNT=39 /TID=Mm.34601.1 /TIER=FL+Stack /STK=10 /UG=Mm.34601 /DEF=Mus musculus, Similar to transmembrane protease, serine 4, clone MGC:29209 IMAGE:5030266, mRNA, complete cds. /PROD=Similar to transmembrane protease, serine 4 /FL=gb:BC021368.1	12.94	124.45	9.62	0	22.6	111.51	*	1426302_at	0.103796	1	1	0.999997	1	1	0.397157	1
1447361_at	Metaxin 1	AI464196	17827	gb:AI464196 /DB_XREF=gi:4318226 /DB_XREF=vc88h09.x1 /CLONE=IMAGE:790145 /FEA=EST /CNT=2 /TID=Mm.220190.1 /TIER=ConsEnd /STK=2 /UG=Mm.220190 /LL=99653 /UG_GENE=AI464196 /UG_TITLE=expressed sequence AI464196	6.88	65.7	9.56	7.19	12.02	58.82		1447361_at	1.80187e-05	0.81266	0.80475	0.80475	0.556327	0.552803	0.00184695	0.0208593
1440255_at	expressed sequence AA589481	BB826899	102423	gb:BB826899 /DB_XREF=gi:17005142 /DB_XREF=BB826899 /CLONE=G830045B18 /FEA=EST /CNT=14 /TID=Mm.24570.1 /TIER=ConsEnd /STK=5 /UG=Mm.24570 /LL=102423 /UG_GENE=AA589481 /UG_TITLE=expressed sequence AA589481	7.96	75.81	9.53	7.7	11.69	67.86		1440255_at	7.31879e-06	0.330085	0.328094	0.328094	0.281138	0.279706	0.0012091	0.0136555
1451204_at	RIKEN cDNA 4933425F03 gene	BC016096	71145	gb:BC016096.1 /DB_XREF=gi:16359266 /FEA=FLmRNA /CNT=105 /TID=Mm.83840.1 /TIER=FL+Stack /STK=65 /UG=Mm.83840 /LL=71145 /UG_GENE=4933425F03Rik /DEF=Mus musculus, Similar to RIKEN cDNA 4933425F03 gene, clone MGC:27633 IMAGE:4506472, mRNA, complete cds. /PROD=Similar to RIKEN cDNA 4933425F03 gene /FL=gb:BC016096.1	18.91	179.7	9.5	2.19	20.78	160.78	*	1451204_at	0.0512738	1	1	0.999997	1	1	0.244012	1
1455657_at	RIKEN cDNA 2610207I05 gene	BM219553	233789	gb:BM219553 /DB_XREF=gi:17779400 /DB_XREF=C0926G07-3 /CLONE=C0926G07 /FEA=EST /CNT=26 /TID=Mm.216459.1 /TIER=Stack /STK=9 /UG=Mm.216459 /UG_TITLE=ESTs, Highly similar to PI-3-kinase-related kinase SMG-1, isoform 1; lambdaiota protein kinase C-interacting protein; phosphatidylinositol 3-kinase-related protein kinase (Homo sapiens) (H.sapiens)	37.24	353.66	9.5	7.59	12.14	316.42	*	1455657_at	2.43311e-05	1	1	0.999997	0.666253	0.662003	0.00210625	0.0237878
1447556_x_at	RIKEN cDNA 1700094D03 gene	BB210693	73545	gb:BB210693 /DB_XREF=gi:8875646 /DB_XREF=BB210693 /CLONE=A430099C08 /FEA=EST /CNT=2 /TID=Mm.71137.1 /TIER=ConsEnd /STK=2 /UG=Mm.71137 /UG_TITLE=ESTs	5.03	47.44	9.44	8.43	10.5	42.41		1447556_x_at	2.78722e-07	0.0125706	0.0125589	0.0125589	0.0124919	0.0124804	0.000277522	0.0031343
1430766_at	RIKEN cDNA 5033403F01 gene	BE197989	75958	gb:BE197989 /DB_XREF=gi:8710158 /DB_XREF=ug77f08.x1 /CLONE=IMAGE:1548423 /FEA=mRNA /CNT=4 /TID=Mm.159634.1 /TIER=ConsEnd /STK=1 /UG=Mm.159634 /LL=75958 /UG_GENE=5033403F01Rik /UG_TITLE=RIKEN cDNA 5033403F01 gene	5.19	48.8	9.4	5.84	13.02	43.62		1430766_at	8.6817e-05	1	1	0.999997	0.980073	0.97827	0.00391945	0.0442659
1453264_at	MARVEL (membrane-associating) domain containing 3	AK007346	73608	gb:AK007346.1 /DB_XREF=gi:12840834 /FEA=mRNA /CNT=30 /TID=Mm.31998.1 /TIER=Stack /STK=9 /UG=Mm.31998 /LL=73608 /UG_GENE=1810006A16Rik /UG_TITLE=RIKEN cDNA 1810006A16 gene /DEF=Mus musculus 10 day old male pancreas cDNA, RIKEN full-length enriched library, clone:1810006A16:hypothetical protein, full insert sequence.	30.8	289.36	9.39	7.04	12.08	258.56	*	1453264_at	2.67494e-05	1	1	0.999997	0.70074	0.696345	0.0022	0.0248466
1428309_s_at	gb:AK003410.1 /DB_XREF=gi:12834065 /FEA=mRNA /CNT=105 /TID=Mm.12746.1 /TIER=Stack /STK=56 /UG=Mm.12746 /LL=68559 /UG_GENE=1110004D19Rik /UG_TITLE=RIKEN cDNA 1110004D19 gene /DEF=Mus musculus 18 days embryo whole body cDNA, RIKEN full-length enriched library, clone:1110004D19:homolog to DJ310O13.3 (NOVEL PROTEIN) (FRAGMENT), full insert sequence.	AK003410		gb:AK003410.1 /DB_XREF=gi:12834065 /FEA=mRNA /CNT=105 /TID=Mm.12746.1 /TIER=Stack /STK=56 /UG=Mm.12746 /LL=68559 /UG_GENE=1110004D19Rik /UG_TITLE=RIKEN cDNA 1110004D19 gene /DEF=Mus musculus 18 days embryo whole body cDNA, RIKEN full-length enriched library, clone:1110004D19:homolog to DJ310O13.3 (NOVEL PROTEIN) (FRAGMENT), full insert sequence.	402.71	3694.2	9.17	7.83	10.63	3291.49	*	1428309_s_at	1.74731e-06	0.0788054	0.0786167	0.0786167	0.0757803	0.0756059	0.000710619	0.00802565
1424068_at	T-cell leukemia translocation altered gene	BC019397	102791	gb:BC019397.1 /DB_XREF=gi:18044426 /FEA=FLmRNA /CNT=85 /TID=Mm.24670.1 /TIER=FL+Stack /STK=57 /UG=Mm.24670 /LL=102791 /UG_GENE=9130410M22Rik /DEF=Mus musculus, Similar to T-cell leukemia translocation altered gene, clone MGC:25540 IMAGE:3672301, mRNA, complete cds. /PROD=Similar to T-cell leukemia translocation alteredgene /FL=gb:BC019397.1	422.15	3853.39	9.13	7.15	12.26	3431.24	*	1424068_at	5.94075e-05	1	1	0.999997	0.931397	0.927998	0.00328036	0.037048
1450264_a_at	choline kinase alpha	NM_013490	12660	gb:NM_013490.1 /DB_XREF=gi:7304958 /GEN=Chk /FEA=FLmRNA /CNT=5 /TID=Mm.5262.1 /TIER=FL /STK=2 /UG=Mm.5262 /LL=12660 /DEF=Mus musculus choline kinase (Chk), mRNA. /PROD=choline kinase /FL=gb:NM_013490.1 gb:AB011002.1	726.23	6628.69	9.13	5	24.5	5902.45	*	1450264_a_at	0.00700536	1	1	0.999997	1	1	0.0572545	0.646625
1418280_at	Kruppel-like factor 6	NM_011803	23849	gb:BG800611 /DB_XREF=gi:17947471 /DB_XREF=2104-93 /FEA=FLmRNA /CNT=111 /TID=Mm.196627.1 /TIER=ConsEnd /STK=0 /UG=Mm.196627 /LL=23849 /UG_GENE=Copeb /UG_TITLE=core promoter element binding protein /FL=gb:BC020042.1 gb:NM_011803.1	43.56	397.27	9.12	6.74	13.71	353.71	*	1418280_at	0.000237717	1	1	0.999997	0.999978	0.999968	0.00659769	0.0745136
1425314_at	monogenic, audiogenic seizure susceptibility 1	AF435926	110789	gb:AF435926.1 /DB_XREF=gi:16904209 /GEN=Vlgr1 /FEA=FLmRNA /CNT=8 /TID=Mm.137091.2 /TIER=FL /STK=3 /UG=Mm.137091 /LL=110789 /DEF=Mus musculus very large G protein-coupled receptor 1 (Vlgr1) mRNA, complete cds. /PROD=very large G protein-coupled receptor 1 /FL=gb:AF435926.1	33.14	302.1	9.12	6.83	11.46	268.96	*	1425314_at	1.85431e-05	0.836311	0.827966	0.827966	0.566697	0.563066	0.00185435	0.0209428
1458365_at	expressed sequence AI467484	BB183144	98376	gb:BB183144 /DB_XREF=gi:16270204 /DB_XREF=BB183144 /CLONE=A230104G01 /FEA=EST /CNT=17 /TID=Mm.124787.1 /TIER=ConsEnd /STK=2 /UG=Mm.124787 /UG_TITLE=ESTs, Weakly similar to AF143889 1 unknown (H.sapiens)	26.35	239.86	9.1	7.39	10.91	213.51	*	1458365_at	4.69094e-06	0.211566	0.210572	0.210572	0.190685	0.189879	0.000987764	0.0111557
1419721_at	G protein-coupled receptor 109B	NM_030701	80885	gb:NM_030701.1 /DB_XREF=gi:13507639 /GEN=Pumag-pending /FEA=FLmRNA /CNT=12 /TID=Mm.23216.1 /TIER=FL /STK=7 /UG=Mm.23216 /LL=80885 /DEF=Mus musculus interferon-gamma inducible gene, Puma-g (Pumag-pending), mRNA. /PROD=interferon-gamma inducible gene, Puma-g /FL=gb:NM_030701.1	4.35	39.59	9.09	4.52	13.68	35.23		1419721_at	0.000326319	1	1	0.999997	1	0.999999	0.00787022	0.0888853
1449757_x_at	deoxynucleotidyltransferase, terminal	BB160593	21673	gb:BB160593 /DB_XREF=gi:8816533 /DB_XREF=BB160593 /CLONE=A130054B04 /FEA=EST /CNT=1 /TID=Mm.204633.1 /TIER=ConsEnd /STK=1 /UG=Mm.204633 /LL=107415 /UG_GENE=BB160593 /UG_TITLE=expressed sequence BB160593	68.65	624.04	9.09	5.81	16.41	555.39	*	1449757_x_at	0.000672004	1	1	0.999997	1	1	0.0123254	0.139201
1434089_at	synaptopodin	BB426294	104027	gb:BB426294 /DB_XREF=gi:16423669 /DB_XREF=BB426294 /CLONE=C630001F01 /FEA=EST /CNT=72 /TID=Mm.27313.1 /TIER=Stack /STK=43 /UG=Mm.27313 /LL=107019 /UG_GENE=AW046661 /UG_TITLE=expressed sequence AW046661	45.28	410.95	9.08	5.11	21.2	365.67	*	1434089_at	0.00184218	1	1	0.999997	1	1	0.0233504	0.263717
1418851_at	tripartite motif protein 39	NM_024468	79263	gb:NM_024468.1 /DB_XREF=gi:13277375 /GEN=Rnf23 /FEA=FLmRNA /CNT=42 /TID=Mm.40624.1 /TIER=FL+Stack /STK=17 /UG=Mm.40624 /LL=79263 /DEF=Mus musculus ring finger protein 23 (Rnf23), mRNA. /PROD=ring finger protein 23 /FL=gb:AB046382.1 gb:NM_024468.1	25.55	231.53	9.06	6.47	14.75	205.97	*	1418851_at	0.000548572	1	1	0.999997	1	1	0.0108992	0.123094
1453328_at	RIKEN cDNA 2700008G24 gene	AW495672	72545	gb:AW495672 /DB_XREF=gi:7065953 /DB_XREF=UI-M-BH3-avd-b-02-0-UI.s1 /CLONE=UI-M-BH3-avd-b-02-0-UI /FEA=mRNA /CNT=10 /TID=Mm.32071.1 /TIER=ConsEnd /STK=6 /UG=Mm.32071 /LL=72545 /UG_GENE=2700008G24Rik /UG_TITLE=RIKEN cDNA 2700008G24 gene	17.53	158.65	9.05	7.65	10.48	141.12	*	1453328_at	1.42432e-06	0.064238	0.0641042	0.0641042	0.0622183	0.0620927	0.000666544	0.00752787
1448999_at	trafficking protein particle complex 5	AV226526	66682	gb:AV226526 /DB_XREF=gi:16385341 /DB_XREF=AV226526 /CLONE=4021401A16 /FEA=FLmRNA /CNT=120 /TID=Mm.29090.1 /TIER=Stack /STK=48 /UG=Mm.29090 /LL=66682 /UG_GENE=4021401A16Rik /UG_TITLE=RIKEN cDNA 4021401A16 gene /FL=gb:NM_025701.1	95.9	866.45	9.04	8	10.31	770.55	*	1448999_at	1.8694e-06	0.0843118	0.0841006	0.0841006	0.0808555	0.0806613	0.000710619	0.00802565
1457002_at	Gene model 1011, (NCBI)	BB832349	381410	gb:BB832349 /DB_XREF=gi:17010592 /DB_XREF=BB832349 /CLONE=G930021M08 /FEA=EST /CNT=6 /TID=Mm.156873.1 /TIER=ConsEnd /STK=6 /UG=Mm.156873 /UG_TITLE=ESTs, Weakly similar to S12207 hypothetical protein (M.musculus)	16.15	145.92	9.04	7.49	11.19	129.77	*	1457002_at	1.63962e-05	0.739485	0.732615	0.732604	0.522643	0.519352	0.00175386	0.0198079
1444250_at	16 days neonate heart cDNA, RIKEN full-length enriched library, clone:D830020J05 product:unknown EST, full insert sequence	AI451553		gb:AI451553 /DB_XREF=gi:4304805 /DB_XREF=mu47a11.x1 /CLONE=IMAGE:642524 /FEA=EST /CNT=6 /TID=Mm.133185.1 /TIER=ConsEnd /STK=2 /UG=Mm.133185 /UG_TITLE=ESTs, Highly similar to I61714 co-repressor protein - mouse (M.musculus)	10.66	96.13	9.02	6.56	11.65	85.47	*	1444250_at	3.41825e-05	1	1	0.999997	0.785982	0.781382	0.00247459	0.0279477
1450986_at	nucleolar protein 5	BB729616	55989	gb:BB729616 /DB_XREF=gi:16112891 /DB_XREF=BB729616 /CLONE=E860111F10 /FEA=FLmRNA /CNT=167 /TID=Mm.10303.1 /TIER=Stack /STK=31 /UG=Mm.10303 /LL=55989 /UG_GENE=Nol5 /UG_TITLE=nucleolar protein 5 /FL=gb:NM_018868.1 gb:AF053232.1	287.5	2589.63	9.01	7.61	11.02	2302.13	*	1450986_at	1.90831e-05	0.860666	0.851964	0.851964	0.577123	0.573427	0.00188237	0.0212593
1433849_at	cell division cycle 27 homolog (S. cerevisiae)	BB754492	217232	gb:BB752135 /DB_XREF=gi:16200607 /DB_XREF=BB752135 /CLONE=G270010L23 /FEA=EST /CNT=168 /TID=Mm.89845.1 /TIER=Stack /STK=10 /UG=Mm.89845 /LL=103738 /UG_GENE=AI452358 /UG_TITLE=expressed sequence AI452358	64.34	578.86	9	7.46	11.1	514.52	*	1433849_at	1.24325e-05	0.560717	0.556241	0.556241	0.429202	0.426642	0.00155323	0.017542
1440815_x_at	RIKEN cDNA 1700049E17 gene /// RIKEN cDNA 4930503E14 gene /// RIKEN cDNA 1700024B05 gene /// similar to HN1-like protein /// similar to RIKEN cDNA 4930503E14 /// similar to RIKEN cDNA 1700049E17 /// similar to RIKEN cDNA 1700049E17 /// similar to RIKEN cDNA 1700049E17	BB099075	432850 /// 434459 /// 434654 /// 434668 /// 434669 /// 73415 /// 74954 /// 75518	gb:BB099075 /DB_XREF=gi:8744109 /DB_XREF=BB099075 /CLONE=9430066O17 /FEA=EST /CNT=5 /TID=Mm.114062.1 /TIER=ConsEnd /STK=5 /UG=Mm.114062 /UG_TITLE=ESTs	7.88	70.85	8.99	7.22	10.87	62.97		1440815_x_at	4.91344e-06	0.221601	0.22052	0.22052	0.198766	0.197899	0.000995899	0.0112476
1434114_at	XPMC2 prevents mitotic catastrophe 2 homolog (Xenopus laevis)	BG076284	227656	gb:BG076284 /DB_XREF=gi:12558853 /DB_XREF=H3157H05-3 /CLONE=H3157H05 /FEA=EST /CNT=65 /TID=Mm.142380.2 /TIER=Stack /STK=42 /UG=Mm.142380 /LL=26451 /UG_GENE=Rpl27a /UG_TITLE=ribosomal protein L27a	77.74	697.21	8.97	7.51	11.02	619.47	*	1434114_at	1.56931e-05	0.707775	0.701373	0.701373	0.507264	0.504099	0.00172673	0.0195015
1419518_at	tubulin, alpha 8	NM_017379	53857	gb:NM_017379.1 /DB_XREF=gi:8394492 /GEN=Tuba8 /FEA=FLmRNA /CNT=31 /TID=Mm.32884.1 /TIER=FL+Stack /STK=9 /UG=Mm.32884 /LL=53857 /DEF=Mus musculus tubulin, alpha 8 (Tuba8), mRNA. /PROD=tubulin, alpha 8 /FL=gb:BC017631.1 gb:NM_017379.1	76.62	684.31	8.93	5.66	12.96	607.68	*	1419518_at	0.000222289	1	1	0.999997	0.999956	0.999937	0.00633722	0.0715718
1419691_at	cathelicidin antimicrobial peptide	NM_009921	12796	gb:NM_009921.1 /DB_XREF=gi:6753471 /GEN=Cnlp /FEA=FLmRNA /CNT=16 /TID=Mm.3834.1 /TIER=FL /STK=7 /UG=Mm.3834 /LL=12796 /DEF=Mus musculus cathelin-like protein (Cnlp), mRNA. /PROD=cathelin-like protein /FL=gb:U43409.1 gb:NM_009921.1	19.4	173.2	8.93	0	27.14	153.8	*	1419691_at	0.469465	1	1	0.999997	1	1	0.958386	1
1434004_at	deoxyhypusine synthase	AV033768	330817	gb:AV033768 /DB_XREF=gi:16356603 /DB_XREF=AV033768 /CLONE=1500041N16 /FEA=EST /CNT=69 /TID=Mm.193086.2 /TIER=Stack /STK=47 /UG=Mm.193086 /UG_TITLE=Mus musculus, Similar to RIKEN cDNA 1500041N16 gene, clone MGC:12066 IMAGE:3708188, mRNA, complete cds	86.77	774.86	8.93	7.63	10.65	688.09	*	1434004_at	1.14764e-05	0.517599	0.513674	0.513674	0.404052	0.401708	0.00150903	0.0170429
1431831_at	RIKEN cDNA 2210009G21 gene	AK010392	74243	gb:AK010392.1 /DB_XREF=gi:12845803 /FEA=mRNA /CNT=1 /TID=Mm.116820.2 /TIER=ConsEnd /STK=0 /UG=Mm.116820 /LL=74243 /UG_GENE=2210009G21Rik /UG_TITLE=RIKEN cDNA 2210009G21 gene /DEF=Mus musculus ES cells cDNA, RIKEN full-length enriched library, clone:2410004I22:hypothetical protein, full insert sequence.	25.73	229.02	8.9	5.33	14.26	203.29	*	1431831_at	0.00128863	1	1	0.999997	1	1	0.0186098	0.210177
1428308_at	p53 and DNA damage regulated 1	AK003410	68559	gb:AK003410.1 /DB_XREF=gi:12834065 /FEA=mRNA /CNT=105 /TID=Mm.12746.1 /TIER=Stack /STK=56 /UG=Mm.12746 /LL=68559 /UG_GENE=1110004D19Rik /UG_TITLE=RIKEN cDNA 1110004D19 gene /DEF=Mus musculus 18 days embryo whole body cDNA, RIKEN full-length enriched library, clone:1110004D19:homolog to DJ310O13.3 (NOVEL PROTEIN) (FRAGMENT), full insert sequence.	172.28	1531.82	8.89	7.43	10.77	1359.54	*	1428308_at	1.22028e-05	0.550359	0.546039	0.546039	0.423259	0.420762	0.00154549	0.0174546
1428635_at	catechol-O-methyltransferase domain containing 1	AK007659	69156	gb:AK007659.1 /DB_XREF=gi:12841341 /FEA=mRNA /CNT=45 /TID=Mm.11827.1 /TIER=Stack /STK=28 /UG=Mm.11827 /LL=69156 /UG_GENE=1810030M08Rik /UG_TITLE=RIKEN cDNA 1810030M08 gene /DEF=Mus musculus 10 day old male pancreas cDNA, RIKEN full-length enriched library, clone:1810030M08:O-methyltransferase containing protein, full insert sequence.	135.9	1207.35	8.88	7.05	11.6	1071.45	*	1428635_at	7.74707e-05	1	1	0.999997	0.969625	0.967338	0.00372496	0.0420692
1458412_at	zinc finger protein 78	BB334511	330463	gb:BB334511 /DB_XREF=gi:15411571 /DB_XREF=BB334511 /CLONE=B830023C15 /FEA=EST /CNT=7 /TID=Mm.136456.1 /TIER=ConsEnd /STK=2 /UG=Mm.136456 /UG_TITLE=ESTs, Weakly similar to ZINC FINGER PROTEIN ZFP-90 (M.musculus)	7.21	63.7	8.83	7.92	9.77	56.48		1458412_at	2.15323e-07	0.0097113	0.00970334	0.00970334	0.0096643	0.00965641	0.000247413	0.00279426
1421134_at	amphiregulin	NM_009704	11839	gb:NM_009704.1 /DB_XREF=gi:6753107 /GEN=Areg /FEA=FLmRNA /CNT=16 /TID=Mm.8039.1 /TIER=FL /STK=2 /UG=Mm.8039 /LL=11839 /DEF=Mus musculus amphiregulin (Areg), mRNA. /PROD=amphiregulin /FL=gb:NM_009704.1 gb:D12648.1 gb:BC009138.1	5.73	50.33	8.78	0	17.83	44.6		1421134_at	0.0160269	1	1	0.999997	1	1	0.104515	1
1451428_x_at	EGF-like domain 7	BC024610	353156	gb:BC024610.1 /DB_XREF=gi:19354311 /FEA=FLmRNA /CNT=39 /TID=Mm.46628.2 /TIER=FL+Stack /STK=21 /UG=Mm.46628 /LL=22344 /UG_GENE=Vezf1 /DEF=Mus musculus, vascular endothelial zinc finger 1, clone MGC:28455 IMAGE:4159675, mRNA, complete cds. /PROD=vascular endothelial zinc finger 1 /FL=gb:BC024610.1	342.21	2974.87	8.69	6.72	10.71	2632.66	*	1451428_x_at	1.05678e-05	0.47662	0.473165	0.473165	0.379123	0.376974	0.00145311	0.0164113
1420123_at	T-cell leukemia translocation altered gene	C85065	102791	gb:C85065 /DB_XREF=gi:2917006 /DB_XREF=C85065 /CLONE=J0201D07 /FEA=EST /CNT=1 /TID=Mm.215208.1 /TIER=ConsEnd /STK=1 /UG=Mm.215208 /LL=97549 /UG_GENE=C85065 /UG_TITLE=expressed sequence C85065	862.57	7462.12	8.65	7.68	9.83	6599.55	*	1420123_at	2.05333e-06	0.0926071	0.0923484	0.0923484	0.0884485	0.0882127	0.000726308	0.00820284
1438025_at	mitochondrial translational release factor 1-like	BE686616	108853	gb:BE686616 /DB_XREF=gi:10074240 /DB_XREF=uw01g11.x1 /CLONE=IMAGE:3415460 /FEA=EST /CNT=25 /TID=Mm.139284.1 /TIER=Stack /STK=12 /UG=Mm.139284 /UG_TITLE=ESTs, Moderately similar to similar to prokaryotic-type class I peptide chain release factors (Homo sapiens) (H.sapiens)	346.66	2997.25	8.65	7.2	10.63	2650.58	*	1438025_at	1.51578e-05	0.68363	0.677643	0.677643	0.495221	0.49219	0.00172222	0.0194506
1449339_at	DNA segment, Chr 10, ERATO Doi 641, expressed	BE692118	52717	gb:BE692118 /DB_XREF=gi:10079742 /DB_XREF=ut25a03.x1 /CLONE=IMAGE:3328876 /FEA=FLmRNA /CNT=85 /TID=Mm.21793.1 /TIER=ConsEnd /STK=1 /UG=Mm.21793 /LL=66363 /UG_GENE=2310005G07Rik /UG_TITLE=RIKEN cDNA 2310005G07 gene /FL=gb:NM_025514.1 gb:BC025117.1	26.9	231.51	8.61	7.54	9.77	204.61	*	1449339_at	9.71697e-07	0.0438245	0.0437448	0.0437448	0.0428781	0.0428019	0.000528006	0.00596324
1415941_s_at	expressed sequence AA407930	NM_133349	100494	gb:NM_133349.1 /DB_XREF=gi:19111157 /GEN=AA407930 /FEA=FLmRNA /CNT=202 /TID=Mm.24521.1 /TIER=FL+Stack /STK=164 /UG=Mm.24521 /LL=100494 /DEF=Mus musculus expressed sequence AA407930 (AA407930), mRNA. /PROD=arsenite inducible RNA associated protein /FL=gb:NM_133349.1 gb:AF224494.1	226.04	1937.68	8.57	6.2	12.07	1711.64	*	1415941_s_at	0.000263494	1	1	0.999997	0.999993	0.999989	0.00698227	0.078857
1429056_at	NMDA receptor regulated 1-like	AK007755	66897	gb:AK005056.1 /DB_XREF=gi:12836717 /FEA=mRNA /CNT=41 /TID=Mm.24425.1 /TIER=Stack /STK=13 /UG=Mm.24425 /LL=66897 /UG_GENE=1300019C06Rik /UG_TITLE=RIKEN cDNA 1300019C06 gene /DEF=Mus musculus adult male liver cDNA, RIKEN full-length enriched library, clone:1300019C06:related to PUTATIVE N-TERMINAL ACETYLTRANSFERASE, full insert sequence.	316.07	2707.33	8.57	7.16	10.08	2391.26	*	1429056_at	3.59285e-06	0.162041	0.161359	0.161359	0.149594	0.149013	0.000848016	0.0095774
1428858_at	RIKEN cDNA 4833422F06 gene	AK014750	73770	gb:AK014750.1 /DB_XREF=gi:12852781 /FEA=mRNA /CNT=52 /TID=Mm.27436.1 /TIER=Stack /STK=19 /UG=Mm.27436 /LL=73770 /UG_GENE=4833422F06Rik /UG_TITLE=RIKEN cDNA 4833422F06 gene /DEF=Mus musculus 0 day neonate head cDNA, RIKEN full-length enriched library, clone:4833422F06:unclassifiable transcript, full insert sequence.	81.77	699.46	8.55	6.37	12.57	617.69	*	1428858_at	0.000308471	1	1	0.999997	0.999999	0.999998	0.00764005	0.0862859
1421098_at	expressed sequence AI586015	NM_019992	56792	gb:NM_019992.1 /DB_XREF=gi:9910567 /GEN=Brdg1-pending /FEA=FLmRNA /CNT=19 /TID=Mm.38392.1 /TIER=FL /STK=2 /UG=Mm.38392 /LL=56792 /DEF=Mus musculus BCR downstream signaling 1 (Brdg1-pending), mRNA. /PROD=BCR downstream signaling 1 /FL=gb:AB036058.1 gb:NM_019992.1	17.76	151.56	8.54	6.91	10.19	133.81	*	1421098_at	4.13644e-06	0.186558	0.18573	0.18573	0.17019	0.169503	0.000925547	0.010453
1417884_at	solute carrier family 16 (monocarboxylic acid transporters), member 6	NM_134038	104681	gb:NM_134038.1 /DB_XREF=gi:19527253 /GEN=AW743111 /FEA=FLmRNA /CNT=64 /TID=Mm.203951.1 /TIER=FL+Stack /STK=34 /UG=Mm.203951 /LL=104681 /DEF=Mus musculus expressed sequence AW743111 (AW743111), mRNA. /PROD=expressed sequence AW743111 /FL=gb:NM_134038.1 gb:BC017129.1	59.5	507.56	8.53	6.1	12.06	448.06	*	1417884_at	0.000152856	1	1	0.999997	0.998987	0.99876	0.00522268	0.0589844
1416826_a_at	Trf (TATA binding protein-related factor)-proximal protein homolog (Drosophila)	NM_020048	56771	gb:NM_020048.1 /DB_XREF=gi:9910589 /GEN=Trfp /FEA=FLmRNA /CNT=96 /TID=Mm.25072.1 /TIER=FL+Stack /STK=68 /UG=Mm.25072 /LL=56771 /DEF=Mus musculus Trf (TATA binding protein-related factor)-proximal protein homolog (Drosophila) (Trfp), mRNA. /PROD=Trf-proximal protein homolog(Drosophila) /FL=gb:NM_020048.1	577.38	4910.08	8.5	7.31	10.14	4332.7	*	1416826_a_at	1.36714e-05	0.616593	0.611329	0.611329	0.460222	0.457373	0.00159546	0.0180189
1422615_at	mitogen-activated protein kinase kinase kinase kinase 4	NM_008696	26921	gb:NM_008696.1 /DB_XREF=gi:6679059 /GEN=Map4k4 /FEA=FLmRNA /CNT=60 /TID=Mm.987.1 /TIER=FL+Stack /STK=26 /UG=Mm.987 /LL=26921 /DEF=Mus musculus mitogen-activated protein kinase kinase kinase kinase 4 (Map4k4), mRNA. /PROD=mitogen-activated protein kinase kinase kinasekinase 4 /FL=gb:U88984.1 gb:NM_008696.1	28.92	245.7	8.5	3.99	13.7	216.78	*	1422615_at	0.0016615	1	1	0.999997	1	1	0.0217582	0.245735
1424079_x_at	RIKEN cDNA 2900073H19 gene	BC026994	68205	gb:BC026994.1 /DB_XREF=gi:20071707 /FEA=FLmRNA /CNT=90 /TID=Mm.20273.1 /TIER=FL+Stack /STK=56 /UG=Mm.20273 /LL=68205 /UG_GENE=2900073H19Rik /DEF=Mus musculus, RIKEN cDNA 2900073H19 gene, clone MGC:36675 IMAGE:5368627, mRNA, complete cds. /PROD=RIKEN cDNA 2900073H19 gene /FL=gb:BC026994.1	42.23	358.9	8.5	7.37	9.76	316.67	*	1424079_x_at	1.92102e-06	0.0866401	0.0864134	0.0864134	0.082993	0.0827851	0.000710619	0.00802565
1458510_at	expressed sequence AU019823	AV362172	270156	gb:AV362172 /DB_XREF=gi:16397536 /DB_XREF=AV362172 /CLONE=7730402F08 /FEA=EST /CNT=6 /TID=Mm.212969.1 /TIER=ConsEnd /STK=2 /UG=Mm.212969 /UG_TITLE=ESTs, Weakly similar to A35938 profilaggrin (H.sapiens)	217.61	1842.25	8.47	5.66	11.49	1624.65	*	1458510_at	8.04587e-05	1	1	0.999997	0.973455	0.971333	0.00378593	0.0427579
1427331_at	adenosine A1 receptor	BB518868	11539	gb:BB518868 /DB_XREF=gi:9570326 /DB_XREF=BB518868 /CLONE=D830032G05 /FEA=mRNA /CNT=69 /TID=Mm.44603.1 /TIER=Stack /STK=8 /UG=Mm.44603 /UG_TITLE=Mus musculus, similar to adenosine A1 receptor (H. sapiens), clone IMAGE:4975930, mRNA, partial cds	9.69	81.91	8.45	5.26	11.8	72.22		1427331_at	0.000323214	1	1	0.999997	1	0.999999	0.00783303	0.0884653
1455869_at	Calcium/calmodulin-dependent protein kinase II, beta	BG862223	12323	gb:BG862223 /DB_XREF=gi:14212761 /DB_XREF=602795823F1 /CLONE=IMAGE:4916932 /FEA=EST /CNT=92 /TID=Mm.157900.2 /TIER=Stack /STK=33 /UG=Mm.157900 /LL=67527 /UG_GENE=1300007C21Rik /UG_TITLE=RIKEN cDNA 1300007C21 gene	587.1	4933.61	8.4	2.06	20.92	4346.51	*	1455869_at	0.0810968	1	1	0.999997	1	1	0.33494	1
1454075_s_at	nudix (nucleoside diphosphate linked moiety X)-type motif 13	BC021366	67725	gb:BC021366.1 /DB_XREF=gi:18204051 /FEA=mRNA /CNT=1 /TID=Mm.219558.1 /TIER=ConsEnd /STK=0 /UG=Mm.219558 /UG_TITLE=Mus musculus, Similar to RIKEN cDNA 4933433B15 gene, clone IMAGE:5030570, mRNA /DEF=Mus musculus, Similar to RIKEN cDNA 4933433B15 gene, clone IMAGE:5030570, mRNA.	26.41	220.85	8.36	6.55	10.81	194.44	*	1454075_s_at	4.23025e-05	1	1	0.999997	0.851612	0.847223	0.00276505	0.0312281
1421365_at	follistatin	NM_008046	14313	gb:NM_008046.1 /DB_XREF=gi:6679866 /GEN=Fst /FEA=FLmRNA /CNT=8 /TID=Mm.4913.1 /TIER=FL /STK=2 /UG=Mm.4913 /LL=14313 /DEF=Mus musculus follistatin (Fst), mRNA. /PROD=follistatin /FL=gb:NM_008046.1	120.28	1001.54	8.33	3.59	16.72	881.26	*	1421365_at	0.00223989	1	1	0.999997	1	1	0.0265845	0.300243
1458679_a_at	TatD DNase domain containing 1	BB761179	69694	gb:BB761179 /DB_XREF=gi:16191563 /DB_XREF=BB761179 /CLONE=G270138G05 /FEA=EST /CNT=5 /TID=Mm.11022.1 /TIER=ConsEnd /STK=2 /UG=Mm.11022 /UG_TITLE=ESTs, Moderately similar to CDA11 protein (Homo sapiens) (H.sapiens)	960.96	7993.41	8.32	7.71	9.02	7032.45	*	1458679_a_at	2.16017e-07	0.00974259	0.00973438	0.00973438	0.00969528	0.00968715	0.000247413	0.00279426
1425309_at	cation channel, sperm associated 2	AF411816	212670	gb:AF411816.1 /DB_XREF=gi:16566349 /FEA=FLmRNA /CNT=6 /TID=Mm.73159.1 /TIER=FL /STK=3 /UG=Mm.73159 /DEF=Mus musculus putative ion channel protein CATSPER2 mRNA, complete cds. /PROD=putative ion channel protein CATSPER2 /FL=gb:AF411816.1	76.41	628.5	8.23	6.36	11.31	552.09	*	1425309_at	0.000137909	1	1	0.999997	0.998011	0.997638	0.00498732	0.0563262
1449133_at	small proline-rich protein 1A	NM_009264	20753	gb:NM_009264.1 /DB_XREF=gi:6678114 /GEN=Sprr1a /FEA=FLmRNA /CNT=36 /TID=Mm.625.1 /TIER=FL+Stack /STK=22 /UG=Mm.625 /LL=20753 /DEF=Mus musculus small proline-rich protein 1A (Sprr1a), mRNA. /PROD=small proline-rich protein 1A /FL=gb:NM_009264.1	8.79	72.36	8.23	6.86	9.65	63.57		1449133_at	2.94292e-06	0.132729	0.132255	0.132255	0.124297	0.123882	0.000814703	0.00920116
1452738_at	stomatin-like 1	AK007508	69106	gb:AK007508.1 /DB_XREF=gi:12841099 /FEA=mRNA /CNT=68 /TID=Mm.23073.1 /TIER=Stack /STK=54 /UG=Mm.23073 /LL=69106 /UG_GENE=1810015E19Rik /UG_TITLE=RIKEN cDNA 1810015E19 gene /DEF=Mus musculus 10 day old male pancreas cDNA, RIKEN full-length enriched library, clone:1810015E19:homolog to SLP-1 (FRAGMENT), full insert sequence.	8.35	68.61	8.22	6.49	10.01	60.26		1452738_at	7.01057e-06	0.316184	0.314347	0.314347	0.271075	0.269735	0.00119747	0.0135241
1452667_at	RAB2B, member RAS oncogene family	AK005230	76338	gb:AK005230.1 /DB_XREF=gi:12837641 /FEA=mRNA /CNT=126 /TID=Mm.32870.1 /TIER=Stack /STK=108 /UG=Mm.32870 /LL=76338 /UG_GENE=1500012D09Rik /UG_TITLE=RIKEN cDNA 1500012D09 gene /DEF=Mus musculus adult male cerebellum cDNA, RIKEN full-length enriched library, clone:1500012D09:similar to RAS-RELATED PROTEIN RAB-2, full insert sequence.	20.97	171.46	8.18	5.89	12.48	150.49	*	1452667_at	0.00031009	1	1	0.999997	0.999999	0.999999	0.00765483	0.0864527
1424529_s_at	cell growth regulator with EF hand domain 1	BC023116	68567	gb:BC023116.1 /DB_XREF=gi:18605666 /FEA=FLmRNA /CNT=54 /TID=Mm.45127.1 /TIER=FL+Stack /STK=26 /UG=Mm.45127 /LL=68567 /UG_GENE=1110004G24Rik /DEF=Mus musculus, RIKEN cDNA 1110004G24 gene, clone MGC:28551 IMAGE:4206019, mRNA, complete cds. /PROD=RIKEN cDNA 1110004G24 gene /FL=gb:BC023116.1	22.17	180.66	8.15	4.27	12.06	158.49	*	1424529_s_at	0.000291221	1	1	0.999997	0.999998	0.999997	0.00740896	0.083676
1431142_s_at	apoptosis-inducing factor (AIF)-like mitochondrion-associated inducer of death	AK017403	71361	gb:AK017403.1 /DB_XREF=gi:12856624 /FEA=mRNA /CNT=11 /TID=Mm.29953.1 /TIER=ConsEnd /STK=0 /UG=Mm.29953 /LL=71361 /UG_GENE=5430437E11Rik /UG_TITLE=RIKEN cDNA 5430437E11 gene /DEF=Mus musculus 6 days neonate head cDNA, RIKEN full-length enriched library, clone:5430437E11:related to PUTATIVE NADH OXIDASE (EC 1.6.99.3) (NOXASE), full insert sequence.	15.55	126.63	8.15	5.28	17.2	111.09	*	1431142_s_at	0.00309553	1	1	0.999997	1	1	0.0328511	0.371017
1437227_at	RIKEN cDNA 2900073H19 gene	BB426721	68205	gb:BB426721 /DB_XREF=gi:16423717 /DB_XREF=BB426721 /CLONE=C630003G21 /FEA=EST /CNT=23 /TID=Mm.96110.1 /TIER=Stack /STK=22 /UG=Mm.96110 /UG_TITLE=ESTs	8.42	68.46	8.13	6.78	9.89	60.04		1437227_at	1.05109e-05	0.474052	0.470626	0.470626	0.377527	0.37539	0.0014497	0.0163728
1428751_at	Park2 co-regulated	AK005771	69310	gb:AK005771.1 /DB_XREF=gi:12838517 /FEA=mRNA /CNT=33 /TID=Mm.18889.1 /TIER=Stack /STK=23 /UG=Mm.18889 /LL=69310 /UG_GENE=1700008H23Rik /UG_TITLE=RIKEN cDNA 1700008H23 gene /DEF=Mus musculus adult male testis cDNA, RIKEN full-length enriched library, clone:1700008H23:homolog to DJ495O10.2 (NOVEL PROTEIN SIMILAR TO WORM E04F6.2 (FRAGMENT), full insert sequence.	4.11	33.08	8.06	2.59	13.54	28.97		1428751_at	0.0017881	1	1	0.999997	1	1	0.0228976	0.258602
1449702_at	expressed sequence AA407930	AU016206	100494	gb:AU016206 /DB_XREF=gi:3371210 /DB_XREF=AU016206 /CLONE=J0722A09 /FEA=EST /CNT=1 /TID=Mm.207273.1 /TIER=ConsEnd /STK=1 /UG=Mm.207273 /LL=100795 /UG_GENE=AU016206 /UG_TITLE=expressed sequence AU016206	118.17	951.3	8.05	6.2	11.38	833.14	*	1449702_at	0.000354274	1	1	0.999997	1	1	0.00826597	0.0933549
1435030_at	UPF2 regulator of nonsense transcripts homolog (yeast)	AA538567	326622	gb:AA538567 /DB_XREF=gi:2284560 /DB_XREF=vj54d12.r1 /CLONE=IMAGE:932855 /FEA=EST /CNT=27 /TID=Mm.5409.1 /TIER=Stack /STK=21 /UG=Mm.5409 /UG_TITLE=ESTs	750.71	5988.13	7.98	7.57	8.43	5237.42	*	1435030_at	4.22601e-08	0.00190597	0.00190538	0.00190538	0.00190416	0.00190357	0.000122404	0.00138242
1437842_at	RIKEN cDNA A330045H12 gene	BB311508	403178	gb:BB311508 /DB_XREF=gi:9012213 /DB_XREF=BB311508 /CLONE=B230325J01 /FEA=EST /CNT=14 /TID=Mm.133794.1 /TIER=Stack /STK=14 /UG=Mm.133794 /UG_TITLE=ESTs	6.1	48.7	7.98	4.46	11.8	42.6		1437842_at	0.000321431	1	1	0.999997	0.999999	0.999999	0.0078108	0.0882143
1434749_at	cDNA sequence BC067068	BB811762	216292	gb:BB811762 /DB_XREF=gi:16984391 /DB_XREF=BB811762 /CLONE=G730011G09 /FEA=EST /CNT=42 /TID=Mm.41076.1 /TIER=Stack /STK=25 /UG=Mm.41076 /UG_TITLE=ESTs, Weakly similar to AF151800 1 CGI-41 protein (H.sapiens)	61.6	488.82	7.94	5.8	10.63	427.23	*	1434749_at	0.000125584	1	1	0.999997	0.996532	0.995971	0.00473575	0.053485
1455726_at	gene model 71, (NCBI)	BB756522	207965	gb:BB756522 /DB_XREF=gi:16202904 /DB_XREF=BB756522 /CLONE=G270074O07 /FEA=EST /CNT=31 /TID=Mm.102487.1 /TIER=Stack /STK=8 /UG=Mm.102487 /UG_TITLE=ESTs, Weakly similar to T32899 probable leukotriene-A4 hydrolase (EC 3.3.2.6) C42C1.11 - Caenorhabditis elegans (C.elegans)	261.27	2075.53	7.94	6.55	10.08	1814.26	*	1455726_at	5.21412e-05	1	1	0.999997	0.904791	0.900947	0.00309287	0.0349306
1453430_at	RIKEN cDNA 2010315L10 gene	AK017484	67023	gb:AK017484.1 /DB_XREF=gi:12856742 /FEA=mRNA /CNT=8 /TID=Mm.159794.1 /TIER=ConsEnd /STK=3 /UG=Mm.159794 /LL=76848 /UG_GENE=5730403H22Rik /UG_TITLE=RIKEN cDNA 5730403H22 gene /DEF=Mus musculus 8 days embryo whole body cDNA, RIKEN full-length enriched library, clone:5730403H22:homolog to UNCHARACTERIZED HEMATOPOIETIC STEMPROGENITOR CELLS PROTEIN MDS032, full insert sequence.	59.6	470.58	7.9	5.53	11.13	410.97	*	1453430_at	0.000217393	1	1	0.999997	0.999945	0.999923	0.00629768	0.0711253
1440284_at	Transcribed locus	AI506066		gb:AI506066 /DB_XREF=gi:4403917 /DB_XREF=vl25h12.x1 /CLONE=IMAGE:973319 /FEA=EST /CNT=8 /TID=Mm.31030.1 /TIER=ConsEnd /STK=5 /UG=Mm.31030 /UG_TITLE=ESTs	25.73	203.1	7.89	5.77	10.81	177.37	*	1440284_at	9.58342e-05	1	1	0.999997	0.986732	0.985333	0.00412819	0.0466233
1423470_at	polypyrimidine tract binding protein 2	BB076855	56195	gb:BM221088 /DB_XREF=gi:17781353 /DB_XREF=C0949F09-3 /CLONE=C0949F09 /FEA=FLmRNA /CNT=281 /TID=Mm.29966.1 /TIER=Stack /STK=17 /UG=Mm.29966 /LL=56195 /UG_GENE=Ptbp2 /UG_TITLE=polypyrimidine tract binding protein 2 /FL=gb:NM_019550.1 gb:AF095718.2 gb:BC010255.1	349.3	2749.02	7.87	5.86	10.08	2399.73	*	1423470_at	2.9041e-05	1	1	0.999997	0.730125	0.725596	0.00227941	0.0257434
1416691_at	GTP binding protein 2	NM_019581	56055	gb:AB024573.1 /DB_XREF=gi:9971155 /GEN=Gtpbp2 /FEA=FLmRNA /CNT=138 /TID=Mm.22147.1 /TIER=FL /STK=3 /UG=Mm.22147 /LL=56055 /DEF=Mus musculus Gtpbp2 mRNA for GTP-binding like protein 2, complete cds. /PROD=GTP-binding like protein 2 /FL=gb:AF168991.1 gb:AB024573.1 gb:NM_019581.1	4.89	38.33	7.85	4.74	10.96	33.45		1416691_at	0.000221261	1	1	0.999997	0.999954	0.999934	0.00633383	0.0715336
1435495_at	adenosine A1 receptor	BE630294	11539	gb:BE630294 /DB_XREF=gi:9912982 /DB_XREF=uu18f06.x1 /CLONE=IMAGE:3372323 /FEA=EST /CNT=18 /TID=Mm.200230.1 /TIER=Stack /STK=16 /UG=Mm.200230 /LL=98454 /UG_GENE=AI848715 /UG_TITLE=expressed sequence AI848715	68.52	536.24	7.83	5.35	11.3	467.71	*	1435495_at	0.00043476	1	1	0.999997	1	1	0.00945105	0.106739
1440845_at	RIKEN cDNA E030031F02 gene	BB323696	319689	gb:BB323696 /DB_XREF=gi:16403472 /DB_XREF=BB323696 /CLONE=B430011A04 /FEA=EST /CNT=16 /TID=Mm.216118.2 /TIER=ConsEnd /STK=4 /UG=Mm.216118 /UG_TITLE=ESTs, Moderately similar to S12207 hypothetical protein (M.musculus)	6.27	49	7.81	3.14	12.63	42.73		1440845_at	0.00838788	1	1	0.999997	1	1	0.065157	0.735876
1455745_at	Transcribed locus	BM249363		gb:BM249363 /DB_XREF=gi:17884633 /DB_XREF=K0832B09-3 /CLONE=K0832B09 /FEA=EST /CNT=15 /TID=Mm.37675.1 /TIER=Stack /STK=8 /UG=Mm.37675 /UG_TITLE=ESTs	91.75	716.37	7.81	4.78	11.08	624.62	*	1455745_at	0.000239254	1	1	0.999997	0.999979	0.99997	0.00662189	0.0747869
1424610_at	TruB pseudouridine (psi) synthase homolog 2 (E. coli)	BG064045	227682	gb:BC015285.1 /DB_XREF=gi:15929723 /FEA=FLmRNA /CNT=61 /TID=Mm.35564.1 /TIER=FL+Stack /STK=23 /UG=Mm.35564 /DEF=Mus musculus, Similar to hypothetical protein, clone MGC:18890 IMAGE:4239390, mRNA, complete cds. /PROD=Similar to hypothetical protein /FL=gb:BC015285.1	290.8	2260.7	7.77	6.18	10.37	1969.9	*	1424610_at	0.000132235	1	1	0.999997	0.997431	0.996978	0.00485267	0.0548055
1436415_at	Transcribed locus	AA855988		gb:AA855988 /DB_XREF=gi:2943526 /DB_XREF=vw81d05.r1 /CLONE=IMAGE:1261353 /FEA=EST /CNT=12 /TID=Mm.41647.1 /TIER=Stack /STK=9 /UG=Mm.41647 /UG_TITLE=ESTs	5.92	46	7.77	7.04	8.63	40.07		1436415_at	1.17086e-06	0.0528069	0.0527027	0.0527027	0.0514369	0.0513381	0.000586744	0.00662662
1452708_a_at	Luc7 homolog (S. cerevisiae)-like	AV309996	66978	gb:AV309996 /DB_XREF=gi:16394198 /DB_XREF=AV309996 /CLONE=5730587D06 /FEA=mRNA /CNT=96 /TID=Mm.154591.1 /TIER=Stack /STK=9 /UG=Mm.154591 /LL=66978 /UG_GENE=Luc7l /UG_TITLE=Luc7 homolog (S. cerevisiae)-like	218.95	1701.37	7.77	6.43	9.73	1482.42	*	1452708_a_at	2.36472e-05	1	1	0.999997	0.655798	0.651622	0.00208455	0.0235426
1429139_at	RIKEN cDNA 2900060B22 gene	AK013730	72969	gb:AK013730.1 /DB_XREF=gi:12851209 /FEA=mRNA /CNT=18 /TID=Mm.3050.1 /TIER=Stack /STK=11 /UG=Mm.3050 /LL=72969 /UG_GENE=2900060B22Rik /UG_TITLE=RIKEN cDNA 2900060B22 gene /DEF=Mus musculus adult male hippocampus cDNA, RIKEN full-length enriched library, clone:2900060B22:unclassifiable, full insert sequence.	39.3	305.14	7.76	6.61	9.03	265.83	*	1429139_at	3.10261e-06	0.139931	0.139406	0.139406	0.130582	0.130126	0.000818611	0.0092453
1426065_a_at	tribbles homolog 3 (Drosophila)	BC012955	228775	gb:BC012955.1 /DB_XREF=gi:15277944 /FEA=FLmRNA /CNT=1 /TID=Mm.204986.1 /TIER=FL /STK=1 /UG=Mm.204986 /DEF=Mus musculus, clone MGC:18731 IMAGE:3980838, mRNA, complete cds. /PROD=Unknown (protein for MGC:18731) /FL=gb:BC012955.1	308.6	2391.35	7.75	4.49	20.07	2082.75	*	1426065_a_at	0.00679573	1	1	0.999997	1	1	0.0560319	0.632818
1435874_at	protein kinase, AMP-activated, beta 2 non-catalytic subunit	AV223660	108097	gb:AV307561 /DB_XREF=gi:16393945 /DB_XREF=AV307561 /CLONE=5730553K21 /FEA=EST /CNT=46 /TID=Mm.31175.1 /TIER=Stack /STK=12 /UG=Mm.31175 /LL=99878 /UG_GENE=AW049591 /UG_TITLE=expressed sequence AW049591	12.96	100.44	7.75	6.24	9.89	87.49	*	1435874_at	6.39463e-05	1	1	0.999997	0.944097	0.94097	0.00338503	0.0382301
1425556_at	CDC2-related kinase 7	BG070845	69131	gb:BG070845 /DB_XREF=gi:12553502 /DB_XREF=H3092G12-3 /CLONE=H3092G12 /FEA=FLmRNA /CNT=40 /TID=Mm.31439.1 /TIER=Stack /STK=19 /UG=Mm.31439 /UG_TITLE=Mus musculus protein kinase for splicing component (Pksc) mRNA, complete cds /FL=gb:AY072295.1	11.15	86.29	7.74	3.37	13.51	75.14	*	1425556_at	0.00557747	1	1	0.999997	1	1	0.0489586	0.552933
1429150_at	RIKEN cDNA 2700091N06 gene	BM224226	67200	gb:BF660513 /DB_XREF=gi:11925647 /DB_XREF=maa93a05.x1 /CLONE=IMAGE:3824168 /FEA=mRNA /CNT=44 /TID=Mm.45767.2 /TIER=Stack /STK=10 /UG=Mm.45767 /LL=67200 /UG_GENE=2700091N06Rik /UG_TITLE=RIKEN cDNA 2700091N06 gene	37.47	289.13	7.72	6.55	9.14	251.67	*	1429150_at	7.02189e-06	0.316694	0.314847	0.314847	0.271447	0.270101	0.00119747	0.0135241
1452588_at	RIKEN cDNA 2810407K09 gene	BC027683	69234	gb:BC027683.1 /DB_XREF=gi:20380697 /FEA=mRNA /CNT=51 /TID=Mm.20301.1 /TIER=Stack /STK=38 /UG=Mm.20301 /LL=69234 /UG_GENE=2810407K09Rik /DEF=Mus musculus, Similar to RIKEN cDNA 2810407K09 gene, clone MGC:41678 IMAGE:1345974, mRNA, complete cds. /PROD=Similar to RIKEN cDNA 2810407K09 gene	5.62	43.28	7.71	5.98	10.03	37.67		1452588_at	4.25678e-05	1	1	0.999997	0.853377	0.849	0.00277435	0.0313332
1425921_a_at	RIKEN cDNA 1810055G02 gene	BC019471	72056	gb:BC019471.1 /DB_XREF=gi:18043405 /FEA=FLmRNA /CNT=2 /TID=Mm.23780.1 /TIER=FL /STK=1 /UG=Mm.23780 /LL=72056 /UG_GENE=1810055G02Rik /DEF=Mus musculus, RIKEN cDNA 1810055G02 gene, clone MGC:28461 IMAGE:4161022, mRNA, complete cds. /PROD=RIKEN cDNA 1810055G02 gene /FL=gb:BC019471.1	215.61	1654.28	7.67	5.7	11.71	1438.67	*	1425921_a_at	0.000634992	1	1	0.999997	1	1	0.0119677	0.135162
1431008_at	RIKEN cDNA 0610037M15 gene	BG916808	68395	gb:BG916808 /DB_XREF=gi:14297284 /DB_XREF=602816063F1 /CLONE=IMAGE:4935351 /FEA=mRNA /CNT=24 /TID=Mm.56926.2 /TIER=ConsEnd /STK=0 /UG=Mm.56926 /LL=68395 /UG_GENE=0610037M15Rik /UG_TITLE=RIKEN cDNA 0610037M15 gene	1751.72	13384.7	7.64	6.06	9.77	11633	*	1431008_at	5.75016e-05	1	1	0.999997	0.925239	0.92171	0.00322961	0.0364749
1437481_at	similar to RIKEN cDNA 4921517J08 gene	AV032349	433138	gb:AV032349 /DB_XREF=gi:4831897 /DB_XREF=AV032349 /CLONE=1500035A04 /FEA=EST /CNT=24 /TID=Mm.75202.2 /TIER=Stack /STK=17 /UG=Mm.75202 /LL=70891 /UG_GENE=4921517J08Rik /UG_TITLE=RIKEN cDNA 4921517J08 gene	91.55	698.38	7.63	6	10.03	606.83	*	1437481_at	7.53979e-05	1	1	0.999997	0.966648	0.964242	0.00366781	0.0414238
1434460_at	Bardet-Biedl syndrome 4 homolog (human)	BG067572	102774	gb:BG067572 /DB_XREF=gi:12550141 /DB_XREF=H3055H03-3 /CLONE=H3055H03 /FEA=EST /CNT=36 /TID=Mm.25448.1 /TIER=Stack /STK=32 /UG=Mm.25448 /LL=102805 /UG_GENE=AW742241 /UG_TITLE=expressed sequence AW742241	24.65	187.68	7.62	2.93	15.4	163.03	*	1434460_at	0.00449294	1	1	0.999997	1	1	0.0423216	0.477976
1455987_at	gb:BF148622 /DB_XREF=gi:11030017 /DB_XREF=uy32c08.x1 /CLONE=IMAGE:3661262 /FEA=EST /CNT=31 /TID=Mm.28375.3 /TIER=Stack /STK=21 /UG=Mm.28375 /LL=53421 /UG_GENE=Sec61a /UG_TITLE=SEC61, alpha subunit (S. cerevisiae)	BF148622		gb:BF148622 /DB_XREF=gi:11030017 /DB_XREF=uy32c08.x1 /CLONE=IMAGE:3661262 /FEA=EST /CNT=31 /TID=Mm.28375.3 /TIER=Stack /STK=21 /UG=Mm.28375 /LL=53421 /UG_GENE=Sec61a /UG_TITLE=SEC61, alpha subunit (S. cerevisiae)	32.23	245.67	7.62	4.44	12.83	213.44	*	1455987_at	0.00085221	1	1	0.999997	1	1	0.0141463	0.159767
1427558_s_at	asparagine-linked glycosylation 12 homolog (yeast, alpha-1,6-mannosyltransferase)	AJ429133	223774	gb:AJ429133.1 /DB_XREF=gi:18478283 /GEN=alg12 /FEA=mRNA /CNT=6 /TID=Mm.218778.1 /TIER=ConsEnd /STK=0 /UG=Mm.218778 /DEF=Mus musculus cDNA for putative mannosyltransferase (gene alg12). /PROD=putative mannosyltransferase	5.44	41.32	7.6	3.93	11.29	35.88		1427558_s_at	0.00181428	1	1	0.999997	1	1	0.0231054	0.26095
1451406_a_at	proprotein convertase subtilisin/kexin type 5	BC013068	18552	gb:BC013068.1 /DB_XREF=gi:15341798 /FEA=FLmRNA /CNT=39 /TID=Mm.3401.1 /TIER=FL+Stack /STK=23 /UG=Mm.3401 /LL=18552 /UG_GENE=Pcsk5 /DEF=Mus musculus, clone MGC:18501 IMAGE:4036159, mRNA, complete cds. /PROD=Unknown (protein for MGC:18501) /FL=gb:L14932.1 gb:BC013068.1	40.88	310.67	7.6	5.98	9.95	269.8	*	1451406_a_at	6.03416e-05	1	1	0.999997	0.934227	0.930874	0.00329875	0.0372557
1449153_at	matrix metalloproteinase 12	BC019135	17381	gb:BC019135.1 /DB_XREF=gi:17512328 /FEA=FLmRNA /CNT=31 /TID=Mm.2055.1 /TIER=FL+Stack /STK=21 /UG=Mm.2055 /LL=17381 /UG_GENE=Mmp12 /DEF=Mus musculus, Similar to matrix metalloproteinase 12, clone MGC:29351 IMAGE:5037674, mRNA, complete cds. /PROD=Similar to matrix metalloproteinase 12 /FL=gb:M82831.1 gb:NM_008605.1 gb:BC019135.1	5.86	44.5	7.59	2.62	12.67	38.63		1449153_at	0.00320108	1	1	0.999997	1	1	0.0335999	0.379473
1454236_a_at	RIKEN cDNA C030004A17 gene	AK012261	109229	gb:AK012261.1 /DB_XREF=gi:12848889 /FEA=mRNA /CNT=1 /TID=Mm.24197.1 /TIER=ConsEnd /STK=0 /UG=Mm.24197 /LL=72408 /UG_GENE=2700018L24Rik /UG_TITLE=RIKEN cDNA 2700018L24 gene /DEF=Mus musculus 11 days embryo whole body cDNA, RIKEN full-length enriched library, clone:2700018L24:homolog to CDNA: FLJ21103 FIS, CLONE CAS04883, full insert sequence.	81.9	621.54	7.59	5.46	11.58	539.64	*	1454236_a_at	0.000381648	1	1	0.999997	1	1	0.00870647	0.0983298
1452107_s_at	nephronectin	AA223007	114249	gb:AA223007 /DB_XREF=gi:1843285 /DB_XREF=mw01g12.r1 /CLONE=IMAGE:663334 /FEA=FLmRNA /CNT=87 /TID=Mm.205021.4 /TIER=ConsEnd /STK=0 /UG=Mm.205021 /LL=114249 /UG_GENE=Npnt /UG_TITLE=nephronectin /FL=gb:AB059656.1 gb:AY035898.1	9.78	73.65	7.53	2.37	13.08	63.87		1452107_s_at	0.00555912	1	1	0.999997	1	1	0.0488546	0.551758
1445165_at	gb:BM194850 /DB_XREF=gi:17746065 /DB_XREF=L0702A08-3 /CLONE=L0702A08 /FEA=EST /CNT=3 /TID=Mm.82578.1 /TIER=ConsEnd /STK=2 /UG=Mm.82578 /UG_TITLE=ESTs	BM194850		gb:BM194850 /DB_XREF=gi:17746065 /DB_XREF=L0702A08-3 /CLONE=L0702A08 /FEA=EST /CNT=3 /TID=Mm.82578.1 /TIER=ConsEnd /STK=2 /UG=Mm.82578 /UG_TITLE=ESTs	12.74	95.6	7.5	6.08	8.94	82.86	*	1445165_at	4.59781e-06	0.207366	0.2064	0.2064	0.187278	0.186493	0.000982776	0.0110994
1421054_at	exportin 4	NM_020506	57258	gb:NM_020506.1 /DB_XREF=gi:10048437 /GEN=Xpo4-pending /FEA=FLmRNA /CNT=47 /TID=Mm.143753.1 /TIER=FL /STK=2 /UG=Mm.143753 /LL=57258 /DEF=Mus musculus exportin 4 (Xpo4-pending), mRNA. /PROD=exportin 4 /FL=gb:NM_020506.1 gb:AF145021.1	30.21	225.78	7.47	6.19	9.12	195.57	*	1421054_at	1.22335e-05	0.551741	0.547386	0.547386	0.424056	0.421542	0.00154549	0.0174546
1460368_at	membrane protein, palmitoylated 4 (MAGUK p55 subfamily member 4)	AB059357	227157	gb:AB059357.1 /DB_XREF=gi:15991073 /GEN=mDLG6A /FEA=FLmRNA /CNT=25 /TID=Mm.101838.1 /TIER=FL+Stack /STK=10 /UG=Mm.101838 /DEF=Mus musculus mRNA for mDLG6A, complete cds. /PROD=mDLG6A /FL=gb:AB059358.1 gb:AB059357.1	7.74	57.82	7.47	5.59	9.84	50.08		1460368_at	6.67075e-05	1	1	0.999997	0.950643	0.947669	0.00342184	0.0386458
1427540_at	ZW10 interactor	BC013559	52696	gb:BC013559.1 /DB_XREF=gi:15488856 /FEA=mRNA /CNT=6 /TID=Mm.38994.2 /TIER=ConsEnd /STK=0 /UG=Mm.38994 /LL=66564 /UG_GENE=2600001N01Rik /DEF=Mus musculus, RIKEN cDNA 2010007E07 gene, clone IMAGE:3485905, mRNA, partial cds. /PROD=RIKEN cDNA 2010007E07 gene	25.49	190.1	7.46	4.51	11.12	164.61	*	1427540_at	0.000464256	1	1	0.999997	1	1	0.00979345	0.110606
1429320_at	RIKEN cDNA 4921511I16 gene	AV296242	70925	gb:AV296242 /DB_XREF=gi:16392832 /DB_XREF=AV296242 /CLONE=5730440C16 /FEA=mRNA /CNT=71 /TID=Mm.53963.1 /TIER=Stack /STK=45 /UG=Mm.53963 /LL=70925 /UG_GENE=4921511I16Rik /UG_TITLE=RIKEN cDNA 4921511I16 gene	155.61	1160.46	7.46	6.48	8.57	1004.85	*	1429320_at	2.17117e-06	0.0979217	0.0976373	0.0976373	0.0932802	0.0930223	0.000726308	0.00820284
1437724_x_at	phosphatidylinositol membrane-associated 1	BB206460	18739	gb:BB206460 /DB_XREF=gi:8871413 /DB_XREF=BB206460 /CLONE=A430075P20 /FEA=EST /CNT=15 /TID=Mm.1860.3 /TIER=Stack /STK=15 /UG=Mm.1860 /LL=18739 /UG_GENE=Pitpnm /UG_TITLE=phosphatidylinositol membrane-associated	128.38	955.15	7.44	5.9	9.59	826.77	*	1437724_x_at	6.40317e-05	1	1	0.999997	0.944312	0.941189	0.00338557	0.0382363
1420125_at	T-cell leukemia translocation altered gene	C85065	102791	gb:C85065 /DB_XREF=gi:2917006 /DB_XREF=C85065 /CLONE=J0201D07 /FEA=EST /CNT=1 /TID=Mm.215208.1 /TIER=ConsEnd /STK=0 /UG=Mm.215208 /LL=97549 /UG_GENE=C85065 /UG_TITLE=expressed sequence C85065	10.59	78.51	7.41	4.96	9.93	67.92		1420125_at	0.000100211	1	1	0.999997	0.989109	0.987885	0.00424777	0.0479739
1420166_at	Deoxynucleotidyltransferase, terminal	BB160593	21673	gb:BB160593 /DB_XREF=gi:8816533 /DB_XREF=BB160593 /CLONE=A130054B04 /FEA=EST /CNT=1 /TID=Mm.204633.1 /TIER=ConsEnd /STK=0 /UG=Mm.204633 /LL=107415 /UG_GENE=BB160593 /UG_TITLE=expressed sequence BB160593	38.77	286.87	7.4	2.58	13.17	248.1	*	1420166_at	0.00345269	1	1	0.999997	1	1	0.0353721	0.399488
1418355_at	nucleobindin 2	NM_016773	53322	gb:NM_016773.1 /DB_XREF=gi:7949093 /GEN=Nucb2 /FEA=FLmRNA /CNT=62 /TID=Mm.9901.1 /TIER=FL+Stack /STK=25 /UG=Mm.9901 /LL=53322 /DEF=Mus musculus nucleobindin 2 (Nucb2), mRNA. /PROD=nucleobindin 2 /FL=gb:BC010459.1 gb:AJ222586.1 gb:NM_016773.1	106.65	783.69	7.35	3.92	12.15	677.04	*	1418355_at	0.000950872	1	1	0.999997	1	1	0.0152075	0.171752
1433481_at	FK506 binding protein 14	BB027759	231997	gb:BB027759 /DB_XREF=gi:15403514 /DB_XREF=BB027759 /CLONE=5330438O07 /FEA=EST /CNT=161 /TID=Mm.64032.1 /TIER=Stack /STK=141 /UG=Mm.64032 /UG_TITLE=ESTs, Weakly similar to FK506 binding protein 7 (23 kDa) (Mus musculus) (M.musculus)	111.48	819.49	7.35	5.56	10.53	708.01	*	1433481_at	0.000320151	1	1	0.999997	0.999999	0.999999	0.0077905	0.087985
1454174_a_at	RIKEN cDNA C330007P06 gene	AK021190	77644	gb:AK021190.1 /DB_XREF=gi:12861995 /FEA=mRNA /CNT=1 /TID=Mm.157101.2 /TIER=ConsEnd /STK=0 /UG=Mm.157101 /LL=77644 /UG_GENE=C330007P06Rik /UG_TITLE=RIKEN cDNA C330007P06 gene /DEF=Mus musculus ES cells cDNA, RIKEN full-length enriched library, clone:C330007P06:homolog to CDNA: FLJ22965 FIS, CLONE KAT10418, full insert sequence.	14.34	105.45	7.35	4.82	12.03	91.12	*	1454174_a_at	0.000989267	1	1	0.999997	1	1	0.0155916	0.17609
1427988_s_at	scaffold attachment factor B2 /// LOC433127	BM239918	224902 /// 433127	gb:BE134496 /DB_XREF=gi:8596996 /DB_XREF=ug15f09.y1 /CLONE=IMAGE:1531721 /FEA=mRNA /CNT=37 /TID=Mm.214973.1 /TIER=ConsEnd /STK=0 /UG=Mm.214973 /UG_TITLE=Mus musculus, Similar to KIAA0138 gene product, clone IMAGE:5099281, mRNA, partial cds	163.27	1198.04	7.34	6.06	8.9	1034.77	*	1427988_s_at	1.18448e-05	0.534212	0.53009	0.53009	0.413871	0.41145	0.00153069	0.0172875
1416757_at	RIKEN cDNA 2310031L18 gene	BC027435	68014	gb:BC027435.1 /DB_XREF=gi:20071624 /FEA=FLmRNA /CNT=101 /TID=Mm.44082.1 /TIER=FL+Stack /STK=71 /UG=Mm.44082 /LL=68014 /UG_GENE=2310031L18Rik /DEF=Mus musculus, clone MGC:35649 IMAGE:2812472, mRNA, complete cds. /PROD=Unknown (protein for MGC:35649) /FL=gb:NM_026507.1 gb:BC027435.1	18.27	133.91	7.33	5.02	12.21	115.64	*	1416757_at	0.0012256	1	1	0.999997	1	1	0.0179378	0.202587
1431742_at	RIKEN cDNA 1810053B23 gene	AK007854	69857	gb:AK007854.1 /DB_XREF=gi:12841674 /FEA=mRNA /CNT=2 /TID=Mm.81192.1 /TIER=ConsEnd /STK=0 /UG=Mm.81192 /LL=69857 /UG_GENE=1810053B23Rik /UG_TITLE=RIKEN cDNA 1810053B23 gene /DEF=Mus musculus 10 day old male pancreas cDNA, RIKEN full-length enriched library, clone:1810053B23:unclassifiable transcript, full insert sequence.	84.94	622.24	7.33	2.59	15.19	537.31	*	1431742_at	0.0109691	1	1	0.999997	1	1	0.0794033	0.896772
1451526_at	Rho GTPase activating protein 12	BG064038	75415	gb:BG064038 /DB_XREF=gi:12546601 /DB_XREF=H3014G11-3 /CLONE=H3014G11 /FEA=FLmRNA /CNT=56 /TID=Mm.22834.1 /TIER=Stack /STK=21 /UG=Mm.22834 /UG_TITLE=Mus musculus, clone MGC:28436 IMAGE:4038635, mRNA, complete cds /FL=gb:BC024633.1	55.35	405.96	7.33	5.35	11.54	350.61	*	1451526_at	0.000428331	1	1	0.999997	1	1	0.00938828	0.10603
1445334_at	RIKEN cDNA 1700047I17 gene	BB516625	73385	gb:BB516625 /DB_XREF=gi:16443111 /DB_XREF=BB516625 /CLONE=D830016P21 /FEA=EST /CNT=3 /TID=Mm.187683.1 /TIER=ConsEnd /STK=2 /UG=Mm.187683 /UG_TITLE=ESTs	10.31	75.19	7.3	4.22	11.12	64.89		1445334_at	0.000818256	1	1	0.999997	1	1	0.0137908	0.155752
1460722_at	sterol O-acyltransferase 2	BC025931	223920	gb:BC025931.1 /DB_XREF=gi:19684141 /FEA=FLmRNA /CNT=9 /TID=Mm.57153.1 /TIER=FL /STK=2 /UG=Mm.57153 /LL=20653 /UG_GENE=Soat2 /DEF=Mus musculus, Similar to sterol O-acyltransferase 2, clone MGC:36039 IMAGE:5099063, mRNA, complete cds. /PROD=Similar to sterol O-acyltransferase 2 /FL=gb:AF078751.1 gb:NM_011433.1 gb:BC025931.1	409.17	2987.68	7.3	5.33	9.95	2578.51	*	1460722_at	0.000120625	1	1	0.999997	0.995663	0.995009	0.00466376	0.0526719
1427002_s_at	RIKEN cDNA 6330406P08 gene	AV059397	74008	gb:AV059397 /DB_XREF=gi:15404329 /DB_XREF=AV059397 /CLONE=1810058H18 /FEA=mRNA /CNT=55 /TID=Mm.41370.1 /TIER=Stack /STK=27 /UG=Mm.41370 /LL=74008 /UG_GENE=6330406P08Rik /UG_TITLE=RIKEN cDNA 6330406P08 gene	77.91	566.12	7.27	5.36	10.96	488.21	*	1427002_s_at	0.000260149	1	1	0.999997	0.999992	0.999988	0.00692853	0.07825
1423289_a_at	RIKEN cDNA 1810029B16 gene	BG069652	66282	gb:BG069652 /DB_XREF=gi:12552221 /DB_XREF=H3078F07-3 /CLONE=H3078F07 /FEA=FLmRNA /CNT=45 /TID=Mm.27421.1 /TIER=Stack /STK=18 /UG=Mm.27421 /LL=66282 /UG_GENE=1810029B16Rik /UG_TITLE=RIKEN cDNA 1810029B16 gene /FL=gb:NM_025465.1	200.94	1458.44	7.26	5.69	8.85	1257.49	*	1423289_a_at	1.0833e-05	0.488581	0.485006	0.485006	0.386505	0.384308	0.00147607	0.0166706
1418891_a_at	RAB3D, member RAS oncogene family	BB349707	19340	gb:AV231191 /DB_XREF=gi:16385828 /DB_XREF=AV231191 /CLONE=4632404J10 /FEA=FLmRNA /CNT=129 /TID=Mm.29968.1 /TIER=Stack /STK=11 /UG=Mm.29968 /LL=19340 /UG_GENE=Rab3d /UG_TITLE=RAB3D, member RAS oncogene family /FL=gb:NM_031874.2 gb:AF263365.1 gb:M89777.1	67.49	489.19	7.25	5.32	9.48	421.69	*	1418891_a_at	9.39018e-05	1	1	0.999997	0.985524	0.984045	0.00408396	0.0461238
1439827_at	a disintegrin-like and metalloprotease (reprolysin type) with thrombospondin type 1 motif, 12	BB004039	239337	gb:BB004039 /DB_XREF=gi:15389655 /DB_XREF=BB004039 /CLONE=4732458B12 /FEA=EST /CNT=9 /TID=Mm.37798.1 /TIER=ConsEnd /STK=6 /UG=Mm.37798 /LL=105878 /UG_GENE=AI605170 /UG_TITLE=expressed sequence AI605170	5.55	40.21	7.25	0	16.81	34.66		1439827_at	0.158788	1	1	0.999997	1	1	0.53001	1
1425753_a_at	uracil-DNA glycosylase	BC004037	22256	gb:BC004037.1 /DB_XREF=gi:13278470 /FEA=FLmRNA /CNT=7 /TID=Mm.1393.3 /TIER=FL /STK=1 /UG=Mm.1393 /LL=22256 /UG_GENE=Ung /DEF=Mus musculus, Similar to uracil-DNA glycosylase, clone MGC:7655 IMAGE:3495894, mRNA, complete cds. /PROD=Similar to uracil-DNA glycosylase /FL=gb:BC004037.1	102.29	737.12	7.21	5.34	10.38	634.83	*	1425753_a_at	0.000292697	1	1	0.999997	0.999998	0.999997	0.0074246	0.0838526
1431704_a_at	Ral GEF with PH domain and SH3 binding motif 2	AK018622	78255	gb:AK018622.1 /DB_XREF=gi:12858422 /FEA=mRNA /CNT=2 /TID=Mm.154286.2 /TIER=ConsEnd /STK=0 /UG=Mm.154286 /LL=78255 /UG_GENE=4921528G01Rik /UG_TITLE=RIKEN cDNA 4921528G01 gene /DEF=Mus musculus adult male cecum cDNA, RIKEN full-length enriched library, clone:9130014M22:RAL-A EXCHANGE FACTOR RALGPS2, full insert sequence.	57.18	411.85	7.2	5.88	8.79	354.67	*	1431704_a_at	1.28758e-05	0.580713	0.575937	0.575937	0.440503	0.437824	0.00156106	0.0176304
1416563_at	cytidine 5'-triphosphate synthase	NM_016748	51797	gb:NM_016748.1 /DB_XREF=gi:7949028 /GEN=Ctps /FEA=FLmRNA /CNT=126 /TID=Mm.1815.1 /TIER=FL+Stack /STK=82 /UG=Mm.1815 /LL=51797 /DEF=Mus musculus cytidine 5-triphosphate synthase (Ctps), mRNA. /PROD=CTP synthase /FL=gb:BC006698.1 gb:U49350.1 gb:NM_016748.1	80.18	576.28	7.19	5.05	10.44	496.1	*	1416563_at	0.000350222	1	1	0.999997	1	1	0.00820386	0.0926535
1419203_at	gene trap locus F3a	NM_025293	24082	gb:NM_025293.1 /DB_XREF=gi:13384643 /GEN=Gtlf3a /FEA=FLmRNA /CNT=20 /TID=Mm.46270.1 /TIER=FL+Stack /STK=12 /UG=Mm.46270 /LL=24082 /DEF=Mus musculus gene trap locus F3a (Gtlf3a), mRNA. /PROD=gene trap locus F3a /FL=gb:NM_025293.1	18.1	130.1	7.19	5.23	10.55	112	*	1419203_at	0.000255725	1	1	0.999997	0.99999	0.999985	0.00685699	0.077442
1424818_at	asparagine-linked glycosylation 12 homolog (yeast, alpha-1,6-mannosyltransferase)	BC021379	223774	gb:BC021379.1 /DB_XREF=gi:18204716 /FEA=FLmRNA /CNT=24 /TID=Mm.41512.1 /TIER=FL+Stack /STK=15 /UG=Mm.41512 /DEF=Mus musculus, Similar to hypothetical protein MGC3136, clone MGC:29374 IMAGE:5044319, mRNA, complete cds. /PROD=Similar to hypothetical protein MGC3136 /FL=gb:BC021379.1	42.77	307.19	7.18	5.18	10.45	264.42	*	1424818_at	0.000654957	1	1	0.999997	1	1	0.012157	0.137299
1415940_at	expressed sequence AA407930	NM_133349	100494	gb:NM_133349.1 /DB_XREF=gi:19111157 /GEN=AA407930 /FEA=FLmRNA /CNT=202 /TID=Mm.24521.1 /TIER=FL+Stack /STK=164 /UG=Mm.24521 /LL=100494 /DEF=Mus musculus expressed sequence AA407930 (AA407930), mRNA. /PROD=arsenite inducible RNA associated protein /FL=gb:NM_133349.1 gb:AF224494.1	280.16	2004.79	7.16	5.56	8.96	1724.63	*	1415940_at	2.19239e-05	0.988788	0.978001	0.978001	0.627977	0.623942	0.00200566	0.0226516
1428255_at	Luc7 homolog (S. cerevisiae)-like	AV309996	66978	gb:AK010539.1 /DB_XREF=gi:12846059 /GEN=Luc7l /FEA=mRNA /CNT=96 /TID=Mm.154591.1 /TIER=Stack /STK=66 /UG=Mm.154591 /LL=66978 /UG_TITLE=Luc7 homolog (S. cerevisiae)-like /DEF=Mus musculus ES cells cDNA, RIKEN full-length enriched library, clone:2410018D03:Luc7 homolog (S. cerevisiae)-like, full insert sequence.	450.29	3223.13	7.16	5.84	8.72	2772.84	*	1428255_at	1.92439e-05	0.867921	0.859069	0.859069	0.58018	0.576447	0.00188269	0.0212629
1429243_at	RIKEN cDNA 1110054O05 gene	BG076073	66209	gb:BG076073 /DB_XREF=gi:12558642 /DB_XREF=H3155C12-3 /CLONE=H3155C12 /FEA=mRNA /CNT=72 /TID=Mm.32279.1 /TIER=Stack /STK=8 /UG=Mm.32279 /LL=66209 /UG_GENE=1110054O05Rik /UG_TITLE=RIKEN cDNA 1110054O05 gene	14.05	100.57	7.16	4.22	11.1	86.52	*	1429243_at	0.00142837	1	1	0.999997	1	1	0.0197604	0.223172
1417757_at	unc-13 homolog B (C. elegans)	NM_021468	22249	gb:NM_021468.1 /DB_XREF=gi:10946863 /GEN=Unc13h1 /FEA=FLmRNA /CNT=53 /TID=Mm.42188.1 /TIER=FL+Stack /STK=37 /UG=Mm.42188 /LL=22249 /DEF=Mus musculus unc13 homolog (C. elegans) 1 (Unc13h1), mRNA. /PROD=UNC-13 homolog (C. elegans) 1 /FL=gb:NM_021468.1 gb:AF115848.1	48.08	343.39	7.14	4.49	10.28	295.31	*	1417757_at	0.000490962	1	1	0.999997	1	1	0.0100695	0.113724
1428468_at	RIKEN cDNA 3110043O21 gene	AK014175	73205	gb:AK014175.1 /DB_XREF=gi:12851867 /FEA=mRNA /CNT=71 /TID=Mm.491.1 /TIER=Stack /STK=40 /UG=Mm.491 /LL=73205 /UG_GENE=3110043O21Rik /UG_TITLE=RIKEN cDNA 3110043O21 gene /DEF=Mus musculus 13 days embryo head cDNA, RIKEN full-length enriched library, clone:3110043O21:homolog to CDNA FLJ11109 FIS, CLONE PLACE1005851, full insert sequence.	406.28	2892.09	7.12	4.43	9.88	2485.8	*	1428468_at	0.00025331	1	1	0.999997	0.999989	0.999983	0.0068276	0.0771102
1448965_at	RIKEN cDNA 4632409L19 gene	BM238259	68142	gb:BM238259 /DB_XREF=gi:17873529 /DB_XREF=K0514F06-3 /CLONE=K0514F06 /FEA=FLmRNA /CNT=84 /TID=Mm.89148.1 /TIER=Stack /STK=19 /UG=Mm.89148 /LL=68142 /UG_GENE=4632409L19Rik /UG_TITLE=RIKEN cDNA 4632409L19 gene /FL=gb:NM_026574.1	4.82	34.28	7.12	3.23	11.02	29.46		1448965_at	0.00549645	1	1	0.999997	1	1	0.0484582	0.547281
1455034_at	Nuclear receptor subfamily 4, group A, member 2	BB703394	18227	gb:BB703394 /DB_XREF=gi:16052229 /DB_XREF=BB703394 /CLONE=7420451N07 /FEA=EST /CNT=31 /TID=Mm.45081.1 /TIER=Stack /STK=28 /UG=Mm.45081 /UG_TITLE=ESTs	11.66	82.73	7.09	1.29	13.69	71.07		1455034_at	0.0305355	1	1	0.999997	1	1	0.168504	1
1460672_at	RIKEN cDNA 2410002F23 gene	BC016099	66976	gb:BC016099.1 /DB_XREF=gi:18677819 /FEA=FLmRNA /CNT=224 /TID=Mm.2660.1 /TIER=FL+Stack /STK=180 /UG=Mm.2660 /LL=66976 /UG_GENE=2410002F23Rik /DEF=Mus musculus, clone MGC:27669 IMAGE:4910895, mRNA, complete cds. /PROD=Unknown (protein for MGC:27669) /FL=gb:BC016099.1	51.25	362.27	7.07	5.22	10.15	311.02	*	1460672_at	0.000191337	1	1	0.999997	0.999821	0.999764	0.00589576	0.0665861
1421031_a_at	RIKEN cDNA 2310016C08 gene	NM_023516	69573	gb:NM_023516.1 /DB_XREF=gi:12963710 /GEN=2310016C08Rik /FEA=FLmRNA /CNT=26 /TID=Mm.45161.1 /TIER=FL /STK=2 /UG=Mm.45161 /LL=69573 /DEF=Mus musculus RIKEN cDNA 2310016C08 gene (2310016C08Rik), mRNA. /PROD=RIKEN cDNA 2310016C08 /FL=gb:NM_023516.1 gb:AF141311.1	24.97	175	7.01	5.18	9.66	150.04	*	1421031_a_at	0.000172904	1	1	0.999997	0.99959	0.999477	0.00556216	0.0628184
1438824_at	gb:BB465699 /DB_XREF=gi:16427124 /DB_XREF=BB465699 /CLONE=D230004H07 /FEA=EST /CNT=10 /TID=Mm.16757.3 /TIER=Stack /STK=9 /UG=Mm.16757 /LL=20515 /UG_GENE=Slc20a1 /UG_TITLE=solute carrier family 20, member 1	BB465699		gb:BB465699 /DB_XREF=gi:16427124 /DB_XREF=BB465699 /CLONE=D230004H07 /FEA=EST /CNT=10 /TID=Mm.16757.3 /TIER=Stack /STK=9 /UG=Mm.16757 /LL=20515 /UG_GENE=Slc20a1 /UG_TITLE=solute carrier family 20, member 1	30.56	213.83	7	3.21	20.12	183.27	*	1438824_at	0.014595	1	1	0.999997	1	1	0.0979098	1
1417446_at	solute carrier family 12, member 4	NM_009195	20498	gb:NM_009195.1 /DB_XREF=gi:6677992 /GEN=Slc12a4 /FEA=FLmRNA /CNT=67 /TID=Mm.4190.1 /TIER=FL+Stack /STK=45 /UG=Mm.4190 /LL=20498 /DEF=Mus musculus solute carrier family 12, member 4 (Slc12a4), mRNA. /PROD=solute carrier family 12, member 4 /FL=gb:NM_009195.1 gb:AF121118.1 gb:AF047339.1	93.3	651.93	6.99	5.62	9.19	558.63	*	1417446_at	7.79653e-05	1	1	0.999997	0.970295	0.968034	0.00373266	0.0421563
1424611_x_at	TruB pseudouridine (psi) synthase homolog 2 (E. coli)	BG064045	227682	gb:BC015285.1 /DB_XREF=gi:15929723 /FEA=FLmRNA /CNT=61 /TID=Mm.35564.1 /TIER=FL+Stack /STK=23 /UG=Mm.35564 /DEF=Mus musculus, Similar to hypothetical protein, clone MGC:18890 IMAGE:4239390, mRNA, complete cds. /PROD=Similar to hypothetical protein /FL=gb:BC015285.1	422.31	2949.77	6.98	5.88	8.57	2527.46	*	1424611_x_at	2.63058e-05	1	1	0.999997	0.694692	0.690324	0.0021893	0.0247257
1458277_at	Chemokine (C-C motif) ligand 25	BB640315	20300	gb:BB640315 /DB_XREF=gi:16475577 /DB_XREF=BB640315 /CLONE=A730050C11 /FEA=EST /CNT=3 /TID=Mm.213058.1 /TIER=ConsEnd /STK=3 /UG=Mm.213058 /UG_TITLE=ESTs	4.58	31.88	6.96	6.27	7.67	27.3		1458277_at	3.02913e-07	0.0136617	0.0136471	0.0136471	0.0135688	0.0135544	0.000277522	0.0031343
1433766_at	RIKEN cDNA C330023M02 gene	BG065438	231713	gb:BG065438 /DB_XREF=gi:12548001 /DB_XREF=H3031B08-3 /CLONE=H3031B08 /FEA=EST /CNT=104 /TID=Mm.26878.1 /TIER=Stack /STK=62 /UG=Mm.26878 /UG_TITLE=ESTs, Weakly similar to YNQA_CAEEL HYPOTHETICAL 105.5 KD PROTEIN R13F6.10 IN CHROMOSOME III (C.elegans)	250.51	1730.56	6.91	6.07	7.84	1480.06	*	1433766_at	1.93658e-06	0.0873418	0.0871094	0.0871094	0.0836362	0.0834233	0.000710619	0.00802565
1421679_a_at	cyclin-dependent kinase inhibitor 1A (P21)	NM_007669	12575	gb:NM_007669.1 /DB_XREF=gi:6671725 /GEN=Cdkn1a /FEA=FLmRNA /CNT=3 /TID=Mm.34446.1 /TIER=FL /STK=2 /UG=Mm.34446 /LL=12575 /DEF=Mus musculus cyclin-dependent kinase inhibitor 1A (P21) (Cdkn1a), mRNA. /PROD=cyclin-dependent kinase inhibitor 1A (P21) /FL=gb:NM_007669.1 gb:U09507.1	21.18	146.18	6.9	3.67	10.15	124.99	*	1421679_a_at	0.0017823	1	1	0.999997	1	1	0.0228362	0.257909
1422090_a_at	6-phosphofructo-2-kinase/fructose-2,6-biphosphatase 2	BC018418	18640	gb:NM_008825.1 /DB_XREF=gi:6679284 /GEN=Pfkfb2 /FEA=FLmRNA /CNT=10 /TID=Mm.4255.1 /TIER=FL /STK=1 /UG=Mm.4255 /LL=18640 /DEF=Mus musculus 6-phosphofructo-2-kinasefructose-2,6-biphosphatase 2 (Pfkfb2), mRNA. /PROD=6-phosphofructo-2-kinasefructose-2,6-biphosphatase 2 /FL=gb:NM_008825.1 gb:BC018418.1	8.85	61.01	6.89	5.14	8.86	52.16		1422090_a_at	6.45595e-05	1	1	0.999997	0.945622	0.942536	0.00339306	0.0383208
1424022_at	RIKEN cDNA 1700012B18 gene	BC022135	71839	gb:BC022135.1 /DB_XREF=gi:18381079 /FEA=FLmRNA /CNT=97 /TID=Mm.34045.1 /TIER=FL+Stack /STK=61 /UG=Mm.34045 /LL=71839 /UG_GENE=1700012B18Rik /DEF=Mus musculus, clone MGC:37844 IMAGE:5099665, mRNA, complete cds. /PROD=Unknown (protein for MGC:37844) /FL=gb:BC022135.1	5052.11	34764.2	6.88	6.03	8.01	29712.1	*	1424022_at	7.69741e-06	0.347161	0.345044	0.345044	0.293309	0.291812	0.00125783	0.0142058
1415911_at	imprinted and ancient	NM_008378	16210	gb:NM_008378.1 /DB_XREF=gi:6680446 /GEN=Impact /FEA=FLmRNA /CNT=233 /TID=Mm.8154.1 /TIER=FL+Stack /STK=171 /UG=Mm.8154 /LL=16210 /DEF=Mus musculus imprinted and ancient (Impact), mRNA. /PROD=imprinted and ancient /FL=gb:NM_008378.1 gb:D87973.1 gb:BC020524.1	284.97	1956.21	6.86	5.15	8.97	1671.25	*	1415911_at	0.000104653	1	1	0.999997	0.991086	0.990017	0.00435418	0.0491757
1455935_at	RIKEN cDNA 2410131K14 gene	BQ175466	76792	gb:BQ175466 /DB_XREF=gi:20350958 /DB_XREF=UI-M-DJ2-bwc-n-14-0-UI.s1 /CLONE=UI-M-DJ2-bwc-n-14-0-UI /FEA=EST /CNT=26 /TID=Mm.103428.2 /TIER=Stack /STK=24 /UG=Mm.103428 /LL=76792 /UG_GENE=2410131K14Rik /UG_TITLE=RIKEN cDNA 2410131K14 gene	31.74	217.28	6.85	3.98	11.45	185.54	*	1455935_at	0.00280442	1	1	0.999997	1	1	0.0308255	0.34814
1425420_s_at	large tumor suppressor 2	AY015061	50523	gb:AY015061.1 /DB_XREF=gi:17220748 /GEN=Lats2 /FEA=FLmRNA /CNT=3 /TID=Mm.213201.1 /TIER=FL /STK=2 /UG=Mm.213201 /DEF=Mus musculus LATS2B (Lats2) mRNA, complete cds, alternatively spliced. /PROD=LATS2B /FL=gb:AY015061.1	5.75	39.22	6.83	5.82	8.04	33.47		1425420_s_at	7.92692e-06	0.357512	0.3553	0.3553	0.300587	0.299038	0.00127683	0.0144204
1435681_s_at	similar to hypothetical protein FLJ10432	AI647511	234374	gb:AI647511 /DB_XREF=gi:4726189 /DB_XREF=uk40e12.x1 /CLONE=IMAGE:1971502 /FEA=EST /CNT=17 /TID=Mm.10022.2 /TIER=Stack /STK=14 /UG=Mm.10022 /LL=26558 /UG_GENE=Homer3-pending /UG_TITLE=homer, neuronal immediate early gene, 3	7.05	48.05	6.82	4.87	8.91	41		1435681_s_at	7.91728e-05	1	1	0.999997	0.97187	0.969684	0.0037746	0.0426299
1432579_at	radial spokehead-like 2	AA544511	66832	gb:AU041986 /DB_XREF=gi:3956221 /DB_XREF=AU041986 /CLONE=J1012B04 /FEA=mRNA /CNT=6 /TID=Mm.159766.1 /TIER=ConsEnd /STK=1 /UG=Mm.159766 /LL=76704 /UG_GENE=1700012G05Rik /UG_TITLE=RIKEN cDNA 1700012G05 gene	11.37	77.37	6.81	3.98	11.12	66		1432579_at	0.0014856	1	1	0.999997	1	1	0.0202057	0.228201
1433966_x_at	asparagine synthetase	AV212753	27053	gb:AV212753 /DB_XREF=gi:6154366 /DB_XREF=AV212753 /CLONE=2410118F17 /FEA=EST /CNT=51 /TID=Mm.2942.2 /TIER=Stack /STK=49 /UG=Mm.2942 /LL=27053 /UG_GENE=Asns /UG_TITLE=asparagine synthetase	9	61.17	6.8	1.8	12.2	52.17		1433966_x_at	0.0196399	1	1	0.999997	1	1	0.121423	1
1448614_at	5'-nucleotidase, cytosolic II	BI202534	76952	gb:BI202534 /DB_XREF=gi:14668506 /DB_XREF=UI-M-CG0p-brh-g-06-0-UI.s1 /CLONE=UI-M-CG0p-brh-g-06-0-UI /FEA=FLmRNA /CNT=167 /TID=Mm.29601.1 /TIER=ConsEnd /STK=1 /UG=Mm.29601 /LL=76952 /UG_GENE=2010002I23Rik /UG_TITLE=RIKEN cDNA 2010002I23 gene /FL=gb:NM_029810.1	5.63	38.32	6.8	4.42	9.23	32.68		1448614_at	0.000138005	1	1	0.999997	0.99802	0.997648	0.00498732	0.0563262
1452629_at	scaffold attachment factor B2	BM239918	224902	gb:BM239918 /DB_XREF=gi:17875188 /DB_XREF=K0542D08-3 /CLONE=K0542D08 /FEA=mRNA /CNT=37 /TID=Mm.214973.1 /TIER=Stack /STK=15 /UG=Mm.214973 /UG_TITLE=Mus musculus, Similar to KIAA0138 gene product, clone IMAGE:5099281, mRNA, partial cds	34.94	237.51	6.8	3.22	11.21	202.58	*	1452629_at	0.00610319	1	1	0.999997	1	1	0.0518967	0.586116
1458527_at	10 days neonate cerebellum cDNA, RIKEN full-length enriched library, clone:B930059J09 product:hypothetical protein, full insert sequence	BB345991		gb:BB345991 /DB_XREF=gi:16405004 /DB_XREF=BB345991 /CLONE=B930059J09 /FEA=EST /CNT=5 /TID=Mm.186511.1 /TIER=ConsEnd /STK=2 /UG=Mm.186511 /UG_TITLE=ESTs	12.18	82.9	6.8	4.66	9.67	70.71		1458527_at	0.000463698	1	1	0.999997	1	1	0.0097903	0.110571
1445499_at	RIKEN cDNA 3110050K21 gene	BI986319	67302	gb:BI986319 /DB_XREF=gi:17957267 /DB_XREF=3164-03 /FEA=EST /CNT=3 /TID=Mm.45578.1 /TIER=ConsEnd /STK=2 /UG=Mm.45578 /UG_TITLE=ESTs, Weakly similar to A55817 cyclin-dependent kinase p130-PITSLRE - mouse (M.musculus)	14.65	99.3	6.78	3.16	14.06	84.65	*	1445499_at	0.00906958	1	1	0.999997	1	1	0.0690841	0.780228
1419122_at	methyltransferase-like 1	NM_010792	17299	gb:NM_010792.1 /DB_XREF=gi:6754681 /GEN=Mettl1 /FEA=FLmRNA /CNT=27 /TID=Mm.41667.1 /TIER=FL+Stack /STK=13 /UG=Mm.41667 /LL=17299 /DEF=Mus musculus methyltransferase-like 1 (S. cerevisiae) (Mettl1), mRNA. /PROD=methyltransferase-like 1 (S. cerevisiae) /FL=gb:NM_010792.1 gb:AB023619.1 gb:BC012649.1	79.77	538.23	6.75	5.45	8.6	458.47	*	1419122_at	9.08495e-05	1	1	0.999997	0.983387	0.981776	0.00401555	0.0453512
1434321_at	RIKEN cDNA 6620401K05 gene	BB038463	235610	gb:BB038463 /DB_XREF=gi:15403759 /DB_XREF=BB038463 /CLONE=5930438A12 /FEA=EST /CNT=43 /TID=Mm.100622.1 /TIER=Stack /STK=35 /UG=Mm.100622 /UG_TITLE=ESTs, Moderately similar to three prime repair exonuclease 1, isoform c; 3 repair exonuclease 1; deoxyribonuclease III, dnaQmutD (E. coli)-like; ATR interacting protein (Homo sapiens) (H.sapiens)	12.68	85.46	6.74	4.52	11.11	72.78		1434321_at	0.00164787	1	1	0.999997	1	1	0.0216615	0.244642
1436733_at	RIKEN cDNA E130309F12 gene	BB523550	272031	gb:BQ175558 /DB_XREF=gi:20351050 /DB_XREF=UI-M-DJ2-bvx-c-08-0-UI.s1 /CLONE=UI-M-DJ2-bvx-c-08-0-UI /FEA=EST /CNT=114 /TID=Mm.40013.1 /TIER=Stack /STK=81 /UG=Mm.40013 /UG_TITLE=ESTs, Weakly similar to T06D8.3.p (Caenorhabditis elegans) (C.elegans)	6.44	43.45	6.74	4.55	9.29	37.01		1436733_at	0.000172617	1	1	0.999997	0.999584	0.999471	0.00556086	0.0628037
1424686_at	RIKEN cDNA 2700008B19 gene	BF150550	217026	gb:BC003942.1 /DB_XREF=gi:13278207 /FEA=FLmRNA /CNT=87 /TID=Mm.37505.1 /TIER=FL+Stack /STK=19 /UG=Mm.37505 /DEF=Mus musculus, Similar to hypothetical protein FLJ22087, clone MGC:7349 IMAGE:3487155, mRNA, complete cds. /PROD=Similar to hypothetical protein FLJ22087 /FL=gb:BC003942.1	24.09	162.18	6.73	4.7	11.22	138.1	*	1424686_at	0.0013109	1	1	0.999997	1	1	0.0187991	0.212314
1417256_at	matrix metalloproteinase 13	NM_008607	17386	gb:NM_008607.1 /DB_XREF=gi:6678895 /GEN=Mmp13 /FEA=FLmRNA /CNT=65 /TID=Mm.5022.1 /TIER=FL+Stack /STK=51 /UG=Mm.5022 /LL=17386 /DEF=Mus musculus matrix metalloproteinase 13 (Mmp13), mRNA. /PROD=matrix metalloproteinase 13 /FL=gb:NM_008607.1	7.76	52.15	6.72	1.68	11.83	44.39		1417256_at	0.0239076	1	1	0.999997	1	1	0.140599	1
1434003_a_at	deoxyhypusine synthase	AV033768	330817	gb:AV033768 /DB_XREF=gi:16356603 /DB_XREF=AV033768 /CLONE=1500041N16 /FEA=EST /CNT=69 /TID=Mm.193086.2 /TIER=Stack /STK=47 /UG=Mm.193086 /UG_TITLE=Mus musculus, Similar to RIKEN cDNA 1500041N16 gene, clone MGC:12066 IMAGE:3708188, mRNA, complete cds	154.54	1034.86	6.7	4.63	9.29	880.33	*	1434003_a_at	0.000274207	1	1	0.999997	0.999996	0.999993	0.00712836	0.0805069
1425608_at	dual specificity phosphatase 3 (vaccinia virus phosphatase VH1-related)	BC016269	72349	gb:BC016269.1 /DB_XREF=gi:16740805 /FEA=FLmRNA /CNT=24 /TID=Mm.196295.1 /TIER=FL /STK=1 /UG=Mm.196295 /LL=72349 /UG_GENE=2210015O03Rik /DEF=Mus musculus, RIKEN cDNA 2210015O03 gene, clone MGC:28975 IMAGE:4489142, mRNA, complete cds. /PROD=RIKEN cDNA 2210015O03 gene /FL=gb:AF280809.1 gb:BC016269.1	60.22	402.43	6.68	3.67	11.33	342.21	*	1425608_at	0.00285812	1	1	0.999997	1	1	0.0311438	0.351734
1424457_at	amyloid beta (A4) precursor protein-binding, family B, member 3	BC024809	225372	gb:BC024809.1 /DB_XREF=gi:19354534 /FEA=FLmRNA /CNT=46 /TID=Mm.89673.1 /TIER=FL+Stack /STK=31 /UG=Mm.89673 /DEF=Mus musculus, Similar to amyloid beta (A4) precursor protein-binding, family B, member 3, clone MGC:38710 IMAGE:5357681, mRNA, complete cds. /PROD=Similar to amyloid beta (A4) precursorprotein-binding, family B, member 3 /FL=gb:BC024809.1	26.64	177.42	6.66	4.76	9.82	150.78	*	1424457_at	0.000483024	1	1	0.999997	1	1	0.00999306	0.112861
1427461_at	cDNA sequence BC005561	BI102160	243171	gb:BI102160 /DB_XREF=gi:14553053 /DB_XREF=602887930F1 /CLONE=IMAGE:5043223 /FEA=mRNA /CNT=22 /TID=Mm.35017.1 /TIER=ConsEnd /STK=0 /UG=Mm.35017 /UG_TITLE=Mus musculus, clone IMAGE:3157144, mRNA	6.24	41.55	6.66	2.53	10.91	35.31		1427461_at	0.0119848	1	1	0.999997	1	1	0.0847882	0.957588
1452668_x_at	RAB2B, member RAS oncogene family	AK005230	76338	gb:AK005230.1 /DB_XREF=gi:12837641 /FEA=mRNA /CNT=126 /TID=Mm.32870.1 /TIER=Stack /STK=108 /UG=Mm.32870 /LL=76338 /UG_GENE=1500012D09Rik /UG_TITLE=RIKEN cDNA 1500012D09 gene /DEF=Mus musculus adult male cerebellum cDNA, RIKEN full-length enriched library, clone:1500012D09:similar to RAS-RELATED PROTEIN RAB-2, full insert sequence.	6.72	44.77	6.66	4.3	9.37	38.05		1452668_x_at	0.00040984	1	1	0.999997	1	1	0.00914153	0.103243
1422900_at	meningioma expressed antigen 5 (hyaluronidase)	NM_023799	76055	gb:NM_023799.1 /DB_XREF=gi:15011883 /GEN=Mgea5 /FEA=FLmRNA /CNT=82 /TID=Mm.202734.1 /TIER=FL+Stack /STK=8 /UG=Mm.202734 /LL=76055 /DEF=Mus musculus meningioma expressed antigen 5 (hyaluronidase) (Mgea5), mRNA. /PROD=meningioma expressed antigen 5 (hyaluronidase) /FL=gb:AF132214.1 gb:NM_023799.1	412.1	2741.31	6.65	5.55	7.76	2329.21	*	1422900_at	3.21595e-06	0.145042	0.144483	0.144483	0.135015	0.13453	0.000818611	0.0092453
1428171_at	PRP39 pre-mRNA processing factor 39 homolog (yeast)	BB460975	328110	gb:BB765556 /DB_XREF=gi:16208837 /DB_XREF=BB765556 /CLONE=G370052L19 /FEA=mRNA /CNT=182 /TID=Mm.28480.2 /TIER=Stack /STK=83 /UG=Mm.28480 /LL=30795 /UG_GENE=Fkbp3 /UG_TITLE=FK506 binding protein 3 (25kD)	320.16	2129.27	6.65	4.98	8.92	1809.1	*	1428171_at	0.000203414	1	1	0.999997	0.999896	0.999859	0.0060647	0.068494
1428319_at	PDZ and LIM domain 7	AK010339	67399	gb:AK010339.1 /DB_XREF=gi:12845708 /FEA=mRNA /CNT=95 /TID=Mm.29869.1 /TIER=Stack /STK=54 /UG=Mm.29869 /LL=71959 /UG_GENE=2410002J21Rik /UG_TITLE=RIKEN cDNA 2410002J21 gene /DEF=Mus musculus ES cells cDNA, RIKEN full-length enriched library, clone:2410002J21:homolog to LIM-DOMAIN PROTEIN LMP-1, full insert sequence.	34.12	226.57	6.64	4.1	9.22	192.45	*	1428319_at	0.000472738	1	1	0.999997	1	1	0.00986789	0.111447
1441891_x_at	ELOVL family member 7, elongation of long chain fatty acids (yeast)	BB338945	74559	gb:BB338945 /DB_XREF=gi:9047708 /DB_XREF=BB338945 /CLONE=B930015J15 /FEA=EST /CNT=4 /TID=Mm.180210.1 /TIER=ConsEnd /STK=4 /UG=Mm.180210 /UG_TITLE=ESTs	24.19	159.82	6.61	4.78	8.92	135.63	*	1441891_x_at	0.000163515	1	1	0.999997	0.999373	0.999218	0.00542256	0.0612418
1416602_a_at	RAD52 homolog (S. cerevisiae)	NM_011236	19365	gb:NM_011236.1 /DB_XREF=gi:6755279 /GEN=Rad52 /FEA=FLmRNA /CNT=90 /TID=Mm.149.1 /TIER=FL+Stack /STK=79 /UG=Mm.149 /LL=19365 /DEF=Mus musculus RAD52 homolog, (S. cerevisiae) (Rad52), mRNA. /PROD=RAD52 homolog, (S. cerevisiae) /FL=gb:U12135.1 gb:NM_011236.1 gb:U06837.1	52.87	349.15	6.6	5.09	8.52	296.28	*	1416602_a_at	9.40007e-05	1	1	0.999997	0.985588	0.984113	0.00408432	0.0461279
1451408_at	TruB pseudouridine (psi) synthase homolog 2 (E. coli)	BG064045	227682	gb:BG064045 /DB_XREF=gi:12546608 /DB_XREF=H3014H06-3 /CLONE=H3014H06 /FEA=FLmRNA /CNT=61 /TID=Mm.35564.1 /TIER=Stack /STK=17 /UG=Mm.35564 /UG_TITLE=Mus musculus, Similar to hypothetical protein, clone MGC:18890 IMAGE:4239390, mRNA, complete cds /FL=gb:BC015285.1	53.62	354.08	6.6	5.31	8.23	300.46	*	1451408_at	3.37501e-05	1	1	0.999997	0.781766	0.777174	0.00245915	0.0277734
1455552_at	small nuclear RNA activating complex, polypeptide 4	AV295767	227644	gb:AV295767 /DB_XREF=gi:16392744 /DB_XREF=AV295767 /CLONE=5730436L13 /FEA=EST /CNT=19 /TID=Mm.74646.1 /TIER=Stack /STK=11 /UG=Mm.74646 /UG_TITLE=ESTs, Weakly similar to SNAP190 (H.sapiens)	21.48	141.8	6.6	5.11	9.05	120.32	*	1455552_at	0.000180299	1	1	0.999997	0.999706	0.99962	0.00568096	0.0641601
1434317_s_at	testis expressed gene 10	BG075406	269536	gb:BG075406 /DB_XREF=gi:12557975 /DB_XREF=H3146G11-3 /CLONE=H3146G11 /FEA=EST /CNT=50 /TID=Mm.195894.2 /TIER=Stack /STK=35 /UG=Mm.195894 /UG_TITLE=Mus musculus, clone MGC:11792 IMAGE:3595167, mRNA, complete cds	112.56	741.19	6.59	5.46	8.25	628.63	*	1434317_s_at	3.92368e-05	1	1	0.999997	0.829608	0.825103	0.00265294	0.029962
1453040_at	RIKEN cDNA 2810402A17 gene	AK013345	67062	gb:AK013345.1 /DB_XREF=gi:12850649 /FEA=mRNA /CNT=25 /TID=Mm.74765.1 /TIER=Stack /STK=11 /UG=Mm.74765 /LL=67062 /UG_GENE=2810402A17Rik /UG_TITLE=RIKEN cDNA 2810402A17 gene /DEF=Mus musculus 10, 11 days embryo whole body cDNA, RIKEN full-length enriched library, clone:2810454J05:unclassifiable transcript, full insert sequence.	16.91	111.54	6.59	4.57	9.12	94.63	*	1453040_at	0.000253204	1	1	0.999997	0.999989	0.999983	0.0068276	0.0771102
1451635_at	hypothetical protein D630002G06 /// RIKEN cDNA C730048C13 gene	AB056443	236293 /// 319800	gb:AB056443.1 /DB_XREF=gi:19032278 /GEN=mOAT6-S /FEA=FLmRNA /CNT=8 /TID=Mm.187584.2 /TIER=FL /STK=4 /UG=Mm.187584 /LL=171405 /DEF=Mus musculus mOAT6-S mRNA for organic anion transporter 6-S, complete cds. /PROD=organic anion transporter 6-S /FL=gb:AB056443.1	757.77	4974.12	6.56	3.82	10.55	4216.35	*	1451635_at	0.00125527	1	1	0.999997	1	1	0.0182803	0.206455
1422907_at	guanine nucleotide binding protein, alpha transducing 2	NM_008141	14686	gb:NM_008141.1 /DB_XREF=gi:6680042 /GEN=Gnat2 /FEA=FLmRNA /CNT=25 /TID=Mm.4805.1 /TIER=FL+Stack /STK=8 /UG=Mm.4805 /LL=14686 /DEF=Mus musculus guanine nucleotide binding protein, alpha transducing 2 (Gnat2), mRNA. /PROD=guanine nucleotide binding protein, alphatransducing 2 /FL=gb:NM_008141.1 gb:BC016272.1 gb:L10666.1	39.27	257.18	6.55	4.57	8.54	217.9	*	1422907_at	0.000126485	1	1	0.999997	0.996671	0.996124	0.00474594	0.0536001
1428228_at	phosphoglucomutase 3	AK013402	109785	gb:AK013402.1 /DB_XREF=gi:12850738 /FEA=mRNA /CNT=105 /TID=Mm.20245.1 /TIER=Stack /STK=69 /UG=Mm.20245 /LL=72783 /UG_GENE=2810473H05Rik /UG_TITLE=RIKEN cDNA 2810473H05 gene /DEF=Mus musculus 10, 11 days embryo whole body cDNA, RIKEN full-length enriched library, clone:2810473H05:homolog to PHOSPHOACETYLGLUCOSAMINE MUTASE (EC 5.4.2.3) (PAGM) (ACETYLGLUCOSAMINE PHOSPHOMUTASE) (N-ACETYLGLUCOSAMINE-P…	694.02	4540.63	6.54	4.74	8.81	3846.62	*	1428228_at	0.000173745	1	1	0.999997	0.999605	0.999496	0.00557152	0.0629241
1425468_at	proteolipid protein (myelin) 1	BB768495	18823	gb:M15442.1 /DB_XREF=gi:200410 /FEA=FLmRNA /CNT=272 /TID=Mm.1268.1 /TIER=FL+Stack /STK=10 /UG=Mm.1268 /LL=18823 /UG_GENE=Plp /DEF=Mouse myelin proteolipid protein mRNA, complete cds. /PROD=myelin proteolipid protein /FL=gb:M14674.1 gb:M15442.1 gb:BC027010.1	16.92	110.54	6.53	4.62	8.81	93.62	*	1425468_at	0.000143818	1	1	0.999997	0.998477	0.998171	0.00509819	0.0575784
1430986_at	phenylalanine-tRNA synthetase-like, beta subunit	AK012154	23874	gb:AK012154.1 /DB_XREF=gi:12848722 /GEN=Farsl /FEA=mRNA /CNT=30 /TID=Mm.28922.2 /TIER=ConsEnd /STK=0 /UG=Mm.28922 /LL=23874 /UG_TITLE=phenylalanine-tRNA synthetase-like /DEF=Mus musculus 10 days embryo whole body cDNA, RIKEN full-length enriched library, clone:2610524N17:phenylalanine-tRNA synthetase-like, full insert sequence.	5.75	37.54	6.53	4.29	8.88	31.8		1430986_at	0.000239469	1	1	0.999997	0.99998	0.99997	0.00662189	0.0747869
1436506_a_at	RIKEN cDNA 1110008H02 gene	AW988981	73824	gb:AW988981 /DB_XREF=gi:8184262 /DB_XREF=uf22c01.y1 /CLONE=IMAGE:1512096 /FEA=EST /CNT=35 /TID=Mm.28311.1 /TIER=Stack /STK=8 /UG=Mm.28311 /UG_TITLE=ESTs	3643.62	23631.3	6.49	5.44	7.56	19987.7	*	1436506_a_at	3.37772e-06	0.152339	0.15172	0.15172	0.141303	0.140772	0.000823509	0.00930062
1439098_at	RIKEN cDNA E230013L22 gene	BB549061	102132	gb:BB549061 /DB_XREF=gi:16447764 /DB_XREF=BB549061 /CLONE=E230013L22 /FEA=EST /CNT=12 /TID=Mm.37632.1 /TIER=Stack /STK=8 /UG=Mm.37632 /LL=102132 /UG_GENE=AI645545 /UG_TITLE=expressed sequence AI645545	8.41	54.55	6.49	3.38	9.61	46.14		1439098_at	0.00232305	1	1	0.999997	1	1	0.0271852	0.307027
1428115_a_at	RAB2B, member RAS oncogene family	AK005230	76338	gb:AK005230.1 /DB_XREF=gi:12837641 /FEA=mRNA /CNT=126 /TID=Mm.32870.1 /TIER=Stack /STK=108 /UG=Mm.32870 /LL=76338 /UG_GENE=1500012D09Rik /UG_TITLE=RIKEN cDNA 1500012D09 gene /DEF=Mus musculus adult male cerebellum cDNA, RIKEN full-length enriched library, clone:1500012D09:similar to RAS-RELATED PROTEIN RAB-2, full insert sequence.	6.57	42.61	6.48	3.54	9.48	36.04		1428115_a_at	0.00108	1	1	0.999997	1	1	0.0165003	0.186353
1460448_s_at	tetratricopeptide repeat domain 14	BM238672	67120	gb:BM238672 /DB_XREF=gi:17873942 /DB_XREF=K0521E04-3 /CLONE=K0521E04 /FEA=mRNA /CNT=100 /TID=Mm.87673.1 /TIER=Stack /STK=25 /UG=Mm.87673 /LL=70953 /UG_GENE=4931403I22Rik /UG_TITLE=RIKEN cDNA 4931403I22 gene	35.15	227.49	6.47	4.21	12.33	192.34	*	1460448_s_at	0.00371007	1	1	0.999997	1	1	0.0370933	0.418928
1428172_at	PRP39 pre-mRNA processing factor 39 homolog (yeast)	BB460975	328110	gb:AK017379.1 /DB_XREF=gi:12856590 /FEA=mRNA /CNT=182 /TID=Mm.28480.2 /TIER=Stack /STK=33 /UG=Mm.28480 /LL=30795 /UG_GENE=Fkbp3 /UG_TITLE=FK506 binding protein 3 (25kD) /DEF=Mus musculus 6 days neonate head cDNA, RIKEN full-length enriched library, clone:5430432L17:FK506 binding protein 3 (25kD), full insert sequence.	391.35	2514.9	6.43	5.21	8.38	2123.55	*	1428172_at	0.000142591	1	1	0.999997	0.99839	0.998072	0.00508523	0.057432
1423248_at	natural killer tumor recognition sequence	BB317504	18087	gb:BI079648 /DB_XREF=gi:14497978 /DB_XREF=602876476F1 /CLONE=IMAGE:5008171 /FEA=FLmRNA /CNT=149 /TID=Mm.23964.1 /TIER=Stack /STK=23 /UG=Mm.23964 /LL=18087 /UG_GENE=Nktr /UG_TITLE=natural killer tumor recognition sequence /FL=gb:NM_010918.1 gb:L04289.2	189.15	1211.96	6.41	4.99	8.83	1022.81	*	1423248_at	0.000424663	1	1	0.999997	1	1	0.00933368	0.105414
1442305_at	GTP binding protein 2	AI849247	56055	gb:AI849247 /DB_XREF=gi:5493153 /DB_XREF=UI-M-AJ1-agz-e-04-0-UI.s1 /CLONE=UI-M-AJ1-agz-e-04-0-UI /FEA=EST /CNT=5 /TID=Mm.24111.1 /TIER=ConsEnd /STK=3 /UG=Mm.24111 /UG_TITLE=ESTs	41.83	267.58	6.4	4.46	10.83	225.75	*	1442305_at	0.00246705	1	1	0.999997	1	1	0.0283193	0.319835
1423633_at	RIKEN cDNA 6530403A03 gene	BB703486	67797	gb:BB703486 /DB_XREF=gi:16052321 /DB_XREF=BB703486 /CLONE=7420452J21 /FEA=FLmRNA /CNT=20 /TID=Mm.46620.1 /TIER=Stack /STK=8 /UG=Mm.46620 /LL=67797 /UG_GENE=6530403A03Rik /UG_TITLE=RIKEN cDNA 6530403A03 gene /FL=gb:NM_026382.1	370.62	2366.48	6.39	5.45	7.65	1995.86	*	1423633_at	1.8468e-05	0.832924	0.824669	0.824669	0.565227	0.561623	0.00185379	0.0209365
1422653_at	RIKEN cDNA C030018L16 gene	NM_023873	68121	gb:NM_023873.1 /DB_XREF=gi:13443009 /GEN=C030018L16Rik /FEA=FLmRNA /CNT=37 /TID=Mm.18879.1 /TIER=FL+Stack /STK=21 /UG=Mm.18879 /LL=68121 /DEF=Mus musculus RIKEN cDNA C030018L16 gene (C030018L16Rik), mRNA. /PROD=RIKEN cDNA C030018L16 /FL=gb:NM_023873.1	61.77	393.73	6.37	5.16	8.15	331.96	*	1422653_at	8.04721e-05	1	1	0.999997	0.973471	0.971347	0.00378593	0.0427579
1432367_a_at	ubiquitin fusion degradation 1 like	AK012543	22230	gb:AK012543.1 /DB_XREF=gi:12849352 /GEN=Ufd1l /FEA=mRNA /CNT=1 /TID=Mm.1830.2 /TIER=ConsEnd /STK=0 /UG=Mm.1830 /LL=22230 /UG_TITLE=ubiquitin fusion degradation 1 like /DEF=Mus musculus 11 days embryo whole body cDNA, RIKEN full-length enriched library, clone:2700080O10:ubiquitin fusion degradation 1 like, full insert sequence.	1152.83	7331.76	6.36	5.86	6.86	6178.93	*	1432367_a_at	9.93084e-08	0.00447891	0.00447632	0.00447632	0.00446889	0.00446632	0.000160284	0.00181023
1434241_at	RIKEN cDNA D330013L20 gene	BG065204	210544	gb:BG065204 /DB_XREF=gi:12547767 /DB_XREF=H3028D12-3 /CLONE=H3028D12 /FEA=EST /CNT=41 /TID=Mm.31972.1 /TIER=Stack /STK=38 /UG=Mm.31972 /UG_TITLE=ESTs, Weakly similar to T24399 hypothetical protein T03F6.5 - Caenorhabditis elegans (C.elegans)	118.67	753.47	6.35	5	8.08	634.8	*	1434241_at	5.21868e-05	1	1	0.999997	0.904987	0.901142	0.00309287	0.0349306
1432012_a_at	NOL1/NOP2/Sun domain family 6	AK016629	74455	gb:AK016629.1 /DB_XREF=gi:12855469 /FEA=mRNA /CNT=1 /TID=Mm.195859.2 /TIER=ConsEnd /STK=0 /UG=Mm.195859 /LL=74455 /UG_GENE=4933414E04Rik /UG_TITLE=RIKEN cDNA 4933414E04 gene /DEF=Mus musculus adult male testis cDNA, RIKEN full-length enriched library, clone:4933403D21:NOL1NOP2sun family containing protein, full insert sequence.	7.73	48.86	6.32	5.16	7.51	41.14		1432012_a_at	9.39214e-06	0.423595	0.42073	0.42073	0.345312	0.343434	0.0013843	0.0156341
1436347_a_at	RIKEN cDNA 5530601H04 gene	BB501229	71445	gb:BB501229 /DB_XREF=gi:16442390 /DB_XREF=BB501229 /CLONE=D630033M22 /FEA=EST /CNT=17 /TID=Mm.44816.2 /TIER=Stack /STK=9 /UG=Mm.44816 /LL=71445 /UG_GENE=5530601H04Rik /UG_TITLE=RIKEN cDNA 5530601H04 gene	40.59	256.15	6.31	4.92	7.94	215.56	*	1436347_a_at	4.79838e-05	1	1	0.999997	0.885155	0.881055	0.00295489	0.0333722
1458404_at	NADH dehydrogenase (ubiquinone) 1 beta subcomplex 8	AI604670	67264	gb:AI604670 /DB_XREF=gi:4613837 /DB_XREF=vm46e04.y1 /CLONE=IMAGE:1001310 /FEA=EST /CNT=9 /TID=Mm.37628.1 /TIER=ConsEnd /STK=2 /UG=Mm.37628 /LL=107267 /UG_GENE=AI987932 /UG_TITLE=expressed sequence AI987932	105.44	665.31	6.31	5.09	7.6	559.88	*	1458404_at	1.29591e-05	0.58447	0.579649	0.579649	0.442601	0.439907	0.00156694	0.0176969
1451471_at	RIKEN cDNA 3230401I01 gene	AK014324	67417	gb:BC025907.1 /DB_XREF=gi:19483970 /FEA=FLmRNA /CNT=50 /TID=Mm.45171.1 /TIER=FL+Stack /STK=16 /UG=Mm.45171 /LL=67417 /UG_GENE=3230401I01Rik /DEF=Mus musculus, RIKEN cDNA 3230401I01 gene, clone MGC:32511 IMAGE:5064949, mRNA, complete cds. /PROD=RIKEN cDNA 3230401I01 gene /FL=gb:BC025907.1	35.84	225.67	6.3	3.95	14.64	189.83	*	1451471_at	0.00391469	1	1	0.999997	1	1	0.038476	0.434543
1453169_a_at	general transcription factor II H, polypeptide 1	BE688673	14884	gb:BE688673 /DB_XREF=gi:10076297 /DB_XREF=uw48d07.x1 /CLONE=IMAGE:3465229 /FEA=mRNA /CNT=116 /TID=Mm.22700.2 /TIER=Stack /STK=17 /UG=Mm.22700 /LL=14884 /UG_GENE=Gtf2h1 /UG_TITLE=general transcription factor II H, polypeptide 1 (62kD subunit)	593.2	3738.81	6.3	5.45	7.22	3145.61	*	1453169_a_at	2.9964e-06	0.135141	0.134649	0.134649	0.126407	0.125978	0.000818611	0.0092453
1428120_at	F-box and WD-40 domain protein 9	AK003747	68628	gb:AK003747.1 /DB_XREF=gi:12834605 /FEA=mRNA /CNT=139 /TID=Mm.18187.1 /TIER=Stack /STK=104 /UG=Mm.18187 /LL=68628 /UG_GENE=1110017H11Rik /UG_TITLE=RIKEN cDNA 1110017H11 gene /DEF=Mus musculus 18 days embryo whole body cDNA, RIKEN full-length enriched library, clone:1110017H11:hypothetical protein, full insert sequence.	324.2	2035.05	6.28	5.31	7.26	1710.84	*	1428120_at	3.09032e-06	0.139376	0.138857	0.138857	0.1301	0.129648	0.000818611	0.0092453
1441887_x_at	SH3-binding domain glutamic acid-rich protein like	BB548587	56726	gb:BB548587 /DB_XREF=gi:9620015 /DB_XREF=BB548587 /CLONE=E230011A09 /FEA=EST /CNT=4 /TID=Mm.131320.1 /TIER=ConsEnd /STK=4 /UG=Mm.131320 /UG_TITLE=ESTs	82.44	516.58	6.27	4.84	8.38	434.14	*	1441887_x_at	0.000282727	1	1	0.999997	0.999997	0.999995	0.00726777	0.0820813
1419959_s_at	RIKEN cDNA C330003B14 gene	AU019881	105594	gb:AU019881 /DB_XREF=gi:3375465 /DB_XREF=AU019881 /CLONE=J0523H03 /FEA=EST /CNT=1 /TID=Mm.201533.1 /TIER=ConsEnd /STK=1 /UG=Mm.201533 /LL=105594 /UG_GENE=AU019881 /UG_TITLE=expressed sequence AU019881	53.47	334.57	6.26	4.47	9.45	281.1	*	1419959_s_at	0.000748174	1	1	0.999997	1	1	0.0131656	0.148691
1428674_at	RIKEN cDNA 1110021E09 gene	AK003895	66921	gb:AK007374.1 /DB_XREF=gi:12840881 /FEA=mRNA /CNT=130 /TID=Mm.41023.1 /TIER=Stack /STK=14 /UG=Mm.41023 /LL=66921 /UG_GENE=1110021E09Rik /UG_TITLE=RIKEN cDNA 1110021E09 gene /DEF=Mus musculus 10 day old male pancreas cDNA, RIKEN full-length enriched library, clone:1810008H07:homolog to CDNA FLJ10330 FIS, CLONE NT2RM2000624, WEAKLY SIMILAR TO SPLICING FACTOR, ARGININESERINE-RICH 4, full insert sequ…	539.19	3362.15	6.24	5.82	6.72	2822.96	*	1428674_at	2.94419e-07	0.0132786	0.0132653	0.0132653	0.0131908	0.0131777	0.000277522	0.0031343
1434496_at	polo-like kinase 3 (Drosophila)	BM947855	12795	gb:BM947855 /DB_XREF=gi:19431445 /DB_XREF=UI-M-EG0p-bvc-d-19-0-UI.r1 /CLONE=IMAGE:5690082 /FEA=EST /CNT=34 /TID=Mm.69521.1 /TIER=Stack /STK=31 /UG=Mm.69521 /UG_TITLE=ESTs, Highly similar to A57286 probable serinethreonine protein kinase (M.musculus)	21.53	134.24	6.24	0	16.69	112.72	*	1434496_at	0.0719803	1	1	0.999997	1	1	0.309466	1
1435541_at	betacellulin, epidermal growth factor family member	AV231340	12223	gb:AV231340 /DB_XREF=gi:15404981 /DB_XREF=AV231340 /CLONE=4632406E22 /FEA=EST /CNT=29 /TID=Mm.2024.2 /TIER=Stack /STK=15 /UG=Mm.2024 /LL=12223 /UG_GENE=Btc /UG_TITLE=betacellulin, epidermal growth factor family member	36.91	229.78	6.23	3.22	9.9	192.88	*	1435541_at	0.00163224	1	1	0.999997	1	1	0.0215479	0.24336
1431752_a_at	RIKEN cDNA 2900073H19 gene	AK012124	68205	gb:AK012124.1 /DB_XREF=gi:12848675 /FEA=mRNA /CNT=2 /TID=Mm.20273.2 /TIER=ConsEnd /STK=0 /UG=Mm.20273 /LL=68205 /UG_GENE=2900073H19Rik /UG_TITLE=RIKEN cDNA 2900073H19 gene /DEF=Mus musculus 10 days embryo whole body cDNA, RIKEN full-length enriched library, clone:2610511L05:related to PUTATIVE UBIQUITIN-RELATED PROTEIN, BY SIMILARITY TO YEAST URM1, full insert sequence.	88.61	550.85	6.22	5.58	6.97	462.25	*	1431752_a_at	2.17642e-06	0.0981586	0.0978713	0.0978713	0.093495	0.0932345	0.000726308	0.00820284
1453283_at	phosphoglucomutase 1	AI549850	66681	gb:AI549850 /DB_XREF=gi:4482213 /DB_XREF=vw93f12.x1 /CLONE=IMAGE:1262543 /FEA=mRNA /CNT=90 /TID=Mm.2325.1 /TIER=Stack /STK=8 /UG=Mm.2325 /LL=66681 /UG_GENE=3230402E02Rik /UG_TITLE=RIKEN cDNA 3230402E02 gene	97.29	604.02	6.21	5.28	7.15	506.73	*	1453283_at	2.20169e-06	0.0992985	0.0990012	0.0990012	0.0945277	0.0942585	0.000726308	0.00820284
1428780_at	RIKEN cDNA 1300017K07 gene	AK005036	71776	gb:AK005036.1 /DB_XREF=gi:12836678 /FEA=mRNA /CNT=26 /TID=Mm.3200.1 /TIER=Stack /STK=22 /UG=Mm.3200 /LL=71776 /UG_GENE=1300017K07Rik /UG_TITLE=RIKEN cDNA 1300017K07 gene /DEF=Mus musculus adult male liver cDNA, RIKEN full-length enriched library, clone:1300017K07:related to L-ALLO-THREONINE ALDOLASE, PUTATIVE, full insert sequence.	15.53	96.38	6.2	4.54	9.68	80.85	*	1428780_at	0.000928329	1	1	0.999997	1	1	0.0149637	0.168999
1434094_at	RIKEN cDNA 6330530A05 gene	AV332097	230678	gb:AV332097 /DB_XREF=gi:16396198 /DB_XREF=AV332097 /CLONE=6330530A05 /FEA=EST /CNT=56 /TID=Mm.23639.1 /TIER=Stack /STK=43 /UG=Mm.23639 /LL=100375 /UG_GENE=AV223516 /UG_TITLE=expressed sequence AV223516	34.55	214.06	6.2	4.92	7.75	179.5	*	1434094_at	4.26783e-05	1	1	0.999997	0.854106	0.849733	0.00277754	0.0313692
1429662_at	spermatogenesis associated 1	AK015003	70951	gb:AK015003.1 /DB_XREF=gi:12853168 /FEA=mRNA /CNT=16 /TID=Mm.56002.1 /TIER=Stack /STK=11 /UG=Mm.56002 /LL=70951 /UG_GENE=4921536I21Rik /UG_TITLE=RIKEN cDNA 4921536I21 gene /DEF=Mus musculus adult male testis cDNA, RIKEN full-length enriched library, clone:4921536I21:hypothetical protein, full insert sequence.	6.08	37.43	6.16	3.36	9.01	31.36		1429662_at	0.000474762	1	1	0.999997	1	1	0.00988561	0.111647
1429215_at	RIKEN cDNA 2310058N22 gene	BQ175646	71921	gb:BQ175646 /DB_XREF=gi:20351138 /DB_XREF=UI-M-DJ2-bwe-c-10-0-UI.s1 /CLONE=UI-M-DJ2-bwe-c-10-0-UI /FEA=mRNA /CNT=20 /TID=Mm.42614.1 /TIER=Stack /STK=9 /UG=Mm.42614 /LL=71921 /UG_GENE=2310058N22Rik /UG_TITLE=RIKEN cDNA 2310058N22 gene	20.17	123.97	6.15	4.48	9.08	103.81	*	1429215_at	0.00109792	1	1	0.999997	1	1	0.016695	0.188551
1429057_at	NMDA receptor regulated 1-like	AK007755	66897	gb:AK007755.1 /DB_XREF=gi:12841504 /FEA=mRNA /CNT=41 /TID=Mm.24425.1 /TIER=Stack /STK=8 /UG=Mm.24425 /LL=66897 /UG_GENE=1300019C06Rik /UG_TITLE=RIKEN cDNA 1300019C06 gene /DEF=Mus musculus 10 day old male pancreas cDNA, RIKEN full-length enriched library, clone:1810043G24:related to PUTATIVE N-TERMINAL ACETYLTRANSFERASE, full insert sequence.	514.74	3161.86	6.14	4.69	7.83	2647.13	*	1429057_at	7.23025e-05	1	1	0.999997	0.961651	0.95904	0.00357556	0.040382
1419994_s_at	DNA segment, Chr 10, ERATO Doi 641, expressed	AU015124	52717	gb:AU015124 /DB_XREF=gi:3369915 /DB_XREF=AU015124 /CLONE=J0708A06 /FEA=EST /CNT=1 /TID=Mm.195418.1 /TIER=ConsEnd /STK=1 /UG=Mm.195418 /LL=52717 /UG_GENE=D10Ertd641e /UG_TITLE=DNA segment, Chr 10, ERATO Doi 641, expressed	877.9	5378.76	6.13	5.7	6.57	4500.86	*	1419994_s_at	1.20166e-07	0.00541959	0.00541599	0.00541599	0.00540493	0.00540135	0.000174826	0.00197446
1449227_at	cholesterol 25-hydroxylase	NM_009890	12642	gb:NM_009890.1 /DB_XREF=gi:6857768 /GEN=Ch25h /FEA=FLmRNA /CNT=31 /TID=Mm.30824.1 /TIER=FL+Stack /STK=18 /UG=Mm.30824 /LL=12642 /DEF=Mus musculus cholesterol 25-hydroxylase (Ch25h), mRNA. /PROD=cholesterol 25-hydroxylase /FL=gb:AF059213.1 gb:NM_009890.1	5.11	31.25	6.12	2.33	10.32	26.14		1449227_at	0.00473414	1	1	0.999997	1	1	0.0437978	0.494647
1419227_at	chaperonin subunit 6b (zeta)	NM_009839	12467	gb:NM_009839.1 /DB_XREF=gi:6753325 /GEN=Cct6b /FEA=FLmRNA /CNT=18 /TID=Mm.4126.1 /TIER=FL+Stack /STK=12 /UG=Mm.4126 /LL=12467 /DEF=Mus musculus chaperonin subunit 6b (zeta) (Cct6b), mRNA. /PROD=chaperonin subunit 6b (zeta) /FL=gb:NM_009839.1	6.43	39.18	6.1	4.22	7.99	32.76		1419227_at	0.000181011	1	1	0.999997	0.999715	0.999631	0.00569301	0.0642962
1451439_at	cDNA sequence BC027231	BC027231	212547	gb:BC027231.1 /DB_XREF=gi:20073144 /FEA=FLmRNA /CNT=32 /TID=Mm.34520.1 /TIER=FL+Stack /STK=20 /UG=Mm.34520 /DEF=Mus musculus, Similar to hypothetical gene supported by AK024325; AL117573, clone MGC:27931 IMAGE:3585175, mRNA, complete cds. /PROD=Similar to hypothetical gene supported byAK024325; AL117573 /FL=gb:BC027231.1	63.18	385.64	6.1	4.15	9.68	322.46	*	1451439_at	0.00147459	1	1	0.999997	1	1	0.0201188	0.227219
1426850_a_at	mitogen activated protein kinase kinase 6	BB261602	26399	gb:BB261602 /DB_XREF=gi:16399997 /DB_XREF=BB261602 /CLONE=A730099F12 /FEA=mRNA /CNT=76 /TID=Mm.14487.2 /TIER=Stack /STK=49 /UG=Mm.14487 /LL=26399 /UG_GENE=Map2k6 /UG_TITLE=mitogen activated protein kinase kinase 6	58.64	356.65	6.08	3.62	8.56	298.01	*	1426850_a_at	0.000327509	1	1	0.999997	1	0.999999	0.00787785	0.0889715
1415855_at	kit ligand	BB815530	17311	gb:NM_013598.1 /DB_XREF=gi:7305266 /GEN=Kitl /FEA=FLmRNA /CNT=339 /TID=Mm.4235.1 /TIER=FL+Stack /STK=42 /UG=Mm.4235 /LL=17311 /DEF=Mus musculus kit ligand (Kitl), mRNA. /PROD=mast cell growth factor /FL=gb:U44725.1 gb:NM_013598.1 gb:BC011322.1 gb:M57647.1	78.66	475.78	6.05	3.87	10.72	397.12	*	1415855_at	0.00188528	1	1	0.999997	1	1	0.023697	0.267631
1450816_at	polymerase (DNA directed), gamma 2, accessory subunit	NM_015810	50776	gb:NM_015810.1 /DB_XREF=gi:7657466 /GEN=Polg2 /FEA=FLmRNA /CNT=18 /TID=Mm.859.1 /TIER=FL /STK=0 /UG=Mm.859 /LL=50776 /DEF=Mus musculus polymerase, gamma 2 (Polg2), mRNA. /PROD=mitochondrial polymerase gamma 2 /FL=gb:NM_015810.1 gb:AF177202.1	529.1	3199.78	6.05	4.84	7.62	2670.68	*	1450816_at	5.54292e-05	1	1	0.999997	0.917914	0.914272	0.00318866	0.0360124
1452475_at	proprotein convertase subtilisin/kexin type 5	D17583	18552	gb:D17583.1 /DB_XREF=gi:407344 /GEN=PC6B /FEA=mRNA /CNT=6 /TID=Mm.3401.2 /TIER=ConsEnd /STK=0 /UG=Mm.3401 /LL=18552 /DEF=Mouse mRNA for PC6B, partial sequence. /PROD=PC6B	37.67	228	6.05	4.2	8.79	190.33	*	1452475_at	0.000701182	1	1	0.999997	1	1	0.0126953	0.143379
1445617_at	Transcribed locus	BM207422		gb:BM207422 /DB_XREF=gi:17763245 /DB_XREF=C0612E08-3 /CLONE=C0612E08 /FEA=EST /CNT=3 /TID=Mm.2354.1 /TIER=ConsEnd /STK=2 /UG=Mm.2354 /UG_TITLE=ESTs	13.18	79.64	6.04	4.4	7.99	66.46		1445617_at	0.000189564	1	1	0.999997	0.999807	0.999745	0.00585642	0.0661417
1455035_s_at	nucleolar protein 5A	BM249243	67134	gb:BM249243 /DB_XREF=gi:17884513 /DB_XREF=K0830D10-3 /CLONE=K0830D10 /FEA=EST /CNT=30 /TID=Mm.29363.2 /TIER=Stack /STK=28 /UG=Mm.29363 /LL=67134 /UG_GENE=2310044F10Rik /UG_TITLE=RIKEN cDNA 2310044F10 gene	554.11	3325.83	6	4.8	7.58	2771.72	*	1455035_s_at	6.52865e-05	1	1	0.999997	0.947376	0.944326	0.00340797	0.0384892
1433898_at	Solute carrier family 25, member 30	AV000840	67554	gb:AV000840 /DB_XREF=gi:16356002 /DB_XREF=AV000840 /CLONE=0610009N05 /FEA=EST /CNT=69 /TID=Mm.46067.1 /TIER=Stack /STK=53 /UG=Mm.46067 /LL=105633 /UG_GENE=AV025504 /UG_TITLE=expressed sequence AV025504	1222.24	7316.72	5.99	3.72	11.06	6094.48	*	1433898_at	0.00192538	1	1	0.999997	1	1	0.0240279	0.271368
1424097_at	ELOVL family member 7, elongation of long chain fatty acids (yeast)	BC005602	74559	gb:BC005602.1 /DB_XREF=gi:13542798 /FEA=FLmRNA /CNT=102 /TID=Mm.41397.1 /TIER=FL+Stack /STK=54 /UG=Mm.41397 /LL=74559 /UG_GENE=9130013K24Rik /DEF=Mus musculus, RIKEN cDNA 9130013K24 gene, clone MGC:7217 IMAGE:3483017, mRNA, complete cds. /PROD=RIKEN cDNA 9130013K24 gene /FL=gb:BC005602.1	5.94	35.51	5.98	4.63	7.34	29.57		1424097_at	2.09888e-05	0.946617	0.936542	0.936542	0.611952	0.608023	0.00196802	0.0222266
1432212_at	RIKEN cDNA 1810073H04 gene	AK007970	69865	gb:AK007970.1 /DB_XREF=gi:12841863 /FEA=mRNA /CNT=1 /TID=Mm.87538.1 /TIER=ConsEnd /STK=0 /UG=Mm.87538 /LL=69865 /UG_GENE=Acf-pending /UG_TITLE=apobec-1 complementation factor /DEF=Mus musculus 10 day old male pancreas cDNA, RIKEN full-length enriched library, clone:1810073H04:homolog to APOBEC-1 STIMULATING PROTEIN, full insert sequence.	14.4	86.15	5.98	2.97	9.1	71.75		1432212_at	0.00120943	1	1	0.999997	1	1	0.0177703	0.200696
1436574_at	Similar to RIKEN cDNA 1700029I01	BQ033755	381575	gb:BQ033755 /DB_XREF=gi:19769034 /DB_XREF=UI-1-CF0-amd-a-10-0-UI.s1 /CLONE=UI-1-CF0-amd-a-10-0-UI /FEA=EST /CNT=15 /TID=Mm.26588.1 /TIER=Stack /STK=8 /UG=Mm.26588 /UG_TITLE=ESTs, Weakly similar to ENV1_HUMAN RETROVIRUS-RELATED ENV POLYPROTEIN (H.sapiens)	40.11	239.68	5.98	3.23	10.21	199.57	*	1436574_at	0.0025683	1	1	0.999997	1	1	0.0290672	0.328282
1417965_at	pleckstrin homology domain containing, family A (phosphoinositide binding specific) member 1	NM_133942	101476	gb:NM_133942.1 /DB_XREF=gi:19527161 /GEN=AA960558 /FEA=FLmRNA /CNT=81 /TID=Mm.25248.1 /TIER=FL+Stack /STK=32 /UG=Mm.25248 /LL=101476 /DEF=Mus musculus expressed sequence AA960558 (AA960558), mRNA. /PROD=expressed sequence AA960558 /FL=gb:NM_133942.1 gb:BC020017.1	114.12	681.16	5.97	4.87	7.62	567.05	*	1417965_at	0.000102032	1	1	0.999997	0.989968	0.988806	0.0042807	0.0483458
1423502_at	bromodomain containing 2	BI155271	14312	gb:BI155271 /DB_XREF=gi:14615272 /DB_XREF=602903287F1 /CLONE=IMAGE:5032916 /FEA=FLmRNA /CNT=290 /TID=Mm.3444.1 /TIER=Stack /STK=14 /UG=Mm.3444 /LL=14312 /UG_GENE=Brd2 /UG_TITLE=bromodomain-containing 2 /FL=gb:AF045462.1 gb:NM_010238.1	395.37	2359.37	5.97	4.65	8.11	1964	*	1423502_at	0.000197115	1	1	0.999997	0.999862	0.999816	0.00598256	0.0675664
1428497_at	SECIS binding protein 2	AA198634	75420	gb:AA198634 /DB_XREF=gi:1794361 /DB_XREF=mu17d02.r1 /CLONE=IMAGE:639651 /FEA=mRNA /CNT=89 /TID=Mm.46606.1 /TIER=Stack /STK=8 /UG=Mm.46606 /LL=72360 /UG_GENE=2210413N07Rik /UG_TITLE=RIKEN cDNA 2210413N07 gene	91.85	547.02	5.96	3.98	8.09	455.17	*	1428497_at	0.000362542	1	1	0.999997	1	1	0.00841967	0.0950908
1450018_s_at	gb:BB032012 /DB_XREF=gi:15403590 /DB_XREF=BB032012 /CLONE=5830468I05 /FEA=FLmRNA /CNT=155 /TID=Mm.41116.1 /TIER=Stack /STK=112 /UG=Mm.41116 /LL=67554 /UG_GENE=4933433D23Rik /UG_TITLE=RIKEN cDNA 4933433D23 gene /FL=gb:NM_026232.1	BB032012		gb:BB032012 /DB_XREF=gi:15403590 /DB_XREF=BB032012 /CLONE=5830468I05 /FEA=FLmRNA /CNT=155 /TID=Mm.41116.1 /TIER=Stack /STK=112 /UG=Mm.41116 /LL=67554 /UG_GENE=4933433D23Rik /UG_TITLE=RIKEN cDNA 4933433D23 gene /FL=gb:NM_026232.1	676.75	4017.98	5.94	3.62	15.41	3341.23	*	1450018_s_at	0.00808528	1	1	0.999997	1	1	0.0632531	0.714373
1420835_at	solute carrier family 25, member 30	BB032012	67554	gb:NM_026232.1 /DB_XREF=gi:13385735 /GEN=4933433D23Rik /FEA=FLmRNA /CNT=155 /TID=Mm.41116.1 /TIER=FL /STK=2 /UG=Mm.41116 /LL=67554 /DEF=Mus musculus RIKEN cDNA 4933433D23 gene (4933433D23Rik), mRNA. /PROD=RIKEN cDNA 4933433D23 /FL=gb:NM_026232.1	250.8	1488.15	5.93	3.51	12.62	1237.35	*	1420835_at	0.00574864	1	1	0.999997	1	1	0.0499546	0.564182
1434224_at	transducin (beta)-like 2	AV274155	27368	gb:AV274155 /DB_XREF=gi:15405562 /DB_XREF=AV274155 /CLONE=4932417A13 /FEA=EST /CNT=55 /TID=Mm.200572.1 /TIER=Stack /STK=38 /UG=Mm.200572 /LL=97200 /UG_GENE=C76179 /UG_TITLE=expressed sequence C76179	92.17	545.46	5.92	4.77	7.6	453.29	*	1434224_at	8.57545e-05	1	1	0.999997	0.979095	0.977241	0.00389462	0.0439854
1438712_at	RIKEN cDNA 2010308M01 gene	AV372648	72121	gb:AV372648 /DB_XREF=gi:15406832 /DB_XREF=AV372648 /CLONE=9030611G16 /FEA=EST /CNT=25 /TID=Mm.14816.2 /TIER=Stack /STK=9 /UG=Mm.14816 /LL=99712 /UG_GENE=AI788721 /UG_TITLE=expressed sequence AI788721	14.4	85.19	5.92	2.99	8.87	70.79		1438712_at	0.00378183	1	1	0.999997	1	1	0.0375941	0.424583
1425497_a_at	PRP4 pre-mRNA processing factor 4 homolog B (yeast)	U48737	19134	gb:U48737.1 /DB_XREF=gi:1399463 /GEN=PRP4m /FEA=FLmRNA /CNT=108 /TID=Mm.10027.1 /TIER=FL /STK=1 /UG=Mm.10027 /LL=19134 /DEF=Mus musculus serinethreonine-protein kinase PRP4m (PRP4m) mRNA, complete cds. /PROD=serinethreonine-protein kinase PRP4m /FL=gb:U48737.1	253.26	1497.6	5.91	4.96	7.18	1244.34	*	1425497_a_at	2.15203e-05	0.970589	0.960087	0.960087	0.621144	0.617144	0.00197971	0.0223586
1438215_at	splicing factor, arginine/serine-rich 3 (SRp20)	BB517005	20383	gb:BB517005 /DB_XREF=gi:16443146 /DB_XREF=BB517005 /CLONE=D830019K24 /FEA=EST /CNT=32 /TID=Mm.6787.4 /TIER=Stack /STK=11 /UG=Mm.6787 /LL=20383 /UG_GENE=Sfrs3 /UG_TITLE=splicing factor, arginineserine-rich 3 (SRp20)	18.98	112.11	5.91	4.95	7.09	93.13	*	1438215_at	1.53538e-05	0.692474	0.686332	0.686332	0.499666	0.496584	0.00172673	0.0195015
1438242_at	ubiquitin specific protease 40	BG065777	227334	gb:BG065777 /DB_XREF=gi:12548340 /DB_XREF=H3035B08-3 /CLONE=H3035B08 /FEA=EST /CNT=22 /TID=Mm.31742.1 /TIER=Stack /STK=11 /UG=Mm.31742 /UG_TITLE=ESTs, Moderately similar to S12207 hypothetical protein (M.musculus)	138.1	816.36	5.91	4.1	8.01	678.26	*	1438242_at	0.000268912	1	1	0.999997	0.999995	0.999991	0.00704717	0.0795899
1449734_s_at	Bardet-Biedl syndrome 4 homolog (human)	C86773	102774	gb:C86773 /DB_XREF=gi:2918730 /DB_XREF=C86773 /CLONE=J0232G04 /FEA=EST /CNT=1 /TID=Mm.200714.1 /TIER=ConsEnd /STK=1 /UG=Mm.200714 /LL=52291 /UG_GENE=D9Ertd464e /UG_TITLE=DNA segment, Chr 9, ERATO Doi 464, expressed	39.56	233.7	5.91	3.84	8.24	194.14	*	1449734_s_at	0.000247293	1	1	0.999997	0.999986	0.999978	0.00675634	0.0763053
1418712_at	CDC42 effector protein (Rho GTPase binding) 5	NM_021454	58804	gb:NM_021454.1 /DB_XREF=gi:10946837 /GEN=Borg3-pending /FEA=FLmRNA /CNT=53 /TID=Mm.34268.1 /TIER=FL+Stack /STK=19 /UG=Mm.34268 /LL=58804 /DEF=Mus musculus binder of Rho GTPase 3 (Borg3-pending), mRNA. /PROD=binder of Rho GTPase 3 /FL=gb:BC006758.1 gb:NM_021454.1 gb:AF102773.1 gb:AF164119.1	60.23	354.62	5.89	2.91	8.96	294.39	*	1418712_at	0.00507494	1	1	0.999997	1	1	0.0459516	0.518972
1432001_at	zinc finger, MYND domain containing 17	AK014794	74843	gb:AK014794.1 /DB_XREF=gi:12852849 /FEA=mRNA /CNT=1 /TID=Mm.66638.1 /TIER=ConsEnd /STK=0 /UG=Mm.66638 /LL=74843 /UG_GENE=4833444M15Rik /UG_TITLE=RIKEN cDNA 4833444M15 gene /DEF=Mus musculus 0 day neonate head cDNA, RIKEN full-length enriched library, clone:4833444M15:MYND finger containing protein, full insert sequence.	17.02	100.27	5.89	2.28	9.6	83.25	*	1432001_at	0.0204839	1	1	0.999997	1	1	0.125131	1
1452277_at	RIKEN cDNA 6330406P08 gene	AV059397	74008	gb:AV059397 /DB_XREF=gi:15404329 /DB_XREF=AV059397 /CLONE=1810058H18 /FEA=mRNA /CNT=55 /TID=Mm.41370.1 /TIER=Stack /STK=27 /UG=Mm.41370 /LL=74008 /UG_GENE=6330406P08Rik /UG_TITLE=RIKEN cDNA 6330406P08 gene	194.35	1142.96	5.88	4.86	7.23	948.61	*	1452277_at	3.92933e-05	1	1	0.999997	0.830042	0.825528	0.00265294	0.029962
1424319_at	oral cancer overexpressed 1	BC013564	72284	gb:BC013564.1 /DB_XREF=gi:15488866 /FEA=FLmRNA /CNT=67 /TID=Mm.32180.1 /TIER=FL+Stack /STK=38 /UG=Mm.32180 /LL=72284 /UG_GENE=2210010N10Rik /DEF=Mus musculus, RIKEN cDNA 2210010N10 gene, clone MGC:8222 IMAGE:3591291, mRNA, complete cds. /PROD=RIKEN cDNA 2210010N10 gene /FL=gb:BC013564.1	173.1	1016.91	5.87	4.69	7.8	843.81	*	1424319_at	0.000329837	1	1	0.999997	1	0.999999	0.00792117	0.0894608
1444644_x_at	TatD DNase domain containing 1	BB761179	69694	gb:BB761179 /DB_XREF=gi:16191563 /DB_XREF=BB761179 /CLONE=G270138G05 /FEA=EST /CNT=5 /TID=Mm.11022.1 /TIER=ConsEnd /STK=2 /UG=Mm.11022 /UG_TITLE=ESTs, Moderately similar to CDA11 protein (Homo sapiens) (H.sapiens)	697.83	4081.73	5.85	5.28	6.45	3383.9	*	1444644_x_at	7.44987e-07	0.0335997	0.0335431	0.0335431	0.0330415	0.0329867	0.000436359	0.00492819
1447124_at	Transcribed locus	BE634581		gb:BE634581 /DB_XREF=gi:9917269 /DB_XREF=uv83e07.x1 /CLONE=IMAGE:3413796 /FEA=EST /CNT=2 /TID=Mm.48654.1 /TIER=ConsEnd /STK=2 /UG=Mm.48654 /UG_TITLE=ESTs	30	175.18	5.84	4.5	7.32	145.18	*	1447124_at	5.46864e-05	1	1	0.999997	0.915117	0.911422	0.00316207	0.035712
1441156_at	COP9 (constitutive photomorphogenic) homolog, subunit 3 (Arabidopsis thaliana)	AU024383	26572	gb:AU024383 /DB_XREF=gi:3394730 /DB_XREF=AU024383 /CLONE=J0451H04 /FEA=EST /CNT=5 /TID=Mm.89421.1 /TIER=ConsEnd /STK=4 /UG=Mm.89421 /UG_TITLE=ESTs	4.8	28.01	5.83	5.01	6.68	23.21		1441156_at	2.35577e-06	0.106248	0.10592	0.10592	0.100798	0.100504	0.00074737	0.00844071
1420836_at	gb:BB032012 /DB_XREF=gi:15403590 /DB_XREF=BB032012 /CLONE=5830468I05 /FEA=FLmRNA /CNT=155 /TID=Mm.41116.1 /TIER=Stack /STK=112 /UG=Mm.41116 /LL=67554 /UG_GENE=4933433D23Rik /UG_TITLE=RIKEN cDNA 4933433D23 gene /FL=gb:NM_026232.1	BB032012		gb:BB032012 /DB_XREF=gi:15403590 /DB_XREF=BB032012 /CLONE=5830468I05 /FEA=FLmRNA /CNT=155 /TID=Mm.41116.1 /TIER=Stack /STK=112 /UG=Mm.41116 /LL=67554 /UG_GENE=4933433D23Rik /UG_TITLE=RIKEN cDNA 4933433D23 gene /FL=gb:NM_026232.1	642.02	3734.82	5.82	3.71	11.49	3092.8	*	1420836_at	0.00257879	1	1	0.999997	1	1	0.0291202	0.32888
1435471_at	similar to regulator of sex-limitation candidate 11	BE994129	432769	gb:BE994129 /DB_XREF=gi:10677059 /DB_XREF=UI-M-CG0p-bih-c-01-0-UI.s1 /CLONE=UI-M-CG0p-bih-c-01-0-UI /FEA=EST /CNT=21 /TID=Mm.36300.1 /TIER=Stack /STK=16 /UG=Mm.36300 /LL=105288 /UG_GENE=AU021768 /UG_TITLE=expressed sequence AU021768	79.38	461.12	5.81	4.74	7.33	381.74	*	1435471_at	7.42361e-05	1	1	0.999997	0.964854	0.962375	0.00364322	0.0411462
1415872_at	heterogeneous nuclear ribonucleoprotein H1	NM_021510	59013	gb:NM_021510.1 /DB_XREF=gi:10946927 /GEN=Hnrph1 /FEA=FLmRNA /CNT=315 /TID=Mm.21740.1 /TIER=FL+Stack /STK=190 /UG=Mm.21740 /LL=59013 /DEF=Mus musculus heterogeneous nuclear ribonucleoprotein H1 (Hnrph1), mRNA. /PROD=heterogeneous nuclear ribonucleoprotein H1 /FL=gb:NM_021510.1	3008.63	17449	5.8	4.87	7	14440.4	*	1415872_at	3.37062e-05	1	1	0.999997	0.781334	0.776747	0.00245915	0.0277734
1425319_s_at	RIKEN cDNA 6530403A03 gene	BC021443	67797	gb:BC021443.1 /DB_XREF=gi:18204053 /FEA=FLmRNA /CNT=4 /TID=Mm.196130.1 /TIER=FL /STK=3 /UG=Mm.196130 /LL=68788 /UG_GENE=1110050F08Rik /DEF=Mus musculus, Similar to RIKEN cDNA 6530403A03 gene, clone MGC:29356 IMAGE:5038605, mRNA, complete cds. /PROD=Similar to RIKEN cDNA 6530403A03 gene /FL=gb:BC021443.1	1364.13	7881.97	5.78	4.56	7.04	6517.84	*	1425319_s_at	2.85291e-05	1	1	0.999997	0.723822	0.719302	0.00225735	0.0254943
1436745_at	expressed sequence AI467484	BB271761	98376	gb:BB271761 /DB_XREF=gi:16400677 /DB_XREF=BB271761 /CLONE=A830058K19 /FEA=EST /CNT=74 /TID=Mm.32901.1 /TIER=Stack /STK=72 /UG=Mm.32901 /LL=98376 /UG_GENE=AI467484 /UG_TITLE=expressed sequence AI467484	159.57	922.39	5.78	5.08	6.69	762.82	*	1436745_at	6.79787e-06	0.306591	0.304844	0.304844	0.264049	0.262762	0.00118834	0.0134209
1437210_a_at	bromodomain containing 2	AI506310	14312	gb:AI506310 /DB_XREF=gi:4404161 /DB_XREF=vp70b08.x1 /CLONE=IMAGE:1082007 /FEA=EST /CNT=26 /TID=Mm.3444.2 /TIER=Stack /STK=22 /UG=Mm.3444 /LL=14312 /UG_GENE=Brd2 /UG_TITLE=bromodomain-containing 2	1440.02	8301.79	5.77	4.23	7.8	6861.78	*	1437210_a_at	0.000181906	1	1	0.999997	0.999727	0.999645	0.00570525	0.0644344
1429626_at	surfactant associated protein A1	AV024301	20387	gb:AV024301 /DB_XREF=gi:16356398 /DB_XREF=AV024301 /CLONE=1200002B09 /FEA=mRNA /CNT=46 /TID=Mm.46062.2 /TIER=Stack /STK=12 /UG=Mm.46062 /LL=20387 /UG_GENE=Sftpa /UG_TITLE=surfactant associated protein A	5.6	32.28	5.76	0	13.29	26.68		1429626_at	0.209651	1	1	0.999997	1	1	0.628926	1
1434458_at	Follistatin	BB444134	14313	gb:BB444134 /DB_XREF=gi:16424930 /DB_XREF=BB444134 /CLONE=D030044K10 /FEA=EST /CNT=41 /TID=Mm.23835.1 /TIER=Stack /STK=32 /UG=Mm.23835 /UG_TITLE=ESTs	160.51	924.82	5.76	2.99	30.96	764.31	*	1434458_at	0.0104179	1	1	0.999997	1	1	0.0763498	0.862286
1434826_at	expressed sequence AI256775	AW124912	218341	gb:AW124912 /DB_XREF=gi:6100442 /DB_XREF=UI-M-BH2.1-apu-e-12-0-UI.s1 /CLONE=UI-M-BH2.1-apu-e-12-0-UI /FEA=EST /CNT=40 /TID=Mm.46008.1 /TIER=Stack /STK=24 /UG=Mm.46008 /UG_TITLE=ESTs	256.67	1479.27	5.76	4.72	7.14	1222.6	*	1434826_at	6.56553e-05	1	1	0.999997	0.948244	0.945216	0.00340926	0.0385038
1449984_at	chemokine (C-X-C motif) ligand 2	NM_009140	20310	gb:NM_009140.1 /DB_XREF=gi:6677884 /GEN=Scyb2 /FEA=FLmRNA /CNT=4 /TID=Mm.4979.1 /TIER=FL /STK=3 /UG=Mm.4979 /LL=20310 /DEF=Mus musculus small inducible cytokine subfamily, member 2 (Scyb2), mRNA. /PROD=small inducible cytokine subfamily, member 2 /FL=gb:NM_009140.1	5.73	32.99	5.76	1.32	10.22	27.27		1449984_at	0.0596448	1	1	0.999997	1	1	0.271475	1
1449954_at	hyaluronidase 1 /// N-acetyltransferase 6	NM_008317	15586 /// 56441	gb:NM_008317.1 /DB_XREF=gi:6680332 /GEN=Hyal1 /FEA=FLmRNA /CNT=17 /TID=Mm.10305.1 /TIER=FL /STK=3 /UG=Mm.10305 /LL=15586 /DEF=Mus musculus hyaluronidase 1 (Hyal1), mRNA. /PROD=hyaluronidase 1 /FL=gb:NM_008317.1 gb:AF422176.1 gb:BC021636.1 gb:AF011567.1	60.96	350.25	5.75	2.82	8.84	289.29	*	1449954_at	0.00441041	1	1	0.999997	1	1	0.0417887	0.471957
1427682_a_at	early growth response 2	X06746	13654	gb:X06746.1 /DB_XREF=gi:52812 /FEA=mRNA /CNT=1 /TID=Mm.1353.2 /TIER=ConsEnd /STK=0 /UG=Mm.1353 /LL=13654 /UG_GENE=Egr2 /UG_TITLE=early growth response 2 /DEF=Mouse mRNA for Krox-20 protein containing zinc fingers.	11.76	67.35	5.73	1	11.21	55.59		1427682_a_at	0.0152224	1	1	0.999997	1	1	0.10077	1
1430283_s_at	RIKEN cDNA 4930418G15 gene	AK005871	69312	gb:AK005871.1 /DB_XREF=gi:12838677 /FEA=mRNA /CNT=4 /TID=Mm.60650.2 /TIER=ConsEnd /STK=3 /UG=Mm.60650 /LL=69312 /UG_GENE=1700011J18Rik /UG_TITLE=RIKEN cDNA 1700011J18 gene /DEF=Mus musculus adult male testis cDNA, RIKEN full-length enriched library, clone:1700011J18:Leucine Rich Repeat containing protein, full insert sequence.	6.99	39.96	5.72	2.57	8.94	32.97		1430283_s_at	0.00361111	1	1	0.999997	1	1	0.0363537	0.410575
1448652_at	tetratricopeptide repeat domain 10	NM_009376	21821	gb:NM_009376.1 /DB_XREF=gi:6678332 /GEN=TgN737Rpw /FEA=FLmRNA /CNT=66 /TID=Mm.4653.1 /TIER=FL+Stack /STK=50 /UG=Mm.4653 /LL=21821 /DEF=Mus musculus transgene insert site 737, insertional mutation, polycystic kidney disease (TgN737Rpw), mRNA. /PROD=Tg737 protein /FL=gb:BC012250.1 gb:NM_009376.1 gb:L31959.1	27.45	156.99	5.72	5.35	6.09	129.54	*	1448652_at	5.98891e-08	0.00270106	0.0026998	0.0026998	0.00269741	0.00269616	0.000122775	0.00138661
1419213_at	N-acetyltransferase 6	NM_019750	56441	gb:NM_019750.1 /DB_XREF=gi:9789956 /GEN=Nat6 /FEA=FLmRNA /CNT=30 /TID=Mm.29271.1 /TIER=FL+Stack /STK=12 /UG=Mm.29271 /LL=56441 /DEF=Mus musculus N-acetyltransferase 6 (Nat6), mRNA. /PROD=N-acetyltransferase 6 /FL=gb:AF172275.1 gb:NM_019750.1	292.66	1670.32	5.71	4.72	6.85	1377.66	*	1419213_at	2.03801e-05	0.919163	0.909523	0.909523	0.601151	0.597287	0.00193916	0.0219007
1440826_s_at	RIKEN cDNA 2610002I17 gene	BB285582	72341	gb:BB285582 /DB_XREF=gi:8986031 /DB_XREF=BB285582 /CLONE=B020006K18 /FEA=EST /CNT=5 /TID=Mm.200473.1 /TIER=ConsEnd /STK=5 /UG=Mm.200473 /LL=102727 /UG_GENE=AV159994 /UG_TITLE=expressed sequence AV159994	84.84	484.31	5.71	5.1	6.47	399.47	*	1440826_s_at	5.03459e-06	0.227065	0.225922	0.225922	0.203131	0.20222	0.000995899	0.0112476
1435875_at	protein kinase, AMP-activated, beta 2 non-catalytic subunit	AV223660	108097	gb:AV223660 /DB_XREF=gi:15404855 /DB_XREF=AV223660 /CLONE=3830413A15 /FEA=EST /CNT=46 /TID=Mm.31175.1 /TIER=Stack /STK=16 /UG=Mm.31175 /LL=99878 /UG_GENE=AW049591 /UG_TITLE=expressed sequence AW049591	26.85	153.14	5.7	4.07	7.38	126.28	*	1435875_at	0.000148703	1	1	0.999997	0.998778	0.998517	0.00515105	0.0581753
1448796_s_at	transforming growth factor beta regulated gene 4	NM_134011	21379	gb:BB768873 /DB_XREF=gi:16211415 /DB_XREF=BB768873 /CLONE=G370090A09 /FEA=FLmRNA /CNT=145 /TID=Mm.196027.1 /TIER=Stack /STK=40 /UG=Mm.196027 /LL=59037 /UG_GENE=Cpr2-pending /UG_TITLE=cell cycle progression 2 protein /FL=gb:BC016483.1 gb:NM_134011.1	92.75	527.43	5.69	4.64	7.12	434.68	*	1448796_s_at	6.15045e-05	1	1	0.999997	0.937588	0.934303	0.00332205	0.0375189
1456225_x_at	tribbles homolog 3 (Drosophila)	BB508622	228775	gb:BB508622 /DB_XREF=gi:9517586 /DB_XREF=BB508622 /CLONE=D730018N08 /FEA=EST /CNT=14 /TID=Mm.204986.3 /TIER=Stack /STK=13 /UG=Mm.204986 /UG_TITLE=Mus musculus, clone MGC:18731 IMAGE:3980838, mRNA, complete cds	460.3	2620.35	5.69	3.27	17.99	2160.05	*	1456225_x_at	0.0149549	1	1	0.999997	1	1	0.099584	1
1423643_at	DEAD (Asp-Glu-Ala-Asp) box polypeptide 39	BC020134	68278	gb:BC020134.1 /DB_XREF=gi:18044893 /FEA=FLmRNA /CNT=350 /TID=Mm.28222.1 /TIER=FL+Stack /STK=254 /UG=Mm.28222 /LL=68278 /UG_GENE=2610307C23Rik /DEF=Mus musculus, nuclear RNA helicase, DECD variant of DEAD box family, clone MGC:28113 IMAGE:3969048, mRNA, complete cds. /PROD=nuclear RNA helicase, DECD variant of DEAD boxfamily /FL=gb:BC020134.1	679.73	3859.43	5.68	4.85	6.66	3179.69	*	1423643_at	9.3918e-06	0.42358	0.420725	0.420725	0.345302	0.34343	0.0013843	0.0156341
1436014_a_at	RUN and SH3 domain containing 1	BB806780	72296	gb:BB806780 /DB_XREF=gi:16979409 /DB_XREF=BB806780 /CLONE=G630077I02 /FEA=EST /CNT=12 /TID=Mm.27687.2 /TIER=Stack /STK=12 /UG=Mm.27687 /LL=99477 /UG_GENE=AA408288 /UG_TITLE=expressed sequence AA408288	30.31	171.6	5.66	3.26	8.61	141.3	*	1436014_a_at	0.0017908	1	1	0.999997	1	1	0.0229191	0.258845
1417892_a_at	sirtuin 3 (silent mating type information regulation 2, homolog) 3 (S. cerevisiae)	NM_022433	64384	gb:NM_022433.1 /DB_XREF=gi:11967962 /GEN=Sirt3 /FEA=FLmRNA /CNT=52 /TID=Mm.41625.1 /TIER=FL+Stack /STK=34 /UG=Mm.41625 /LL=64384 /DEF=Mus musculus sirtuin 3 (silent mating type information regulation 2, homolog) 3 (S. cerevisiae) (Sirt3), mRNA. /PROD=sirtuin 3 /FL=gb:NM_022433.1 gb:AF299338.1	3450.23	19484.1	5.65	4.72	6.65	16033.9	*	1417892_a_at	9.53918e-06	0.430227	0.427279	0.427279	0.34964	0.34772	0.00138783	0.015674
1436332_at	heat shock protein, alpha-crystallin-related, B6	BB755506	243912	gb:BB755506 /DB_XREF=gi:16202046 /DB_XREF=BB755506 /CLONE=G270061I24 /FEA=EST /CNT=25 /TID=Mm.34885.1 /TIER=Stack /STK=9 /UG=Mm.34885 /UG_TITLE=ESTs, Weakly similar to alpha-crystallin chain B (M.musculus)	136.58	771.52	5.65	4.32	7.97	634.94	*	1436332_at	0.000927061	1	1	0.999997	1	1	0.014954	0.168889
1428846_at	tetratricopeptide repeat domain 14	BM238672	67120	gb:AV277743 /DB_XREF=gi:16391051 /DB_XREF=AV277743 /CLONE=4932443P06 /FEA=mRNA /CNT=100 /TID=Mm.87673.1 /TIER=Stack /STK=19 /UG=Mm.87673 /LL=70953 /UG_GENE=4931403I22Rik /UG_TITLE=RIKEN cDNA 4931403I22 gene	138.24	778.36	5.63	4.55	7.03	640.12	*	1428846_at	6.01608e-05	1	1	0.999997	0.933689	0.930327	0.00329633	0.0372284
1416041_at	serum/glucocorticoid regulated kinase	NM_011361	20393	gb:NM_011361.1 /DB_XREF=gi:6755489 /GEN=Sgk /FEA=FLmRNA /CNT=280 /TID=Mm.28405.1 /TIER=FL+Stack /STK=139 /UG=Mm.28405 /LL=20393 /DEF=Mus musculus serumglucocorticoid regulated kinase (Sgk), mRNA. /PROD=serumglucocorticoid regulated kinase /FL=gb:NM_011361.1 gb:AF205855.1 gb:AF139638.1 gb:BC005720.1	3295.01	18516.2	5.62	4.32	8.01	15221.2	*	1416041_at	0.00031462	1	1	0.999997	0.999999	0.999999	0.00770342	0.0870015
1426286_at	gb:AB077991.1 /DB_XREF=gi:18389430 /GEN=ad24 /FEA=FLmRNA /CNT=32 /TID=Mm.86482.1 /TIER=FL+Stack /STK=12 /UG=Mm.86482 /LL=57753 /DEF=Mus musculus mRNA for AD24, complete cds. /PROD=AD24 /FL=gb:AB077991.1	AB077991		gb:AB077991.1 /DB_XREF=gi:18389430 /GEN=ad24 /FEA=FLmRNA /CNT=32 /TID=Mm.86482.1 /TIER=FL+Stack /STK=12 /UG=Mm.86482 /LL=57753 /DEF=Mus musculus mRNA for AD24, complete cds. /PROD=AD24 /FL=gb:AB077991.1	9.47	53.22	5.62	3.36	8.05	43.75		1426286_at	0.000518554	1	1	0.999997	1	1	0.0104876	0.118445
1438953_at	gb:BB359521 /DB_XREF=gi:9071349 /DB_XREF=BB359521 /CLONE=C030039K08 /FEA=EST /CNT=9 /TID=Mm.3983.2 /TIER=Stack /STK=9 /UG=Mm.3983 /LL=14205 /UG_GENE=Figf /UG_TITLE=c-fos induced growth factor	BB359521		gb:BB359521 /DB_XREF=gi:9071349 /DB_XREF=BB359521 /CLONE=C030039K08 /FEA=EST /CNT=9 /TID=Mm.3983.2 /TIER=Stack /STK=9 /UG=Mm.3983 /LL=14205 /UG_GENE=Figf /UG_TITLE=c-fos induced growth factor	8.07	45.33	5.62	3.84	7.52	37.27		1438953_at	0.000192577	1	1	0.999997	0.999831	0.999776	0.00590675	0.0667101
1424677_at	cytochrome P450, family 2, subfamily j, polypeptide 9	AF336850	74519	gb:AF336850.1 /DB_XREF=gi:14317946 /FEA=FLmRNA /CNT=32 /TID=Mm.87271.1 /TIER=FL+Stack /STK=20 /UG=Mm.87271 /LL=74519 /UG_GENE=Cyp2j9 /DEF=Mus musculus cytochrome P450 CYP2J9 mRNA, complete cds. /PROD=cytochrome P450 CYP2J9 /FL=gb:AF336850.1	65.59	368.12	5.61	3.52	9.23	302.53	*	1424677_at	0.00374907	1	1	0.999997	1	1	0.0373425	0.421742
1429596_at	gb:AK010254.1 /DB_XREF=gi:12845558 /FEA=mRNA /CNT=20 /TID=Mm.46445.1 /TIER=Stack /STK=13 /UG=Mm.46445 /LL=69701 /UG_GENE=2400002F02Rik /UG_TITLE=RIKEN cDNA 2400002F02 gene /DEF=Mus musculus ES cells cDNA, RIKEN full-length enriched library, clone:2400002F02:homolog to CDNA FLJ13291 FIS, CLONE OVARC1001176, full insert sequence.	AK010254		gb:AK010254.1 /DB_XREF=gi:12845558 /FEA=mRNA /CNT=20 /TID=Mm.46445.1 /TIER=Stack /STK=13 /UG=Mm.46445 /LL=69701 /UG_GENE=2400002F02Rik /UG_TITLE=RIKEN cDNA 2400002F02 gene /DEF=Mus musculus ES cells cDNA, RIKEN full-length enriched library, clone:2400002F02:homolog to CDNA FLJ13291 FIS, CLONE OVARC1001176, full insert sequence.	211.66	1188.19	5.61	4.64	7	976.53	*	1429596_at	5.38711e-05	1	1	0.999997	0.911937	0.908198	0.0031396	0.0354583
1434138_at	prune homolog (Drosophila)	BQ176370	229589	gb:BQ176370 /DB_XREF=gi:20351862 /DB_XREF=UI-M-DJ2-bwg-j-14-0-UI.s1 /CLONE=UI-M-DJ2-bwg-j-14-0-UI /FEA=EST /CNT=68 /TID=Mm.14155.1 /TIER=Stack /STK=41 /UG=Mm.14155 /UG_TITLE=ESTs, Weakly similar to EG:152A3.5 (D.melanogaster)	105.13	589.58	5.61	3.91	7.41	484.45	*	1434138_at	0.000174321	1	1	0.999997	0.999615	0.999508	0.00557593	0.0629739
1438258_at	very low density lipoprotein receptor	BE647363	22359	gb:BE647363 /DB_XREF=gi:9973151 /DB_XREF=UI-M-BH1-amh-d-05-0-UI.r1 /CLONE=UI-M-BH1-amh-d-05-0-UI /FEA=EST /CNT=15 /TID=Mm.38836.1 /TIER=Stack /STK=11 /UG=Mm.38836 /LL=107331 /UG_GENE=AW047288 /UG_TITLE=expressed sequence AW047288	6.86	38.52	5.61	0	11.35	31.66		1438258_at	0.0949035	1	1	0.999997	1	1	0.374066	1
1418249_at	calcitonin gene-related peptide-receptor component protein	NM_007761	12909	gb:NM_007761.1 /DB_XREF=gi:6681010 /GEN=Crcp /FEA=FLmRNA /CNT=56 /TID=Mm.18072.1 /TIER=FL+Stack /STK=27 /UG=Mm.18072 /LL=12909 /DEF=Mus musculus calcitonin gene-related peptide-receptor component protein (Crcp), mRNA. /PROD=calcitonin gene-related peptide-receptorcomponent protein /FL=gb:AF118271.1 gb:AF028242.1 gb:BC012676.1 gb:NM_007761.1	456.93	2549.66	5.58	4.41	7.34	2092.73	*	1418249_at	0.000173288	1	1	0.999997	0.999597	0.999486	0.00556657	0.0628682
1426534_a_at	ADP-ribosylation factor GTPase activating protein 3	BG067878	66251	gb:BG067878 /DB_XREF=gi:12550447 /DB_XREF=H3059B11-3 /CLONE=H3059B11 /FEA=FLmRNA /CNT=161 /TID=Mm.28163.1 /TIER=Stack /STK=31 /UG=Mm.28163 /LL=66251 /UG_GENE=1810004P07Rik /UG_TITLE=RIKEN cDNA 1810004P07 gene /FL=gb:BC004081.1	83.06	463.38	5.58	3.56	10.59	380.33	*	1426534_a_at	0.00380723	1	1	0.999997	1	1	0.0377365	0.426191
1425002_at	cDNA sequence BC010462	BC010462	209588	gb:BC010462.1 /DB_XREF=gi:14714644 /FEA=FLmRNA /CNT=25 /TID=Mm.69553.1 /TIER=FL+Stack /STK=9 /UG=Mm.69553 /DEF=Mus musculus, Similar to secreted and transmembrane 1, clone MGC:7970 IMAGE:3585040, mRNA, complete cds. /PROD=Similar to secreted and transmembrane 1 /FL=gb:BC010462.1	4.94	27.51	5.57	4.54	6.6	22.57		1425002_at	1.03657e-05	0.467501	0.464143	0.464143	0.373436	0.371328	0.00143847	0.0162459
1432023_a_at	RIKEN cDNA 1700019H03 gene	AK006122	71857	gb:AK006122.1 /DB_XREF=gi:12839053 /FEA=mRNA /CNT=1 /TID=Mm.87189.1 /TIER=ConsEnd /STK=0 /UG=Mm.87189 /LL=71857 /UG_GENE=1700019H03Rik /UG_TITLE=RIKEN cDNA 1700019H03 gene /DEF=Mus musculus adult male testis cDNA, RIKEN full-length enriched library, clone:1700019H03:homolog to BA305P22.2 (NOVEL PROTEIN), full insert sequence.	16.75	93.34	5.57	4.58	6.58	76.6	*	1432023_a_at	9.03747e-06	0.407599	0.404906	0.404906	0.334756	0.332961	0.00136168	0.0153787
1433799_at	retinol dehydrogenase 13 (all-trans and 9-cis)	AV366849	108841	gb:AV366849 /DB_XREF=gi:16397687 /DB_XREF=AV366849 /CLONE=8430425D21 /FEA=EST /CNT=73 /TID=Mm.1627.1 /TIER=Stack /STK=60 /UG=Mm.1627 /UG_TITLE=ESTs	43.9	244.74	5.57	4.33	7.7	200.84	*	1433799_at	0.000363254	1	1	0.999997	1	1	0.0084232	0.0951306
1428943_at	nudix (nucleoside diphosphate linked moiety X)-type motif 13	BE134119	67725	gb:AV338213 /DB_XREF=gi:16396650 /DB_XREF=AV338213 /CLONE=6430408A13 /FEA=mRNA /CNT=69 /TID=Mm.41966.2 /TIER=Stack /STK=16 /UG=Mm.41966 /LL=67725 /UG_GENE=4933433B15Rik /UG_TITLE=RIKEN cDNA 4933433B15 gene	17.06	94.84	5.56	3.87	7.26	77.77	*	1428943_at	0.000101561	1	1	0.999997	0.989753	0.988577	0.0042807	0.0483458
1425815_a_at	hyaluronan mediated motility receptor (RHAMM)	BC021427	15366	gb:BC021427.1 /DB_XREF=gi:18204752 /FEA=FLmRNA /CNT=5 /TID=Mm.116997.2 /TIER=FL /STK=1 /UG=Mm.116997 /LL=15366 /UG_GENE=Hmmr /DEF=Mus musculus, Similar to hyaluronan mediated motility receptor (RHAMM), clone MGC:29212 IMAGE:5035341, mRNA, complete cds. /PROD=Similar to hyaluronan mediated motility receptor(RHAMM) /FL=gb:BC021427.1	35.99	199.65	5.55	2.57	17.46	163.66	*	1425815_a_at	0.027046	1	1	0.999997	1	1	0.154191	1
1436001_at	RIKEN cDNA 2310028O11 gene	AV290535	66378	gb:AV290535 /DB_XREF=gi:15405811 /DB_XREF=AV290535 /CLONE=5230400C04 /FEA=EST /CNT=12 /TID=Mm.32618.1 /TIER=Stack /STK=12 /UG=Mm.32618 /UG_TITLE=ESTs	10.87	60.28	5.55	4.07	7.4	49.42		1436001_at	0.000136639	1	1	0.999997	0.997894	0.997506	0.00496666	0.0560928
1430079_at	RIKEN cDNA 5033406O09 gene	AK020272	77675	gb:AK020272.1 /DB_XREF=gi:12860808 /FEA=mRNA /CNT=9 /TID=Mm.98331.1 /TIER=ConsEnd /STK=4 /UG=Mm.98331 /LL=77675 /UG_GENE=9130204G15Rik /UG_TITLE=RIKEN cDNA 9130204G15 gene /DEF=Mus musculus adult male cecum cDNA, RIKEN full-length enriched library, clone:9130204G15:unclassifiable, full insert sequence.	60.37	334.57	5.54	4.64	6.53	274.2	*	1430079_at	1.1021e-05	0.497058	0.493399	0.493399	0.391684	0.389454	0.00148468	0.0167678
1417975_at	karyopherin (importin) alpha 4	BF018653	16649	gb:BF018653 /DB_XREF=gi:10749985 /DB_XREF=ux96d09.x1 /CLONE=IMAGE:3656369 /FEA=FLmRNA /CNT=85 /TID=Mm.87443.1 /TIER=Stack /STK=8 /UG=Mm.87443 /LL=16649 /UG_GENE=Kpna4 /UG_TITLE=karyopherin (importin) alpha 4 /FL=gb:AF020771.1 gb:NM_008467.1 gb:BC026821.1	33.96	187.72	5.53	3.16	7.9	153.76	*	1417975_at	0.00175111	1	1	0.999997	1	1	0.0225262	0.254408
1429716_at	zinc finger, CCHC domain containing 4	BB821121	78796	gb:BB821121 /DB_XREF=gi:16993750 /DB_XREF=BB821121 /CLONE=G830010G17 /FEA=mRNA /CNT=31 /TID=Mm.146903.1 /TIER=Stack /STK=9 /UG=Mm.146903 /LL=78796 /UG_GENE=4930449I23Rik /UG_TITLE=RIKEN cDNA 4930449I23 gene	8.84	48.86	5.53	4.39	6.88	40.02		1429716_at	4.62215e-05	1	1	0.999997	0.875654	0.871446	0.00289076	0.0326479
1443023_at	Transcribed locus	AV242843		gb:AV242843 /DB_XREF=gi:15405221 /DB_XREF=AV242843 /CLONE=4831414F20 /FEA=EST /CNT=3 /TID=Mm.49615.1 /TIER=ConsEnd /STK=3 /UG=Mm.49615 /UG_TITLE=ESTs	11.95	66.01	5.53	3.16	9.18	54.06		1443023_at	0.00468985	1	1	0.999997	1	1	0.043522	0.491532
1434473_at	solute carrier family 16 (monocarboxylic acid transporters), member 5	AI647939	217316	gb:AI647939 /DB_XREF=gi:4726617 /DB_XREF=uk38a05.x1 /CLONE=IMAGE:1971248 /FEA=EST /CNT=45 /TID=Mm.25773.1 /TIER=Stack /STK=31 /UG=Mm.25773 /UG_TITLE=ESTs, Weakly similar to MOT2 MOUSE MONOCARBOXYLATE TRANSPORTER 2 (M.musculus)	177.08	975.82	5.51	3.58	8.93	798.74	*	1434473_at	0.00297011	1	1	0.999997	1	1	0.0319244	0.360551
1419502_at	DNA segment, Chr 11, Lothar Hennighausen 1, expressed	NM_031871	80860	gb:NM_031871.1 /DB_XREF=gi:13994198 /GEN=D11Lgp1e /FEA=FLmRNA /CNT=35 /TID=Mm.37308.1 /TIER=FL+Stack /STK=9 /UG=Mm.37308 /LL=80860 /DEF=Mus musculus DNA segment, Chr 11, Lothar Hennighausen 1, expressed (D11Lgp1e), mRNA. /PROD=D11lgp1 /FL=gb:NM_031871.1 gb:BC005639.1 gb:AF316996.1	36.9	202.93	5.5	4.13	7.11	166.03	*	1419502_at	0.000175446	1	1	0.999997	0.999634	0.999531	0.00559819	0.0632254
1424687_at	RIKEN cDNA 2700008B19 gene	BF150550	217026	gb:AW492190 /DB_XREF=gi:7062471 /DB_XREF=UI-M-BH3-atf-e-03-0-UI.s1 /CLONE=UI-M-BH3-atf-e-03-0-UI /FEA=FLmRNA /CNT=87 /TID=Mm.37505.1 /TIER=Stack /STK=11 /UG=Mm.37505 /UG_TITLE=Mus musculus, Similar to hypothetical protein FLJ22087, clone MGC:7349 IMAGE:3487155, mRNA, complete cds /FL=gb:BC003942.1	21.71	119.38	5.5	2.21	9.83	97.67	*	1424687_at	0.0223378	1	1	0.999997	1	1	0.133527	1
1427172_at	oral-facial-digital syndrome 1 gene homolog (human)	AJ278702	237222	gb:AJ278702.1 /DB_XREF=gi:13399212 /FEA=mRNA /CNT=20 /TID=Mm.32986.1 /TIER=Stack /STK=12 /UG=Mm.32986 /DEF=Mus musculus partial mRNA for putative cxorf-5 related protein (ORF1). /PROD=putative cxorf-5 related protein	104.2	573.46	5.5	4.16	7.91	469.26	*	1427172_at	0.000681018	1	1	0.999997	1	1	0.0124213	0.140284
1417268_at	CD14 antigen	NM_009841	12475	gb:NM_009841.1 /DB_XREF=gi:6753331 /GEN=Cd14 /FEA=FLmRNA /CNT=91 /TID=Mm.3460.1 /TIER=FL+Stack /STK=50 /UG=Mm.3460 /LL=12475 /DEF=Mus musculus CD14 antigen (Cd14), mRNA. /PROD=CD14 antigen /FL=gb:NM_009841.1	180.76	986.39	5.46	2.99	9.2	805.63	*	1417268_at	0.002613	1	1	0.999997	1	1	0.0293861	0.331883
1427987_at	scaffold attachment factor B2 /// LOC433127	BM239918	224902 /// 433127	gb:BE134496 /DB_XREF=gi:8596996 /DB_XREF=ug15f09.y1 /CLONE=IMAGE:1531721 /FEA=mRNA /CNT=37 /TID=Mm.214973.1 /TIER=ConsEnd /STK=0 /UG=Mm.214973 /UG_TITLE=Mus musculus, Similar to KIAA0138 gene product, clone IMAGE:5099281, mRNA, partial cds	118	643.51	5.45	4.44	6.59	525.52	*	1427987_at	2.76803e-05	1	1	0.999997	0.713044	0.708586	0.00223507	0.0252426
1431067_at	RIKEN cDNA 6330404A07 gene	BG083246	70754	gb:BG083246 /DB_XREF=gi:12565814 /DB_XREF=H3086B05-5 /CLONE=H3086B05 /FEA=mRNA /CNT=23 /TID=Mm.11014.1 /TIER=ConsEnd /STK=0 /UG=Mm.11014 /LL=70754 /UG_GENE=6330404A07Rik /UG_TITLE=RIKEN cDNA 6330404A07 gene	16.88	92.08	5.45	1.54	9.51	75.2	*	1431067_at	0.00706707	1	1	0.999997	1	1	0.057564	0.650121
1438300_at	RIKEN cDNA 4921511I16 gene	BB371618	70925	gb:BB371618 /DB_XREF=gi:16406988 /DB_XREF=BB371618 /CLONE=C130060J12 /FEA=EST /CNT=14 /TID=Mm.53963.2 /TIER=Stack /STK=11 /UG=Mm.53963 /LL=70925 /UG_GENE=4921511I16Rik /UG_TITLE=RIKEN cDNA 4921511I16 gene	50.76	276.48	5.45	3.89	7.15	225.71	*	1438300_at	0.000197365	1	1	0.999997	0.999864	0.999818	0.00598349	0.0675768
1419091_a_at	annexin A2	NM_007585	12306	gb:NM_007585.1 /DB_XREF=gi:6996912 /GEN=Anxa2 /FEA=FLmRNA /CNT=99 /TID=Mm.584.1 /TIER=FL+Stack /STK=13 /UG=Mm.584 /LL=12306 /DEF=Mus musculus annexin A2 (Anxa2), mRNA. /PROD=calpactin I heavy chain /FL=gb:BC003327.1 gb:M14044.1 gb:NM_007585.1 gb:BC005763.1 gb:D10024.1	670.02	3646.63	5.44	3.84	7.44	2976.61	*	1419091_a_at	0.000451711	1	1	0.999997	1	1	0.00964156	0.108891
1434546_at	cDNA sequence BC024683	BI106637	229512	gb:BI106637 /DB_XREF=gi:14557530 /DB_XREF=602893234F1 /CLONE=IMAGE:5038040 /FEA=EST /CNT=67 /TID=Mm.3158.2 /TIER=Stack /STK=29 /UG=Mm.3158 /LL=56040 /UG_GENE=Rplp1 /UG_TITLE=ribosomal protein, large, P1	248.55	1352.3	5.44	4.71	6.44	1103.75	*	1434546_at	1.48899e-05	0.671549	0.665697	0.665697	0.489086	0.486087	0.00170444	0.0192497
1434582_at	DNA segment, Chr 14, ERATO Doi 171, expressed	AV173869	238988	gb:AV173869 /DB_XREF=gi:15404686 /DB_XREF=AV173869 /CLONE=5730407D20 /FEA=EST /CNT=38 /TID=Mm.32667.1 /TIER=Stack /STK=29 /UG=Mm.32667 /UG_TITLE=ESTs	48.25	262.42	5.44	3.33	9.71	214.17	*	1434582_at	0.00550005	1	1	0.999997	1	1	0.0484582	0.547281
1438122_at	gb:AV278574 /DB_XREF=gi:16391181 /DB_XREF=AV278574 /CLONE=4933402K21 /FEA=EST /CNT=14 /TID=Mm.26490.1 /TIER=Stack /STK=12 /UG=Mm.26490 /LL=104809 /UG_GENE=AI427784 /UG_TITLE=expressed sequence AI427784	AV278574		gb:AV278574 /DB_XREF=gi:16391181 /DB_XREF=AV278574 /CLONE=4933402K21 /FEA=EST /CNT=14 /TID=Mm.26490.1 /TIER=Stack /STK=12 /UG=Mm.26490 /LL=104809 /UG_GENE=AI427784 /UG_TITLE=expressed sequence AI427784	8.3	45.09	5.43	1.77	9.14	36.79		1438122_at	0.0307047	1	1	0.999997	1	1	0.16921	1
1435948_at	RIKEN cDNA 5930418K15 gene	BB309117	77106	gb:BB309117 /DB_XREF=gi:16402474 /DB_XREF=BB309117 /CLONE=B230309D09 /FEA=EST /CNT=35 /TID=Mm.39489.1 /TIER=Stack /STK=12 /UG=Mm.39489 /UG_TITLE=ESTs, Highly similar to KIAA1423 protein (H.sapiens)	68.2	369.55	5.42	3.15	8.41	301.35	*	1435948_at	0.00157484	1	1	0.999997	1	1	0.0210372	0.237592
1431901_a_at	6-phosphofructo-2-kinase/fructose-2,6-biphosphatase 2	AK016729	18640	gb:AK016729.1 /DB_XREF=gi:12855623 /GEN=Pfkfb2 /FEA=mRNA /CNT=1 /TID=Mm.4255.2 /TIER=ConsEnd /STK=0 /UG=Mm.4255 /LL=18640 /UG_TITLE=6-phosphofructo-2-kinasefructose-2,6-biphosphatase 2 /DEF=Mus musculus adult male testis cDNA, RIKEN full-length enriched library, clone:4933407L07:6-phosphofructo-2-kinasefructose-2, 6-biphosphatase 2, full insert sequence.	20.86	112.74	5.41	3.21	7.74	91.89	*	1431901_a_at	0.000538246	1	1	0.999997	1	1	0.0107586	0.121507
1451338_at	Nischarin	BC003270	64652	gb:BC003270.1 /DB_XREF=gi:13096945 /FEA=FLmRNA /CNT=84 /TID=Mm.22330.2 /TIER=FL+Stack /STK=34 /UG=Mm.22330 /LL=64652 /UG_GENE=Nisch /DEF=Mus musculus, Similar to nischarin, clone MGC:7776 IMAGE:3499127, mRNA, complete cds. /PROD=Similar to nischarin /FL=gb:BC003270.1	221.21	1196.03	5.41	4.42	6.72	974.82	*	1451338_at	5.2437e-05	1	1	0.999997	0.906053	0.902228	0.00310035	0.035015
1417032_at	ubiquitin-conjugating enzyme E2G 2	AF296657	22213	gb:NM_019803.2 /DB_XREF=gi:20806110 /GEN=Ube2g2 /FEA=FLmRNA /CNT=134 /TID=Mm.29352.1 /TIER=FL+Stack /STK=59 /UG=Mm.29352 /LL=22213 /DEF=Mus musculus ubiquitin-conjugating enzyme E2G 2 (Ube2g2), mRNA. /PROD=ubiquitin-conjugating enzyme E2G 2 /FL=gb:NM_019803.2 gb:AF296657.1 gb:U93241.1 gb:BC010321.1	402.46	2174.49	5.4	4.68	6.16	1772.02	*	1417032_at	3.3352e-06	0.150421	0.149817	0.149817	0.139654	0.139135	0.000823509	0.00930062
1417819_at	torsin family 1, member B	BB004887	30934	gb:BC018456.1 /DB_XREF=gi:17391070 /FEA=FLmRNA /CNT=210 /TID=Mm.206786.1 /TIER=FL+Stack /STK=35 /UG=Mm.206786 /LL=30934 /UG_GENE=Tor1b /DEF=Mus musculus, clone MGC:27919 IMAGE:3582246, mRNA, complete cds. /PROD=Unknown (protein for MGC:27919) /FL=gb:NM_133673.1 gb:BC018456.1	87.97	475.09	5.4	4.46	6.47	387.13	*	1417819_at	2.03717e-05	0.918784	0.909169	0.909169	0.601	0.597145	0.00193916	0.0219007
1434425_at	expressed sequence AI597080	AI597080	99681	gb:AI597080 /DB_XREF=gi:4606128 /DB_XREF=vj45d11.x1 /CLONE=IMAGE:931989 /FEA=EST /CNT=34 /TID=Mm.1160.1 /TIER=Stack /STK=33 /UG=Mm.1160 /LL=99681 /UG_GENE=AI597080 /UG_TITLE=expressed sequence AI597080	11.23	60.67	5.4	2.88	8.62	49.43		1434425_at	0.00326842	1	1	0.999997	1	1	0.0340358	0.384396
1453536_at	RIKEN cDNA 1700034K16 gene	AK006601	73314	gb:AK006601.1 /DB_XREF=gi:12839783 /FEA=mRNA /CNT=4 /TID=Mm.52613.1 /TIER=ConsEnd /STK=2 /UG=Mm.52613 /LL=73314 /UG_GENE=1700034K16Rik /UG_TITLE=RIKEN cDNA 1700034K16 gene /DEF=Mus musculus adult male testis cDNA, RIKEN full-length enriched library, clone:1700034K16:Leucine Rich Repeat containing protein, full insert sequence.	5.42	29.31	5.4	1.57	9.29	23.88		1453536_at	0.0232791	1	1	0.999997	1	1	0.137784	1
1455434_a_at	kinectin 1	BF162017	16709	gb:BF162017 /DB_XREF=gi:11042218 /DB_XREF=601767968F1 /CLONE=IMAGE:3984064 /FEA=EST /CNT=21 /TID=Mm.3110.2 /TIER=Stack /STK=13 /UG=Mm.3110 /LL=16709 /UG_GENE=Ktn1 /UG_TITLE=kinectin 1	546.9	2955.52	5.4	4.62	6.25	2408.62	*	1455434_a_at	7.28312e-06	0.328476	0.326509	0.326509	0.279981	0.278563	0.0012091	0.0136555
1448778_at	splicing factor, arginine/serine-rich 4 (SRp75)	NM_020587	57317	gb:NM_020587.1 /DB_XREF=gi:10181125 /GEN=Sfrs4 /FEA=FLmRNA /CNT=101 /TID=Mm.2478.1 /TIER=FL+Stack /STK=40 /UG=Mm.2478 /LL=57317 /DEF=Mus musculus splicing factor, arginineserine-rich 4 (SRp75) (Sfrs4), mRNA. /PROD=splicing factor, arginineserine-rich 4 (SRp75) /FL=gb:NM_020587.1 gb:BC019437.1	555.88	2989.25	5.38	5.02	5.79	2433.38	*	1448778_at	4.30843e-07	0.0194314	0.0194052	0.0194052	0.0192439	0.0192181	0.00031341	0.00353962
1455491_at	similar to heterogeneous nuclear ribonucleoprotein H3 isoform a	BI686700	432467	gb:BI686700 /DB_XREF=gi:15649328 /DB_XREF=603312934F1 /CLONE=IMAGE:5352897 /FEA=EST /CNT=39 /TID=Mm.28070.1 /TIER=Stack /STK=12 /UG=Mm.28070 /UG_TITLE=ESTs, Weakly similar to ROA2 MOUSE HETEROGENEOUS NUCLEAR RIBONUCLEOPROTEINS A2B1 (M.musculus)	402.66	2153.89	5.35	4.5	6.34	1751.23	*	1455491_at	1.75941e-05	0.793513	0.785895	0.785895	0.54775	0.544291	0.00182806	0.0206459
1455814_x_at	DEAD (Asp-Glu-Ala-Asp) box polypeptide 39	AV111502	68278	gb:AV111502 /DB_XREF=gi:5265582 /DB_XREF=AV111502 /CLONE=2610002F14 /FEA=EST /CNT=55 /TID=Mm.28222.2 /TIER=Stack /STK=55 /UG=Mm.28222 /LL=68278 /UG_GENE=2610307C23Rik /UG_TITLE=RIKEN cDNA 2610307C23 gene	1525.05	8126.27	5.33	4.9	5.83	6601.22	*	1455814_x_at	9.86704e-07	0.0445013	0.0444194	0.0444194	0.0435257	0.0434473	0.000529778	0.00598325
1417820_at	torsin family 1, member B	BB004887	30934	gb:NM_133673.1 /DB_XREF=gi:19526827 /GEN=Tor1b /FEA=FLmRNA /CNT=210 /TID=Mm.206786.1 /TIER=FL+Stack /STK=24 /UG=Mm.206786 /LL=30934 /DEF=Mus musculus torsin family 1, member B (Tor1b), mRNA. /PROD=torsin family 1, member B /FL=gb:NM_133673.1 gb:BC018456.1	434.7	2307.94	5.31	4.17	6.54	1873.23	*	1417820_at	4.33938e-05	1	1	0.999997	0.858739	0.854395	0.00279986	0.0316214
1452251_at	neurobeachin	AA986379	26422	gb:AA986379 /DB_XREF=gi:3168033 /DB_XREF=uc82d12.x1 /CLONE=IMAGE:1432151 /FEA=mRNA /CNT=85 /TID=Mm.25747.1 /TIER=Stack /STK=34 /UG=Mm.25747 /LL=26422 /UG_GENE=Nbea /UG_TITLE=neurobeachin	9.37	49.76	5.31	2.62	8.94	40.39		1452251_at	0.00275408	1	1	0.999997	1	1	0.0304291	0.343663
1419004_s_at	B-cell leukemia/lymphoma 2 related protein A1a /// B-cell leukemia/lymphoma 2 related protein A1b /// B-cell leukemia/lymphoma 2 related protein A1d	L16462	12044 /// 12045 /// 12047	gb:L16462.1 /DB_XREF=gi:293273 /FEA=FLmRNA /CNT=22 /TID=Mm.196731.1 /TIER=FL+Stack /STK=15 /UG=Mm.196731 /LL=12044 /UG_GENE=Bcl2a1a /DEF=Mus musculus hemopoietic-specific early response protein (A1) mRNA, complete cds. /PROD=hemopoietic-specific early-response protein /FL=gb:NM_009742.1 gb:L16462.1	77.33	409.96	5.3	3.23	14.17	332.62	*	1419004_s_at	0.0307724	1	1	0.999997	1	1	0.169511	1
1434113_a_at	XPMC2 prevents mitotic catastrophe 2 homolog (Xenopus laevis)	BG076284	227656	gb:BG076284 /DB_XREF=gi:12558853 /DB_XREF=H3157H05-3 /CLONE=H3157H05 /FEA=EST /CNT=65 /TID=Mm.142380.2 /TIER=Stack /STK=42 /UG=Mm.142380 /LL=26451 /UG_GENE=Rpl27a /UG_TITLE=ribosomal protein L27a	820.08	4347.36	5.3	4.68	6.07	3527.28	*	1434113_a_at	7.15339e-06	0.322625	0.320708	0.320708	0.275755	0.274366	0.00119935	0.0135453
1422943_a_at	heat shock protein 1	NM_013560	15507	gb:NM_013560.1 /DB_XREF=gi:7305172 /GEN=Hsp25 /FEA=FLmRNA /CNT=75 /TID=Mm.13849.1 /TIER=FL /STK=1 /UG=Mm.13849 /LL=15507 /DEF=Mus musculus heat shock protein, 25 kDa (Hsp25), mRNA. /PROD=heat shock protein, 25 kDa /FL=gb:NM_013560.1 gb:U03560.1	518.48	2742.39	5.29	4.58	6.11	2223.91	*	1422943_a_at	9.02259e-06	0.406928	0.404248	0.404248	0.334309	0.332523	0.00136168	0.0153787
1428239_at	ankyrin repeat domain 16	AK013354	320816	gb:AK013354.1 /DB_XREF=gi:12850662 /FEA=mRNA /CNT=88 /TID=Mm.28310.1 /TIER=Stack /STK=68 /UG=Mm.28310 /LL=72833 /UG_GENE=2810455F06Rik /UG_TITLE=RIKEN cDNA 2810455F06 gene /DEF=Mus musculus 10, 11 days embryo whole body cDNA, RIKEN full-length enriched library, clone:2810455F06:Ank repeat containing protein, full insert sequence.	63.6	336.41	5.29	3.58	9.46	272.81	*	1428239_at	0.0145384	1	1	0.999997	1	1	0.0976317	1
1434544_at	RIKEN cDNA 1110025L05 gene	BE992311	66162	gb:BE992311 /DB_XREF=gi:10673168 /DB_XREF=UI-M-BZ1-bef-f-11-0-UI.s1 /CLONE=UI-M-BZ1-bef-f-11-0-UI /FEA=EST /CNT=52 /TID=Mm.23925.4 /TIER=Stack /STK=29 /UG=Mm.23925 /LL=75764 /UG_GENE=4833422P03Rik /UG_TITLE=RIKEN cDNA 4833422P03 gene	143.23	757.93	5.29	4.14	7.32	614.71	*	1434544_at	0.000228186	1	1	0.999997	0.999966	0.999951	0.00643616	0.0726892
1448377_at	secretory leukocyte protease inhibitor	NM_011414	20568	gb:NM_011414.1 /DB_XREF=gi:6755573 /GEN=Slpi /FEA=FLmRNA /CNT=103 /TID=Mm.1395.1 /TIER=FL+Stack /STK=84 /UG=Mm.1395 /LL=20568 /DEF=Mus musculus secretory leukocyte protease inhibitor (Slpi), mRNA. /PROD=secretory leukocyte protease inhibitor /FL=gb:NM_011414.1 gb:U73004.1 gb:U88093.1 gb:U94341.1	111.16	587.68	5.29	3.01	8.44	476.52	*	1448377_at	0.00262383	1	1	0.999997	1	1	0.0294738	0.332873
1451909_a_at	PRP4 pre-mRNA processing factor 4 homolog B (yeast)	BC003769	19134	gb:BC003769.1 /DB_XREF=gi:13277749 /FEA=FLmRNA /CNT=1 /TID=Mm.10027.2 /TIER=FL /STK=1 /UG=Mm.10027 /LL=19134 /UG_GENE=Prpk /DEF=Mus musculus, Similar to serinethreonine-protein kinase PRP4 homolog, clone MGC:5960 IMAGE:3488391, mRNA, complete cds. /PROD=Similar to serinethreonine-protein kinase PRP4homolog /FL=gb:BC003769.1	61.49	324.94	5.28	3.1	9.81	263.44	*	1451909_a_at	0.00535291	1	1	0.999997	1	1	0.047552	0.537047
1448050_s_at	gb:BF450398 /DB_XREF=gi:11516567 /DB_XREF=uz78a07.x1 /CLONE=IMAGE:3675156 /FEA=EST /CNT=7 /TID=Mm.200535.1 /TIER=ConsEnd /STK=0 /UG=Mm.200535 /LL=98612 /UG_GENE=AU045934 /UG_TITLE=expressed sequence AU045934	BF450398		gb:BF450398 /DB_XREF=gi:11516567 /DB_XREF=uz78a07.x1 /CLONE=IMAGE:3675156 /FEA=EST /CNT=7 /TID=Mm.200535.1 /TIER=ConsEnd /STK=0 /UG=Mm.200535 /LL=98612 /UG_GENE=AU045934 /UG_TITLE=expressed sequence AU045934	6.2	32.68	5.27	3.84	8.02	26.49		1448050_s_at	0.000540667	1	1	0.999997	1	1	0.0107801	0.121749
1424268_at	spermine oxidase	BC004831	228608	gb:BC004831.1 /DB_XREF=gi:13435998 /FEA=FLmRNA /CNT=73 /TID=Mm.29763.1 /TIER=FL+Stack /STK=42 /UG=Mm.29763 /DEF=Mus musculus, Similar to hypothetical protein, clone MGC:6794 IMAGE:2647695, mRNA, complete cds. /PROD=Similar to hypothetical protein /FL=gb:BC004831.1	29.56	155.35	5.26	4.25	6.43	125.79	*	1424268_at	3.3121e-05	1	1	0.999997	0.775486	0.770888	0.00243685	0.0275216
1425964_x_at	heat shock protein 1	U03561	15507	gb:U03561.1 /DB_XREF=gi:424144 /FEA=FLmRNA /CNT=2 /TID=Mm.13849.4 /TIER=FL /STK=1 /UG=Mm.13849 /LL=15507 /UG_GENE=Hsp25 /DEF=Mus musculus heat shock protein HSP27 internal deletion variant b mRNA, complete cds. /PROD=heat shock protein HSP27 /FL=gb:U03561.1	452.51	2378.27	5.26	4.12	6.78	1925.76	*	1425964_x_at	0.000159793	1	1	0.999997	0.999259	0.999081	0.00534234	0.0603358
1426533_at	nucleolar protein 5A	BF660256	67134	gb:BF660256 /DB_XREF=gi:11925462 /DB_XREF=maa95h07.x1 /CLONE=IMAGE:3824868 /FEA=FLmRNA /CNT=174 /TID=Mm.29363.1 /TIER=Stack /STK=31 /UG=Mm.29363 /LL=67134 /UG_GENE=2310044F10Rik /UG_TITLE=RIKEN cDNA 2310044F10 gene /FL=gb:BC021355.1	150.36	789.9	5.25	4.12	6.84	639.54	*	1426533_at	0.00015972	1	1	0.999997	0.999256	0.999078	0.00534234	0.0603358
1416689_at	tuftelin 1	NM_011656	22156	gb:NM_011656.1 /DB_XREF=gi:6755902 /GEN=Tuft1 /FEA=FLmRNA /CNT=94 /TID=Mm.10214.1 /TIER=FL+Stack /STK=74 /UG=Mm.10214 /LL=22156 /DEF=Mus musculus tuftelin 1 (Tuft1), mRNA. /PROD=tuftelin 1 /FL=gb:AF047704.1 gb:NM_011656.1 gb:BC019213.1	48.83	255.32	5.23	2.96	8.1	206.49	*	1416689_at	0.0025269	1	1	0.999997	1	1	0.0287602	0.324815
1418399_at	potassium channel tetramerisation domain containing 9	NM_134073	105440	gb:NM_134073.1 /DB_XREF=gi:19527295 /GEN=AA675328 /FEA=FLmRNA /CNT=49 /TID=Mm.6720.1 /TIER=FL+Stack /STK=24 /UG=Mm.6720 /LL=105440 /DEF=Mus musculus expressed sequence AA675328 (AA675328), mRNA. /PROD=expressed sequence AA675328 /FL=gb:BC011302.1 gb:NM_134073.1	156.39	817.81	5.23	4.4	6.35	661.42	*	1418399_at	6.07656e-05	1	1	0.999997	0.935473	0.932143	0.00330141	0.0372858
1417860_a_at	spondin 2, extracellular matrix protein	NM_133903	100689	gb:NM_133903.1 /DB_XREF=gi:19527119 /GEN=2310045I24Rik /FEA=FLmRNA /CNT=70 /TID=Mm.34694.1 /TIER=FL+Stack /STK=35 /UG=Mm.34694 /LL=100689 /DEF=Mus musculus RIKEN cDNA 2310045I24 gene (2310045I24Rik), mRNA. /PROD=RIKEN cDNA 2310045I24 /FL=gb:BC017616.1 gb:NM_133903.1	40.42	210.84	5.22	3.08	7.6	170.42	*	1417860_a_at	0.000792301	1	1	0.999997	1	1	0.0135457	0.152984
1434419_s_at	TAR DNA binding protein	AW538183	230908	gb:AW538183 /DB_XREF=gi:7180600 /DB_XREF=C0104C11-3 /CLONE=C0104C11 /FEA=EST /CNT=36 /TID=Mm.219677.2 /TIER=Stack /STK=33 /UG=Mm.219677 /UG_TITLE=Mus musculus, clone MGC:36467 IMAGE:5359082, mRNA, complete cds	295.27	1542.25	5.22	4.41	6.16	1246.99	*	1434419_s_at	1.35047e-05	0.609073	0.603928	0.603928	0.456148	0.453342	0.00159105	0.0179691
1442537_at	Adult male aorta and vein cDNA, RIKEN full-length enriched library, clone:A530016B22 product:unknown EST, full insert sequence	BB771206		gb:BB771206 /DB_XREF=gi:16195031 /DB_XREF=BB771206 /CLONE=G370123F14 /FEA=EST /CNT=4 /TID=Mm.216619.1 /TIER=ConsEnd /STK=3 /UG=Mm.216619 /UG_TITLE=ESTs, Weakly similar to TYROSINE-PROTEIN KINASE JAK3 (M.musculus)	509.58	2656.92	5.21	2.94	7.93	2147.34	*	1442537_at	0.0032813	1	1	0.999997	1	1	0.034131	0.385472
1450611_at	PREDICTED: Mus musculus similar to bM340H1.4 (orosomucoid 3) (LOC435786), mRNA	NM_013623		gb:NM_013623.1 /DB_XREF=gi:7305358 /GEN=Orm3 /FEA=FLmRNA /CNT=1 /TID=Mm.57239.1 /TIER=FL /STK=1 /UG=Mm.57239 /LL=18407 /DEF=Mus musculus orosomucoid 3 (Orm3), mRNA. /PROD=orosomucoid 3 /FL=gb:NM_013623.1	321.51	1675.14	5.21	3.05	10.28	1353.63	*	1450611_at	0.0152125	1	1	0.999997	1	1	0.100733	1
1417212_at	RIKEN cDNA 9530058B02 gene	NM_026633	68241	gb:NM_026633.1 /DB_XREF=gi:13386123 /GEN=9530058B02Rik /FEA=FLmRNA /CNT=69 /TID=Mm.34532.1 /TIER=FL+Stack /STK=53 /UG=Mm.34532 /LL=68241 /DEF=Mus musculus RIKEN cDNA 9530058B02 gene (9530058B02Rik), mRNA. /PROD=RIKEN cDNA 9530058B02 /FL=gb:BC024332.1 gb:NM_026633.1	808.83	4205.61	5.2	4.09	6.35	3396.78	*	1417212_at	4.32651e-05	1	1	0.999997	0.857916	0.853579	0.00279986	0.0316214
1447250_a_at	titin	BB830098	22138	gb:BB830098 /DB_XREF=gi:17008341 /DB_XREF=BB830098 /CLONE=G930010D07 /FEA=EST /CNT=2 /TID=Mm.130790.2 /TIER=ConsEnd /STK=2 /UG=Mm.130790 /UG_TITLE=ESTs	23.74	123.58	5.2	1.95	9.22	99.83	*	1447250_a_at	0.0140817	1	1	0.999997	1	1	0.0955612	1
1438962_s_at	DEAD/H (Asp-Glu-Ala-Asp/His) box polypeptide 31	BB469965	227674	gb:BB469965 /DB_XREF=gi:9387154 /DB_XREF=BB469965 /CLONE=D230030E21 /FEA=EST /CNT=9 /TID=Mm.148063.1 /TIER=Stack /STK=9 /UG=Mm.148063 /UG_TITLE=ESTs	106.27	551.91	5.19	4.35	6.36	445.64	*	1438962_s_at	4.1051e-05	1	1	0.999997	0.842996	0.838558	0.00272074	0.0307277
1451973_at	ubiquitin-activating enzyme E1-domain containing 1	BC019764	66663	gb:BC019764.1 /DB_XREF=gi:18043598 /FEA=FLmRNA /CNT=94 /TID=Mm.14253.1 /TIER=FL+Stack /STK=49 /UG=Mm.14253 /LL=66663 /UG_GENE=5730525G14Rik /DEF=Mus musculus, Similar to RIKEN cDNA 5730525G14 gene, clone MGC:25431 IMAGE:3989119, mRNA, complete cds. /PROD=Similar to RIKEN cDNA 5730525G14 gene /FL=gb:BC019764.1	772.63	4007.24	5.19	4.27	6.32	3234.62	*	1451973_at	5.63643e-05	1	1	0.999997	0.921303	0.917701	0.00319439	0.0360771
1455696_a_at	PRP4 pre-mRNA processing factor 4 homolog B (yeast)	BB344827	19134	gb:BB344827 /DB_XREF=gi:16404899 /DB_XREF=BB344827 /CLONE=B930053H17 /FEA=EST /CNT=15 /TID=Mm.10027.3 /TIER=Stack /STK=9 /UG=Mm.10027 /LL=19134 /UG_GENE=Prpk /UG_TITLE=pre-mRNA protein kinase	1615.77	8383.73	5.19	3.95	7.49	6767.96	*	1455696_a_at	0.000948692	1	1	0.999997	1	1	0.0151807	0.171449
1417088_at	zinc finger protein 346	AW493043	26919	gb:NM_012017.1 /DB_XREF=gi:6754395 /GEN=Zfp346 /FEA=FLmRNA /CNT=122 /TID=Mm.22795.1 /TIER=FL+Stack /STK=57 /UG=Mm.22795 /LL=26919 /DEF=Mus musculus zinc finger protein 346 (Zfp346), mRNA. /PROD=zinc finger protein 346 /FL=gb:AF083339.1 gb:NM_012017.1	66.3	343.73	5.18	4.69	5.76	277.44	*	1417088_at	2.93826e-06	0.132519	0.132049	0.132049	0.124114	0.123702	0.000814703	0.00920116
1423138_at	WD repeat domain 4	BE854862	57773	gb:AJ271892.1 /DB_XREF=gi:9955697 /GEN=wdr4 /FEA=FLmRNA /CNT=71 /TID=Mm.143771.1 /TIER=Stack /STK=42 /UG=Mm.143771 /LL=57773 /DEF=Mus musculus mRNA for WD-repeat domain 4 protein (wdr4 gene), short form. /PROD=WD-repeat domain 4 protein /FL=gb:NM_021322.1	24.83	128.52	5.18	3.77	6.96	103.69	*	1423138_at	0.000431804	1	1	0.999997	1	1	0.0094207	0.106396
1417658_at	transforming growth factor beta regulated gene 4	NM_134011	21379	gb:BB768873 /DB_XREF=gi:16211415 /DB_XREF=BB768873 /CLONE=G370090A09 /FEA=FLmRNA /CNT=145 /TID=Mm.196027.1 /TIER=Stack /STK=40 /UG=Mm.196027 /LL=59037 /UG_GENE=Cpr2-pending /UG_TITLE=cell cycle progression 2 protein /FL=gb:BC016483.1 gb:NM_134011.1	69.42	358.58	5.17	3.82	7.59	289.16	*	1417658_at	0.000420084	1	1	0.999997	1	1	0.00927826	0.104788
1419281_a_at	zinc finger protein 259	BC021397	22687	gb:BC021397.1 /DB_XREF=gi:18203913 /FEA=FLmRNA /CNT=54 /TID=Mm.17519.1 /TIER=FL+Stack /STK=11 /UG=Mm.17519 /LL=22687 /UG_GENE=Zfp259 /DEF=Mus musculus, zinc finger protein 259, clone MGC:29104 IMAGE:5067274, mRNA, complete cds. /PROD=zinc finger protein 259 /FL=gb:U41287.1 gb:BC021397.1 gb:NM_011752.1	781.85	4040.24	5.17	4.19	6.3	3258.39	*	1419281_a_at	3.13557e-05	1	1	0.999997	0.756879	0.7523	0.00236938	0.0267595
1438974_x_at	phosphatidylinositol membrane-associated 1	BB207105	18739	gb:BB207105 /DB_XREF=gi:8872058 /DB_XREF=BB207105 /CLONE=A430080A06 /FEA=EST /CNT=9 /TID=Mm.1860.5 /TIER=Stack /STK=9 /UG=Mm.1860 /LL=18739 /UG_GENE=Pitpnm /UG_TITLE=phosphatidylinositol membrane-associated	13.72	71	5.17	4.22	6.14	57.28		1438974_x_at	1.5198e-05	0.685445	0.679411	0.679411	0.496136	0.493087	0.00172222	0.0194506
1444041_at	expressed sequence AU041133	AU041133	103369	gb:AU041133 /DB_XREF=gi:3955368 /DB_XREF=AU041133 /CLONE=J0825E03 /FEA=EST /CNT=6 /TID=Mm.17592.1 /TIER=ConsEnd /STK=2 /UG=Mm.17592 /LL=103369 /UG_GENE=AU041133 /UG_TITLE=expressed sequence AU041133	88.94	459.41	5.17	4.1	6.87	370.47	*	1444041_at	0.000323639	1	1	0.999997	1	0.999999	0.00783491	0.0884866
1451065_a_at	DEAD (Asp-Glu-Ala-Asp) box polypeptide 39	BC020134	68278	gb:BC020134.1 /DB_XREF=gi:18044893 /FEA=FLmRNA /CNT=350 /TID=Mm.28222.1 /TIER=FL+Stack /STK=254 /UG=Mm.28222 /LL=68278 /UG_GENE=2610307C23Rik /DEF=Mus musculus, nuclear RNA helicase, DECD variant of DEAD box family, clone MGC:28113 IMAGE:3969048, mRNA, complete cds. /PROD=nuclear RNA helicase, DECD variant of DEAD boxfamily /FL=gb:BC020134.1	950.14	4912.45	5.17	4.68	5.75	3962.3	*	1451065_a_at	2.19157e-06	0.0988419	0.0985504	0.0985504	0.0941142	0.0938501	0.000726308	0.00820284
1427683_at	early growth response 2	X06746	13654	gb:X06746.1 /DB_XREF=gi:52812 /FEA=mRNA /CNT=1 /TID=Mm.1353.2 /TIER=ConsEnd /STK=0 /UG=Mm.1353 /LL=13654 /UG_GENE=Egr2 /UG_TITLE=early growth response 2 /DEF=Mouse mRNA for Krox-20 protein containing zinc fingers.	6.75	34.84	5.16	0.83	9.66	28.08		1427683_at	0.0232527	1	1	0.999997	1	1	0.137663	1
1433924_at	Paternally expressed 3	BM200248	18616	gb:BM200248 /DB_XREF=gi:17753448 /DB_XREF=C0207H01-3 /CLONE=C0207H01 /FEA=EST /CNT=75 /TID=Mm.7952.2 /TIER=Stack /STK=51 /UG=Mm.7952 /LL=18616 /UG_GENE=Peg3 /UG_TITLE=paternally expressed 3	62.89	324.27	5.16	2.98	14.68	261.38	*	1433924_at	0.00678993	1	1	0.999997	1	1	0.0559943	0.632393
1451503_at	nucleolar protein 3 (apoptosis repressor with CARD domain)	BC027290	78688	gb:BC027290.1 /DB_XREF=gi:20070999 /FEA=FLmRNA /CNT=23 /TID=Mm.48232.1 /TIER=FL+Stack /STK=14 /UG=Mm.48232 /LL=78688 /UG_GENE=B430311C09Rik /DEF=Mus musculus, RIKEN cDNA B430311C09 gene, clone MGC:27734 IMAGE:2647023, mRNA, complete cds. /PROD=RIKEN cDNA B430311C09 gene /FL=gb:BC027290.1	12	61.91	5.16	3.64	6.85	49.91		1451503_at	0.000299904	1	1	0.999997	0.999999	0.999998	0.00753248	0.085071
1438954_x_at	gb:BB359521 /DB_XREF=gi:9071349 /DB_XREF=BB359521 /CLONE=C030039K08 /FEA=EST /CNT=9 /TID=Mm.3983.2 /TIER=Stack /STK=9 /UG=Mm.3983 /LL=14205 /UG_GENE=Figf /UG_TITLE=c-fos induced growth factor	BB359521		gb:BB359521 /DB_XREF=gi:9071349 /DB_XREF=BB359521 /CLONE=C030039K08 /FEA=EST /CNT=9 /TID=Mm.3983.2 /TIER=Stack /STK=9 /UG=Mm.3983 /LL=14205 /UG_GENE=Figf /UG_TITLE=c-fos induced growth factor	12.89	66.36	5.15	2.68	8.07	53.47		1438954_x_at	0.00415982	1	1	0.999997	1	1	0.0400538	0.452363
1442156_at	RIKEN cDNA E030030I06 gene	BB664243	319887	gb:BB664243 /DB_XREF=gi:16497997 /DB_XREF=BB664243 /CLONE=E030030I06 /FEA=EST /CNT=8 /TID=Mm.177746.1 /TIER=ConsEnd /STK=3 /UG=Mm.177746 /UG_TITLE=ESTs, Weakly similar to S23387 protein kinase (H.sapiens)	9.01	46.37	5.15	3.4	7	37.37		1442156_at	0.000462386	1	1	0.999997	1	1	0.00978604	0.110522
1448115_at	HpaII tiny fragments locus 9c	NM_008307	15547	gb:NM_008307.1 /DB_XREF=gi:6680314 /GEN=Htf9c /FEA=FLmRNA /CNT=224 /TID=Mm.5128.1 /TIER=FL+Stack /STK=201 /UG=Mm.5128 /LL=15547 /DEF=Mus musculus HpaII tiny fragments locus 9c (Htf9c), mRNA. /PROD=HpaII tiny fragments locus 9c /FL=gb:NM_008307.1	27.72	142.81	5.15	3.78	7.5	115.1	*	1448115_at	0.0008976	1	1	0.999997	1	1	0.014617	0.165082
1452869_at	RIKEN cDNA 1110021E09 gene	AK003895	66921	gb:AK003895.1 /DB_XREF=gi:12834838 /FEA=mRNA /CNT=130 /TID=Mm.41023.1 /TIER=Stack /STK=26 /UG=Mm.41023 /LL=66921 /UG_GENE=1110021E09Rik /UG_TITLE=RIKEN cDNA 1110021E09 gene /DEF=Mus musculus 18 days embryo whole body cDNA, RIKEN full-length enriched library, clone:1110021E09:homolog to CDNA FLJ10330 FIS, CLONE NT2RM2000624, WEAKLY SIMILAR TO SPLICING FACTOR, ARGININESERINE-RICH 4, full insert seq…	520.82	2682.73	5.15	4.34	5.99	2161.91	*	1452869_at	6.18506e-06	0.278952	0.277449	0.277449	0.243425	0.242287	0.00114112	0.0128877
1417409_at	Jun oncogene	NM_010591	16476	gb:BC002081.1 /DB_XREF=gi:12805238 /FEA=FLmRNA /CNT=170 /TID=Mm.482.1 /TIER=FL+Stack /STK=20 /UG=Mm.482 /LL=16476 /UG_GENE=Jun /DEF=Mus musculus, Jun oncogene, clone MGC:6246 IMAGE:3493248, mRNA, complete cds. /PROD=Jun oncogene /FL=gb:J04115.1 gb:BC002081.1 gb:NM_010591.1	210.26	1080.9	5.14	3.83	7.67	870.64	*	1417409_at	0.00197704	1	1	0.999997	1	1	0.0244677	0.276335
1419658_at	RIKEN cDNA C920025E04 gene	NM_010398	319828	gb:BB667981 /DB_XREF=gi:16399430 /DB_XREF=BB667981 /CLONE=C920026N01 /FEA=FLmRNA /CNT=69 /TID=Mm.35016.1 /TIER=ConsEnd /STK=5 /UG=Mm.35016 /LL=15040 /UG_GENE=H2-T23 /UG_TITLE=histocompatibility 2, T region locus 23 /FL=gb:AF057279.1 gb:AF041855.1 gb:NM_010398.1 gb:AF082510.1 gb:L00606.1 gb:BC005648.1	23.9	122.86	5.14	3.54	7.37	98.96	*	1419658_at	0.000523551	1	1	0.999997	1	1	0.0105705	0.119382
1419703_at	procollagen, type V, alpha 3	NM_016919	53867	gb:NM_016919.1 /DB_XREF=gi:8393172 /GEN=Col5a3 /FEA=FLmRNA /CNT=23 /TID=Mm.30477.1 /TIER=FL /STK=7 /UG=Mm.30477 /LL=53867 /DEF=Mus musculus procollagen, type V, alpha 3 (Col5a3), mRNA. /PROD=procollagen, type V, alpha 3 /FL=gb:AF176645.1 gb:NM_016919.1	25.92	133.34	5.14	3.4	6.89	107.42	*	1419703_at	0.00030427	1	1	0.999997	0.999999	0.999998	0.00759008	0.0857215
1419612_at	RIKEN cDNA 4632415L05 gene	BC023403	70808	gb:BC023403.1 /DB_XREF=gi:19484156 /FEA=FLmRNA /CNT=26 /TID=Mm.37735.1 /TIER=FL /STK=3 /UG=Mm.37735 /LL=70808 /UG_GENE=4632415L05Rik /DEF=Mus musculus, RIKEN cDNA 4632415L05 gene, clone MGC:30979 IMAGE:5252327, mRNA, complete cds. /PROD=RIKEN cDNA 4632415L05 gene /FL=gb:BC023403.1 gb:NM_027561.1	97.28	498.69	5.13	2.71	9.46	401.41	*	1419612_at	0.0121178	1	1	0.999997	1	1	0.0855128	0.965772
1460025_at	leucine-rich repeats and immunoglobulin-like domains 2	BB129159	269473	gb:BB129159 /DB_XREF=gi:15408302 /DB_XREF=BB129159 /CLONE=9630037B04 /FEA=EST /CNT=20 /TID=Mm.122660.1 /TIER=ConsEnd /STK=6 /UG=Mm.122660 /UG_TITLE=ESTs, Weakly similar to membrane glycoprotein (M.musculus)	4.86	24.95	5.13	4.41	6.03	20.09		1460025_at	1.39375e-05	0.628597	0.623175	0.623175	0.466663	0.463763	0.00161179	0.0182033
1453153_at	lines homolog 2 (Drosophila)	AK012554	72635	gb:AK012554.1 /DB_XREF=gi:12849371 /FEA=mRNA /CNT=28 /TID=Mm.23135.1 /TIER=Stack /STK=20 /UG=Mm.23135 /LL=72635 /UG_GENE=2700083B01Rik /UG_TITLE=RIKEN cDNA 2700083B01 gene /DEF=Mus musculus 11 days embryo whole body cDNA, RIKEN full-length enriched library, clone:2700083B01:homolog to CDNA FLJ10583 FIS, CLONE NT2RP2003629, full insert sequence.	35.44	181.62	5.12	3.34	9.39	146.18	*	1453153_at	0.00196464	1	1	0.999997	1	1	0.0243565	0.27508
1416483_at	tetratricopeptide repeat domain 3	BB833716	22129	gb:BF021329 /DB_XREF=gi:10752742 /DB_XREF=ux57e01.x1 /CLONE=IMAGE:3514392 /FEA=FLmRNA /CNT=416 /TID=Mm.3679.1 /TIER=Stack /STK=46 /UG=Mm.3679 /LL=22129 /UG_GENE=Ttc3 /UG_TITLE=tetratricopeptide repeat domain /FL=gb:NM_009441.1 gb:AB008516.1	712.66	3627.61	5.09	4.48	5.8	2914.95	*	1416483_at	5.2036e-06	0.234688	0.233485	0.233485	0.209183	0.208231	0.00101122	0.0114206
1418966_a_at	discoidin, CUB and LCCL domain containing 1	AK014521	66686	gb:NM_025705.1 /DB_XREF=gi:13385161 /GEN=4631413K11Rik /FEA=FLmRNA /CNT=84 /TID=Mm.62982.1 /TIER=FL+Stack /STK=15 /UG=Mm.62982 /LL=66686 /DEF=Mus musculus RIKEN cDNA 4631413K11 gene (4631413K11Rik), mRNA. /PROD=RIKEN cDNA 4631413K11 /FL=gb:NM_025705.1	23.8	121.09	5.09	3.3	8.58	97.29	*	1418966_a_at	0.00703823	1	1	0.999997	1	1	0.0574201	0.648496
1425927_a_at	activating transcription factor 5	AF375476	107503	gb:AF375476.1 /DB_XREF=gi:14150812 /FEA=FLmRNA /CNT=2 /TID=Mm.1566.2 /TIER=FL /STK=1 /UG=Mm.1566 /LL=107503 /UG_GENE=Atf5 /DEF=Mus musculus activating transcription factor 5-beta mRNA, complete cds. /PROD=activating transcription factor 5-beta /FL=gb:AF375476.1	2702.73	13743.9	5.09	4.01	6.3	11041.2	*	1425927_a_at	5.17594e-05	1	1	0.999997	0.903138	0.899267	0.00307969	0.0347816
1453360_a_at	testis expressed gene 9	AK008505	21778	gb:AK008505.1 /DB_XREF=gi:12842723 /GEN=Tex9 /FEA=mRNA /CNT=9 /TID=Mm.14485.2 /TIER=ConsEnd /STK=5 /UG=Mm.14485 /LL=21778 /UG_TITLE=testis expressed gene 9 /DEF=Mus musculus adult male small intestine cDNA, RIKEN full-length enriched library, clone:2010301B18:testis expressed gene 9, full insert sequence.	7.05	35.88	5.09	4.32	5.99	28.83		1453360_a_at	1.547e-05	0.697711	0.691508	0.691508	0.502279	0.499182	0.00172673	0.0195015
1454913_at	Transcribed locus	BE951725		gb:BE951725 /DB_XREF=gi:10591368 /DB_XREF=UI-M-CC0-aye-b-01-0-UI.s1 /CLONE=UI-M-CC0-aye-b-01-0-UI /FEA=EST /CNT=36 /TID=Mm.56193.1 /TIER=Stack /STK=36 /UG=Mm.56193 /UG_TITLE=ESTs	35.83	182.33	5.09	4.44	5.75	146.5	*	1454913_at	2.4207e-06	0.109176	0.108828	0.108828	0.103428	0.103115	0.000752939	0.00850361
1425649_at	solute carrier family 39 (zinc transporter), member 14	BC021530	213053	gb:BC021530.1 /DB_XREF=gi:18204548 /FEA=FLmRNA /CNT=15 /TID=Mm.44087.1 /TIER=FL /STK=1 /UG=Mm.44087 /DEF=Mus musculus, clone MGC:38539 IMAGE:5353717, mRNA, complete cds. /PROD=Unknown (protein for MGC:38539) /FL=gb:BC021530.1	34.02	172.61	5.07	3.58	7.49	138.6	*	1425649_at	0.00113421	1	1	0.999997	1	1	0.0170286	0.192319
1430215_at	RIKEN cDNA 2610020H08 gene	BB103211	434234	gb:BB103211 /DB_XREF=gi:8755779 /DB_XREF=BB103211 /CLONE=9430086I21 /FEA=mRNA /CNT=8 /TID=Mm.38237.1 /TIER=ConsEnd /STK=3 /UG=Mm.38237 /LL=72152 /UG_GENE=2610020H08Rik /UG_TITLE=RIKEN cDNA 2610020H08 gene	7.71	39.12	5.07	2.66	7.51	31.41		1430215_at	0.00467956	1	1	0.999997	1	1	0.0434713	0.490959
1445457_at	gb:BM730983 /DB_XREF=gi:19052316 /DB_XREF=ih65f11.x1 /CLONE=IMAGE:5681421 /FEA=EST /CNT=3 /TID=Mm.211280.1 /TIER=ConsEnd /STK=2 /UG=Mm.211280 /UG_TITLE=ESTs	BM730983		gb:BM730983 /DB_XREF=gi:19052316 /DB_XREF=ih65f11.x1 /CLONE=IMAGE:5681421 /FEA=EST /CNT=3 /TID=Mm.211280.1 /TIER=ConsEnd /STK=2 /UG=Mm.211280 /UG_TITLE=ESTs	48.6	246.59	5.07	3.97	6.34	197.99	*	1445457_at	7.07617e-05	1	1	0.999997	0.958891	0.956176	0.00352643	0.0398271
1427194_a_at	excision repaiross-complementing rodent repair deficiency, complementation group 8	AK010576	71991	gb:AK010576.1 /DB_XREF=gi:12846120 /FEA=mRNA /CNT=22 /TID=Mm.46510.1 /TIER=Stack /STK=10 /UG=Mm.46510 /LL=71991 /UG_GENE=Ckn1 /UG_TITLE=Cockayne syndrome 1 homolog (human) /DEF=Mus musculus ES cells cDNA, RIKEN full-length enriched library, clone:2410022P04:homolog to COCKAYNE SYNDROME WD-REPEAT PROTEIN CSA, full insert sequence.	16.06	81.27	5.06	4.06	6.7	65.21		1427194_a_at	0.00015015	1	1	0.999997	0.998855	0.998607	0.00517355	0.0584295
1424539_at	gb:BI650739 /DB_XREF=gi:15564975 /DB_XREF=603297314F1 /CLONE=IMAGE:5338107 /FEA=FLmRNA /CNT=138 /TID=Mm.3979.1 /TIER=Stack /STK=52 /UG=Mm.3979 /UG_TITLE=Mus musculus, Similar to ubiquitin-like 4, clone MGC:19132 IMAGE:4215699, mRNA, complete cds /FL=gb:BC010817.1	BI650739		gb:BI650739 /DB_XREF=gi:15564975 /DB_XREF=603297314F1 /CLONE=IMAGE:5338107 /FEA=FLmRNA /CNT=138 /TID=Mm.3979.1 /TIER=Stack /STK=52 /UG=Mm.3979 /UG_TITLE=Mus musculus, Similar to ubiquitin-like 4, clone MGC:19132 IMAGE:4215699, mRNA, complete cds /FL=gb:BC010817.1	677.29	3419.87	5.05	4.35	5.97	2742.57	*	1424539_at	2.50353e-05	1	1	0.999997	0.676686	0.672401	0.00214136	0.0241843
1449039_a_at	heterogeneous nuclear ribonucleoprotein D-like	NM_016690	50926	gb:NM_016690.1 /DB_XREF=gi:7710035 /GEN=Hnrpdl /FEA=FLmRNA /CNT=90 /TID=Mm.220918.1 /TIER=FL+Stack /STK=25 /UG=Mm.220918 /LL=50926 /DEF=Mus musculus heterogeneous nuclear ribonucleoprotein D-like (Hnrpdl), mRNA. /PROD=heterogeneous nuclear ribonucleoprotein D-like /FL=gb:AB017020.1 gb:NM_016690.1	679.39	3429.95	5.05	3.98	6.39	2750.56	*	1449039_a_at	0.000110761	1	1	0.999997	0.993233	0.992342	0.00446818	0.0504631
1426797_at	RIKEN cDNA 2700094F01 gene	BB667255	72649	gb:BB667255 /DB_XREF=gi:16398704 /DB_XREF=BB667255 /CLONE=6820444B09 /FEA=mRNA /CNT=113 /TID=Mm.45418.1 /TIER=Stack /STK=14 /UG=Mm.45418 /LL=72649 /UG_GENE=2700094F01Rik /UG_TITLE=RIKEN cDNA 2700094F01 gene	74.74	376.45	5.04	3.88	6.56	301.71	*	1426797_at	0.000191379	1	1	0.999997	0.999822	0.999764	0.00589576	0.0665861
1427408_a_at	thyroid hormone receptor associated protein 3	BC012655	230753	gb:BC012655.1 /DB_XREF=gi:15215073 /FEA=mRNA /CNT=31 /TID=Mm.220342.1 /TIER=ConsEnd /STK=1 /UG=Mm.220342 /DEF=Mus musculus, clone IMAGE:3669867, mRNA, partial cds. /PROD=Unknown (protein for IMAGE:3669867)	111.66	562.7	5.04	3.73	6.79	451.04	*	1427408_a_at	0.000334433	1	1	0.999997	1	0.999999	0.00798478	0.0901792
1428225_s_at	heterogeneous nuclear ribonucleoprotein D-like	AV101245	50926	gb:AV101245 /DB_XREF=gi:5248793 /DB_XREF=AV101245 /CLONE=2410073C07 /FEA=mRNA /CNT=168 /TID=Mm.7861.1 /TIER=Stack /STK=35 /UG=Mm.7861 /LL=100556 /UG_GENE=AA959857 /UG_TITLE=expressed sequence AA959857	222.67	1123.24	5.04	4.44	5.82	900.56	*	1428225_s_at	1.18824e-05	0.53591	0.531763	0.531763	0.414865	0.412434	0.00153117	0.0172929
1434474_at	ATP-binding cassette, sub-family A (ABC1), member 5	BM937648	217265	gb:BM937648 /DB_XREF=gi:19396795 /DB_XREF=UI-M-CD1-azs-b-12-0-UI.r1 /CLONE=UI-M-CD1-azs-b-12-0-UI /FEA=EST /CNT=52 /TID=Mm.41942.1 /TIER=Stack /STK=31 /UG=Mm.41942 /UG_TITLE=ESTs	15.52	78.23	5.04	3.25	7.38	62.72		1434474_at	0.00129694	1	1	0.999997	1	1	0.018688	0.21106
1437390_x_at	syntaxin 1A (brain)	AV339210	20907	gb:AV339210 /DB_XREF=gi:6379262 /DB_XREF=AV339210 /CLONE=6430502L06 /FEA=EST /CNT=19 /TID=Mm.6225.2 /TIER=Stack /STK=19 /UG=Mm.6225 /LL=20907 /UG_GENE=Stx1a /UG_TITLE=syntaxin 1A (brain)	10.12	50.98	5.04	3.31	7.39	40.87		1437390_x_at	0.00170504	1	1	0.999997	1	1	0.0220911	0.249495
1429327_at	serologically defined colon cancer antigen 1	AK017826	66244	gb:AK017826.1 /DB_XREF=gi:12857276 /FEA=mRNA /CNT=57 /TID=Mm.46705.1 /TIER=Stack /STK=40 /UG=Mm.46705 /LL=66244 /UG_GENE=1500011I12Rik /UG_TITLE=RIKEN cDNA 1500011I12 gene /DEF=Mus musculus 8 days embryo whole body cDNA, RIKEN full-length enriched library, clone:5730548O15:homolog to HYPOTHETICAL PROTEIN (FRAGMENT), full insert sequence.	454.83	2288.69	5.03	4.2	5.98	1833.86	*	1429327_at	2.55468e-05	1	1	0.999997	0.68406	0.67972	0.00215362	0.0243228
1420403_at	ATPase, Ca++ transporting, plasma membrane 2	NM_009723	11941	gb:BB873703 /DB_XREF=gi:17119913 /DB_XREF=BB873703 /CLONE=G630049K21 /FEA=FLmRNA /CNT=26 /TID=Mm.20441.1 /TIER=ConsEnd /STK=0 /UG=Mm.20441 /LL=11941 /UG_GENE=Atp2b2 /UG_TITLE=ATPase, Ca++ transporting, plasma membrane 2 /FL=gb:AF053471.1 gb:NM_009723.1 gb:AB030738.1 gb:AB030737.1	7.57	38	5.02	1.83	8.45	30.43		1420403_at	0.0279062	1	1	0.999997	1	1	0.157601	1
1430451_at	RIKEN cDNA 4930481B07 gene	AK015605	74937	gb:AK015605.1 /DB_XREF=gi:12854004 /FEA=mRNA /CNT=5 /TID=Mm.39256.1 /TIER=ConsEnd /STK=2 /UG=Mm.39256 /LL=74937 /UG_GENE=4930481B07Rik /UG_TITLE=RIKEN cDNA 4930481B07 gene /DEF=Mus musculus adult male testis cDNA, RIKEN full-length enriched library, clone:4930481B07:unclassifiable, full insert sequence.	10.05	50.38	5.01	3.39	6.68	40.33		1430451_at	0.000281872	1	1	0.999997	0.999997	0.999995	0.00725198	0.081903
1438725_at	similar to KIAA0593 protein	BB212816	432585	gb:BB212816 /DB_XREF=gi:16352820 /DB_XREF=BB212816 /CLONE=A530004G17 /FEA=EST /CNT=21 /TID=Mm.32813.1 /TIER=Stack /STK=9 /UG=Mm.32813 /UG_TITLE=ESTs, Highly similar to T01238 hypothetical protein KIAA0593 (H.sapiens)	15.68	78.54	5.01	3.62	6.88	62.86		1438725_at	0.000415512	1	1	0.999997	1	1	0.00920742	0.103988
1416431_at	tubulin, beta 6	NM_026473	67951	gb:NM_026473.1 /DB_XREF=gi:13385963 /GEN=2310057H16Rik /FEA=FLmRNA /CNT=173 /TID=Mm.181860.1 /TIER=FL+Stack /STK=90 /UG=Mm.181860 /LL=67951 /DEF=Mus musculus RIKEN cDNA 2310057H16 gene (2310057H16Rik), mRNA. /PROD=RIKEN cDNA 2310057H16 /FL=gb:NM_026473.1 gb:BC008225.1	189.3	944.7	4.99	3.43	7.49	755.4	*	1416431_at	0.00116472	1	1	0.999997	1	1	0.0173252	0.195669
1419275_at	DAZ associated protein 1	NM_133188	70248	gb:NM_133188.1 /DB_XREF=gi:18875323 /GEN=Dazap1 /FEA=FLmRNA /CNT=79 /TID=Mm.148693.1 /TIER=FL+Stack /STK=11 /UG=Mm.148693 /LL=70248 /DEF=Mus musculus DAZ associated protein 1 (Dazap1), mRNA. /PROD=DAZ associated protein 1 /FL=gb:AF225910.1 gb:NM_133188.1	649.84	3244.48	4.99	4.29	5.92	2594.64	*	1419275_at	2.68323e-05	1	1	0.999997	0.701856	0.697447	0.0022	0.0248466
1426609_at	RIKEN cDNA 2810028N01 gene	BM232345	72662	gb:BM232345 /DB_XREF=gi:17867615 /DB_XREF=K0321H07-3 /CLONE=K0321H07 /FEA=FLmRNA /CNT=32 /TID=Mm.87637.1 /TIER=Stack /STK=10 /UG=Mm.87637 /LL=75821 /UG_GENE=4930513H15Rik /UG_TITLE=RIKEN cDNA 4930513H15 gene /FL=gb:BC027357.1	129.19	645.13	4.99	4.37	5.74	515.94	*	1426609_at	1.20384e-05	0.542943	0.538706	0.538706	0.418966	0.416499	0.0015338	0.0173225
1452752_at	gb:BE283629 /DB_XREF=gi:9160008 /DB_XREF=601102881F1 /CLONE=IMAGE:3495069 /FEA=mRNA /CNT=160 /TID=Mm.27961.3 /TIER=ConsEnd /STK=0 /UG=Mm.27961 /LL=56401 /UG_GENE=Lepre1 /UG_TITLE=leprecan 1	BE283629		gb:BE283629 /DB_XREF=gi:9160008 /DB_XREF=601102881F1 /CLONE=IMAGE:3495069 /FEA=mRNA /CNT=160 /TID=Mm.27961.3 /TIER=ConsEnd /STK=0 /UG=Mm.27961 /LL=56401 /UG_GENE=Lepre1 /UG_TITLE=leprecan 1	56.41	281.59	4.99	4.09	6.03	225.18	*	1452752_at	3.48631e-05	1	1	0.999997	0.792451	0.787865	0.00250376	0.0282772
1435901_at	gb:AV226197 /DB_XREF=gi:16385310 /DB_XREF=AV226197 /CLONE=3930401B16 /FEA=EST /CNT=28 /TID=Mm.80484.1 /TIER=Stack /STK=12 /UG=Mm.80484 /UG_TITLE=ESTs	AV226197		gb:AV226197 /DB_XREF=gi:16385310 /DB_XREF=AV226197 /CLONE=3930401B16 /FEA=EST /CNT=28 /TID=Mm.80484.1 /TIER=Stack /STK=12 /UG=Mm.80484 /UG_TITLE=ESTs	465.17	2317.86	4.98	4.29	5.94	1852.69	*	1435901_at	4.24772e-05	1	1	0.999997	0.852777	0.848398	0.00277245	0.0313118
1419277_at	ubiquitin specific protease 48	BG068704	170707	gb:NM_130879.1 /DB_XREF=gi:18700015 /GEN=BC021769 /FEA=FLmRNA /CNT=73 /TID=Mm.218478.1 /TIER=FL+Stack /STK=11 /UG=Mm.218478 /LL=170707 /DEF=Mus musculus cDNA sequence BC021769 (BC021769), mRNA. /PROD=cDNA sequence BC021769 /FL=gb:BC021769.1 gb:NM_130879.1	170.63	847.29	4.97	3.44	6.72	676.66	*	1419277_at	0.000332208	1	1	0.999997	1	0.999999	0.00795282	0.0898182
1438168_x_at	DEAD (Asp-Glu-Ala-Asp) box polypeptide 39	AV214253	68278	gb:AV214253 /DB_XREF=gi:6155099 /DB_XREF=AV214253 /CLONE=2410135H06 /FEA=EST /CNT=12 /TID=Mm.28222.5 /TIER=Stack /STK=12 /UG=Mm.28222 /LL=68278 /UG_GENE=2610307C23Rik /UG_TITLE=RIKEN cDNA 2610307C23 gene	1600.3	7956.28	4.97	4.59	5.38	6355.97	*	1438168_x_at	4.45377e-07	0.020087	0.0200594	0.0200594	0.0198866	0.0198595	0.000317168	0.00358206
1424067_at	intercellular adhesion molecule	BC008626	15894	gb:BC008626.1 /DB_XREF=gi:14250386 /FEA=FLmRNA /CNT=103 /TID=Mm.28973.1 /TIER=FL+Stack /STK=57 /UG=Mm.28973 /LL=15894 /UG_GENE=Icam1 /DEF=Mus musculus, Similar to intercellular adhesion molecule, clone MGC:6195 IMAGE:3588949, mRNA, complete cds. /PROD=Similar to intercellular adhesion molecule /FL=gb:BC008626.1 gb:M31585.1	285.08	1414.15	4.96	4.07	6.18	1129.07	*	1424067_at	7.07521e-05	1	1	0.999997	0.958874	0.95616	0.00352643	0.0398271
1426421_s_at	RIKEN cDNA 1700009P03 gene	AK005802	74213	gb:AK005802.1 /DB_XREF=gi:12838563 /FEA=FLmRNA /CNT=57 /TID=Mm.218576.1 /TIER=ConsEnd /STK=2 /UG=Mm.218576 /LL=74213 /UG_GENE=1700009P03Rik /UG_TITLE=RIKEN cDNA 1700009P03 gene /DEF=Mus musculus adult male testis cDNA, RIKEN full-length enriched library, clone:1700009P03:unclassifiable transcript, full insert sequence. /FL=gb:BC021913.1	61.73	305.99	4.96	3.83	6.27	244.26	*	1426421_s_at	8.0092e-05	1	1	0.999997	0.973012	0.970869	0.00378244	0.0427184
1429040_at	RIKEN cDNA 2610005L07 gene	BE692399	381598	gb:BE692399 /DB_XREF=gi:10080023 /DB_XREF=uw11d08.x1 /CLONE=IMAGE:3416367 /FEA=mRNA /CNT=234 /TID=Mm.1571.1 /TIER=Stack /STK=8 /UG=Mm.1571 /LL=67033 /UG_GENE=2610005L07Rik /UG_TITLE=RIKEN cDNA 2610005L07 gene	116.99	580.63	4.96	3.91	6.25	463.64	*	1429040_at	0.000104835	1	1	0.999997	0.99116	0.990096	0.00435777	0.0492162
1428923_at	protein phosphatase 1, regulatory (inhibitor) subunit 3G	AK005570	76487	gb:AK005570.1 /DB_XREF=gi:12838217 /FEA=mRNA /CNT=26 /TID=Mm.44745.1 /TIER=Stack /STK=17 /UG=Mm.44745 /LL=76487 /UG_GENE=1600032L17Rik /UG_TITLE=RIKEN cDNA 1600032L17 gene /DEF=Mus musculus adult female placenta cDNA, RIKEN full-length enriched library, clone:1600032L17:hypothetical protein, full insert sequence.	4.96	24.49	4.94	1.26	8.63	19.53		1428923_at	0.0152865	1	1	0.999997	1	1	0.101031	1
1449946_a_at	RIKEN cDNA 3110024A21 gene	NM_024215	68040	gb:NM_024215.1 /DB_XREF=gi:13195641 /GEN=3110024A21Rik /FEA=FLmRNA /CNT=24 /TID=Mm.46473.1 /TIER=FL /STK=3 /UG=Mm.46473 /LL=68040 /DEF=Mus musculus RIKEN cDNA 3110024A21 gene (3110024A21Rik), mRNA. /PROD=RIKEN cDNA 3110024A21 /FL=gb:BC003465.1 gb:NM_024215.1	4.82	23.84	4.94	2.08	7.8	19.02		1449946_a_at	0.0115364	1	1	0.999997	1	1	0.0824697	0.931404
1428511_at	phosphorylase kinase, gamma 2 (testis)	AK005277	68961	gb:AK005277.1 /DB_XREF=gi:12837720 /FEA=mRNA /CNT=68 /TID=Mm.30991.1 /TIER=Stack /STK=36 /UG=Mm.30991 /LL=68961 /UG_GENE=Phkg2 /UG_TITLE=5phosphorylase kinase, gamma 2 (testis) /DEF=Mus musculus adult male cerebellum cDNA, RIKEN full-length enriched library, clone:1500017I02:homolog to PHOSPHORYLASE B KINASE GAMMA CATALYTIC CHAIN, TESTIS ISOFORM (EC 2.7.1.38) (PHK-GAMMA-T) (PHOSPHORYLASE KINASE G…	290.14	1429.4	4.93	4.14	6.06	1139.27	*	1428511_at	8.1134e-05	1	1	0.999997	0.974251	0.972159	0.00379548	0.0428657
1429446_at	serologically defined colon cancer antigen 1	BG229980	66244	gb:BG229980 /DB_XREF=gi:12717484 /DB_XREF=mac25b09.x1 /CLONE=IMAGE:4000840 /FEA=mRNA /CNT=48 /TID=Mm.28959.1 /TIER=Stack /STK=21 /UG=Mm.28959 /LL=71055 /UG_GENE=Sdccag1 /UG_TITLE=serologically defined colon cancer antigen 1	2534.38	12485.2	4.93	4.51	5.39	9950.86	*	1429446_at	1.05106e-06	0.0474038	0.0473145	0.0473145	0.0462978	0.0462126	0.000551207	0.00622527
1424055_at	nuclear receptor coactivator 5	BC017152	228869	gb:BC017152.1 /DB_XREF=gi:16877838 /FEA=FLmRNA /CNT=115 /TID=Mm.3080.1 /TIER=FL+Stack /STK=58 /UG=Mm.3080 /DEF=Mus musculus, Similar to coactivator independent of AF-2, clone MGC:28864 IMAGE:4511696, mRNA, complete cds. /PROD=Similar to coactivator independent of AF-2 /FL=gb:BC017152.1	12.29	60.51	4.92	4.01	5.94	48.22		1424055_at	2.76516e-05	1	1	0.999997	0.712672	0.70822	0.00223507	0.0252426
1448420_a_at	F-box and leucine-rich repeat protein 12	NM_013911	30843	gb:NM_013911.1 /DB_XREF=gi:7305042 /GEN=Fbxl12 /FEA=FLmRNA /CNT=97 /TID=Mm.24608.1 /TIER=FL+Stack /STK=76 /UG=Mm.24608 /LL=30843 /DEF=Mus musculus f-box and leucine-rich repeat protein 12 (Fbxl12), mRNA. /PROD=f-box and leucine-rich repeat protein 12 /FL=gb:NM_013911.1 gb:AF313405.1 gb:AF176525.1	20.46	100.6	4.92	3.47	7.51	80.14	*	1448420_a_at	0.00368861	1	1	0.999997	1	1	0.0369194	0.416963
1456422_at	gb:AV276849 /DB_XREF=gi:16390870 /DB_XREF=AV276849 /CLONE=4932437G19 /FEA=EST /CNT=14 /TID=Mm.69053.1 /TIER=Stack /STK=10 /UG=Mm.69053 /UG_TITLE=ESTs, Moderately similar to A56956 GTP-binding protein-associated protein (M.musculus)	AV276849		gb:AV276849 /DB_XREF=gi:16390870 /DB_XREF=AV276849 /CLONE=4932437G19 /FEA=EST /CNT=14 /TID=Mm.69053.1 /TIER=Stack /STK=10 /UG=Mm.69053 /UG_TITLE=ESTs, Moderately similar to A56956 GTP-binding protein-associated protein (M.musculus)	104.84	516.12	4.92	4.07	5.91	411.28	*	1456422_at	3.67636e-05	1	1	0.999997	0.8095	0.804936	0.00257066	0.0290327
1424542_at	S100 calcium binding protein A4	D00208	20198	gb:D00208.1 /DB_XREF=gi:220569 /FEA=FLmRNA /CNT=46 /TID=Mm.3925.1 /TIER=FL+Stack /STK=25 /UG=Mm.3925 /LL=20198 /UG_GENE=S100a4 /DEF=Mus musculus mRNA for pEL98 protein, complete cds. /PROD=pEL98 protein /FL=gb:D00208.1	16.39	80.36	4.9	3.53	7.53	63.96		1424542_at	0.000747874	1	1	0.999997	1	1	0.0131656	0.148691
1419435_at	aldehyde oxidase 1	NM_009676	11761	gb:NM_009676.1 /DB_XREF=gi:6753067 /GEN=Aox1 /FEA=FLmRNA /CNT=15 /TID=Mm.26787.1 /TIER=FL+Stack /STK=10 /UG=Mm.26787 /LL=11761 /DEF=Mus musculus aldehyde oxidase 1 (Aox1), mRNA. /PROD=aldehyde oxidase 1 /FL=gb:AF076216.1 gb:AB017482.1 gb:BC026132.1 gb:NM_009676.1	2627.12	12856	4.89	4.18	5.82	10228.9	*	1419435_at	3.73043e-05	1	1	0.999997	0.81409	0.809534	0.00258543	0.0291996
1421846_at	WD repeat and SOCS box-containing 2	BM730566	59043	gb:AF072881.1 /DB_XREF=gi:4754061 /GEN=Swip2 /FEA=FLmRNA /CNT=135 /TID=Mm.28489.1 /TIER=FL /STK=1 /UG=Mm.28489 /LL=59043 /DEF=Mus musculus SOCS box-containing WD protein SWiP-2 (Swip2) mRNA, complete cds. /PROD=SOCS box-containing WD protein SWiP-2 /FL=gb:AF072881.1 gb:AF033188.1 gb:NM_021539.1	79.34	388.01	4.89	3.98	6.24	308.67	*	1421846_at	0.000260059	1	1	0.999997	0.999992	0.999988	0.00692853	0.07825
1455459_at	PR domain containing 15	BB213846	114604	gb:BB213846 /DB_XREF=gi:16352907 /DB_XREF=BB213846 /CLONE=A530014H23 /FEA=EST /CNT=31 /TID=Mm.63139.1 /TIER=Stack /STK=13 /UG=Mm.63139 /UG_TITLE=ESTs, Moderately similar to Z298_HUMAN ZINC FINGER PROTEIN 298 (PR-DOMAIN ZINC FINGER PROTEIN 15) (H.sapiens)	21.92	107.09	4.89	3.17	7.43	85.17	*	1455459_at	0.00227926	1	1	0.999997	1	1	0.0268961	0.303762
1423110_at	procollagen, type I, alpha 2	BF227507	12843	gb:AW545978 /DB_XREF=gi:7191445 /DB_XREF=L0002F07-3 /CLONE=L0002F07 /FEA=FLmRNA /CNT=461 /TID=Mm.4482.1 /TIER=Stack /STK=50 /UG=Mm.4482 /LL=12843 /UG_GENE=Col1a2 /UG_TITLE=procollagen, type I, alpha 2 /FL=gb:NM_007743.1 gb:BC007158.1	40.38	196.56	4.87	0.66	9.48	156.18	*	1423110_at	0.0512651	1	1	0.999997	1	1	0.243996	1
1424446_at	armadillo repeat containing 7	BC023126	276905	gb:BC023126.1 /DB_XREF=gi:18605610 /FEA=FLmRNA /CNT=51 /TID=Mm.38019.1 /TIER=FL+Stack /STK=32 /UG=Mm.38019 /DEF=Mus musculus, Similar to hypothetical protein FLJ22160, clone MGC:27721 IMAGE:2616092, mRNA, complete cds. /PROD=Similar to hypothetical protein FLJ22160 /FL=gb:BC023126.1	24.72	120.44	4.87	3.87	6.17	95.71	*	1424446_at	0.000116055	1	1	0.999997	0.994671	0.993917	0.00459141	0.0518549
1425451_s_at	chitinase 3-like 3 /// chitinase 3-like 4	AY065557	104183 /// 12655	gb:AY065557.1 /DB_XREF=gi:18086513 /GEN=Ym2 /FEA=FLmRNA /CNT=2 /TID=Mm.215253.1 /TIER=FL /STK=2 /UG=Mm.215253 /DEF=Mus musculus putative secretory protein precursor (Ym2) mRNA, complete cds. /PROD=putative secretory protein precursor /FL=gb:AY065557.1 gb:AY049765.1	16.23	79.03	4.87	1.66	9.01	62.79		1425451_s_at	0.0110708	1	1	0.999997	1	1	0.0799146	0.902546
1430746_at	RIKEN cDNA 1110050P16 gene	AI644298	68791	gb:AI644298 /DB_XREF=gi:4722773 /DB_XREF=vw05h11.x1 /CLONE=IMAGE:1242981 /FEA=mRNA /CNT=5 /TID=Mm.75208.1 /TIER=ConsEnd /STK=1 /UG=Mm.75208 /LL=68791 /UG_GENE=1110050P16Rik /UG_TITLE=RIKEN cDNA 1110050P16 gene	5.19	25.25	4.87	2.37	7.38	20.07		1430746_at	0.00213493	1	1	0.999997	1	1	0.0257908	0.291279
1425348_a_at	signal recognition particle receptor, B subunit	BC003798	20818	gb:BC003798.1 /DB_XREF=gi:13277830 /FEA=FLmRNA /CNT=34 /TID=Mm.7588.2 /TIER=FL /STK=2 /UG=Mm.7588 /LL=20818 /UG_GENE=Srprb /DEF=Mus musculus, signal recognition particle receptor, B subunit, clone MGC:6065 IMAGE:3490766, mRNA, complete cds. /PROD=signal recognition particle receptor, B subunit /FL=gb:BC003798.1	150.82	732.67	4.86	3.96	6.17	581.84	*	1425348_a_at	0.000136773	1	1	0.999997	0.997907	0.997519	0.00496666	0.0560928
1427161_at	centromere autoantigen F	BE848253	108000	gb:BB049243 /DB_XREF=gi:16259516 /DB_XREF=BB049243 /CLONE=6530404A22 /FEA=mRNA /CNT=61 /TID=Mm.19980.1 /TIER=Stack /STK=12 /UG=Mm.19980 /LL=67796 /UG_GENE=6530404A22Rik /UG_TITLE=RIKEN cDNA 6530404A22 gene	7.68	37.29	4.86	1.08	10.29	29.61		1427161_at	0.070127	1	1	0.999997	1	1	0.304605	1
1433769_at	ALS2 C-terminal like	BM201174	235633	gb:BM201174 /DB_XREF=gi:17754817 /DB_XREF=C0221B04-3 /CLONE=C0221B04 /FEA=EST /CNT=79 /TID=Mm.86338.1 /TIER=Stack /STK=62 /UG=Mm.86338 /UG_TITLE=ESTs, Weakly similar to S12207 hypothetical protein (M.musculus)	135.05	656.59	4.86	3.83	6.47	521.54	*	1433769_at	0.000470586	1	1	0.999997	1	1	0.00985204	0.111268
1438579_at	UTP14, U3 small nucleolar ribonucleoprotein, homolog B (yeast)	BM213836	195434	gb:BM213836 /DB_XREF=gi:17771844 /DB_XREF=C0842C09-3 /CLONE=C0842C09 /FEA=EST /CNT=10 /TID=Mm.147142.1 /TIER=Stack /STK=10 /UG=Mm.147142 /UG_TITLE=ESTs, Weakly similar to F27C1.6.p (Caenorhabditis elegans) (C.elegans)	13.23	64.34	4.86	2.97	6.92	51.1		1438579_at	0.000633665	1	1	0.999997	1	1	0.0119668	0.135151
1441931_x_at	glutathione synthetase	BB125219	14854	gb:BB125219 /DB_XREF=gi:8779543 /DB_XREF=BB125219 /CLONE=9630003N15 /FEA=EST /CNT=4 /TID=Mm.90304.1 /TIER=ConsEnd /STK=4 /UG=Mm.90304 /LL=105063 /UG_GENE=BB125219 /UG_TITLE=expressed sequence BB125219	554.19	2690.89	4.86	3.56	7.24	2136.7	*	1441931_x_at	0.000789617	1	1	0.999997	1	1	0.013537	0.152886
1457114_at	Torsin family 1, member B	BB475906	30934	gb:BB475906 /DB_XREF=gi:16440094 /DB_XREF=BB475906 /CLONE=D330015I01 /FEA=EST /CNT=6 /TID=Mm.59142.1 /TIER=ConsEnd /STK=5 /UG=Mm.59142 /UG_TITLE=ESTs	11.38	55.29	4.86	1.67	8.06	43.91		1457114_at	0.0401854	1	1	0.999997	1	1	0.206212	1
1416813_at	cytotoxic granule-associated RNA binding protein 1	BG518542	21841	gb:BM237763 /DB_XREF=gi:17873033 /DB_XREF=K0506F11-3 /CLONE=K0506F11 /FEA=FLmRNA /CNT=218 /TID=Mm.2291.1 /TIER=Stack /STK=33 /UG=Mm.2291 /LL=21841 /UG_GENE=Tia1 /UG_TITLE=cytotoxic granule-associated RNA binding protein 1 /FL=gb:U00689.1 gb:U55862.1 gb:NM_011585.1	15.85	76.86	4.85	2.85	8.51	61.01		1416813_at	0.00531642	1	1	0.999997	1	1	0.0474148	0.535497
1424354_at	RIKEN cDNA 1110007F12 gene	BC020080	68487	gb:BC020080.1 /DB_XREF=gi:18043290 /FEA=FLmRNA /CNT=68 /TID=Mm.46356.1 /TIER=FL+Stack /STK=36 /UG=Mm.46356 /DEF=Mus musculus, clone MGC:28217 IMAGE:3990521, mRNA, complete cds. /PROD=Unknown (protein for MGC:28217) /FL=gb:BC020080.1	554.17	2685.43	4.85	3.64	6.29	2131.26	*	1424354_at	0.000220027	1	1	0.999997	0.999951	0.999931	0.00632656	0.0714515
1430167_a_at	RWD domain containing 3	AK014130	73170	gb:AK014130.1 /DB_XREF=gi:12851802 /FEA=mRNA /CNT=6 /TID=Mm.23989.2 /TIER=ConsEnd /STK=3 /UG=Mm.23989 /LL=73170 /UG_GENE=3110037C01Rik /UG_TITLE=RIKEN cDNA 3110037C01 gene /DEF=Mus musculus 13 days embryo head cDNA, RIKEN full-length enriched library, clone:3110037C01:homolog to HYPOTHETICAL 22.1 KDA PROTEIN, full insert sequence.	39.57	192.03	4.85	3.25	6.57	152.46	*	1430167_a_at	0.000435427	1	1	0.999997	1	1	0.00945105	0.106739
1432391_at	RIKEN cDNA 2410030J07 gene	AK010621	70012	gb:AK010621.1 /DB_XREF=gi:12846194 /FEA=mRNA /CNT=1 /TID=Mm.200347.1 /TIER=ConsEnd /STK=0 /UG=Mm.200347 /LL=70012 /UG_GENE=2410030J07Rik /UG_TITLE=RIKEN cDNA 2410030J07 gene /DEF=Mus musculus ES cells cDNA, RIKEN full-length enriched library, clone:2410030J07:unclassifiable transcript, full insert sequence.	166.45	807.29	4.85	4.17	5.74	640.83	*	1432391_at	3.87571e-05	1	1	0.999997	0.825881	0.821363	0.00263889	0.0298033
1450630_at	queuine tRNA-ribosyltransferase 1	NM_021888	60507	gb:NM_021888.1 /DB_XREF=gi:11230787 /GEN=Tgut-pending /FEA=FLmRNA /CNT=100 /TID=Mm.24178.1 /TIER=FL+Stack /STK=68 /UG=Mm.24178 /LL=60507 /DEF=Mus musculus tRNA-guanine transglycosylase (Tgut-pending), mRNA. /PROD=tRNA-guanine transglycosylase /FL=gb:AB034632.1 gb:NM_021888.1	65.64	318.22	4.85	3.39	6.35	252.57	*	1450630_at	0.000162374	1	1	0.999997	0.99934	0.999178	0.00539554	0.0609367
1419061_at	ras homolog gene family, member D	D89821	11854	gb:D89821.1 /DB_XREF=gi:1752824 /GEN=rhoM /FEA=FLmRNA /CNT=34 /TID=Mm.27701.1 /TIER=FL+Stack /STK=14 /UG=Mm.27701 /LL=11854 /DEF=Mus musculus mRNA for RhoM, complete cds. /PROD=RhoM /FL=gb:NM_007485.2 gb:D89821.1	215.81	1043.83	4.84	4.09	5.8	828.02	*	1419061_at	4.00708e-05	1	1	0.999997	0.835898	0.831406	0.00267738	0.030238
1423483_s_at	gb:BI903692 /DB_XREF=gi:16165701 /DB_XREF=603169587F1 /CLONE=IMAGE:5257556 /FEA=FLmRNA /CNT=42 /TID=Mm.41977.1 /TIER=Stack /STK=16 /UG=Mm.41977 /LL=21341 /UG_GENE=Taf1c /UG_TITLE=TATA box binding protein (Tbp)-associated factor, RNA polymerase I, C /FL=gb:NM_021441.1	BI903692		gb:BI903692 /DB_XREF=gi:16165701 /DB_XREF=603169587F1 /CLONE=IMAGE:5257556 /FEA=FLmRNA /CNT=42 /TID=Mm.41977.1 /TIER=Stack /STK=16 /UG=Mm.41977 /LL=21341 /UG_GENE=Taf1c /UG_TITLE=TATA box binding protein (Tbp)-associated factor, RNA polymerase I, C /FL=gb:NM_021441.1	16.83	81.4	4.84	3.38	8.31	64.58		1423483_s_at	0.00283936	1	1	0.999997	1	1	0.0310368	0.350526
1423556_at	aldo-keto reductase family 1, member B7	AV021656	11997	gb:AV021656 /DB_XREF=gi:4798648 /DB_XREF=AV021656 /CLONE=1190023N10 /FEA=FLmRNA /CNT=31 /TID=Mm.14460.1 /TIER=Stack /STK=11 /UG=Mm.14460 /LL=11997 /UG_GENE=Akr1b7 /UG_TITLE=aldo-keto reductase family 1, member B7 /FL=gb:J05663.1 gb:NM_009731.1	150.63	729.01	4.84	1.83	9.64	578.38	*	1423556_at	0.0326399	1	1	0.999997	1	1	0.176743	1
1425734_a_at	RIKEN cDNA 2700091N06 gene	BC018387	67200	gb:BC018387.1 /DB_XREF=gi:17390911 /FEA=FLmRNA /CNT=6 /TID=Mm.45767.1 /TIER=FL /STK=1 /UG=Mm.45767 /LL=67200 /UG_GENE=2700091N06Rik /DEF=Mus musculus, Similar to RIKEN cDNA 2700091N06 gene, clone MGC:25734 IMAGE:3982552, mRNA, complete cds. /PROD=Similar to RIKEN cDNA 2700091N06 gene /FL=gb:BC018387.1	6.52	31.57	4.84	1.65	8.17	25.05		1425734_a_at	0.0170132	1	1	0.999997	1	1	0.109255	1
1417602_at	period homolog 2 (Drosophila)	AF035830	18627	gb:NM_011066.1 /DB_XREF=gi:6755027 /GEN=Per2 /FEA=FLmRNA /CNT=59 /TID=Mm.8471.1 /TIER=FL+Stack /STK=41 /UG=Mm.8471 /LL=18627 /DEF=Mus musculus period homolog 2 (Drosophila) (Per2), mRNA. /PROD=period homolog 2 (Drosophila) /FL=gb:NM_011066.1 gb:AF036893.1 gb:AF035830.1	19.15	92.55	4.83	2.14	10.08	73.4		1417602_at	0.0209971	1	1	0.999997	1	1	0.127455	1
1422126_a_at	nudix (nucleoside diphosphate linked moiety X)-type motif 13	NM_026341	67725	gb:NM_026341.1 /DB_XREF=gi:13385843 /GEN=4933433B15Rik /FEA=FLmRNA /CNT=6 /TID=Mm.41966.1 /TIER=FL /STK=1 /UG=Mm.41966 /LL=67725 /DEF=Mus musculus RIKEN cDNA 4933433B15 gene (4933433B15Rik), mRNA. /PROD=RIKEN cDNA 4933433B15 /FL=gb:NM_026341.1	347.02	1675.38	4.83	3.75	6.25	1328.36	*	1422126_a_at	0.000264886	1	1	0.999997	0.999994	0.99999	0.00699041	0.0789489
1433998_at	RIKEN cDNA 4933427D14 gene	BM199807	74477	gb:BM199807 /DB_XREF=gi:17752817 /DB_XREF=C0201A10-3 /CLONE=C0201A10 /FEA=EST /CNT=72 /TID=Mm.29113.1 /TIER=Stack /STK=47 /UG=Mm.29113 /LL=97740 /UG_GENE=C85113 /UG_TITLE=expressed sequence C85113	37.48	181	4.83	3.71	5.99	143.52	*	1433998_at	4.75191e-05	1	1	0.999997	0.882722	0.878588	0.00293421	0.0331386
1434340_at	gb:BF681728 /DB_XREF=gi:11955623 /DB_XREF=602117220F2 /CLONE=IMAGE:3468340 /FEA=EST /CNT=44 /TID=Mm.22138.2 /TIER=Stack /STK=34 /UG=Mm.22138 /UG_TITLE=Mus musculus, Similar to ubiquinol-cytochrome c reductase complex (7.2 kD), clone MGC:37480 IMAGE:4984172, mRNA, complete cds	BF681728		gb:BF681728 /DB_XREF=gi:11955623 /DB_XREF=602117220F2 /CLONE=IMAGE:3468340 /FEA=EST /CNT=44 /TID=Mm.22138.2 /TIER=Stack /STK=34 /UG=Mm.22138 /UG_TITLE=Mus musculus, Similar to ubiquinol-cytochrome c reductase complex (7.2 kD), clone MGC:37480 IMAGE:4984172, mRNA, complete cds	1837.77	8871.64	4.83	4.28	5.39	7033.88	*	1434340_at	1.9526e-06	0.0880644	0.0878262	0.0878262	0.0842982	0.08408	0.000710619	0.00802565
1421259_at	pyruvate kinase liver and red blood cell	NM_013631	18770	gb:NM_013631.1 /DB_XREF=gi:8567389 /GEN=Pklr /FEA=FLmRNA /CNT=11 /TID=Mm.8359.1 /TIER=FL /STK=2 /UG=Mm.8359 /LL=18770 /DEF=Mus musculus pyruvate kinase liver and red blood cell (Pklr), mRNA. /PROD=pyruvate kinase liver and red blood cell /FL=gb:NM_013631.1 gb:D63764.1	6.15	29.64	4.82	1.11	9.09	23.49		1421259_at	0.0161116	1	1	0.999997	1	1	0.104893	1
1429499_at	F-box only protein 5	AK011820	67141	gb:AK011820.1 /DB_XREF=gi:12848185 /GEN=Fbxo31 /FEA=mRNA /CNT=66 /TID=Mm.197520.1 /TIER=Stack /STK=17 /UG=Mm.197520 /LL=67141 /UG_TITLE=f-box only protein 5 /DEF=Mus musculus 10 days embryo whole body cDNA, RIKEN full-length enriched library, clone:2610104H23:f-box only protein 31, full insert sequence.	41.46	199.89	4.82	2.56	8.82	158.43	*	1429499_at	0.00720297	1	1	0.999997	1	1	0.0582816	0.658225
1421462_a_at	leprecan 1	NM_019783	56401	gb:NM_019783.1 /DB_XREF=gi:13994143 /GEN=Lepre1 /FEA=FLmRNA /CNT=7 /TID=Mm.27961.1 /TIER=FL /STK=2 /UG=Mm.27961 /LL=56401 /DEF=Mus musculus leprecan 1 (Lepre1), mRNA. /PROD=leprecan 1 /FL=gb:AF165164.1 gb:NM_019783.1	75.63	364.15	4.81	4.19	5.54	288.52	*	1421462_a_at	1.02966e-05	0.464388	0.461082	0.461082	0.371482	0.369401	0.00143847	0.0162459
1424046_at	budding uninhibited by benzimidazoles 1 homolog (S. cerevisiae)	AF002823	12235	gb:AF002823.1 /DB_XREF=gi:2150135 /GEN=Bub1 /FEA=FLmRNA /CNT=91 /TID=Mm.2185.1 /TIER=FL+Stack /STK=59 /UG=Mm.2185 /LL=12235 /DEF=Mus musculus mitotic checkpoint protein kinase (Bub1) mRNA, complete cds. /PROD=mitotic checkpoint protein kinase /FL=gb:AF002823.1	7.24	34.76	4.8	2.32	8.86	27.52		1424046_at	0.0115427	1	1	0.999997	1	1	0.0825018	0.931766
1433508_at	Kruppel-like factor 6	AV025472	23849	gb:AV025472 /DB_XREF=gi:16356441 /DB_XREF=AV025472 /CLONE=1200013L21 /FEA=EST /CNT=150 /TID=Mm.34576.1 /TIER=Stack /STK=113 /UG=Mm.34576 /LL=81841 /UG_GENE=Ierepo1-pending /UG_TITLE=immediate early response, erythropoietin 1	309.41	1485.46	4.8	3.66	6.2	1176.05	*	1433508_at	0.000137511	1	1	0.999997	0.997975	0.997597	0.0049803	0.056247
1451642_at	kinesin family member 1B	BE199508	16561	gb:BE199508 /DB_XREF=gi:8711677 /DB_XREF=us72h11.x1 /CLONE=IMAGE:3256773 /FEA=FLmRNA /CNT=24 /TID=Mm.42027.2 /TIER=Stack /STK=14 /UG=Mm.42027 /LL=16561 /UG_GENE=Kif1b /UG_TITLE=kinesin heavy chain member 1B /FL=gb:D17577.1	62.73	301.21	4.8	2.4	7.62	238.48	*	1451642_at	0.00415107	1	1	0.999997	1	1	0.0400037	0.451797
1448929_at	coagulation factor XIII, A1 subunit	NM_028784	74145	gb:NM_028784.1 /DB_XREF=gi:13386349 /GEN=1200014I03Rik /FEA=FLmRNA /CNT=67 /TID=Mm.17403.1 /TIER=FL+Stack /STK=31 /UG=Mm.17403 /LL=74145 /DEF=Mus musculus RIKEN cDNA 1200014I03 gene (1200014I03Rik), mRNA. /PROD=RIKEN cDNA 1200014I03 /FL=gb:NM_028784.1	17.39	83.33	4.79	2.28	10.63	65.94		1448929_at	0.00936942	1	1	0.999997	1	1	0.0707309	0.798827
1417734_at	A kinase (PRKA) anchor protein 8-like	NM_017476	54194	gb:NM_017476.1 /DB_XREF=gi:8567377 /GEN=Nakap95-pending /FEA=FLmRNA /CNT=87 /TID=Mm.9590.1 /TIER=FL+Stack /STK=37 /UG=Mm.9590 /LL=54194 /DEF=Mus musculus neighbor of A-kinase anchoring protein 95 (Nakap95-pending), mRNA. /PROD=neighbor of A-kinase anchoring protein 95 /FL=gb:AB028921.1 gb:NM_017476.1	53.09	253.87	4.78	3.7	6.33	200.78	*	1417734_at	0.000195996	1	1	0.999997	0.999855	0.999807	0.00596869	0.0674097
1423904_a_at	poliovirus receptor	BB049138	52118	gb:BB049138 /DB_XREF=gi:16259514 /DB_XREF=BB049138 /CLONE=6530403D23 /FEA=FLmRNA /CNT=152 /TID=Mm.134436.1 /TIER=Stack /STK=23 /UG=Mm.134436 /LL=70704 /UG_GENE=3830421F03Rik /UG_TITLE=RIKEN cDNA 3830421F03 gene /FL=gb:BC013673.1	119	568.52	4.78	3.7	6.37	449.52	*	1423904_a_at	0.000490038	1	1	0.999997	1	1	0.0100611	0.113629
1434594_at	RIKEN cDNA B230373P09 gene	BB497449	218878	gb:BB497449 /DB_XREF=gi:16441962 /DB_XREF=BB497449 /CLONE=D630008O05 /FEA=EST /CNT=31 /TID=Mm.101811.1 /TIER=Stack /STK=29 /UG=Mm.101811 /UG_TITLE=ESTs, Moderately similar to T17227 hypothetical protein DKFZp434A236.1 (H.sapiens)	3.63	17.36	4.78	2.33	7.24	13.73		1434594_at	0.00165485	1	1	0.999997	1	1	0.0217103	0.245194
1437073_x_at	expressed sequence AV025504	BB115446	105633	gb:BB115446 /DB_XREF=gi:8768014 /DB_XREF=BB115446 /CLONE=9530050H23 /FEA=EST /CNT=28 /TID=Mm.46067.2 /TIER=Stack /STK=27 /UG=Mm.46067 /LL=105633 /UG_GENE=AV025504 /UG_TITLE=expressed sequence AV025504	2181.63	10425.2	4.78	3.32	7.65	8243.62	*	1437073_x_at	0.00155031	1	1	0.999997	1	1	0.0208097	0.235022
1456824_at	Transcribed locus	BQ176690		gb:BQ176690 /DB_XREF=gi:20352182 /DB_XREF=UI-M-DJ2-bvz-m-06-0-UI.s1 /CLONE=UI-M-DJ2-bvz-m-06-0-UI /FEA=EST /CNT=7 /TID=Mm.65136.1 /TIER=ConsEnd /STK=7 /UG=Mm.65136 /UG_TITLE=ESTs	23.13	110.57	4.78	2.25	8.66	87.45	*	1456824_at	0.006588	1	1	0.999997	1	1	0.0547192	0.617993
1434442_at	DNA segment, Chr 5, ERATO Doi 593, expressed	BB667844	52331	gb:BB667844 /DB_XREF=gi:16399293 /DB_XREF=BB667844 /CLONE=C730046N20 /FEA=EST /CNT=68 /TID=Mm.21965.1 /TIER=Stack /STK=32 /UG=Mm.21965 /LL=52331 /UG_GENE=D5Ertd593e /UG_TITLE=DNA segment, Chr 5, ERATO Doi 593, expressed	1950.32	9299.03	4.77	3.61	6.43	7348.71	*	1434442_at	0.000625934	1	1	0.999997	1	1	0.0118714	0.134075
1453300_at	solute carrier family 35, member D2	AK017526	70484	gb:AK017526.1 /DB_XREF=gi:12856808 /FEA=mRNA /CNT=18 /TID=Mm.133731.1 /TIER=ConsEnd /STK=7 /UG=Mm.133731 /LL=70484 /UG_GENE=5730408I21Rik /UG_TITLE=RIKEN cDNA 5730408I21 gene /DEF=Mus musculus 8 days embryo whole body cDNA, RIKEN full-length enriched library, clone:5730408I21:unclassifiable transcript, full insert sequence.	1702.32	8123.88	4.77	3.93	5.95	6421.57	*	1453300_at	0.000140835	1	1	0.999997	0.998257	0.99792	0.0050555	0.0570962
1451444_s_at	gb:BF150550 /DB_XREF=gi:11031945 /DB_XREF=uy86g09.y1 /CLONE=IMAGE:3666496 /FEA=FLmRNA /CNT=87 /TID=Mm.37505.1 /TIER=ConsEnd /STK=0 /UG=Mm.37505 /UG_TITLE=Mus musculus, Similar to hypothetical protein FLJ22087, clone MGC:7349 IMAGE:3487155, mRNA, complete cds /FL=gb:BC003942.1	BF150550		gb:BF150550 /DB_XREF=gi:11031945 /DB_XREF=uy86g09.y1 /CLONE=IMAGE:3666496 /FEA=FLmRNA /CNT=87 /TID=Mm.37505.1 /TIER=ConsEnd /STK=0 /UG=Mm.37505 /UG_TITLE=Mus musculus, Similar to hypothetical protein FLJ22087, clone MGC:7349 IMAGE:3487155, mRNA, complete cds /FL=gb:BC003942.1	66.34	315.52	4.76	3.78	6.05	249.17	*	1451444_s_at	0.000208066	1	1	0.999997	0.999916	0.999885	0.00614939	0.0694505
1439464_s_at	testis expressed gene 10	AV278060	269536	gb:AV278060 /DB_XREF=gi:6266097 /DB_XREF=AV278060 /CLONE=4932704C21 /FEA=EST /CNT=8 /TID=Mm.20896.2 /TIER=Stack /STK=8 /UG=Mm.20896 /LL=16348 /UG_GENE=Invs /UG_TITLE=inversin	2819.6	13386.2	4.75	4.35	5.21	10566.6	*	1439464_s_at	1.87601e-06	0.0846097	0.0843959	0.0843959	0.0811293	0.0809327	0.000710619	0.00802565
1460290_at	lipin 2	NM_022882	64898	gb:NM_022882.1 /DB_XREF=gi:12584969 /GEN=Lpin2 /FEA=FLmRNA /CNT=37 /TID=Mm.158103.1 /TIER=FL /STK=2 /UG=Mm.158103 /LL=64898 /DEF=Mus musculus lipin 2 (Lpin2), mRNA. /PROD=lipin 2 /FL=gb:AF286723.1 gb:NM_022882.1	392.63	1864.08	4.75	3.67	6.07	1471.45	*	1460290_at	0.000139174	1	1	0.999997	0.998122	0.997765	0.0050175	0.0566671
1428539_at	RIKEN cDNA 2610207I05 gene	AK011909	233789	gb:AK011909.1 /DB_XREF=gi:12848323 /FEA=mRNA /CNT=94 /TID=Mm.35795.1 /TIER=Stack /STK=33 /UG=Mm.35795 /LL=72492 /UG_GENE=2610207I05Rik /UG_TITLE=RIKEN cDNA 2610207I05 gene /DEF=Mus musculus 10 days embryo whole body cDNA, RIKEN full-length enriched library, clone:2610207I05:unclassifiable transcript, full insert sequence.	483	2289.18	4.74	3.94	5.79	1806.18	*	1428539_at	7.63703e-05	1	1	0.999997	0.96808	0.965727	0.00369568	0.0417386
1436128_at	pleckstrin homology domain containing, family A (phosphoinositide binding specific) member 8	AI324154	231999	gb:AI324154 /DB_XREF=gi:4058583 /DB_XREF=mh50e02.x1 /CLONE=IMAGE:445946 /FEA=EST /CNT=13 /TID=Mm.182164.1 /TIER=Stack /STK=11 /UG=Mm.182164 /LL=102898 /UG_GENE=AI324154 /UG_TITLE=expressed sequence AI324154	450.63	2135.31	4.74	4.04	5.57	1684.69	*	1436128_at	1.82834e-05	0.8246	0.816482	0.816482	0.561593	0.55802	0.00185303	0.020928
1424638_at	cyclin-dependent kinase inhibitor 1A (P21)	AK007630	12575	gb:AK007630.1 /DB_XREF=gi:12841291 /GEN=Cdkn1a /FEA=FLmRNA /CNT=165 /TID=Mm.34446.2 /TIER=Stack /STK=40 /UG=Mm.34446 /LL=12575 /UG_TITLE=cyclin-dependent kinase inhibitor 1A (P21) /DEF=Mus musculus 10 day old male pancreas cDNA, RIKEN full-length enriched library, clone:1810028E17:cyclin-dependent kinase inhibitor 1A (P21), full insert sequence. /FL=gb:AB017818.1 gb:U24173.1 gb:AB017817.1 gb:BC00…	759.06	3587.92	4.73	3.44	6.85	2828.85	*	1424638_at	0.000909376	1	1	0.999997	1	1	0.014732	0.166381
1417552_at	fibroblast activation protein	NM_007986	14089	gb:NM_007986.1 /DB_XREF=gi:6679748 /GEN=Fap /FEA=FLmRNA /CNT=52 /TID=Mm.41816.1 /TIER=FL+Stack /STK=42 /UG=Mm.41816 /LL=14089 /DEF=Mus musculus fibroblast activation protein (Fap), mRNA. /PROD=fibroblast activation protein /FL=gb:BC019190.1 gb:NM_007986.1	5.99	28.23	4.72	1.54	7.9	22.25		1417552_at	0.0418226	1	1	0.999997	1	1	0.211895	1
1416484_at	tetratricopeptide repeat domain 3	BB833716	22129	gb:BB833716 /DB_XREF=gi:17011959 /DB_XREF=BB833716 /CLONE=G930027I09 /FEA=FLmRNA /CNT=416 /TID=Mm.3679.1 /TIER=Stack /STK=31 /UG=Mm.3679 /LL=22129 /UG_GENE=Ttc3 /UG_TITLE=tetratricopeptide repeat domain /FL=gb:NM_009441.1 gb:AB008516.1	210.13	988.83	4.71	3.94	5.66	778.7	*	1416484_at	4.68336e-05	1	1	0.999997	0.87904	0.874868	0.00290719	0.0328334
1428220_at	RIKEN cDNA 5730419I09 gene	AK017577	74741	gb:AK017577.1 /DB_XREF=gi:12856882 /FEA=mRNA /CNT=120 /TID=Mm.130260.1 /TIER=Stack /STK=70 /UG=Mm.130260 /LL=74741 /UG_GENE=5730419I09Rik /UG_TITLE=RIKEN cDNA 5730419I09 gene /DEF=Mus musculus 8 days embryo whole body cDNA, RIKEN full-length enriched library, clone:5730419I09:hypothetical protein, full insert sequence.	61.55	289.8	4.71	3.72	5.76	228.25	*	1428220_at	5.17135e-05	1	1	0.999997	0.902936	0.899066	0.00307969	0.0347816
1429396_at	RIKEN cDNA 2410118P20 gene	AK010773	73683	gb:AK010773.1 /DB_XREF=gi:12846451 /FEA=mRNA /CNT=38 /TID=Mm.133588.1 /TIER=Stack /STK=25 /UG=Mm.133588 /LL=73683 /UG_GENE=2410118P20Rik /UG_TITLE=RIKEN cDNA 2410118P20 gene /DEF=Mus musculus ES cells cDNA, RIKEN full-length enriched library, clone:2410118P20:related to TIPD PROTEIN, full insert sequence.	66.07	310.92	4.71	3.53	6.83	244.86	*	1429396_at	0.00240948	1	1	0.999997	1	1	0.0278855	0.314936
1420438_at	orosomucoid 2	NM_011016	18406	gb:NM_011016.1 /DB_XREF=gi:6754949 /GEN=Orm2 /FEA=FLmRNA /CNT=8 /TID=Mm.14173.1 /TIER=FL /STK=5 /UG=Mm.14173 /LL=18406 /DEF=Mus musculus orosomucoid 2 (Orm2), mRNA. /PROD=orosomucoid 2 /FL=gb:M27009.1 gb:NM_011016.1	7634.46	35855.3	4.7	3.05	8.71	28220.9	*	1420438_at	0.00617926	1	1	0.999997	1	1	0.0522848	0.590499
1423786_at	RIKEN cDNA 8430410A17 gene	BC024401	232210	gb:BC024401.1 /DB_XREF=gi:19354430 /FEA=FLmRNA /CNT=154 /TID=Mm.22317.1 /TIER=FL+Stack /STK=111 /UG=Mm.22317 /LL=66803 /UG_GENE=8430410A17Rik /DEF=Mus musculus, Similar to DC12 protein, clone MGC:36239 IMAGE:5026919, mRNA, complete cds. /PROD=Similar to DC12 protein /FL=gb:BC024401.1	97.73	459.58	4.7	3.86	5.81	361.85	*	1423786_at	6.46523e-05	1	1	0.999997	0.945849	0.94276	0.00339306	0.0383208
1445855_at	gb:BB010702 /DB_XREF=gi:16257209 /DB_XREF=BB010702 /CLONE=4732497A20 /FEA=EST /CNT=3 /TID=Mm.107357.1 /TIER=ConsEnd /STK=2 /UG=Mm.107357 /UG_TITLE=ESTs	BB010702		gb:BB010702 /DB_XREF=gi:16257209 /DB_XREF=BB010702 /CLONE=4732497A20 /FEA=EST /CNT=3 /TID=Mm.107357.1 /TIER=ConsEnd /STK=2 /UG=Mm.107357 /UG_TITLE=ESTs	6.39	29.92	4.69	2.4	7.01	23.54		1445855_at	0.00175347	1	1	0.999997	1	1	0.0225373	0.254534
1428761_a_at	small nuclear RNA activating complex, polypeptide 3	AW537061	77634	gb:AK019863.1 /DB_XREF=gi:12860237 /FEA=mRNA /CNT=63 /TID=Mm.89110.1 /TIER=ConsEnd /STK=1 /UG=Mm.89110 /LL=77634 /UG_GENE=5031401C21Rik /UG_TITLE=RIKEN cDNA 5031401C21 gene /DEF=Mus musculus 11 days pregnant adult female ovary and uterus cDNA, RIKEN full-length enriched library, clone:5031401C21:homolog to SNRNA ACTIVATING PROTEIN COMPLEX 50 KDA SUBUNIT (SNAPC 50 KDA SUBUNIT) (PROXIMAL SEQUENCE E…	19.92	93.22	4.68	3.02	8.19	73.31		1428761_a_at	0.0126453	1	1	0.999997	1	1	0.0882706	0.996918
1453804_a_at	origin recognition complex, subunit 4-like (S. cerevisiae)	AK011550	26428	gb:AK011550.1 /DB_XREF=gi:12847746 /FEA=mRNA /CNT=8 /TID=Mm.21834.2 /TIER=ConsEnd /STK=0 /UG=Mm.21834 /LL=26428 /UG_GENE=Orc4 /UG_TITLE=origin recognition complex, subunit 4 /DEF=Mus musculus 10 days embryo whole body cDNA, RIKEN full-length enriched library, clone:2610025G23:origin recognition complex, subunit 4, full insert sequence.	485.26	2273.4	4.68	3.61	5.95	1788.13	*	1453804_a_at	0.000144598	1	1	0.999997	0.998529	0.998231	0.00510689	0.0576767
1455440_at	gb:BI739597 /DB_XREF=gi:15716610 /DB_XREF=603361852F1 /CLONE=IMAGE:5368764 /FEA=EST /CNT=30 /TID=Mm.32083.1 /TIER=Stack /STK=13 /UG=Mm.32083 /LL=100227 /UG_GENE=AI850629 /UG_TITLE=expressed sequence AI850629	BI739597		gb:BI739597 /DB_XREF=gi:15716610 /DB_XREF=603361852F1 /CLONE=IMAGE:5368764 /FEA=EST /CNT=30 /TID=Mm.32083.1 /TIER=Stack /STK=13 /UG=Mm.32083 /LL=100227 /UG_GENE=AI850629 /UG_TITLE=expressed sequence AI850629	11.01	51.57	4.68	3.91	5.46	40.56		1455440_at	9.44569e-06	0.42601	0.42312	0.42312	0.346892	0.345001	0.00138536	0.0156461
1449552_at	zinc finger RNA binding protein	NM_011767	22763	gb:NM_011767.1 /DB_XREF=gi:7106452 /GEN=Zfr /FEA=FLmRNA /CNT=144 /TID=Mm.21515.1 /TIER=FL /STK=7 /UG=Mm.21515 /LL=22763 /DEF=Mus musculus zinc finger RNA binding protein (Zfr), mRNA. /PROD=zinc finger RNA binding protein /FL=gb:NM_011767.1 gb:BC006962.1 gb:AF071059.1	34.21	159.9	4.67	3.43	6.99	125.69	*	1449552_at	0.0007769	1	1	0.999997	1	1	0.0134455	0.151852
1417351_a_at	small nuclear ribonucleoprotein polypeptide A'	BC013777	68981	gb:BC013777.1 /DB_XREF=gi:15489363 /FEA=FLmRNA /CNT=96 /TID=Mm.821.1 /TIER=FL+Stack /STK=47 /UG=Mm.821 /LL=57806 /UG_GENE=Snrpa1 /DEF=Mus musculus, clone MGC:6298 IMAGE:2651704, mRNA, complete cds. /PROD=Unknown (protein for MGC:6298) /FL=gb:AF230356.1 gb:BC013777.1 gb:NM_021336.1	1318.82	6127.14	4.65	4.04	5.45	4808.32	*	1417351_a_at	4.52347e-05	1	1	0.999997	0.869994	0.86572	0.00284934	0.0321801
1430300_at	SCO cytochrome oxidase deficient homolog 1 (yeast)	BE632264	52892	gb:BE632264 /DB_XREF=gi:9914952 /DB_XREF=uv85e02.y1 /CLONE=IMAGE:3413978 /FEA=mRNA /CNT=28 /TID=Mm.23075.1 /TIER=ConsEnd /STK=2 /UG=Mm.23075 /LL=67104 /UG_GENE=2610001C07Rik /UG_TITLE=RIKEN cDNA 2610001C07 gene	133.45	619.23	4.64	4	5.3	485.79	*	1430300_at	6.03644e-06	0.272249	0.270789	0.270789	0.238336	0.237223	0.00112037	0.0126533
1455310_at	RNA binding motif protein 16	AW681705	106583	gb:AW681705 /DB_XREF=gi:7556394 /DB_XREF=EST00423 /CLONE=EGS1380 /FEA=EST /CNT=32 /TID=Mm.3609.1 /TIER=Stack /STK=16 /UG=Mm.3609 /LL=106477 /UG_GENE=AA408306 /UG_TITLE=expressed sequence AA408306	66.32	307.69	4.64	3.86	5.65	241.37	*	1455310_at	7.27086e-05	1	1	0.999997	0.962347	0.959766	0.00358834	0.0405263
1417479_at	RIKEN cDNA 4930511A21 gene	AV367559	59032	gb:AV367559 /DB_XREF=gi:15406755 /DB_XREF=AV367559 /CLONE=8430435A13 /FEA=FLmRNA /CNT=80 /TID=Mm.22587.1 /TIER=Stack /STK=9 /UG=Mm.22587 /LL=59032 /UG_GENE=G4-1-pending /UG_TITLE=phosphatase subunit gene g4-1 /FL=gb:NM_021529.1 gb:BC024754.1	13.69	63.39	4.63	2.93	7.1	49.7		1417479_at	0.00223882	1	1	0.999997	1	1	0.0265799	0.30019
1418495_at	zinc finger CCCH type domain containing 8	NM_020594	57432	gb:NM_020594.1 /DB_XREF=gi:10181197 /GEN=Fliz1-pending /FEA=FLmRNA /CNT=35 /TID=Mm.11675.1 /TIER=FL+Stack /STK=23 /UG=Mm.11675 /LL=57432 /DEF=Mus musculus fetal liver zinc finger 1 (Fliz1-pending), mRNA. /PROD=fetal liver zinc finger 1 /FL=gb:AF061961.1 gb:NM_020594.1	63.84	295.41	4.63	3.23	7.32	231.56	*	1418495_at	0.00197871	1	1	0.999997	1	1	0.02447	0.276361
1422886_a_at	CDC like kinase 4	NM_007714	12750	gb:NM_007714.1 /DB_XREF=gi:6671765 /GEN=Clk4 /FEA=FLmRNA /CNT=94 /TID=Mm.9488.1 /TIER=FL+Stack /STK=8 /UG=Mm.9488 /LL=12750 /DEF=Mus musculus CDC like kinase 4 (Clk4), mRNA. /PROD=CDC like kinase 4 /FL=gb:BC012675.1 gb:NM_007714.1 gb:AF033566.1	650.66	3003.1	4.62	3.14	7.86	2352.44	*	1422886_a_at	0.00843754	1	1	0.999997	1	1	0.0654414	0.739087
1448795_a_at	transforming growth factor beta regulated gene 4	NM_134011	21379	gb:NM_134011.1 /DB_XREF=gi:20589520 /GEN=Cpr2-pending /FEA=FLmRNA /CNT=145 /TID=Mm.196027.1 /TIER=FL+Stack /STK=39 /UG=Mm.196027 /LL=59037 /DEF=Mus musculus cell cycle progression 2 protein (Cpr2-pending), mRNA. /PROD=cell cycle progression 2 protein /FL=gb:BC016483.1 gb:NM_134011.1	99.96	462.26	4.62	4.06	5.25	362.3	*	1448795_a_at	6.66728e-06	0.300701	0.299007	0.299007	0.259702	0.258447	0.00117653	0.0132876
1418542_s_at	RIKEN cDNA 2810429O05 gene	NM_134046	52504	gb:NM_134046.1 /DB_XREF=gi:19923065 /GEN=AI448222 /FEA=FLmRNA /CNT=32 /TID=Mm.70546.1 /TIER=FL+Stack /STK=22 /UG=Mm.70546 /LL=104819 /DEF=Mus musculus expressed sequence AI448222 (AI448222), mRNA. /PROD=expressed sequence AI448222 /FL=gb:NM_134046.1 gb:BC023148.1	27.92	128.73	4.61	3.3	5.93	100.82	*	1418542_s_at	0.000179723	1	1	0.999997	0.999698	0.99961	0.00567626	0.0641071
1454725_at	RIKEN cDNA G430041M01 gene	BG069073	101214	gb:BG069073 /DB_XREF=gi:12551642 /DB_XREF=H3072D10-3 /CLONE=H3072D10 /FEA=EST /CNT=98 /TID=Mm.195898.3 /TIER=Stack /STK=61 /UG=Mm.195898 /LL=23980 /UG_GENE=Pbp /UG_TITLE=phosphatidylethanolamine binding protein	1026.93	4738.42	4.61	4.14	5.18	3711.49	*	1454725_at	4.79635e-06	0.21632	0.215275	0.215275	0.194523	0.193681	0.000987764	0.0111557
1424081_at	ring finger protein 134	BC016195	71041	gb:BC016195.1 /DB_XREF=gi:16740621 /FEA=FLmRNA /CNT=83 /TID=Mm.38196.1 /TIER=FL+Stack /STK=56 /UG=Mm.38196 /LL=71041 /UG_GENE=4933407A11Rik /DEF=Mus musculus, RIKEN cDNA 4933407A11 gene, clone MGC:27578 IMAGE:4488614, mRNA, complete cds. /PROD=RIKEN cDNA 4933407A11 gene /FL=gb:AB047007.1 gb:BC016195.1	210.74	969.27	4.6	3.9	5.46	758.54	*	1424081_at	3.13317e-05	1	1	0.999997	0.756616	0.752044	0.00236938	0.0267595
1425239_at	open reading frame 21	AY037804	224440	gb:AY037804.1 /DB_XREF=gi:17061795 /FEA=FLmRNA /CNT=10 /TID=Mm.981.1 /TIER=FL /STK=4 /UG=Mm.981 /DEF=Mus musculus C21orf18 mRNA, complete cds. /PROD=C21orf18 /FL=gb:AY037804.1	99.23	455.99	4.6	3.18	8.17	356.76	*	1425239_at	0.00532987	1	1	0.999997	1	1	0.0474341	0.535715
1456026_at	gb:AV303159 /DB_XREF=gi:16393504 /DB_XREF=AV303159 /CLONE=5730511C10 /FEA=EST /CNT=32 /TID=Mm.85744.1 /TIER=Stack /STK=19 /UG=Mm.85744 /UG_TITLE=ESTs	AV303159		gb:AV303159 /DB_XREF=gi:16393504 /DB_XREF=AV303159 /CLONE=5730511C10 /FEA=EST /CNT=32 /TID=Mm.85744.1 /TIER=Stack /STK=19 /UG=Mm.85744 /UG_TITLE=ESTs	208.65	959.29	4.6	3.95	5.31	750.64	*	1456026_at	1.1044e-05	0.498093	0.494416	0.494416	0.392313	0.390074	0.00148468	0.0167678
1456180_at	gb:AV333298 /DB_XREF=gi:16396251 /DB_XREF=AV333298 /CLONE=6330546B05 /FEA=EST /CNT=14 /TID=Mm.39720.1 /TIER=Stack /STK=14 /UG=Mm.39720 /UG_TITLE=ESTs, Weakly similar to S38384 SEB4 protein - mouse (M.musculus)	AV333298		gb:AV333298 /DB_XREF=gi:16396251 /DB_XREF=AV333298 /CLONE=6330546B05 /FEA=EST /CNT=14 /TID=Mm.39720.1 /TIER=Stack /STK=14 /UG=Mm.39720 /UG_TITLE=ESTs, Weakly similar to S38384 SEB4 protein - mouse (M.musculus)	4.59	21.1	4.6	0.73	8.48	16.51		1456180_at	0.0757816	1	1	0.999997	1	1	0.320591	1
1424123_at	cDNA sequence BC011209	BC011209	217721	gb:BC011209.1 /DB_XREF=gi:15029953 /FEA=FLmRNA /CNT=70 /TID=Mm.18109.1 /TIER=FL+Stack /STK=52 /UG=Mm.18109 /DEF=Mus musculus, clone MGC:19050 IMAGE:4190027, mRNA, complete cds. /PROD=Unknown (protein for MGC:19050) /FL=gb:BC011209.1	13.6	62.33	4.58	2.8	7.54	48.73		1424123_at	0.00424496	1	1	0.999997	1	1	0.0406566	0.459171
1424326_at	LEM domain containing 2	BC026588	224640	gb:BC026588.1 /DB_XREF=gi:20072018 /FEA=FLmRNA /CNT=83 /TID=Mm.29689.1 /TIER=FL+Stack /STK=37 /UG=Mm.29689 /DEF=Mus musculus, similar to integral inner nuclear membrane protein, clone MGC:37253 IMAGE:4972900, mRNA, complete cds. /PROD=similar to integral inner nuclear membraneprotein /FL=gb:BC026588.1	36.08	165.38	4.58	3.78	5.63	129.3	*	1424326_at	0.000113114	1	1	0.999997	0.993915	0.993089	0.0045307	0.0511693
1433858_at	leucine rich repeat containing 28	BB667092	67867	gb:BB667092 /DB_XREF=gi:16398541 /DB_XREF=BB667092 /CLONE=3202002M15 /FEA=EST /CNT=65 /TID=Mm.31247.2 /TIER=Stack /STK=56 /UG=Mm.31247 /LL=68439 /UG_GENE=1300004K21Rik /UG_TITLE=RIKEN cDNA 1300004K21 gene	194.23	889.27	4.58	3.3	6.52	695.04	*	1433858_at	0.00173455	1	1	0.999997	1	1	0.0223462	0.252376
1448273_at	glutathione synthetase	NM_008180	14854	gb:NM_008180.1 /DB_XREF=gi:6680116 /GEN=Gss /FEA=FLmRNA /CNT=158 /TID=Mm.7504.1 /TIER=FL+Stack /STK=107 /UG=Mm.7504 /LL=14854 /DEF=Mus musculus glutathione synthetase (Gss), mRNA. /PROD=glutathione synthetase /FL=gb:BC003784.1 gb:U35456.1 gb:NM_008180.1	615.57	2813.47	4.57	3.28	6.88	2197.9	*	1448273_at	0.00115614	1	1	0.999997	1	1	0.0172202	0.194483
1450009_at	lactotransferrin	NM_008522	17002	gb:NM_008522.1 /DB_XREF=gi:6678735 /GEN=Ltf /FEA=FLmRNA /CNT=361 /TID=Mm.7612.1 /TIER=FL /STK=2 /UG=Mm.7612 /LL=17002 /DEF=Mus musculus lactotransferrin (Ltf), mRNA. /PROD=lactotransferrin /FL=gb:BC006904.1 gb:D88510.1 gb:NM_008522.1	6.84	31.28	4.57	0	15.6	24.44		1450009_at	0.439468	1	1	0.999997	1	1	0.930639	1
1428354_at	RIKEN cDNA 1110054H05 gene	BM206907	68837	gb:BG063609 /DB_XREF=gi:12546172 /DB_XREF=H3009D01-3 /CLONE=H3009D01 /FEA=mRNA /CNT=161 /TID=Mm.27918.1 /TIER=Stack /STK=8 /UG=Mm.27918 /LL=66635 /UG_GENE=5730434B08Rik /UG_TITLE=RIKEN cDNA 5730434B08 gene	12.65	57.72	4.56	3.57	5.92	45.07		1428354_at	0.000270409	1	1	0.999997	0.999995	0.999992	0.00706998	0.0798476
1445668_at	gb:BE993759 /DB_XREF=gi:10676297 /DB_XREF=UI-M-BZ1-bjg-e-08-0-UI.s1 /CLONE=UI-M-BZ1-bjg-e-08-0-UI /FEA=EST /CNT=3 /TID=Mm.36090.1 /TIER=ConsEnd /STK=2 /UG=Mm.36090 /UG_TITLE=ESTs	BE993759		gb:BE993759 /DB_XREF=gi:10676297 /DB_XREF=UI-M-BZ1-bjg-e-08-0-UI.s1 /CLONE=UI-M-BZ1-bjg-e-08-0-UI /FEA=EST /CNT=3 /TID=Mm.36090.1 /TIER=ConsEnd /STK=2 /UG=Mm.36090 /UG_TITLE=ESTs	48.22	219.79	4.56	3.16	7.25	171.57	*	1445668_at	0.00214274	1	1	0.999997	1	1	0.0258671	0.29214
1442756_at	Linker of T-cell receptor pathways	BB731013	16923	gb:BB731013 /DB_XREF=gi:16114288 /DB_XREF=BB731013 /CLONE=E970002P17 /FEA=EST /CNT=4 /TID=Mm.212399.1 /TIER=ConsEnd /STK=3 /UG=Mm.212399 /UG_TITLE=ESTs	4.7	21.37	4.55	0	10.12	16.67		1442756_at	0.212623	1	1	0.999997	1	1	0.634311	1
1416622_at	Williams-Beuren syndrome chromosome region 16 homolog (human)	NM_033572	94254	gb:NM_033572.1 /DB_XREF=gi:15809009 /GEN=5730496C04Rik /FEA=FLmRNA /CNT=106 /TID=Mm.29508.1 /TIER=FL+Stack /STK=78 /UG=Mm.29508 /LL=94254 /DEF=Mus musculus RIKEN cDNA 5730496C04 gene (5730496C04Rik), mRNA. /PROD=RIKEN cDNA 5730496C04 gene /FL=gb:NM_033572.1 gb:BC024714.1	191.07	867.26	4.54	3.39	6.49	676.19	*	1416622_at	0.000966005	1	1	0.999997	1	1	0.0153459	0.173315
1416645_a_at	alpha fetoprotein	NM_007423	11576	gb:NM_007423.1 /DB_XREF=gi:6680667 /GEN=Afp /FEA=FLmRNA /CNT=178 /TID=Mm.80.1 /TIER=FL+Stack /STK=76 /UG=Mm.80 /LL=11576 /DEF=Mus musculus alpha fetoprotein (Afp), mRNA. /PROD=alpha fetoprotein /FL=gb:NM_007423.1	96.92	440.07	4.54	3.48	6.34	343.15	*	1416645_a_at	0.000434653	1	1	0.999997	1	1	0.00945105	0.106739
1422974_at	5' nucleotidase, ecto	NM_011851	23959	gb:NM_011851.1 /DB_XREF=gi:6754899 /GEN=Nt5e /FEA=FLmRNA /CNT=18 /TID=Mm.56948.1 /TIER=FL /STK=0 /UG=Mm.56948 /LL=23959 /DEF=Mus musculus 5 nucleotidase, ecto (Nt5e), mRNA. /PROD=5 nucleotidase, ecto /FL=gb:NM_011851.1 gb:L12059.1	37.39	169.7	4.54	2.55	6.98	132.31	*	1422974_at	0.00226082	1	1	0.999997	1	1	0.0267414	0.302015
1428710_at	Ras-like without CAAX 1	AK018785	19769	gb:AK018785.1 /DB_XREF=gi:12858681 /FEA=mRNA /CNT=74 /TID=Mm.4009.2 /TIER=Stack /STK=24 /UG=Mm.4009 /LL=19769 /UG_GENE=Rit /UG_TITLE=RAS-like protein expressed in many tissues /DEF=Mus musculus adult male cerebellum cDNA, RIKEN full-length enriched library, clone:1500036H15:RAS-like protein expressed in many tissues, full insert sequence.	8.79	39.87	4.54	3.3	7.08	31.08		1428710_at	0.00204854	1	1	0.999997	1	1	0.0250869	0.283328
1442273_at	RIKEN cDNA 4932413O14 gene	AV277364	320696	gb:AV277364 /DB_XREF=gi:6265401 /DB_XREF=AV277364 /CLONE=4932441N23 /FEA=EST /CNT=5 /TID=Mm.189608.1 /TIER=ConsEnd /STK=3 /UG=Mm.189608 /UG_TITLE=ESTs	11.84	53.78	4.54	3.76	5.62	41.94		1442273_at	7.56818e-05	1	1	0.999997	0.967073	0.964677	0.00367419	0.0414959
1421430_at	RAD51-like 1 (S. cerevisiae)	NM_009014	19363	gb:NM_009014.1 /DB_XREF=gi:6679612 /GEN=Rad51l1 /FEA=FLmRNA /CNT=6 /TID=Mm.25289.1 /TIER=FL /STK=2 /UG=Mm.25289 /LL=19363 /DEF=Mus musculus RAD51-like 1 (S. cerevisiae) (Rad51l1), mRNA. /PROD=RAD51-like 1 (S. cerevisiae) /FL=gb:NM_009014.1 gb:U92068.1	127.48	578.12	4.53	3.42	5.83	450.64	*	1421430_at	0.00022725	1	1	0.999997	0.999965	0.999949	0.00641956	0.0725018
1437549_at	RIKEN cDNA 2810408I11 gene	BB093469	69941	gb:BB093469 /DB_XREF=gi:8676716 /DB_XREF=BB093469 /CLONE=9430042J23 /FEA=EST /CNT=26 /TID=Mm.69044.1 /TIER=Stack /STK=16 /UG=Mm.69044 /UG_TITLE=ESTs	22.17	100.43	4.53	2.02	9.51	78.25	*	1437549_at	0.0266378	1	1	0.999997	1	1	0.152364	1
1449259_at	RAB3D, member RAS oncogene family	BB349707	19340	gb:AF263365.1 /DB_XREF=gi:9082183 /GEN=rab3d /FEA=FLmRNA /CNT=129 /TID=Mm.29968.1 /TIER=FL+Stack /STK=16 /UG=Mm.29968 /LL=19340 /DEF=Mus musculus Rab3D (rab3d) mRNA, complete cds. /PROD=Rab3D /FL=gb:NM_031874.2 gb:AF263365.1 gb:M89777.1	44.12	199.64	4.53	2.66	6.98	155.52	*	1449259_at	0.0028904	1	1	0.999997	1	1	0.0313969	0.354593
1423903_at	poliovirus receptor	BB049138	52118	gb:BC013673.1 /DB_XREF=gi:15489124 /FEA=FLmRNA /CNT=152 /TID=Mm.134436.1 /TIER=FL+Stack /STK=82 /UG=Mm.134436 /LL=70704 /UG_GENE=3830421F03Rik /DEF=Mus musculus, Similar to tumor-associated antigen 1, clone MGC:18785 IMAGE:4188634, mRNA, complete cds. /PROD=Similar to tumor-associated antigen 1 /FL=gb:BC013673.1	3	13.59	4.52	2.18	6.87	10.58		1423903_at	0.00209084	1	1	0.999997	1	1	0.025453	0.287463
1435935_at	Transcribed locus	AA960248		gb:AA960248 /DB_XREF=gi:3126148 /DB_XREF=ub55f11.s1 /CLONE=IMAGE:1381677 /FEA=EST /CNT=18 /TID=Mm.10139.1 /TIER=Stack /STK=12 /UG=Mm.10139 /UG_TITLE=ESTs	5.91	26.69	4.52	3.39	5.65	20.78		1435935_at	7.85643e-05	1	1	0.999997	0.971087	0.968864	0.00375353	0.0423919
1437611_x_at	kinesin family member 2C	BB104669	73804	gb:BB104669 /DB_XREF=gi:8757237 /DB_XREF=BB104669 /CLONE=9430092H05 /FEA=EST /CNT=16 /TID=Mm.27828.3 /TIER=Stack /STK=16 /UG=Mm.27828 /LL=73804 /UG_GENE=4930402F02Rik /UG_TITLE=RIKEN cDNA 4930402F02 gene	20.81	94	4.52	1.07	13.47	73.18		1437611_x_at	0.0722673	1	1	0.999997	1	1	0.310379	1
1447448_s_at	gb:C86813 /DB_XREF=gi:2918770 /DB_XREF=C86813 /CLONE=J0233D01 /FEA=EST /CNT=2 /TID=Mm.200959.1 /TIER=ConsEnd /STK=2 /UG=Mm.200959 /LL=97900 /UG_GENE=C86813 /UG_TITLE=expressed sequence C86813	C86813		gb:C86813 /DB_XREF=gi:2918770 /DB_XREF=C86813 /CLONE=J0233D01 /FEA=EST /CNT=2 /TID=Mm.200959.1 /TIER=ConsEnd /STK=2 /UG=Mm.200959 /LL=97900 /UG_GENE=C86813 /UG_TITLE=expressed sequence C86813	293.15	1325.28	4.52	3.36	5.82	1032.13	*	1447448_s_at	0.000160241	1	1	0.999997	0.999274	0.999098	0.00534545	0.0603709
1428547_at	5' nucleotidase, ecto	AV273591	23959	gb:AV273591 /DB_XREF=gi:15405538 /DB_XREF=AV273591 /CLONE=4932412C08 /FEA=mRNA /CNT=48 /TID=Mm.31676.1 /TIER=Stack /STK=33 /UG=Mm.31676 /LL=74242 /UG_GENE=2210401F01Rik /UG_TITLE=RIKEN cDNA 2210401F01 gene	1320.29	5961.11	4.51	3.46	6.24	4640.82	*	1428547_at	0.000470965	1	1	0.999997	1	1	0.00985204	0.111268
1419558_at	transformed mouse 3T3 cell double minute 4	BC003750	17248	gb:BC003750.1 /DB_XREF=gi:13277695 /FEA=FLmRNA /CNT=47 /TID=Mm.200671.1 /TIER=FL+Stack /STK=8 /UG=Mm.200671 /LL=17248 /UG_GENE=Mdm4 /DEF=Mus musculus, Similar to transformed mouse 3T3 cell double minute 4, clone MGC:5861 IMAGE:3599906, mRNA, complete cds. /PROD=Similar to transformed mouse 3T3 cell doubleminute 4 /FL=gb:BC003750.1 gb:AF007110.1 gb:NM_008575.1	29.49	132.84	4.5	3.62	5.94	103.35	*	1419558_at	0.000658297	1	1	0.999997	1	1	0.0121829	0.137593
1433975_at	cyclin-dependent kinase (CDC2-like) 10	BI524986	234854	gb:BI524986 /DB_XREF=gi:15349778 /DB_XREF=602923953F1 /CLONE=IMAGE:5056596 /FEA=EST /CNT=78 /TID=Mm.31090.1 /TIER=Stack /STK=48 /UG=Mm.31090 /UG_TITLE=ESTs, Weakly similar to A55817 cyclin-dependent kinase p130-PITSLRE - mouse (M.musculus)	181.43	816.24	4.5	3.53	5.91	634.81	*	1433975_at	0.000308016	1	1	0.999997	0.999999	0.999998	0.00763707	0.0862522
1448777_at	minichromosome maintenance deficient 2 mitotin (S. cerevisiae)	NM_008564	17216	gb:NM_008564.1 /DB_XREF=gi:6678825 /GEN=Mcmd2 /FEA=FLmRNA /CNT=145 /TID=Mm.16711.1 /TIER=FL+Stack /STK=40 /UG=Mm.16711 /LL=17216 /DEF=Mus musculus mini chromosome maintenance deficient 2 (S. cerevisiae) (Mcmd2), mRNA. /PROD=mini chromosome maintenance deficient 2 (S.cerevisiae) /FL=gb:NM_008564.1 gb:D86725.1 gb:AF004105.1	33.87	152.33	4.5	2.96	8.54	118.47	*	1448777_at	0.00757403	1	1	0.999997	1	1	0.0604167	0.68234
1458464_at	HECT, C2 and WW domain containing E3 ubiquitin protein ligase 2	BB445169	329152	gb:BB445169 /DB_XREF=gi:16424993 /DB_XREF=BB445169 /CLONE=D030049F17 /FEA=EST /CNT=6 /TID=Mm.212832.1 /TIER=ConsEnd /STK=2 /UG=Mm.212832 /UG_TITLE=ESTs, Weakly similar to NED4 MOUSE NEDD-4 PROTEIN (M.musculus)	43.77	196.99	4.5	2.91	8.52	153.22	*	1458464_at	0.00439565	1	1	0.999997	1	1	0.0416838	0.470772
1436908_at	pericentriolar material 1	BG076129	18536	gb:BG076129 /DB_XREF=gi:12558698 /DB_XREF=H3156A03-3 /CLONE=H3156A03 /FEA=EST /CNT=56 /TID=Mm.28192.3 /TIER=Stack /STK=36 /UG=Mm.28192 /LL=18536 /UG_GENE=Pcm1 /UG_TITLE=pericentriolar material 1	143.11	642.14	4.49	3.05	6.1	499.03	*	1436908_at	0.00038701	1	1	0.999997	1	1	0.00877427	0.0990956
1451814_a_at	HIV-1 tat interactive protein 2, homolog (human)	AF061972	53415	gb:AF061972.1 /DB_XREF=gi:3820524 /FEA=FLmRNA /CNT=7 /TID=Mm.20801.2 /TIER=FL /STK=1 /UG=Mm.20801 /LL=53415 /UG_GENE=Htatip2 /DEF=Mus musculus Tat-interacting protein TIP30 mRNA, complete cds. /PROD=Tat-interacting protein TIP30 /FL=gb:AF061972.1	3946.58	17723.2	4.49	3.74	5.53	13776.7	*	1451814_a_at	0.000126998	1	1	0.999997	0.996747	0.99621	0.00475676	0.0537224
1455823_at	Bardet-Biedl syndrome 4 homolog (human)	BM224722	102774	gb:BM224722 /DB_XREF=gi:17786089 /DB_XREF=K0200D11-3 /CLONE=K0200D11 /FEA=EST /CNT=56 /TID=Mm.200314.1 /TIER=Stack /STK=48 /UG=Mm.200314 /LL=102774 /UG_GENE=AW537059 /UG_TITLE=expressed sequence AW537059	3.8	17.05	4.49	4.37	4.6	13.25		1455823_at	2.75738e-09	0.000124361	0.000124355	0.000124355	0.000124353	0.000124347	4.14536e-05	0.000468172
1419154_at	transmembrane protease, serine 2	NM_015775	50528	gb:BM212947 /DB_XREF=gi:17770669 /DB_XREF=C0829E05-3 /CLONE=C0829E05 /FEA=FLmRNA /CNT=127 /TID=Mm.25743.1 /TIER=Stack /STK=58 /UG=Mm.25743 /LL=50528 /UG_GENE=Tmprss2 /UG_TITLE=transmembrane protease, serine 2 /FL=gb:AF243500.1 gb:AF113596.1 gb:NM_015775.1 gb:AF199362.1	33.22	148.86	4.48	2.98	8.97	115.64	*	1419154_at	0.00916886	1	1	0.999997	1	1	0.0696759	0.786911
1426434_at	transmembrane protein 43	AI747289	74122	gb:AI747289 /DB_XREF=gi:5125553 /DB_XREF=ul14e12.x1 /CLONE=IMAGE:2076814 /FEA=FLmRNA /CNT=269 /TID=Mm.38801.1 /TIER=Stack /STK=20 /UG=Mm.38801 /LL=74122 /UG_GENE=1200015A22Rik /UG_TITLE=RIKEN cDNA 1200015A22 gene /FL=gb:BC024933.1	16.58	74.34	4.48	3.1	7.16	57.75		1426434_at	0.00290406	1	1	0.999997	1	1	0.031477	0.355498
1426907_s_at	expressed sequence AW494914	BM115354	106794	gb:BM115354 /DB_XREF=gi:17078372 /DB_XREF=L0819A07-3 /CLONE=L0819A07 /FEA=mRNA /CNT=73 /TID=Mm.12412.1 /TIER=Stack /STK=40 /UG=Mm.12412 /UG_TITLE=Mus musculus, Similar to RIKEN cDNA 2810407E23 gene, clone IMAGE:4489006, mRNA, partial cds	96.74	433.28	4.48	2.59	6.58	336.54	*	1426907_s_at	0.00170148	1	1	0.999997	1	1	0.022064	0.249188
1429295_s_at	thyroid hormone receptor interactor 13	AK010336	69716	gb:AK010336.1 /DB_XREF=gi:12845702 /FEA=mRNA /CNT=97 /TID=Mm.6960.1 /TIER=Stack /STK=66 /UG=Mm.6960 /LL=69716 /UG_GENE=Trip13 /UG_TITLE=thyroid hormone receptor interactor 13 /DEF=Mus musculus ES cells cDNA, RIKEN full-length enriched library, clone:2410002G23:homolog to HPV16 E1 PROTEIN BINDING PROTEIN (THYROID HORMONE RECEPTOR INTERACTOR 13), full insert sequence.	39.97	178.49	4.47	3.02	6.55	138.52	*	1429295_s_at	0.00102244	1	1	0.999997	1	1	0.0159782	0.180455
1434239_at	expressed sequence AA408556	AW554921	107094	gb:AW554921 /DB_XREF=gi:7200344 /DB_XREF=L0247C06-3 /CLONE=L0247C06 /FEA=EST /CNT=43 /TID=Mm.203883.1 /TIER=Stack /STK=38 /UG=Mm.203883 /LL=107081 /UG_GENE=AA408556 /UG_TITLE=expressed sequence AA408556	41.22	184.29	4.47	3.33	6.68	143.07	*	1434239_at	0.00252007	1	1	0.999997	1	1	0.0287159	0.324314
1449859_at	golgi transport 1 homolog B (S. cerevisiae)	NM_025872	66964	gb:NM_025872.1 /DB_XREF=gi:13385353 /GEN=2310061A22Rik /FEA=FLmRNA /CNT=20 /TID=Mm.3676.1 /TIER=FL /STK=5 /UG=Mm.3676 /LL=66964 /DEF=Mus musculus RIKEN cDNA 2310061A22 gene (2310061A22Rik), mRNA. /PROD=RIKEN cDNA 2310061A22 /FL=gb:NM_025872.1	11.6	51.79	4.47	2.54	6.64	40.2		1449859_at	0.00231569	1	1	0.999997	1	1	0.0271555	0.306691
1449916_at	pre-B-cell leukemia transcription factor 4	NM_030555	80720	gb:NM_030555.1 /DB_XREF=gi:15150792 /GEN=Pbx4 /FEA=FLmRNA /CNT=6 /TID=Mm.22961.1 /TIER=FL /STK=4 /UG=Mm.22961 /LL=80720 /DEF=Mus musculus pre-B-cell leukemia transcription factor 4 (Pbx4), mRNA. /PROD=pre-B-cell leukemia transcription factor 4 /FL=gb:NM_030555.1	9.36	41.82	4.47	1.08	7.86	32.45		1449916_at	0.0149939	1	1	0.999997	1	1	0.0997597	1
1460373_a_at	open reading frame 21	AY037804	224440	gb:AY037804.1 /DB_XREF=gi:17061795 /FEA=FLmRNA /CNT=10 /TID=Mm.981.1 /TIER=FL /STK=4 /UG=Mm.981 /DEF=Mus musculus C21orf18 mRNA, complete cds. /PROD=C21orf18 /FL=gb:AY037804.1	132.68	593.08	4.47	3.12	7.13	460.4	*	1460373_a_at	0.00343129	1	1	0.999997	1	1	0.0352436	0.398037
1425760_a_at	phosphatidylinositol membrane-associated 1	AF006467	18739	gb:AF006467.1 /DB_XREF=gi:2618982 /GEN=mpt1 /FEA=FLmRNA /CNT=5 /TID=Mm.1860.2 /TIER=FL /STK=1 /UG=Mm.1860 /LL=18739 /DEF=Mus musculus membrane-associated phosphatidylinositol transfer protein (mpt1) mRNA, complete cds. /PROD=membrane-associated phosphatidylinositoltransfer protein /FL=gb:AF006467.1	6.07	27.1	4.46	3.92	5.01	21.03		1425760_a_at	2.12919e-06	0.0960286	0.0957518	0.0957518	0.091562	0.0913106	0.000726308	0.00820284
1417273_at	pyruvate dehydrogenase kinase, isoenzyme 4	NM_013743	27273	gb:NM_013743.1 /DB_XREF=gi:7305374 /GEN=Pdk4 /FEA=FLmRNA /CNT=83 /TID=Mm.10283.1 /TIER=FL+Stack /STK=50 /UG=Mm.10283 /LL=27273 /DEF=Mus musculus pyruvate dehydrogenase kinase 4 (Pdk4), mRNA. /PROD=pyruvate dehydrogenase kinase 4 /FL=gb:BC026134.1 gb:NM_013743.1	633.38	2819.59	4.45	1.68	13.4	2186.21	*	1417273_at	0.0711975	1	1	0.999997	1	1	0.307486	1
1418156_at	potassium voltage-gated channel, Isk-related subfamily, gene 4	NM_021342	57814	gb:NM_021342.1 /DB_XREF=gi:10946657 /GEN=Kcne4 /FEA=FLmRNA /CNT=44 /TID=Mm.24386.1 /TIER=FL+Stack /STK=29 /UG=Mm.24386 /LL=57814 /DEF=Mus musculus potassium voltage-gated channel, Isk-related subfamily, gene 4 (Kcne4), mRNA. /PROD=potassium voltage-gated channel, Isk-relatedsubfamily, gene 4 /FL=gb:NM_021342.1 gb:AF076533.1	5.34	23.79	4.45	0	11.03	18.44		1418156_at	0.308306	1	1	0.999997	1	1	0.779545	1
1425601_a_at	rhotekin	BC013820	20166	gb:BC013820.1 /DB_XREF=gi:16975560 /FEA=FLmRNA /CNT=17 /TID=Mm.4139.2 /TIER=FL /STK=1 /UG=Mm.4139 /LL=20166 /UG_GENE=Rtkn /DEF=Mus musculus, clone MGC:18396 IMAGE:3981927, mRNA, complete cds. /PROD=Unknown (protein for MGC:18396) /FL=gb:BC013820.1	37.5	166.93	4.45	3.38	6.13	129.43	*	1425601_a_at	0.000358323	1	1	0.999997	1	1	0.00833456	0.0941296
1426697_a_at	low density lipoprotein receptor-related protein associated protein 1	D00622	16976	gb:D00622.1 /DB_XREF=gi:220433 /FEA=mRNA /CNT=227 /TID=Mm.4560.1 /TIER=Stack /STK=37 /UG=Mm.4560 /LL=16976 /UG_GENE=Lrpap1 /DEF=Mus musculus mRNA for heparin binding protein 44, partial cds. /PROD=heparin binding protein 44	166.61	741.01	4.45	3.54	5.9	574.4	*	1426697_a_at	0.000506552	1	1	0.999997	1	1	0.0103142	0.116488
1456981_at	transmembrane channel-like gene family 7	BB428982	209760	gb:BB428982 /DB_XREF=gi:16423964 /DB_XREF=BB428982 /CLONE=C630024K23 /FEA=EST /CNT=6 /TID=Mm.33000.1 /TIER=ConsEnd /STK=6 /UG=Mm.33000 /UG_TITLE=ESTs	58.8	261.64	4.45	2.35	7.7	202.85	*	1456981_at	0.00651444	1	1	0.999997	1	1	0.0543484	0.613805
1429048_at	biogenesis of lysosome-related organelles complex-1, subunit 2	AK010745	73689	gb:AK010745.1 /DB_XREF=gi:12846405 /FEA=mRNA /CNT=36 /TID=Mm.38103.1 /TIER=Stack /STK=13 /UG=Mm.38103 /LL=73689 /UG_GENE=2410089B13Rik /UG_TITLE=RIKEN cDNA 2410089B13 gene /DEF=Mus musculus ES cells cDNA, RIKEN full-length enriched library, clone:2410089B13:related to CG14145 PROTEIN (FRAGMENT), full insert sequence.	738.96	3282.44	4.44	4.14	4.77	2543.48	*	1429048_at	4.57105e-07	0.0206159	0.0205866	0.0205866	0.0204049	0.0203762	0.000317168	0.00358206
1453288_at	activating transcription factor 6	AK020270	226641	gb:AK020270.1 /DB_XREF=gi:12860806 /FEA=mRNA /CNT=55 /TID=Mm.153315.1 /TIER=Stack /STK=8 /UG=Mm.153315 /LL=78907 /UG_GENE=9130025P16Rik /UG_TITLE=RIKEN cDNA 9130025P16 gene /DEF=Mus musculus adult male cecum cDNA, RIKEN full-length enriched library, clone:9130025P16:homolog to human CYCLIC-AMP-DEPENDENT TRANSCRIPTION FACTOR ATF-6 (ACTIVATING TRANSCRIPTION FACTOR 6), full insert sequence.	165.26	733.17	4.44	3.53	5.38	567.91	*	1453288_at	3.29715e-05	1	1	0.999997	0.773966	0.769374	0.00243379	0.027487
1417812_a_at	laminin, beta 3	NM_008484	16780	gb:NM_008484.1 /DB_XREF=gi:6678659 /GEN=Lamb3 /FEA=FLmRNA /CNT=58 /TID=Mm.4732.1 /TIER=FL+Stack /STK=36 /UG=Mm.4732 /LL=16780 /DEF=Mus musculus laminin, beta 3 (Lamb3), mRNA. /PROD=laminin, beta 3 /FL=gb:NM_008484.1 gb:U43298.1	4.98	22.08	4.43	1.69	7.21	17.1		1417812_a_at	0.015016	1	1	0.999997	1	1	0.0998667	1
1422155_at	histone 2, H3c2	BC015270	97114	gb:BC015270.1 /DB_XREF=gi:15929685 /FEA=FLmRNA /CNT=5 /TID=Mm.15595.1 /TIER=FL /STK=1 /UG=Mm.15595 /LL=15263 /UG_GENE=Hist1 /DEF=Mus musculus, histone gene complex 1, clone MGC:18559 IMAGE:4240748, mRNA, complete cds. /PROD=histone gene complex 1 /FL=gb:NM_013548.1 gb:BC015270.1	493.07	2179.28	4.42	2.61	6.85	1686.21	*	1422155_at	0.00208115	1	1	0.999997	1	1	0.0253817	0.286658
1438008_at	gb:BB501734 /DB_XREF=gi:16442448 /DB_XREF=BB501734 /CLONE=D630036A05 /FEA=EST /CNT=109 /TID=Mm.27088.1 /TIER=Stack /STK=12 /UG=Mm.27088 /UG_TITLE=ESTs, Weakly similar to JC4917 signal transducing adaptor - mouse (M.musculus)	BB501734		gb:BB501734 /DB_XREF=gi:16442448 /DB_XREF=BB501734 /CLONE=D630036A05 /FEA=EST /CNT=109 /TID=Mm.27088.1 /TIER=Stack /STK=12 /UG=Mm.27088 /UG_TITLE=ESTs, Weakly similar to JC4917 signal transducing adaptor - mouse (M.musculus)	37.42	165.51	4.42	3.23	6.17	128.09	*	1438008_at	0.00104256	1	1	0.999997	1	1	0.0161471	0.182364
1452444_at	N-ethylmaleimide sensitive fusion protein attachment protein beta	AU067119	17957	gb:AU067119 /DB_XREF=gi:4967856 /DB_XREF=AU067119 /CLONE=MNCb-2973 /FEA=mRNA /CNT=21 /TID=Mm.4937.1 /TIER=ConsEnd /STK=0 /UG=Mm.4937 /LL=17957 /UG_GENE=Napb /UG_TITLE=N-ethylmaleimide sensitive fusion protein attachment protein beta	3.73	16.47	4.42	2.18	6.67	12.75		1452444_at	0.00671261	1	1	0.999997	1	1	0.0555191	0.627026
1421528_a_at	surfeit gene 5	NM_011513	20933	gb:NM_011513.1 /DB_XREF=gi:6755699 /GEN=Surf5 /FEA=FLmRNA /CNT=5 /TID=Mm.3434.1 /TIER=FL /STK=2 /UG=Mm.3434 /LL=20933 /DEF=Mus musculus surfeit gene 5 (Surf5), mRNA. /PROD=surfeit gene 5 /FL=gb:NM_011513.1	61.81	272.59	4.41	3.42	5.9	210.79	*	1421528_a_at	0.000612457	1	1	0.999997	1	1	0.0116945	0.132077
1437757_at	gb:BB402190 /DB_XREF=gi:15411829 /DB_XREF=BB402190 /CLONE=C330026H15 /FEA=EST /CNT=26 /TID=Mm.132662.1 /TIER=Stack /STK=14 /UG=Mm.132662 /UG_TITLE=ESTs, Weakly similar to S12207 hypothetical protein (M.musculus)	BB402190		gb:BB402190 /DB_XREF=gi:15411829 /DB_XREF=BB402190 /CLONE=C330026H15 /FEA=EST /CNT=26 /TID=Mm.132662.1 /TIER=Stack /STK=14 /UG=Mm.132662 /UG_TITLE=ESTs, Weakly similar to S12207 hypothetical protein (M.musculus)	12.17	53.67	4.41	2.16	6.78	41.49		1437757_at	0.00724978	1	1	0.999997	1	1	0.0585657	0.661435
1430359_a_at	RIKEN cDNA 9130012B15 gene	BC018248	78914	gb:BC018248.1 /DB_XREF=gi:17390573 /FEA=mRNA /CNT=7 /TID=Mm.35104.2 /TIER=ConsEnd /STK=2 /UG=Mm.35104 /LL=78914 /UG_GENE=9130012B15Rik /UG_TITLE=RIKEN cDNA 9130012B15 gene /DEF=Mus musculus, Similar to RIKEN cDNA 9130012B15 gene, clone IMAGE:4236072, mRNA.	398.69	1753.16	4.4	3.87	5.02	1354.47	*	1430359_a_at	1.10659e-05	0.499085	0.495389	0.495389	0.392916	0.390668	0.00148468	0.0167678
1432361_a_at	RIKEN cDNA 1700022C02 gene	AK014919	66336	gb:AK014919.1 /DB_XREF=gi:12853038 /FEA=mRNA /CNT=1 /TID=Mm.41534.2 /TIER=ConsEnd /STK=0 /UG=Mm.41534 /LL=66336 /UG_GENE=1700022C02Rik /UG_TITLE=RIKEN cDNA 1700022C02 gene /DEF=Mus musculus adult male testis cDNA, RIKEN full-length enriched library, clone:4921518G09:hypothetical protein, full insert sequence.	7.77	34.21	4.4	2.96	6.96	26.44		1432361_a_at	0.00257283	1	1	0.999997	1	1	0.0290748	0.328367
1433888_at	ATPase, Ca++ transporting, plasma membrane 2	AV343478	11941	gb:AV343478 /DB_XREF=gi:16397000 /DB_XREF=AV343478 /CLONE=6430537M22 /FEA=EST /CNT=66 /TID=Mm.20441.2 /TIER=Stack /STK=54 /UG=Mm.20441 /LL=11941 /UG_GENE=Atp2b2 /UG_TITLE=ATPase, Ca++ transporting, plasma membrane 2	23.06	100.9	4.38	1.61	7.77	77.85	*	1433888_at	0.0297863	1	1	0.999997	1	1	0.165563	1
1435524_at	RIKEN cDNA 2010109N14 gene	AV030603	69895	gb:AV030603 /DB_XREF=gi:4830151 /DB_XREF=AV030603 /CLONE=1500015B08 /FEA=EST /CNT=31 /TID=Mm.1948.5 /TIER=Stack /STK=15 /UG=Mm.1948 /LL=21648 /UG_GENE=Tctex1 /UG_TITLE=t-complex testis expressed 1	2433.8	10659.4	4.38	4.1	4.66	8225.59	*	1435524_at	1.0871e-07	0.00490294	0.00489989	0.00489989	0.00489094	0.00488791	0.000168913	0.00190769
1460674_at	membrane progestin receptor alpha	BC022922	71904	gb:BC022922.1 /DB_XREF=gi:18605579 /FEA=FLmRNA /CNT=132 /TID=Mm.142343.1 /TIER=FL+Stack /STK=97 /UG=Mm.142343 /LL=71904 /UG_GENE=2310021M12Rik /DEF=Mus musculus, RIKEN cDNA 2310021M12 gene, clone MGC:25964 IMAGE:4239768, mRNA, complete cds. /PROD=RIKEN cDNA 2310021M12 gene /FL=gb:BC022922.1	108.35	474.36	4.38	2.61	8.23	366.02	*	1460674_at	0.0312308	1	1	0.999997	1	1	0.171272	1
1427225_at	epsin 2	AF057286	13855	gb:AF057286.1 /DB_XREF=gi:3063648 /FEA=mRNA /CNT=151 /TID=Mm.139695.1 /TIER=Stack /STK=78 /UG=Mm.139695 /LL=13855 /UG_GENE=Epn2 /DEF=Mus musculus intersectin-EH binding protein Ibp2 mRNA, partial cds. /PROD=intersectin-EH binding protein Ibp2	10.74	46.9	4.37	1.7	7.23	36.15		1427225_at	0.0182694	1	1	0.999997	1	1	0.115257	1
1452926_at	tetratricopeptide repeat domain 14	BM238672	67120	gb:BB176193 /DB_XREF=gi:15409317 /DB_XREF=BB176193 /CLONE=A230060L21 /FEA=mRNA /CNT=100 /TID=Mm.87673.1 /TIER=Stack /STK=11 /UG=Mm.87673 /LL=70953 /UG_GENE=4931403I22Rik /UG_TITLE=RIKEN cDNA 4931403I22 gene	53.39	233.49	4.37	3.25	5.59	180.1	*	1452926_at	0.000143059	1	1	0.999997	0.998424	0.998111	0.00508989	0.0574846
1427496_at	expressed sequence AI851464	BC026366	99100	gb:BC026366.1 /DB_XREF=gi:20072256 /FEA=mRNA /CNT=13 /TID=Mm.37691.1 /TIER=ConsEnd /STK=0 /UG=Mm.37691 /DEF=Mus musculus, clone IMAGE:4036278, mRNA, partial cds. /PROD=Unknown (protein for IMAGE:4036278)	30.46	132.93	4.36	3.19	5.57	102.47	*	1427496_at	0.000209823	1	1	0.999997	0.999922	0.999893	0.00617703	0.0697627
1431143_x_at	apoptosis-inducing factor (AIF)-like mitochondrion-associated inducer of death	AK017403	71361	gb:AK017403.1 /DB_XREF=gi:12856624 /FEA=mRNA /CNT=11 /TID=Mm.29953.1 /TIER=ConsEnd /STK=0 /UG=Mm.29953 /LL=71361 /UG_GENE=5430437E11Rik /UG_TITLE=RIKEN cDNA 5430437E11 gene /DEF=Mus musculus 6 days neonate head cDNA, RIKEN full-length enriched library, clone:5430437E11:related to PUTATIVE NADH OXIDASE (EC 1.6.99.3) (NOXASE), full insert sequence.	302.01	1315.34	4.36	3.28	5.64	1013.33	*	1431143_x_at	0.000268732	1	1	0.999997	0.999995	0.999991	0.00704717	0.0795899
1436424_at	RIKEN cDNA 1600020E01 gene	BG070208	72012	gb:BG070208 /DB_XREF=gi:12552777 /DB_XREF=H3084H03-3 /CLONE=H3084H03 /FEA=EST /CNT=21 /TID=Mm.27475.1 /TIER=Stack /STK=9 /UG=Mm.27475 /UG_TITLE=ESTs	329.54	1435.23	4.36	3.15	5.74	1105.69	*	1436424_at	0.00031544	1	1	0.999997	0.999999	0.999999	0.00770761	0.0870488
1455596_a_at	cDNA sequence BC029214	BB663640	227622	gb:BB663640 /DB_XREF=gi:16497394 /DB_XREF=BB663640 /CLONE=D930050G13 /FEA=EST /CNT=18 /TID=Mm.206548.1 /TIER=Stack /STK=10 /UG=Mm.206548 /UG_TITLE=ESTs	424.1	1849.6	4.36	3.1	5.85	1425.5	*	1455596_a_at	0.000385009	1	1	0.999997	1	1	0.00875623	0.0988919
1417352_s_at	small nuclear ribonucleoprotein polypeptide A'	BC013777	68981	gb:BC013777.1 /DB_XREF=gi:15489363 /FEA=FLmRNA /CNT=96 /TID=Mm.821.1 /TIER=FL+Stack /STK=47 /UG=Mm.821 /LL=57806 /UG_GENE=Snrpa1 /DEF=Mus musculus, clone MGC:6298 IMAGE:2651704, mRNA, complete cds. /PROD=Unknown (protein for MGC:6298) /FL=gb:AF230356.1 gb:BC013777.1 gb:NM_021336.1	789.64	3437	4.35	3.71	5.13	2647.36	*	1417352_s_at	3.98046e-05	1	1	0.999997	0.833916	0.829427	0.0026749	0.03021
1424942_a_at	myelocytomatosis oncogene	BC006728	17869	gb:BC006728.1 /DB_XREF=gi:13879495 /FEA=FLmRNA /CNT=13 /TID=Mm.2444.2 /TIER=FL+Stack /STK=11 /UG=Mm.2444 /LL=17869 /UG_GENE=Myc /DEF=Mus musculus, myelocytomatosis oncogene, clone MGC:11567 IMAGE:3962047, mRNA, complete cds. /PROD=myelocytomatosis oncogene /FL=gb:BC006728.1	51.02	221.76	4.35	2.55	7.46	170.75	*	1424942_a_at	0.00884679	1	1	0.999997	1	1	0.0677303	0.764938
1425100_a_at	phosphodiesterase 6G, cGMP-specific, rod, gamma	BC014723	18588	gb:BC014723.1 /DB_XREF=gi:15928490 /FEA=FLmRNA /CNT=10 /TID=Mm.39200.2 /TIER=FL /STK=7 /UG=Mm.39200 /LL=18588 /UG_GENE=Pde6g /DEF=Mus musculus, Similar to phosphodiesterase 6G, cGMP-specific, rod, gamma, clone MGC:25416 IMAGE:4511855, mRNA, complete cds. /PROD=Similar to phosphodiesterase 6G, cGMP-specific,rod, gamma /FL=gb:BC014723.1	5.37	23.36	4.35	1.99	6.75	17.98		1425100_a_at	0.00351126	1	1	0.999997	1	1	0.0358116	0.404452
1428675_at	RIKEN cDNA 1110049F12 gene	AK004208	66193	gb:AK004208.1 /DB_XREF=gi:12835308 /FEA=mRNA /CNT=79 /TID=Mm.29131.1 /TIER=Stack /STK=26 /UG=Mm.29131 /LL=66193 /UG_GENE=1110049F12Rik /UG_TITLE=RIKEN cDNA 1110049F12 gene /DEF=Mus musculus 18 days embryo whole body cDNA, RIKEN full-length enriched library, clone:1110049F12:homolog to AD039 (HYPOTHETICAL 24.2 KDA PROTEIN), full insert sequence.	691.81	3010.99	4.35	4.04	4.69	2319.18	*	1428675_at	6.42687e-07	0.0289858	0.0289395	0.0289395	0.0285698	0.0285248	0.000397066	0.00448442
1431098_at	restin (Reed-Steinberg cell-expressed intermediate filament-associated protein)	AK014540	56430	gb:AK014540.1 /DB_XREF=gi:12852460 /FEA=mRNA /CNT=13 /TID=Mm.180710.1 /TIER=ConsEnd /STK=0 /UG=Mm.180710 /LL=74346 /UG_GENE=4631429H07Rik /UG_TITLE=RIKEN cDNA 4631429H07 gene /DEF=Mus musculus 0 day neonate skin cDNA, RIKEN full-length enriched library, clone:4631429H07:homolog to RESTIN (CYTOPLASMIC LINKER PROTEIN-170 ALPHA-2) (CLIP-170) (REED- STERNBERG INTERMEDIATE FILAMENT ASSOCIATED PROTEIN)…	19.38	84.33	4.35	1.46	8.07	64.94		1431098_at	0.0828462	1	1	0.999997	1	1	0.340079	1
1439957_at	expressed sequence AI843190	BF457720	106944	gb:BF457720 /DB_XREF=gi:11523889 /DB_XREF=UI-M-BZ1-bkx-c-03-0-UI.s1 /CLONE=UI-M-BZ1-bkx-c-03-0-UI /FEA=EST /CNT=7 /TID=Mm.33374.1 /TIER=ConsEnd /STK=6 /UG=Mm.33374 /LL=106944 /UG_GENE=AI843190 /UG_TITLE=expressed sequence AI843190	5.49	23.88	4.35	2.04	6.73	18.4		1439957_at	0.00289167	1	1	0.999997	1	1	0.0313971	0.354596
1447683_x_at	methyltransferase-like 1	AV118676	17299	gb:AV118676 /DB_XREF=gi:5300827 /DB_XREF=AV118676 /CLONE=2610209K12 /FEA=EST /CNT=2 /TID=Mm.45653.1 /TIER=ConsEnd /STK=2 /UG=Mm.45653 /UG_TITLE=ESTs, Moderately similar to methyltransferase related protein (M.musculus)	122.43	533.14	4.35	3.4	5.79	410.71	*	1447683_x_at	0.000350267	1	1	0.999997	1	1	0.00820386	0.0926535
1448501_at	tetraspanin 6	NM_019656	56496	gb:NM_019656.1 /DB_XREF=gi:9790264 /GEN=Tm4sf6 /FEA=FLmRNA /CNT=174 /TID=Mm.46701.1 /TIER=FL+Stack /STK=59 /UG=Mm.46701 /LL=56496 /DEF=Mus musculus transmembrane 4 superfamily member 6 (Tm4sf6), mRNA. /PROD=transmembrane 4 superfamily member 6 /FL=gb:BC003733.1 gb:AF053454.1 gb:NM_019656.1	6.28	27.34	4.35	1.88	6.9	21.06		1448501_at	0.00657472	1	1	0.999997	1	1	0.0546593	0.617316
1419174_at	RIKEN cDNA 2410004B18 gene	NM_025555	66421	gb:NM_025555.1 /DB_XREF=gi:13384983 /GEN=2410004B18Rik /FEA=FLmRNA /CNT=52 /TID=Mm.25137.1 /TIER=FL+Stack /STK=12 /UG=Mm.25137 /LL=66421 /DEF=Mus musculus RIKEN cDNA 2410004B18 gene (2410004B18Rik), mRNA. /PROD=RIKEN cDNA 2410004B18 /FL=gb:NM_025555.1	681.22	2956.25	4.34	3.87	4.87	2275.03	*	1419174_at	5.1846e-06	0.233831	0.232638	0.232638	0.208505	0.20756	0.00101122	0.0114206
1431351_at	plasmacytoma variant translocation 1	BI453402	19296	gb:BI453402 /DB_XREF=gi:15244058 /DB_XREF=603174381F1 /CLONE=IMAGE:5253428 /FEA=mRNA /CNT=4 /TID=Mm.202176.1 /TIER=ConsEnd /STK=0 /UG=Mm.202176 /UG_TITLE=Mus musculus adult male urinary bladder cDNA, RIKEN full-length enriched library, clone:9530065L16:plasmacytoma variant translocation 1, full insert sequence	8.95	38.86	4.34	3.85	4.85	29.91		1431351_at	2.32603e-06	0.104906	0.104585	0.104585	0.099591	0.099302	0.00074737	0.00844071
1455517_at	RNA binding motif protein 4	BB419586	19653	gb:BB419586 /DB_XREF=gi:16423447 /DB_XREF=BB419586 /CLONE=C530016O13 /FEA=EST /CNT=13 /TID=Mm.542.3 /TIER=Stack /STK=12 /UG=Mm.542 /LL=19653 /UG_GENE=Rbm4 /UG_TITLE=RNA binding motif protein 4	9.82	42.66	4.34	1.97	7.07	32.84		1455517_at	0.00556883	1	1	0.999997	1	1	0.0489114	0.5524
1435798_a_at	splicing factor, arginine/serine-rich 14	BB772209	234373	gb:BB772209 /DB_XREF=gi:16213900 /DB_XREF=BB772209 /CLONE=G370140O17 /FEA=EST /CNT=17 /TID=Mm.954.2 /TIER=Stack /STK=13 /UG=Mm.954 /LL=76813 /UG_GENE=2410153K17Rik /UG_TITLE=RIKEN cDNA 2410153K17 gene	136.43	591.07	4.33	3.16	6.69	454.64	*	1435798_a_at	0.00277012	1	1	0.999997	1	1	0.0305167	0.344652
1448500_a_at	RIKEN cDNA 2810038K19 gene	NM_023684	72699	gb:NM_023684.1 /DB_XREF=gi:12963782 /GEN=2810038K19Rik /FEA=FLmRNA /CNT=90 /TID=Mm.28418.1 /TIER=FL+Stack /STK=66 /UG=Mm.28418 /LL=72699 /DEF=Mus musculus RIKEN cDNA 2810038K19 gene (2810038K19Rik), mRNA. /PROD=Lck-interacting transmembrane adaptor protein /FL=gb:BC023065.1 gb:AF115339.1 gb:NM_023684.1	5.75	24.94	4.33	3.17	5.52	19.19		1448500_a_at	0.000209445	1	1	0.999997	0.999921	0.999891	0.00616995	0.0696827
1424528_at	cell growth regulator with EF hand domain 1	BC023116	68567	gb:BC023116.1 /DB_XREF=gi:18605666 /FEA=FLmRNA /CNT=54 /TID=Mm.45127.1 /TIER=FL+Stack /STK=26 /UG=Mm.45127 /LL=68567 /UG_GENE=1110004G24Rik /DEF=Mus musculus, RIKEN cDNA 1110004G24 gene, clone MGC:28551 IMAGE:4206019, mRNA, complete cds. /PROD=RIKEN cDNA 1110004G24 gene /FL=gb:BC023116.1	36.5	157.18	4.31	3.33	5.74	120.68	*	1424528_at	0.000293226	1	1	0.999997	0.999998	0.999997	0.00742966	0.0839097
1424056_at	Hypothetical gene supported by BC058410; NM_028344	BC019125	170707	gb:BC019125.1 /DB_XREF=gi:17512307 /FEA=FLmRNA /CNT=93 /TID=Mm.21824.1 /TIER=FL+Stack /STK=58 /UG=Mm.21824 /LL=72765 /UG_GENE=2810449C13Rik /DEF=Mus musculus, RIKEN cDNA 2810449C13 gene, clone MGC:29313 IMAGE:5007611, mRNA, complete cds. /PROD=RIKEN cDNA 2810449C13 gene /FL=gb:BC019125.1	89.92	386.39	4.3	3.27	5.69	296.47	*	1424056_at	0.000394815	1	1	0.999997	1	1	0.00888995	0.100402
1434641_x_at	seizure related 6 homolog (mouse)-like 2	AW121511	233878	gb:AW121511 /DB_XREF=gi:6096844 /DB_XREF=UI-M-BH2.2-aop-b-09-0-UI.s1 /CLONE=UI-M-BH2.2-aop-b-09-0-UI /FEA=EST /CNT=28 /TID=Mm.204705.2 /TIER=Stack /STK=28 /UG=Mm.204705 /UG_TITLE=Mus musculus, Similar to type I transmembrane receptor (seizure-related protein), clone MGC:19060 IMAGE:4191879, mRNA, complete cds	4.04	17.38	4.3	0.96	7.66	13.35		1434641_x_at	0.0189333	1	1	0.999997	1	1	0.118108	1
1440230_at	RIKEN cDNA 9530051K01 gene	BB548458	244152	gb:BB548458 /DB_XREF=gi:16447688 /DB_XREF=BB548458 /CLONE=E230008G13 /FEA=EST /CNT=10 /TID=Mm.25317.1 /TIER=ConsEnd /STK=5 /UG=Mm.25317 /UG_TITLE=ESTs, Weakly similar to JG0193 G protein-coupled receptor FEX - mouse (M.musculus)	25.88	111.39	4.3	1.35	9.55	85.52	*	1440230_at	0.11649	1	1	0.999997	1	1	0.432271	1
1453592_at	RIKEN cDNA 9430028I06 gene	AK008119	109245	gb:AK008119.1 /DB_XREF=gi:12842106 /FEA=mRNA /CNT=10 /TID=Mm.158331.1 /TIER=ConsEnd /STK=1 /UG=Mm.158331 /LL=70111 /UG_GENE=2010005E21Rik /UG_TITLE=RIKEN cDNA 2010005E21 gene /DEF=Mus musculus adult male small intestine cDNA, RIKEN full-length enriched library, clone:2010005E21:Leucine Rich Repeat containing protein, full insert sequence.	6.6	28.39	4.3	0.55	8.1	21.79		1453592_at	0.0349863	1	1	0.999997	1	1	0.185572	1
1435902_at	cDNA sequence BC036718	BM120193	213484	gb:BM120193 /DB_XREF=gi:17088219 /DB_XREF=L0936C07-3 /CLONE=L0936C07 /FEA=EST /CNT=27 /TID=Mm.34191.1 /TIER=Stack /STK=12 /UG=Mm.34191 /UG_TITLE=ESTs, Weakly similar to PSF_HUMAN PTB-ASSOCIATED SPLICING FACTOR (H.sapiens)	492.3	2113.38	4.29	3.57	5.1	1621.08	*	1435902_at	3.1315e-05	1	1	0.999997	0.756432	0.751866	0.00236938	0.0267595
1439061_at	RIKEN cDNA D630044F24 gene	BB503633	382073	gb:BB503633 /DB_XREF=gi:16442634 /DB_XREF=BB503633 /CLONE=D630044F24 /FEA=EST /CNT=19 /TID=Mm.265.4 /TIER=Stack /STK=8 /UG=Mm.265 /LL=75617 /UG_GENE=Rps25 /UG_TITLE=ribosomal protein S25	25.64	110.03	4.29	3.21	5.72	84.39	*	1439061_at	0.000668096	1	1	0.999997	1	1	0.0122817	0.138708
1458347_s_at	transmembrane protease, serine 2	BB414224	50528	gb:BB414224 /DB_XREF=gi:9235579 /DB_XREF=BB414224 /CLONE=C430036M12 /FEA=EST /CNT=3 /TID=Mm.212827.1 /TIER=ConsEnd /STK=3 /UG=Mm.212827 /LL=52484 /UG_GENE=D16Ertd61e /UG_TITLE=DNA segment, Chr 16, ERATO Doi 61, expressed	50.06	214.6	4.29	2.4	15.19	164.55	*	1458347_s_at	0.0369289	1	1	0.999997	1	1	0.193712	1
1419207_at	zinc finger protein 37	NM_009554	22696	gb:X89264.1 /DB_XREF=gi:1370223 /GEN=Zfp-37 /FEA=FLmRNA /CNT=32 /TID=Mm.5011.1 /TIER=ConsEnd /STK=7 /UG=Mm.5011 /LL=22696 /UG_TITLE=zinc finger protein 37 /DEF=M.musculus mRNA for zinc-finger protein Zfp-37. /FL=gb:NM_009554.1	13.87	59.38	4.28	2.45	6.55	45.51		1419207_at	0.0051786	1	1	0.999997	1	1	0.0465922	0.526207
1424550_at	zinc finger, FYVE domain containing 27	BB663137	319740	gb:BC024801.1 /DB_XREF=gi:19353672 /FEA=FLmRNA /CNT=62 /TID=Mm.30560.1 /TIER=FL+Stack /STK=25 /UG=Mm.30560 /DEF=Mus musculus, similar to unnamed protein product, clone MGC:38724 IMAGE:5357969, mRNA, complete cds. /PROD=similar to unnamed protein product /FL=gb:BC024801.1	28.31	121.24	4.28	2.62	6.06	92.92	*	1424550_at	0.00123297	1	1	0.999997	1	1	0.0180087	0.203388
1427088_at	cyclin T2	BI872151	72949	gb:BB426893 /DB_XREF=gi:16423737 /DB_XREF=BB426893 /CLONE=C630004K17 /FEA=mRNA /CNT=86 /TID=Mm.45584.1 /TIER=Stack /STK=18 /UG=Mm.45584 /UG_TITLE=Mus musculus, clone IMAGE:4222259, mRNA, partial cds	31.55	135.14	4.28	3.01	6.58	103.59	*	1427088_at	0.00185336	1	1	0.999997	1	1	0.0234667	0.265031
1452148_at	low density lipoprotein receptor-related protein associated protein 1	D00622	16976	gb:D00622.1 /DB_XREF=gi:220433 /FEA=mRNA /CNT=227 /TID=Mm.4560.1 /TIER=Stack /STK=37 /UG=Mm.4560 /LL=16976 /UG_GENE=Lrpap1 /DEF=Mus musculus mRNA for heparin binding protein 44, partial cds. /PROD=heparin binding protein 44	105.97	453.89	4.28	3.68	5.06	347.92	*	1452148_at	3.23348e-05	1	1	0.999997	0.767381	0.762786	0.00240649	0.0271786
1455081_at	gb:BB492199 /DB_XREF=gi:15412131 /DB_XREF=BB492199 /CLONE=D530025J19 /FEA=EST /CNT=32 /TID=Mm.37667.1 /TIER=Stack /STK=26 /UG=Mm.37667 /LL=102121 /UG_GENE=AI595343 /UG_TITLE=expressed sequence AI595343	BB492199		gb:BB492199 /DB_XREF=gi:15412131 /DB_XREF=BB492199 /CLONE=D530025J19 /FEA=EST /CNT=32 /TID=Mm.37667.1 /TIER=Stack /STK=26 /UG=Mm.37667 /LL=102121 /UG_GENE=AI595343 /UG_TITLE=expressed sequence AI595343	110.88	474.81	4.28	3.54	5.13	363.94	*	1455081_at	3.899e-05	1	1	0.999997	0.827701	0.823182	0.00264434	0.0298649
1455174_at	RIKEN cDNA 2510038A11 gene	AV107461	66538	gb:AV107461 /DB_XREF=gi:16381891 /DB_XREF=AV107461 /CLONE=2510038A11 /FEA=EST /CNT=47 /TID=Mm.39485.1 /TIER=Stack /STK=21 /UG=Mm.39485 /LL=105876 /UG_GENE=AI604923 /UG_TITLE=expressed sequence AI604923	602.09	2577.24	4.28	3.68	4.96	1975.15	*	1455174_at	1.61228e-05	0.727154	0.720463	0.720463	0.51672	0.513476	0.00174525	0.0197107
1416309_at	nucleolar and spindle associated protein 1	BC009096	108907	gb:NM_133851.1 /DB_XREF=gi:19527067 /GEN=AW547774 /FEA=FLmRNA /CNT=136 /TID=Mm.27584.1 /TIER=FL+Stack /STK=100 /UG=Mm.27584 /LL=99396 /DEF=Mus musculus expressed sequence AW547774 (AW547774), mRNA. /PROD=expressed sequence AW547774 /FL=gb:AF305710.1 gb:BC004787.1 gb:NM_133851.1	21.83	93.15	4.27	2.06	10.11	71.32		1416309_at	0.0153136	1	1	0.999997	1	1	0.10112	1
1416459_at	ADP-ribosylation factor 2	NM_007477	11841	gb:NM_007477.1 /DB_XREF=gi:6671570 /GEN=Arf2 /FEA=FLmRNA /CNT=134 /TID=Mm.5061.1 /TIER=FL /STK=2 /UG=Mm.5061 /LL=11841 /DEF=Mus musculus ADP-ribosylation factor 2 (Arf2), mRNA. /PROD=ADP-ribosylation factor 2 /FL=gb:BC010487.1 gb:D87899.1 gb:NM_007477.1	12.39	52.88	4.27	2.98	6.73	40.49		1416459_at	0.00486034	1	1	0.999997	1	1	0.0446539	0.504316
1421681_at	neuregulin 4	NM_032002	83961	gb:NM_032002.1 /DB_XREF=gi:14030776 /GEN=Nrg4 /FEA=FLmRNA /CNT=3 /TID=Mm.10142.1 /TIER=FL /STK=2 /UG=Mm.10142 /LL=83961 /DEF=Mus musculus neuregulin 4 (Nrg4), mRNA. /PROD=neuregulin 4 /FL=gb:NM_032002.1 gb:AF083067.2	61.27	261.53	4.27	2.25	8.02	200.27	*	1421681_at	0.0121207	1	1	0.999997	1	1	0.0855128	0.965772
1427546_at	ATP-binding cassette, sub-family A (ABC1), member 8b	AF213393	27404	gb:AF213393.1 /DB_XREF=gi:6911210 /GEN=Abca8 /FEA=mRNA /CNT=5 /TID=Mm.38377.1 /TIER=ConsEnd /STK=0 /UG=Mm.38377 /LL=27404 /DEF=Mus musculus ATP-binding cassette protein (Abca8) mRNA, partial cds. /PROD=ATP-binding cassette protein	279.33	1193.72	4.27	2.95	5.65	914.39	*	1427546_at	0.000265596	1	1	0.999997	0.999994	0.99999	0.00700095	0.079068
1451905_a_at	myxovirus (influenza virus) resistance 1	M21039	17857	gb:M21039.1 /DB_XREF=gi:199925 /FEA=FLmRNA /CNT=1 /TID=Mm.33996.2 /TIER=FL /STK=1 /UG=Mm.33996 /LL=17857 /UG_GENE=Mx1 /DEF=Mouse (strain BALBc) interferon-induced mutant Mx1 pseudogene mRNA, complete cds. /PROD=Mx1 protein /FL=gb:M21039.1	47.09	200.85	4.27	1.9	8.49	153.77	*	1451905_a_at	0.0206955	1	1	0.999997	1	1	0.126159	1
1450935_at	excision repair cross-complementing rodent repair deficiency,complementation group 5	BM198879	22592	gb:BM198879 /DB_XREF=gi:17751522 /DB_XREF=C0409D12-3 /CLONE=C0409D12 /FEA=FLmRNA /CNT=61 /TID=Mm.2213.1 /TIER=Stack /STK=16 /UG=Mm.2213 /LL=22592 /UG_GENE=Ercc5 /UG_TITLE=excision repair cross-complementing rodent repair deficiency,complementation group 5 /FL=gb:NM_011729.1 gb:U40796.1 gb:D16306.1	255.61	1089	4.26	3.1	6.14	833.4	*	1450935_at	0.00143263	1	1	0.999997	1	1	0.0197895	0.223501
1451779_at	cDNA sequence BC027061	BC027061	232491	gb:BC027061.1 /DB_XREF=gi:20073319 /FEA=FLmRNA /CNT=19 /TID=Mm.219655.1 /TIER=FL /STK=1 /UG=Mm.219655 /DEF=Mus musculus, Similar to hypothetical protein FLJ22028, clone MGC:38601 IMAGE:5355217, mRNA, complete cds. /PROD=Similar to hypothetical protein FLJ22028 /FL=gb:BC027061.1	305.17	1295.69	4.25	3.63	4.99	990.51	*	1451779_at	3.87926e-05	1	1	0.999997	0.82616	0.821637	0.00263889	0.0298033
1437276_at	Expressed sequence AA589481	BE200208	102423	gb:BE200208 /DB_XREF=gi:8712377 /DB_XREF=ug60e09.x1 /CLONE=IMAGE:1546792 /FEA=EST /CNT=21 /TID=Mm.61428.1 /TIER=Stack /STK=21 /UG=Mm.61428 /UG_TITLE=ESTs	205.99	873.93	4.24	3.8	4.7	667.94	*	1437276_at	2.12879e-06	0.0960104	0.0957358	0.0957358	0.0915455	0.091296	0.000726308	0.00820284
1419589_at	complement component 1, q subcomponent, receptor 1	BB039247	17064	gb:NM_010740.1 /DB_XREF=gi:6754577 /GEN=Ly68 /FEA=FLmRNA /CNT=29 /TID=Mm.681.1 /TIER=FL+Stack /STK=8 /UG=Mm.681 /LL=17064 /DEF=Mus musculus lymphocyte antigen 68 (Ly68), mRNA. /PROD=lymphocyte antigen 68 /FL=gb:NM_010740.1 gb:AF081789.1	138.7	586.44	4.23	3.23	5.78	447.74	*	1419589_at	0.000608344	1	1	0.999997	1	1	0.0116406	0.131468
1451998_at	RIKEN cDNA 4930485D02 gene	BC024597	75812	gb:BC024597.1 /DB_XREF=gi:19354265 /FEA=FLmRNA /CNT=44 /TID=Mm.72041.1 /TIER=FL+Stack /STK=22 /UG=Mm.72041 /LL=75812 /UG_GENE=4930485D02Rik /DEF=Mus musculus, Similar to chromosome 20 open reading frame 13, clone MGC:25800 IMAGE:4036044, mRNA, complete cds. /PROD=Similar to chromosome 20 open reading frame 13 /FL=gb:BC024597.1	135.06	570.97	4.23	3.29	5.27	435.91	*	1451998_at	9.16561e-05	1	1	0.999997	0.983981	0.982404	0.00402461	0.0454534
1430214_a_at	RIKEN cDNA 2610020H08 gene	BB103211	434234	gb:BB103211 /DB_XREF=gi:8755779 /DB_XREF=BB103211 /CLONE=9430086I21 /FEA=mRNA /CNT=8 /TID=Mm.38237.1 /TIER=ConsEnd /STK=3 /UG=Mm.38237 /LL=72152 /UG_GENE=2610020H08Rik /UG_TITLE=RIKEN cDNA 2610020H08 gene	105.14	443.23	4.22	3.12	6.18	338.09	*	1430214_a_at	0.000916445	1	1	0.999997	1	1	0.0148199	0.167374
1444394_at	acyl-Coenzyme A dehydrogenase family, member 9	BB187759	229211	gb:BB187759 /DB_XREF=gi:16270579 /DB_XREF=BB187759 /CLONE=A330044D13 /FEA=EST /CNT=4 /TID=Mm.209117.1 /TIER=ConsEnd /STK=2 /UG=Mm.209117 /UG_TITLE=ESTs	20.76	87.55	4.22	2.63	7.17	66.79		1444394_at	0.0133854	1	1	0.999997	1	1	0.0921108	1
1426354_at	Brca1 associated protein 1	AK009033	104416	gb:AK009033.1 /DB_XREF=gi:12843581 /FEA=FLmRNA /CNT=142 /TID=Mm.3779.1 /TIER=Stack /STK=73 /UG=Mm.3779 /LL=69465 /UG_GENE=2300006C11Rik /UG_TITLE=RIKEN cDNA 2300006C11 gene /DEF=Mus musculus adult male tongue cDNA, RIKEN full-length enriched library, clone:2300006C11:homolog to BRCA1 ASSOCIATED PROTEIN 1 (MYELOBLAST KIAA0272) (BRCA1 ASSOCIATED PROTEIN-1) (UBIQUITIN CARBOXY-TERMINAL HYDROLASE), fu…	91.14	383.71	4.21	2.76	6.09	292.57	*	1426354_at	0.00135545	1	1	0.999997	1	1	0.0191516	0.216296
1439788_at	hypothetical MGC86034	AV025195	408022	gb:AV025195 /DB_XREF=gi:16356434 /DB_XREF=AV025195 /CLONE=1200011G01 /FEA=EST /CNT=20 /TID=Mm.173142.1 /TIER=ConsEnd /STK=6 /UG=Mm.173142 /UG_TITLE=ESTs	144.95	610.02	4.21	3.7	4.88	465.07	*	1439788_at	3.83226e-05	1	1	0.999997	0.822435	0.817908	0.00262673	0.029666
1455150_at	13 days embryo forelimb cDNA, RIKEN full-length enriched library, clone:5930438H13 product:unknown EST, full insert sequence	BB038506		gb:BB038506 /DB_XREF=gi:16258493 /DB_XREF=BB038506 /CLONE=5930438H13 /FEA=EST /CNT=24 /TID=Mm.132150.1 /TIER=Stack /STK=23 /UG=Mm.132150 /UG_TITLE=ESTs	23.49	98.98	4.21	3.14	5.64	75.49	*	1455150_at	0.0003313	1	1	0.999997	1	0.999999	0.00794363	0.0897145
1425004_s_at	molybdenum cofactor synthesis 1	BC027444	56738	gb:BC027444.1 /DB_XREF=gi:20071672 /FEA=FLmRNA /CNT=24 /TID=Mm.22256.1 /TIER=FL+Stack /STK=9 /UG=Mm.22256 /DEF=Mus musculus, clone MGC:36285 IMAGE:4163356, mRNA, complete cds. /PROD=Unknown (protein for MGC:36285) /FL=gb:BC027444.1	171.23	719.47	4.2	3.74	4.74	548.24	*	1425004_s_at	9.01151e-06	0.406428	0.40377	0.40377	0.333976	0.332203	0.00136168	0.0153787
1431096_at	RIKEN cDNA 2810013E07 gene	BB661182	72656	gb:BB661182 /DB_XREF=gi:16494961 /DB_XREF=BB661182 /CLONE=D630025N02 /FEA=mRNA /CNT=15 /TID=Mm.158856.1 /TIER=ConsEnd /STK=0 /UG=Mm.158856 /LL=72656 /UG_GENE=2810013E07Rik /UG_TITLE=RIKEN cDNA 2810013E07 gene	9.35	39.31	4.2	2.55	6.49	29.96		1431096_at	0.00302749	1	1	0.999997	1	1	0.0323562	0.365427
1446771_at	gb:BB047533 /DB_XREF=gi:15403989 /DB_XREF=BB047533 /CLONE=6430403M04 /FEA=EST /CNT=2 /TID=Mm.213398.1 /TIER=ConsEnd /STK=2 /UG=Mm.213398 /UG_TITLE=ESTs	BB047533		gb:BB047533 /DB_XREF=gi:15403989 /DB_XREF=BB047533 /CLONE=6430403M04 /FEA=EST /CNT=2 /TID=Mm.213398.1 /TIER=ConsEnd /STK=2 /UG=Mm.213398 /UG_TITLE=ESTs	27.24	114.35	4.2	2.15	8.3	87.11	*	1446771_at	0.00935118	1	1	0.999997	1	1	0.0706445	0.797851
1455723_at	DNA segment, Chr 1, ERATO Doi 448, expressed	AV279416	52318	gb:AV279416 /DB_XREF=gi:15405701 /DB_XREF=AV279416 /CLONE=4933407G20 /FEA=EST /CNT=36 /TID=Mm.25428.1 /TIER=Stack /STK=8 /UG=Mm.25428 /LL=52318 /UG_GENE=D1Ertd448e /UG_TITLE=DNA segment, Chr 1, ERATO Doi 448, expressed	60.56	254.57	4.2	3.12	5.77	194.01	*	1455723_at	0.000732529	1	1	0.999997	1	1	0.0130442	0.147319
1424251_a_at	heterogeneous nuclear ribonucleoprotein D-like	BC021374	50926	gb:BC021374.1 /DB_XREF=gi:18203891 /FEA=FLmRNA /CNT=92 /TID=Mm.220918.2 /TIER=FL+Stack /STK=42 /UG=Mm.220918 /LL=50926 /UG_GENE=Hnrpdl /DEF=Mus musculus, heterogeneous nuclear ribonucleoprotein D-like, clone MGC:29063 IMAGE:5039077, mRNA, complete cds. /PROD=heterogeneous nuclear ribonucleoprotein D-like /FL=gb:BC021374.1	3798.39	15927.7	4.19	3.45	5.24	12129.3	*	1424251_a_at	0.000221815	1	1	0.999997	0.999955	0.999936	0.00633383	0.0715336
1431805_a_at	rhophilin, Rho GTPase binding protein 2	AK004849	52428	gb:AK004849.1 /DB_XREF=gi:12836343 /FEA=mRNA /CNT=1 /TID=Mm.35465.1 /TIER=ConsEnd /STK=0 /UG=Mm.35465 /LL=71747 /UG_GENE=1300002E07Rik /UG_TITLE=RIKEN cDNA 1300002E07 gene /DEF=Mus musculus adult male liver cDNA, RIKEN full-length enriched library, clone:1300002E07:similar to GTP-RHO BINDING PROTEIN 1 (RHOPHILIN), full insert sequence.	322.68	1349.84	4.18	3	5.45	1027.16	*	1431805_a_at	0.00026039	1	1	0.999997	0.999992	0.999988	0.00692853	0.07825
1434269_at	Hypothetical protein LOC218805	BF453993	105428	gb:BF453993 /DB_XREF=gi:11520248 /DB_XREF=maa58h03.x1 /CLONE=IMAGE:3821045 /FEA=EST /CNT=46 /TID=Mm.34700.1 /TIER=Stack /STK=37 /UG=Mm.34700 /UG_TITLE=ESTs, Moderately similar to KIAA0974 protein (H.sapiens)	109.49	458.09	4.18	3.16	5.9	348.6	*	1434269_at	0.00159241	1	1	0.999997	1	1	0.0211919	0.239339
1417230_at	Ral GEF with PH domain and SH3 binding motif 2	NM_023884	78255	gb:BM225097 /DB_XREF=gi:17786583 /DB_XREF=K0206C04-3 /CLONE=K0206C04 /FEA=FLmRNA /CNT=121 /TID=Mm.154286.1 /TIER=Stack /STK=39 /UG=Mm.154286 /LL=78255 /UG_GENE=4921528G01Rik /UG_TITLE=RIKEN cDNA 4921528G01 gene /FL=gb:AF312924.1 gb:NM_023884.1	19.29	80.42	4.17	3.2	5.16	61.12		1417230_at	8.54479e-05	1	1	0.999997	0.978804	0.976937	0.00389462	0.0439854
1451807_at	nuclear receptor subfamily 1, group I, member 2	AK018630	18171	gb:AK018630.1 /DB_XREF=gi:12858434 /GEN=Nr1i2 /FEA=FLmRNA /CNT=13 /TID=Mm.8509.1 /TIER=ConsEnd /STK=4 /UG=Mm.8509 /LL=18171 /UG_TITLE=nuclear receptor subfamily 1, group I, member 2 /DEF=Mus musculus adult male cecum cDNA, RIKEN full-length enriched library, clone:9130016I18:nuclear receptor subfamily 1, group I, member 2, full insert sequence. /FL=gb:AF031814.1	171.83	715.9	4.17	3.7	4.64	544.07	*	1451807_at	2.91186e-06	0.131328	0.130865	0.130865	0.12307	0.122664	0.000814703	0.00920116
1456118_at	methyltransferase like 2	BG065001	52686	gb:BG065001 /DB_XREF=gi:12547564 /DB_XREF=H3026C07-3 /CLONE=H3026C07 /FEA=EST /CNT=41 /TID=Mm.27583.1 /TIER=Stack /STK=15 /UG=Mm.27583 /LL=52686 /UG_GENE=D11Ertd768e /UG_TITLE=DNA segment, Chr 11, ERATO Doi 768, expressed	241.59	1007.26	4.17	3.84	4.55	765.67	*	1456118_at	2.28914e-06	0.103242	0.102929	0.102929	0.0980918	0.0978089	0.00074737	0.00844071
1419664_at	serine racemase	BC011164	27364	gb:BC011164.1 /DB_XREF=gi:15029880 /FEA=FLmRNA /CNT=45 /TID=Mm.19015.1 /TIER=FL /STK=7 /UG=Mm.19015 /LL=27364 /UG_GENE=Srr /DEF=Mus musculus, Similar to serine racemase, clone MGC:18670 IMAGE:4195695, mRNA, complete cds. /PROD=Similar to serine racemase /FL=gb:AF148321.1 gb:BC011164.1 gb:NM_013761.1	789.48	3283.19	4.16	3.37	5.25	2493.71	*	1419664_at	0.000273101	1	1	0.999997	0.999996	0.999993	0.00711152	0.0803167
1448361_at	tetratricopeptide repeat domain 3	BB833716	22129	gb:NM_009441.1 /DB_XREF=gi:6678452 /GEN=Ttc3 /FEA=FLmRNA /CNT=416 /TID=Mm.3679.1 /TIER=FL+Stack /STK=86 /UG=Mm.3679 /LL=22129 /DEF=Mus musculus tetratricopeptide repeat domain (Ttc3), mRNA. /PROD=tetratricopeptide repeat domain /FL=gb:NM_009441.1 gb:AB008516.1	726.64	3024.69	4.16	3.52	4.82	2298.05	*	1448361_at	1.13837e-05	0.513415	0.509545	0.509545	0.401553	0.399233	0.00150279	0.0169724
1451809_s_at	RWD domain containing 3	AF439556	73170	gb:AF439556.1 /DB_XREF=gi:17105176 /FEA=FLmRNA /CNT=10 /TID=Mm.23989.1 /TIER=FL /STK=1 /UG=Mm.23989 /LL=73170 /UG_GENE=3110037C01Rik /DEF=Mus musculus X2CR1 mRNA, complete cds, alternatively spliced. /PROD=X2CR1 /FL=gb:AF439556.1	353.82	1471.38	4.16	3	5.44	1117.55	*	1451809_s_at	0.000328965	1	1	0.999997	1	0.999999	0.00790444	0.0892719
1421012_at	signal recognition particle receptor, B subunit	NM_009275	20818	gb:AK004854.1 /DB_XREF=gi:12836351 /GEN=Srprb /FEA=FLmRNA /CNT=67 /TID=Mm.7588.1 /TIER=Stack /STK=11 /UG=Mm.7588 /LL=20818 /UG_TITLE=signal recognition particle receptor, B subunit /DEF=Mus musculus adult male liver cDNA, RIKEN full-length enriched library, clone:1300002I11:signal recognition particle receptor, B subunit, full insert sequence. /FL=gb:NM_009275.1 gb:U17343.1	165.45	687.06	4.15	3.47	5.02	521.6	*	1421012_at	7.95138e-05	1	1	0.999997	0.972299	0.970128	0.0037749	0.0426333
1430673_a_at	RIKEN cDNA 2210009G21 gene	AK008687	74243	gb:AK008687.1 /DB_XREF=gi:12843033 /FEA=mRNA /CNT=6 /TID=Mm.116820.1 /TIER=ConsEnd /STK=1 /UG=Mm.116820 /LL=74243 /UG_GENE=2210009G21Rik /UG_TITLE=RIKEN cDNA 2210009G21 gene /DEF=Mus musculus adult male stomach cDNA, RIKEN full-length enriched library, clone:2210009G21:hypothetical protein, full insert sequence.	5.09	21.11	4.15	1.57	6.73	16.02		1430673_a_at	0.0404832	1	1	0.999997	1	1	0.207222	1
1453582_at	choline kinase alpha	BB129366	12660	gb:BB129366 /DB_XREF=gi:16266198 /DB_XREF=BB129366 /CLONE=9630038H17 /FEA=mRNA /CNT=17 /TID=Mm.220354.1 /TIER=ConsEnd /STK=1 /UG=Mm.220354 /UG_TITLE=Mus musculus 13 days embryo head cDNA, RIKEN full-length enriched library, clone:3110043M12:choline kinase, full insert sequence	110.26	458.1	4.15	1.8	36.75	347.84	*	1453582_at	0.0695616	1	1	0.999997	1	1	0.303004	1
1436072_at	gb:BG070468 /DB_XREF=gi:12553037 /DB_XREF=H3087F09-3 /CLONE=H3087F09 /FEA=EST /CNT=16 /TID=Mm.25955.1 /TIER=Stack /STK=11 /UG=Mm.25955 /UG_TITLE=ESTs	BG070468		gb:BG070468 /DB_XREF=gi:12553037 /DB_XREF=H3087F09-3 /CLONE=H3087F09 /FEA=EST /CNT=16 /TID=Mm.25955.1 /TIER=Stack /STK=11 /UG=Mm.25955 /UG_TITLE=ESTs	107.91	447.16	4.14	2.39	6.73	339.25	*	1436072_at	0.00966738	1	1	0.999997	1	1	0.0722227	0.815675
1454186_a_at	RIKEN cDNA 2310051N18 gene	AK021302	71941	gb:AK021302.1 /DB_XREF=gi:12862151 /FEA=mRNA /CNT=1 /TID=Mm.196576.2 /TIER=ConsEnd /STK=0 /UG=Mm.196576 /LL=71941 /UG_GENE=2310051N18Rik /UG_TITLE=RIKEN cDNA 2310051N18 gene /DEF=Mus musculus 13 days embryo stomach cDNA, RIKEN full-length enriched library, clone:D530030H10:homolog to CDNA FLJ12118 FIS, CLONE MAMMA1000085, WEAKLY SIMILAR TO PUTATIVE CYSTEINYL-TRNA SYNTHETASE C29E6.06C (EC 6.1.1.16…	53.8	222.7	4.14	3.14	5.21	168.9	*	1454186_a_at	0.000161756	1	1	0.999997	0.999322	0.999155	0.00538005	0.0607616
1424629_at	breast cancer 1	U31625	12189	gb:U36475.1 /DB_XREF=gi:1049262 /GEN=Brca1 /FEA=FLmRNA /CNT=50 /TID=Mm.1889.1 /TIER=FL+Stack /STK=22 /UG=Mm.1889 /LL=12189 /DEF=Mus musculus breast and ovarian cancer susceptibility protein (Brca1) mRNA, complete cds. /PROD=breast and ovarian cancer susceptibilityprotein /FL=gb:U68174.1 gb:U35641.1 gb:U36475.1 gb:U32446.1 gb:U31625.1	65.07	268.85	4.13	3.48	5.05	203.77	*	1424629_at	0.000165414	1	1	0.999997	0.999425	0.999279	0.0054646	0.0617166
1425723_at	nuclear receptor subfamily 1, group I, member 2	AK018630	18171	gb:AF031814.1 /DB_XREF=gi:2852328 /FEA=FLmRNA /CNT=13 /TID=Mm.8509.1 /TIER=FL /STK=1 /UG=Mm.8509 /LL=18171 /UG_GENE=Nr1i2 /DEF=Mus musculus pregnane X receptor mRNA, complete cds. /PROD=pregnane X receptor /FL=gb:AF031814.1	121.83	502.76	4.13	3.3	5.5	380.93	*	1425723_at	0.000562912	1	1	0.999997	1	1	0.0110842	0.125184
1429212_a_at	RIKEN cDNA 1700008D07 gene	AK005758	69358	gb:AK005758.1 /DB_XREF=gi:12838498 /FEA=mRNA /CNT=21 /TID=Mm.28460.2 /TIER=Stack /STK=9 /UG=Mm.28460 /LL=69358 /UG_GENE=1700008D07Rik /UG_TITLE=RIKEN cDNA 1700008D07 gene /DEF=Mus musculus adult male testis cDNA, RIKEN full-length enriched library, clone:1700008D07:Leucine Rich Repeat containing protein, full insert sequence.	26.27	108.45	4.13	2.21	6.5	82.18	*	1429212_a_at	0.00359783	1	1	0.999997	1	1	0.0363011	0.40998
1432249_a_at	excision repaiross-complementing rodent repair deficiency, complementation group 8	AK013216	71991	gb:AK013216.1 /DB_XREF=gi:12850437 /FEA=mRNA /CNT=1 /TID=Mm.46510.3 /TIER=ConsEnd /STK=0 /UG=Mm.46510 /LL=71991 /UG_GENE=Ckn1 /UG_TITLE=Cockayne syndrome 1 homolog (human) /DEF=Mus musculus 10, 11 days embryo whole body cDNA, RIKEN full-length enriched library, clone:2810431L23:homolog to COCKAYNE SYNDROME WD-REPEAT PROTEIN CSA, full insert sequence.	3.89	16.04	4.13	1.56	6.7	12.16		1432249_a_at	0.0614076	1	1	0.999997	1	1	0.276927	1
1417425_at	Prkr interacting protein 1 (IL11 inducible)	NM_025774	66801	gb:NM_025774.1 /DB_XREF=gi:13385243 /GEN=8430424D23Rik /FEA=FLmRNA /CNT=79 /TID=Mm.31643.1 /TIER=FL+Stack /STK=45 /UG=Mm.31643 /LL=66801 /DEF=Mus musculus RIKEN cDNA 8430424D23 gene (8430424D23Rik), mRNA. /PROD=RIKEN cDNA 8430424D23 gene /FL=gb:NM_025774.1	169.75	700.15	4.12	3.77	4.51	530.4	*	1417425_at	1.42809e-06	0.0644085	0.0642728	0.0642728	0.0623781	0.0622509	0.000666544	0.00752787
1427258_at	tripartite motif protein 24	BB611004	21848	gb:BM945528 /DB_XREF=gi:19429113 /DB_XREF=UI-M-EM0-bvg-l-04-0-UI.r1 /CLONE=IMAGE:5691795 /FEA=mRNA /CNT=124 /TID=Mm.41063.1 /TIER=Stack /STK=21 /UG=Mm.41063 /UG_TITLE=Mus musculus, Similar to tripartite motif protein 24, clone IMAGE:5150949, mRNA, partial cds	1304.91	5376.25	4.12	3.15	5.81	4071.34	*	1427258_at	0.00113913	1	1	0.999997	1	1	0.0170797	0.192896
1428282_at	tubulin-specific chaperone e	AK011899	70430	gb:AK011899.1 /DB_XREF=gi:12848308 /FEA=mRNA /CNT=83 /TID=Mm.200507.1 /TIER=Stack /STK=61 /UG=Mm.200507 /LL=70430 /UG_GENE=Tbce /UG_TITLE=tubulin-specific chaperone e /DEF=Mus musculus 10 days embryo whole body cDNA, RIKEN full-length enriched library, clone:2610206D02:tubulin-specific chaperone e, full insert sequence.	504.9	2081.73	4.12	3.42	5	1576.83	*	1428282_at	0.000109475	1	1	0.999997	0.992829	0.991903	0.00444538	0.0502056
1432435_s_at	RIKEN cDNA C030004A17 gene	AK012261	109229	gb:AK012261.1 /DB_XREF=gi:12848889 /FEA=mRNA /CNT=1 /TID=Mm.24197.1 /TIER=ConsEnd /STK=0 /UG=Mm.24197 /LL=72408 /UG_GENE=2700018L24Rik /UG_TITLE=RIKEN cDNA 2700018L24 gene /DEF=Mus musculus 11 days embryo whole body cDNA, RIKEN full-length enriched library, clone:2700018L24:homolog to CDNA: FLJ21103 FIS, CLONE CAS04883, full insert sequence.	91.29	375.99	4.12	3.43	5.01	284.7	*	1432435_s_at	0.000130453	1	1	0.999997	0.997216	0.996736	0.00482111	0.054449
1451899_a_at	general transcription factor II I repeat domain-containing 1	AF343349	57080	gb:AF343349.1 /DB_XREF=gi:19908485 /FEA=FLmRNA /CNT=1 /TID=Mm.32950.5 /TIER=FL /STK=1 /UG=Mm.32950 /LL=57080 /UG_GENE=Gtf2ird1 /DEF=Mus musculus TFII-I repeat domain-containing protein 3 alpha 3 mRNA, complete cds; alternatively spliced. /PROD=TFII-I repeat domain-containing protein 3 alpha3 /FL=gb:AF343349.1	189.19	779.37	4.12	3.54	4.76	590.17	*	1451899_a_at	1.56009e-05	0.703617	0.697314	0.697314	0.50521	0.502082	0.00172673	0.0195015
1426304_x_at	gb:BC027195.1 /DB_XREF=gi:20073182 /FEA=FLmRNA /CNT=24 /TID=Mm.139825.1 /TIER=FL+Stack /STK=10 /UG=Mm.139825 /DEF=Mus musculus, Similar to xylosylprotein beta1,4-galactosyltransferase, polypeptide 7 (galactosyltransferase I), clone MGC:28643 IMAGE:4224150, mRNA, complete cds. /PROD=Similar to xylosylproteinbeta1,4-galactosyltransferase, polypeptide 7(galactosyltransferase I) /FL=gb:BC027195.1	BC027195		gb:BC027195.1 /DB_XREF=gi:20073182 /FEA=FLmRNA /CNT=24 /TID=Mm.139825.1 /TIER=FL+Stack /STK=10 /UG=Mm.139825 /DEF=Mus musculus, Similar to xylosylprotein beta1,4-galactosyltransferase, polypeptide 7 (galactosyltransferase I), clone MGC:28643 IMAGE:4224150, mRNA, complete cds. /PROD=Similar to xylosylproteinbeta1,4-galactosyltransferase, polypeptide 7(galactosyltransferase I) /FL=gb:BC027195.1	190.98	785.62	4.11	3.29	5.4	594.63	*	1426304_x_at	0.00040001	1	1	0.999997	1	1	0.00897554	0.101369
1438433_at	similar to junction-mediating and regulatory protein; p300 transcriptional cofactor JMY	BB323256	434204	gb:BB323256 /DB_XREF=gi:16403444 /DB_XREF=BB323256 /CLONE=B430001H05 /FEA=EST /CNT=24 /TID=Mm.181641.1 /TIER=Stack /STK=10 /UG=Mm.181641 /UG_TITLE=ESTs, Weakly similar to A55817 cyclin-dependent kinase p130-PITSLRE - mouse (M.musculus)	131.7	541.55	4.11	2.27	6.29	409.85	*	1438433_at	0.00712346	1	1	0.999997	1	1	0.057877	0.653656
1448385_at	solute carrier family 15, member 4	NM_133895	100561	gb:NM_133895.1 /DB_XREF=gi:19527111 /GEN=AA987064 /FEA=FLmRNA /CNT=115 /TID=Mm.28506.1 /TIER=FL+Stack /STK=81 /UG=Mm.28506 /LL=100561 /DEF=Mus musculus expressed sequence AA987064 (AA987064), mRNA. /PROD=expressed sequence AA987064 /FL=gb:NM_133895.1 gb:BC016233.1	434.5	1785.39	4.11	2.55	5.74	1350.89	*	1448385_at	0.000805603	1	1	0.999997	1	1	0.0136849	0.154556
1448851_a_at	DnaJ (Hsp40) homolog, subfamily C, member 5	AK012029	13002	gb:AK012029.1 /DB_XREF=gi:12848517 /FEA=FLmRNA /CNT=130 /TID=Mm.140761.1 /TIER=Stack /STK=10 /UG=Mm.140761 /LL=13002 /UG_GENE=Dnajc5 /UG_TITLE=DnaJ (Hsp40) homolog, subfamily C, member 5 /DEF=Mus musculus 10 days embryo whole body cDNA, RIKEN full-length enriched library, clone:2610314I24:unclassifiable transcript, full insert sequence. /FL=gb:BC012268.1 gb:AF032115.1 gb:NM_016775.1	44.13	181.27	4.11	2.47	6.24	137.14	*	1448851_a_at	0.00469803	1	1	0.999997	1	1	0.0435428	0.491767
1425704_at	cDNA sequence BC022224	BC022224	192970	gb:BC022224.1 /DB_XREF=gi:18490589 /FEA=FLmRNA /CNT=10 /TID=Mm.192213.1 /TIER=FL /STK=1 /UG=Mm.192213 /DEF=Mus musculus, Similar to hypothetical protein MGC4172, clone MGC:18716 IMAGE:4219994, mRNA, complete cds. /PROD=Similar to hypothetical protein MGC4172 /FL=gb:BC022224.1	463.47	1902.05	4.1	3.69	4.56	1438.59	*	1425704_at	3.57256e-06	0.161126	0.160451	0.160451	0.148815	0.148241	0.000848016	0.0095774
1450657_at	peptidylprolyl isomerase E (cyclophilin E)	NM_019489	56031	gb:NM_019489.1 /DB_XREF=gi:14196339 /GEN=Ppie /FEA=FLmRNA /CNT=66 /TID=Mm.126873.1 /TIER=FL+Stack /STK=36 /UG=Mm.126873 /LL=56031 /DEF=Mus musculus peptidylprolyl isomerase E (cyclophilin E) (Ppie), mRNA. /PROD=peptidylprolyl isomerase E (cyclophilin E) /FL=gb:NM_019489.1	287.36	1177.16	4.1	3.49	4.92	889.79	*	1450657_at	9.47865e-05	1	1	0.999997	0.98609	0.984649	0.00409725	0.0462738
1455187_at	cDNA sequence BC059177	BM231844	230848	gb:BM231844 /DB_XREF=gi:17867114 /DB_XREF=K0315C07-3 /CLONE=K0315C07 /FEA=EST /CNT=32 /TID=Mm.31068.1 /TIER=Stack /STK=21 /UG=Mm.31068 /UG_TITLE=ESTs, Weakly similar to EVI1 MOUSE ECOTROPIC VIRUS INTEGRATION 1 SITE PROTEIN (M.musculus)	28.06	115.08	4.1	2.92	6.17	87.02	*	1455187_at	0.00344963	1	1	0.999997	1	1	0.0353595	0.399347
1428760_at	small nuclear RNA activating complex, polypeptide 3	AW537061	77634	gb:AW537061 /DB_XREF=gi:7179478 /DB_XREF=G0111H10-3 /CLONE=G0111H10 /FEA=mRNA /CNT=63 /TID=Mm.89110.1 /TIER=Stack /STK=22 /UG=Mm.89110 /LL=77634 /UG_GENE=5031401C21Rik /UG_TITLE=RIKEN cDNA 5031401C21 gene	20.29	82.98	4.09	1.9	7.24	62.69		1428760_at	0.0116268	1	1	0.999997	1	1	0.0829239	0.936533
1447685_x_at	E26 avian leukemia oncogene 2, 3' domain	BB416434	23872	gb:BB416434 /DB_XREF=gi:9237789 /DB_XREF=BB416434 /CLONE=C430046M06 /FEA=EST /CNT=2 /TID=Mm.147688.1 /TIER=ConsEnd /STK=2 /UG=Mm.147688 /UG_TITLE=ESTs	10.29	42.05	4.09	3.01	6.04	31.76		1447685_x_at	0.00103282	1	1	0.999997	1	1	0.0160498	0.181264
1458562_at	gb:BB758406 /DB_XREF=gi:16189889 /DB_XREF=BB758406 /CLONE=G270097F18 /FEA=EST /CNT=4 /TID=Mm.209461.1 /TIER=ConsEnd /STK=2 /UG=Mm.209461 /UG_TITLE=ESTs	BB758406		gb:BB758406 /DB_XREF=gi:16189889 /DB_XREF=BB758406 /CLONE=G270097F18 /FEA=EST /CNT=4 /TID=Mm.209461.1 /TIER=ConsEnd /STK=2 /UG=Mm.209461 /UG_TITLE=ESTs	18.14	74.16	4.09	2.79	5.45	56.02		1458562_at	0.000777946	1	1	0.999997	1	1	0.0134533	0.15194
1459062_x_at	Hypothetical protein A130033P14	BE691677	327781	gb:BE691677 /DB_XREF=gi:10079301 /DB_XREF=uv65c02.x1 /CLONE=IMAGE:3412034 /FEA=EST /CNT=3 /TID=Mm.165626.1 /TIER=ConsEnd /STK=2 /UG=Mm.165626 /UG_TITLE=ESTs	11.31	46.22	4.09	2.61	5.69	34.91		1459062_x_at	0.000794001	1	1	0.999997	1	1	0.0135593	0.153138
1425043_s_at	RIKEN cDNA 0610037D15 gene	BC022733	68394	gb:BC022733.1 /DB_XREF=gi:18490523 /FEA=FLmRNA /CNT=12 /TID=Mm.218714.1 /TIER=FL+Stack /STK=8 /UG=Mm.218714 /DEF=Mus musculus, clone MGC:31599 IMAGE:4506628, mRNA, complete cds. /PROD=Unknown (protein for MGC:31599) /FL=gb:BC022733.1	13.26	54.13	4.08	2.69	5.71	40.87		1425043_s_at	0.00103307	1	1	0.999997	1	1	0.0160498	0.181264
1417821_at	DNA segment, Chr 17, human D6S56E 5	NM_033075	110956	gb:BC027314.1 /DB_XREF=gi:20071073 /FEA=FLmRNA /CNT=190 /TID=Mm.22506.1 /TIER=FL+Stack /STK=35 /UG=Mm.22506 /LL=110956 /UG_GENE=G7e-pending /DEF=Mus musculus, G7e protein, clone MGC:28170 IMAGE:3985942, mRNA, complete cds. /PROD=G7e protein /FL=gb:NM_033075.1 gb:BC027314.1	76.69	312.22	4.07	1.43	12.84	235.53	*	1417821_at	0.0537929	1	1	0.999997	1	1	0.252352	1
1418711_at	platelet derived growth factor, alpha	BB371842	18590	gb:NM_008808.1 /DB_XREF=gi:6715565 /GEN=Pdgfa /FEA=FLmRNA /CNT=64 /TID=Mm.2675.1 /TIER=FL+Stack /STK=19 /UG=Mm.2675 /LL=18590 /DEF=Mus musculus platelet derived growth factor, alpha (Pdgfa), mRNA. /PROD=platelet derived growth factor, alpha /FL=gb:NM_008808.1 gb:M29464.1 gb:BC003817.1	123.58	502.46	4.07	3.07	5.08	378.87	*	1418711_at	0.000169323	1	1	0.999997	0.999518	0.999391	0.00551976	0.0623396
1425365_a_at	cytochrome P450, family 2, subfamily d, polypeptide 13	BC018344	68444	gb:BC018344.1 /DB_XREF=gi:17390803 /FEA=FLmRNA /CNT=13 /TID=Mm.46933.1 /TIER=FL /STK=2 /UG=Mm.46933 /LL=68444 /UG_GENE=1300007K12Rik /DEF=Mus musculus, Similar to cytochrome P450, 2d9, clone MGC:25853 IMAGE:4194968, mRNA, complete cds. /PROD=Similar to cytochrome P450, 2d9 /FL=gb:BC018344.1	854.65	3482.31	4.07	2.8	6.46	2627.66	*	1425365_a_at	0.00609417	1	1	0.999997	1	1	0.0518591	0.58569
1424095_at	RNA terminal phosphate cyclase domain 1	BC016519	66368	gb:BC016519.1 /DB_XREF=gi:16741388 /FEA=FLmRNA /CNT=93 /TID=Mm.34038.1 /TIER=FL+Stack /STK=54 /UG=Mm.34038 /LL=66368 /UG_GENE=2310009A18Rik /DEF=Mus musculus, clone MGC:27879 IMAGE:3495638, mRNA, complete cds. /PROD=Unknown (protein for MGC:27879) /FL=gb:BC016519.1	636.29	2585.77	4.06	3.46	4.85	1949.48	*	1424095_at	9.24591e-05	1	1	0.999997	0.984551	0.983009	0.00404854	0.0457238
1424098_at	ELOVL family member 7, elongation of long chain fatty acids (yeast)	BC005602	74559	gb:BB667372 /DB_XREF=gi:16398821 /DB_XREF=BB667372 /CLONE=C730006F01 /FEA=FLmRNA /CNT=102 /TID=Mm.41397.1 /TIER=Stack /STK=14 /UG=Mm.41397 /LL=74559 /UG_GENE=9130013K24Rik /UG_TITLE=RIKEN cDNA 9130013K24 gene /FL=gb:BC005602.1	5.84	23.72	4.06	1.83	6.32	17.88		1424098_at	0.0182678	1	1	0.999997	1	1	0.115257	1
1429624_at	RIKEN cDNA 5730555F13 gene	BG068009	66660	gb:BG068009 /DB_XREF=gi:12550578 /DB_XREF=H3060G05-3 /CLONE=H3060G05 /FEA=mRNA /CNT=38 /TID=Mm.218566.1 /TIER=Stack /STK=12 /UG=Mm.218566 /LL=66660 /UG_GENE=5730555F13Rik /UG_TITLE=RIKEN cDNA 5730555F13 gene	530.32	2144.17	4.04	2.5	5.76	1613.84	*	1429624_at	0.00276318	1	1	0.999997	1	1	0.0304842	0.344285
1434471_at	cDNA sequence BC003331	BI660899	226499	gb:BI660899 /DB_XREF=gi:15575135 /DB_XREF=603303961F1 /CLONE=IMAGE:5349614 /FEA=EST /CNT=122 /TID=Mm.28546.2 /TIER=Stack /STK=31 /UG=Mm.28546 /UG_TITLE=Mus musculus, Similar to hypothetical protein FLJ20505, clone MGC:7150 IMAGE:3256634, mRNA, complete cds	1218.63	4928.09	4.04	3.56	4.55	3709.46	*	1434471_at	4.73847e-06	0.21371	0.212696	0.212696	0.192418	0.191598	0.000987764	0.0111557
1453429_at	RIKEN cDNA 9530057J20 gene	BE945468	78672	gb:BE945468 /DB_XREF=gi:10523227 /DB_XREF=UI-M-BH3-awc-d-02-0-UI.s4 /CLONE=UI-M-BH3-awc-d-02-0-UI /FEA=mRNA /CNT=8 /TID=Mm.150212.1 /TIER=ConsEnd /STK=3 /UG=Mm.150212 /LL=78672 /UG_GENE=9530057J20Rik /UG_TITLE=RIKEN cDNA 9530057J20 gene	5.22	21.05	4.04	2.36	5.73	15.83		1453429_at	0.00360633	1	1	0.999997	1	1	0.0363228	0.410226
1455229_x_at	RIKEN cDNA 4933424M23 gene /// silencer-associated factor (Saf) pseudogene	BG064623	260345 /// 74451	gb:BG064623 /DB_XREF=gi:12547186 /DB_XREF=H3022A04-3 /CLONE=H3022A04 /FEA=EST /CNT=22 /TID=Mm.28864.4 /TIER=Stack /STK=19 /UG=Mm.28864 /LL=74451 /UG_GENE=4933424M23Rik /UG_TITLE=RIKEN cDNA 4933424M23 gene	77.55	313.05	4.04	2.97	6.08	235.51	*	1455229_x_at	0.00234194	1	1	0.999997	1	1	0.0273212	0.308562
1427663_a_at	CDC like kinase 4	BG921314	12750	gb:BG921314 /DB_XREF=gi:14301790 /DB_XREF=602824164F1 /CLONE=IMAGE:4953087 /FEA=mRNA /CNT=2 /TID=Mm.9488.3 /TIER=ConsEnd /STK=0 /UG=Mm.9488 /LL=12750 /UG_GENE=Clk4 /UG_TITLE=CDC like kinase 4	162.93	655.86	4.03	3.02	5.76	492.93	*	1427663_a_at	0.00189184	1	1	0.999997	1	1	0.0237671	0.268423
1418918_at	insulin-like growth factor binding protein 1	NM_008341	16006	gb:NM_008341.1 /DB_XREF=gi:6680380 /GEN=Igfbp1 /FEA=FLmRNA /CNT=46 /TID=Mm.21300.1 /TIER=FL+Stack /STK=16 /UG=Mm.21300 /LL=16006 /DEF=Mus musculus insulin-like growth factor binding protein 1 (Igfbp1), mRNA. /PROD=insulin-like growth factor binding protein 1 /FL=gb:NM_008341.1 gb:BC013345.1	10575.4	42462.3	4.02	2.75	7.24	31886.9	*	1418918_at	0.00428162	1	1	0.999997	1	1	0.0409295	0.462253
1438293_at	RIKEN cDNA A930031F18 gene	BI793442	77832	gb:BI793442 /DB_XREF=gi:15821167 /DB_XREF=ic38f10.x1 /CLONE=IMAGE:5656075 /FEA=EST /CNT=20 /TID=Mm.156847.1 /TIER=Stack /STK=11 /UG=Mm.156847 /LL=100886 /UG_GENE=AV279199 /UG_TITLE=expressed sequence AV279199	7.67	30.88	4.02	2.03	6.46	23.21		1438293_at	0.0142811	1	1	0.999997	1	1	0.0964644	1
1454701_at	RIKEN cDNA 4930503L19 gene	AI450962	269033	gb:BB296152 /DB_XREF=gi:16401879 /DB_XREF=BB296152 /CLONE=B130044M04 /FEA=EST /CNT=103 /TID=Mm.87470.1 /TIER=Stack /STK=68 /UG=Mm.87470 /LL=107066 /UG_GENE=BB148262 /UG_TITLE=expressed sequence BB148262	9.93	39.93	4.02	1.97	6.28	30		1454701_at	0.00389584	1	1	0.999997	1	1	0.0383599	0.433232
1424048_a_at	NAD(P)H:quinone oxidoreductase type 3, polypeptide A2	BC024618	72017	gb:BC024618.1 /DB_XREF=gi:19354271 /FEA=FLmRNA /CNT=85 /TID=Mm.148348.1 /TIER=FL+Stack /STK=59 /UG=Mm.148348 /LL=72017 /UG_GENE=1500005G05Rik /DEF=Mus musculus, RIKEN cDNA 1500005G05 gene, clone MGC:25931 IMAGE:4235599, mRNA, complete cds. /PROD=RIKEN cDNA 1500005G05 gene /FL=gb:BC024618.1	158.47	635.29	4.01	3.03	5.19	476.82	*	1424048_a_at	0.000349251	1	1	0.999997	1	1	0.00819786	0.0925857
1419442_at	matrilin 2	BC005429	17181	gb:BC005429.1 /DB_XREF=gi:13529370 /FEA=FLmRNA /CNT=174 /TID=Mm.3511.1 /TIER=FL+Stack /STK=9 /UG=Mm.3511 /LL=17181 /UG_GENE=Matn2 /DEF=Mus musculus, matrilin 2, clone MGC:5875 IMAGE:3492881, mRNA, complete cds. /PROD=matrilin 2 /FL=gb:BC005429.1 gb:U69262.1 gb:NM_016762.1	15.44	61.77	4	0.43	7.86	46.34		1419442_at	0.0540672	1	1	0.999997	1	1	0.253241	1
1423539_at	postmeiotic segregation increased 2 (S. cerevisiae)	BM239600	18861	gb:BM239600 /DB_XREF=gi:17874870 /DB_XREF=K0537B08-3 /CLONE=K0537B08 /FEA=FLmRNA /CNT=48 /TID=Mm.2950.1 /TIER=Stack /STK=12 /UG=Mm.2950 /LL=18861 /UG_GENE=Pms2 /UG_TITLE=postmeiotic segregation increased 2 (S. cerevisiae) /FL=gb:U28724.1 gb:NM_008886.1	21.88	87.61	4	3.38	4.68	65.73		1423539_at	2.02559e-05	0.91356	0.90402	0.90402	0.59891	0.595065	0.00193551	0.0218594
1424943_at	cDNA sequence BC013476	BC013476	277830	gb:BC013476.1 /DB_XREF=gi:15488659 /FEA=FLmRNA /CNT=16 /TID=Mm.207068.1 /TIER=FL+Stack /STK=11 /UG=Mm.207068 /DEF=Mus musculus, Similar to cytochrome P450, 4a10, clone MGC:18880 IMAGE:4237837, mRNA, complete cds. /PROD=Similar to cytochrome P450, 4a10 /FL=gb:BC013476.1	45.62	182.47	4	2.37	8.22	136.84	*	1424943_at	0.00835963	1	1	0.999997	1	1	0.0649823	0.733903
1452439_s_at	splicing factor, arginine/serine-rich 2 (SC-35)	AF250135	20382	gb:AF250135.1 /DB_XREF=gi:13507054 /GEN=Pr264 /FEA=mRNA /CNT=26 /TID=Mm.190631.1 /TIER=ConsEnd /STK=0 /UG=Mm.190631 /LL=170830 /DEF=Mus musculus splicing factor Sc35 (Pr264) mRNA, partial cds, alternatively spliced. /PROD=splicing factor Sc35	432.99	1733.41	4	2.93	6.13	1300.42	*	1452439_s_at	0.00641622	1	1	0.999997	1	1	0.0536979	0.606458
1453570_x_at	blocked early in transport 1 homolog (S. cerevisiae)-like	AV252862	54399	gb:AV252862 /DB_XREF=gi:6240321 /DB_XREF=AV252862 /CLONE=4833442N02 /FEA=mRNA /CNT=29 /TID=Mm.155696.3 /TIER=ConsEnd /STK=1 /UG=Mm.155696 /LL=54399 /UG_GENE=Bet1l /UG_TITLE=blocked early in transport 1 homolog (S. cerevisiae)-like	140.76	562.46	4	3.28	5.06	421.7	*	1453570_x_at	0.000337756	1	1	0.999997	1	1	0.00801259	0.0904933
1417353_x_at	small nuclear ribonucleoprotein polypeptide A'	BC013777	68981	gb:BC013777.1 /DB_XREF=gi:15489363 /FEA=FLmRNA /CNT=96 /TID=Mm.821.1 /TIER=FL+Stack /STK=47 /UG=Mm.821 /LL=57806 /UG_GENE=Snrpa1 /DEF=Mus musculus, clone MGC:6298 IMAGE:2651704, mRNA, complete cds. /PROD=Unknown (protein for MGC:6298) /FL=gb:AF230356.1 gb:BC013777.1 gb:NM_021336.1	1090.35	4346.36	3.99	3.6	4.4	3256.01	*	1417353_x_at	2.89466e-06	0.130552	0.130095	0.130095	0.122389	0.121988	0.000814703	0.00920116
1418597_at	topoisomerase (DNA) III alpha	NM_009410	21975	gb:NM_009410.1 /DB_XREF=gi:6678402 /GEN=Top3a /FEA=FLmRNA /CNT=37 /TID=Mm.10708.1 /TIER=FL+Stack /STK=21 /UG=Mm.10708 /LL=21975 /DEF=Mus musculus topoisomerase (DNA) 3 alpha (Top3a), mRNA. /PROD=topoisomerase 3 alpha /FL=gb:AB006074.1 gb:NM_009410.1	29.95	119.64	3.99	2.46	6.34	89.68	*	1418597_at	0.00542246	1	1	0.999997	1	1	0.0479927	0.542024
1454046_x_at	RIKEN cDNA 4933424M23 gene /// silencer-associated factor (Saf) pseudogene	AK016901	260345 /// 74451	gb:AK016901.1 /DB_XREF=gi:12855881 /FEA=mRNA /CNT=1 /TID=Mm.28864.3 /TIER=ConsEnd /STK=0 /UG=Mm.28864 /LL=74451 /UG_GENE=4933424M23Rik /UG_TITLE=RIKEN cDNA 4933424M23 gene /DEF=Mus musculus adult male testis cDNA, RIKEN full-length enriched library, clone:4933424M23:homolog to PHOSPHATIDYLGLYCEROPHOSPHATE SYNTHASE, full insert sequence.	69.13	275.62	3.99	2.89	6.18	206.49	*	1454046_x_at	0.00201274	1	1	0.999997	1	1	0.0247753	0.279809
1460466_at	RIKEN cDNA 1700047I17 gene	BB824055	73385	gb:BB824055 /DB_XREF=gi:17002298 /DB_XREF=BB824055 /CLONE=G830030N12 /FEA=mRNA /CNT=66 /TID=Mm.32508.1 /TIER=Stack /STK=9 /UG=Mm.32508 /LL=73385 /UG_GENE=1700047I17Rik /UG_TITLE=RIKEN cDNA 1700047I17 gene	18.23	72.7	3.99	2.3	5.72	54.47		1460466_at	0.00361676	1	1	0.999997	1	1	0.0363944	0.411034
1425147_at	RIKEN cDNA 2410075B13 gene	BC024536	223648	gb:AW554656 /DB_XREF=gi:7200079 /DB_XREF=L0243F12-3 /CLONE=L0243F12 /FEA=FLmRNA /CNT=39 /TID=Mm.17610.1 /TIER=Stack /STK=19 /UG=Mm.17610 /LL=78652 /UG_GENE=2410075B13Rik /UG_TITLE=RIKEN cDNA 2410075B13 gene /FL=gb:BC024536.1	23.12	91.73	3.97	2.78	5.37	68.61		1425147_at	0.000619057	1	1	0.999997	1	1	0.0117806	0.133049
1459331_at	gb:BB530856 /DB_XREF=gi:16445823 /DB_XREF=BB530856 /CLONE=E030012C13 /FEA=EST /CNT=2 /TID=Mm.213366.1 /TIER=ConsEnd /STK=2 /UG=Mm.213366 /UG_TITLE=ESTs	BB530856		gb:BB530856 /DB_XREF=gi:16445823 /DB_XREF=BB530856 /CLONE=E030012C13 /FEA=EST /CNT=2 /TID=Mm.213366.1 /TIER=ConsEnd /STK=2 /UG=Mm.213366 /UG_TITLE=ESTs	9.01	35.79	3.97	0.8	7.26	26.78		1459331_at	0.0288243	1	1	0.999997	1	1	0.161371	1
1417164_at	dual specificity phosphatase 10	NM_022019	63953	gb:NM_022019.1 /DB_XREF=gi:11528505 /GEN=Dusp10 /FEA=FLmRNA /CNT=148 /TID=Mm.34912.1 /TIER=FL+Stack /STK=46 /UG=Mm.34912 /LL=63953 /DEF=Mus musculus dual specificity phosphatase 10 (Dusp10), mRNA. /PROD=dual specificity phosphatase 10 /FL=gb:BC025066.1 gb:NM_022019.1 gb:AB037908.1	11.17	44.26	3.96	3.1	5.39	33.08		1417164_at	0.000911542	1	1	0.999997	1	1	0.0147564	0.166658
1432944_at	RIKEN cDNA 2900046L07 gene	AK013658	73027	gb:AK013658.1 /DB_XREF=gi:12851103 /FEA=mRNA /CNT=1 /TID=Mm.158927.1 /TIER=ConsEnd /STK=0 /UG=Mm.158927 /LL=73027 /UG_GENE=2900046L07Rik /UG_TITLE=RIKEN cDNA 2900046L07 gene /DEF=Mus musculus adult male hippocampus cDNA, RIKEN full-length enriched library, clone:2900046L07:unclassifiable transcript, full insert sequence.	14.41	57.04	3.96	0.79	9.73	42.62		1432944_at	0.0447983	1	1	0.999997	1	1	0.222614	1
1434184_s_at	RIKEN cDNA 9430080K19 gene	BQ175905	68120	gb:BQ175905 /DB_XREF=gi:20351397 /DB_XREF=UI-M-DJ2-bwf-d-22-0-UI.s1 /CLONE=UI-M-DJ2-bwf-d-22-0-UI /FEA=EST /CNT=101 /TID=Mm.19073.1 /TIER=Stack /STK=39 /UG=Mm.19073 /LL=68120 /UG_GENE=9430080K19Rik /UG_TITLE=RIKEN cDNA 9430080K19 gene	77.4	305.12	3.94	3.28	4.61	227.71	*	1434184_s_at	2.5414e-05	1	1	0.999997	0.682162	0.677835	0.00215046	0.0242871
1437967_at	Titin	AV365582	22138	gb:AV365582 /DB_XREF=gi:15406733 /DB_XREF=AV365582 /CLONE=8430408N19 /FEA=EST /CNT=13 /TID=Mm.105572.1 /TIER=Stack /STK=13 /UG=Mm.105572 /UG_TITLE=ESTs	220.1	867.17	3.94	3.08	5.12	647.07	*	1437967_at	0.0003695	1	1	0.999997	1	1	0.00852857	0.0963207
1457246_at	retinoic acid induced 16	AU040322	239170	gb:AU040322 /DB_XREF=gi:3954142 /DB_XREF=AU040322 /CLONE=J0804A09 /FEA=EST /CNT=5 /TID=Mm.17536.1 /TIER=ConsEnd /STK=5 /UG=Mm.17536 /UG_TITLE=ESTs	332.75	1311.69	3.94	3.47	4.51	978.95	*	1457246_at	2.00109e-05	0.902509	0.893144	0.893144	0.594453	0.590637	0.00192242	0.0217116
1416065_a_at	ankyrin repeat domain 10	NM_133971	102334	gb:NM_133971.1 /DB_XREF=gi:19527191 /GEN=AW549277 /FEA=FLmRNA /CNT=186 /TID=Mm.12459.1 /TIER=FL+Stack /STK=136 /UG=Mm.12459 /LL=102334 /DEF=Mus musculus expressed sequence AW549277 (AW549277), mRNA. /PROD=expressed sequence AW549277 /FL=gb:NM_133971.1 gb:BC002198.1	451.48	1775.7	3.93	3.36	4.69	1324.22	*	1416065_a_at	6.82943e-05	1	1	0.999997	0.954052	0.951189	0.00347232	0.0392159
1443137_at	0 day neonate lung cDNA, RIKEN full-length enriched library, clone:E030034L15 product:unclassifiable, full insert sequence	BB534298		gb:BB534298 /DB_XREF=gi:16446374 /DB_XREF=BB534298 /CLONE=E030034L15 /FEA=EST /CNT=3 /TID=Mm.187830.1 /TIER=ConsEnd /STK=3 /UG=Mm.187830 /UG_TITLE=ESTs	5.05	19.85	3.93	0.39	7.49	14.8		1443137_at	0.0797064	1	1	0.999997	1	1	0.331067	1
1450352_at	melatonin receptor 1A	NM_008639	17773	gb:NM_008639.1 /DB_XREF=gi:6678953 /GEN=Mtnr1a /FEA=FLmRNA /CNT=2 /TID=Mm.5133.1 /TIER=FL /STK=2 /UG=Mm.5133 /LL=17773 /DEF=Mus musculus melatonin receptor 1A (Mtnr1a), mRNA. /PROD=melatonin receptor 1A /FL=gb:NM_008639.1 gb:U52222.1	20.67	81.31	3.93	3.2	4.99	60.64		1450352_at	0.000248504	1	1	0.999997	0.999986	0.99998	0.00677208	0.0764831
1426023_a_at	rabaptin, RAB GTPase binding effector protein 1	AF248489	54189	gb:AF248489.1 /DB_XREF=gi:8650500 /FEA=FLmRNA /CNT=1 /TID=Mm.7087.3 /TIER=FL /STK=1 /UG=Mm.7087 /LL=54189 /UG_GENE=Rab5ep-pending /DEF=Mus musculus rabaptin-5delta mRNA, complete cds. /PROD=rabaptin-5delta /FL=gb:AF248489.1	106.49	417.46	3.92	3.03	4.99	310.97	*	1426023_a_at	0.000271728	1	1	0.999997	0.999995	0.999992	0.00709624	0.0801441
1426406_at	RIKEN cDNA 2410195B05 gene	BB787289	67956	gb:BG069700 /DB_XREF=gi:12552269 /DB_XREF=H3079B09-3 /CLONE=H3079B09 /FEA=FLmRNA /CNT=204 /TID=Mm.27424.1 /TIER=Stack /STK=28 /UG=Mm.27424 /LL=67956 /UG_GENE=2410195B05Rik /UG_TITLE=RIKEN cDNA 2410195B05 gene /FL=gb:BC003444.1	201.64	791.31	3.92	3.06	4.85	589.68	*	1426406_at	0.000111242	1	1	0.999997	0.993378	0.992501	0.00448359	0.0506372
1448657_a_at	DnaJ (Hsp40) homolog, subfamily B, member 10	NM_020266	56812	gb:NM_020266.1 /DB_XREF=gi:9937995 /GEN=Dnajb10 /FEA=FLmRNA /CNT=71 /TID=Mm.103605.1 /TIER=FL+Stack /STK=49 /UG=Mm.103605 /LL=56812 /DEF=Mus musculus DnaJ (Hsp40) homolog, subfamily B, member 10 (Dnajb10), mRNA. /PROD=DnaJ (Hsp40) homolog, subfamily B, member 10 /FL=gb:AB028858.1 gb:NM_020266.1	822.36	3220.78	3.92	3.31	4.67	2398.43	*	1448657_a_at	7.03718e-05	1	1	0.999997	0.958162	0.95543	0.00352302	0.0397886
1449098_a_at	polymerase (DNA directed), iota	NM_011972	26447	gb:NM_011972.1 /DB_XREF=gi:6755273 /GEN=Poli /FEA=FLmRNA /CNT=40 /TID=Mm.29300.1 /TIER=FL+Stack /STK=23 /UG=Mm.29300 /LL=26447 /DEF=Mus musculus polymerase (DNA directed) iota (Poli), mRNA. /PROD=polymerase (DNA directed) iota /FL=gb:AF151691.1 gb:NM_011972.1	93.63	367.11	3.92	3.13	5.14	273.48	*	1449098_a_at	0.000777915	1	1	0.999997	1	1	0.0134533	0.15194
1450739_at	transducin (beta)-like 1X-linked receptor 1	NM_030732	81004	gb:NM_030732.1 /DB_XREF=gi:13507689 /GEN=IRA1 /FEA=FLmRNA /CNT=28 /TID=Mm.160388.1 /TIER=FL+Stack /STK=14 /UG=Mm.160388 /LL=81004 /DEF=Mus musculus IRA1 protein (IRA1), mRNA. /PROD=IRA1 protein /FL=gb:NM_030732.1 gb:AF268195.1	36.96	144.88	3.92	3.08	5.15	107.91	*	1450739_at	0.000449905	1	1	0.999997	1	1	0.0096175	0.108619
1455643_s_at	gb:BF228294 /DB_XREF=gi:11136389 /DB_XREF=uz42d07.x1 /CLONE=IMAGE:3671725 /FEA=EST /CNT=10 /TID=Mm.220843.2 /TIER=Stack /STK=10 /UG=Mm.220843 /UG_TITLE=Mus musculus adult male kidney cDNA, RIKEN full-length enriched library, clone:0610015N12:serine racemase, full insert sequence	BF228294		gb:BF228294 /DB_XREF=gi:11136389 /DB_XREF=uz42d07.x1 /CLONE=IMAGE:3671725 /FEA=EST /CNT=10 /TID=Mm.220843.2 /TIER=Stack /STK=10 /UG=Mm.220843 /UG_TITLE=Mus musculus adult male kidney cDNA, RIKEN full-length enriched library, clone:0610015N12:serine racemase, full insert sequence	547.89	2149.54	3.92	3.48	4.48	1601.65	*	1455643_s_at	1.48467e-05	0.6696	0.66378	0.66378	0.488089	0.485101	0.00170382	0.0192427
1416814_at	cytotoxic granule-associated RNA binding protein 1	BG518542	21841	gb:BG518542 /DB_XREF=gi:13513521 /DB_XREF=602578276F1 /CLONE=IMAGE:3491754 /FEA=FLmRNA /CNT=218 /TID=Mm.2291.1 /TIER=Stack /STK=26 /UG=Mm.2291 /LL=21841 /UG_GENE=Tia1 /UG_TITLE=cytotoxic granule-associated RNA binding protein 1 /FL=gb:U00689.1 gb:U55862.1 gb:NM_011585.1	106.57	416.67	3.91	2.84	5.68	310.1	*	1416814_at	0.0023076	1	1	0.999997	1	1	0.0271319	0.306425
1421495_a_at	RIKEN cDNA 1700052N19 gene	NM_024261	73419	gb:NM_024261.1 /DB_XREF=gi:13195679 /GEN=1700052N19Rik /FEA=FLmRNA /CNT=5 /TID=Mm.34139.1 /TIER=FL /STK=2 /UG=Mm.34139 /LL=73419 /DEF=Mus musculus RIKEN cDNA 1700052N19 gene (1700052N19Rik), mRNA. /PROD=RIKEN cDNA 1700052N19 /FL=gb:NM_024261.1 gb:BC002139.1	19.25	75.34	3.91	2.79	6.05	56.1		1421495_a_at	0.00157226	1	1	0.999997	1	1	0.0210167	0.23736
1424913_at	RIKEN cDNA 2310044G17 gene	AK009800	217732	gb:BC026384.1 /DB_XREF=gi:20071350 /FEA=FLmRNA /CNT=136 /TID=Mm.22337.1 /TIER=FL+Stack /STK=11 /UG=Mm.22337 /LL=71935 /UG_GENE=2310044G17Rik /DEF=Mus musculus, Similar to KIAA1737 protein, clone MGC:31149 IMAGE:4168224, mRNA, complete cds. /PROD=Similar to KIAA1737 protein /FL=gb:BC026384.1	52.36	204.73	3.91	3.36	4.62	152.38	*	1424913_at	6.69804e-05	1	1	0.999997	0.951247	0.948287	0.00342892	0.0387259
1426939_at	RIKEN cDNA 2310007F12 gene	BG070464	69499	gb:BG070464 /DB_XREF=gi:12553033 /DB_XREF=H3087F05-3 /CLONE=H3087F05 /FEA=mRNA /CNT=51 /TID=Mm.8142.1 /TIER=Stack /STK=36 /UG=Mm.8142 /UG_TITLE=Mus musculus, Similar to hypothetical protein DT1P1A10, clone IMAGE:5006395, mRNA, partial cds	206.68	806.04	3.9	3.19	4.75	599.36	*	1426939_at	0.000107375	1	1	0.999997	0.992116	0.991132	0.00441451	0.049857
1435799_at	splicing factor, arginine/serine-rich 14	BB772209	234373	gb:BB772209 /DB_XREF=gi:16213900 /DB_XREF=BB772209 /CLONE=G370140O17 /FEA=EST /CNT=17 /TID=Mm.954.2 /TIER=Stack /STK=13 /UG=Mm.954 /LL=76813 /UG_GENE=2410153K17Rik /UG_TITLE=RIKEN cDNA 2410153K17 gene	23.31	91.02	3.9	3.18	4.96	67.71		1435799_at	0.000501553	1	1	0.999997	1	1	0.010236	0.115604
1454045_a_at	RIKEN cDNA 4933424M23 gene /// silencer-associated factor (Saf) pseudogene	AK016901	260345 /// 74451	gb:AK016901.1 /DB_XREF=gi:12855881 /FEA=mRNA /CNT=1 /TID=Mm.28864.3 /TIER=ConsEnd /STK=0 /UG=Mm.28864 /LL=74451 /UG_GENE=4933424M23Rik /UG_TITLE=RIKEN cDNA 4933424M23 gene /DEF=Mus musculus adult male testis cDNA, RIKEN full-length enriched library, clone:4933424M23:homolog to PHOSPHATIDYLGLYCEROPHOSPHATE SYNTHASE, full insert sequence.	31.62	123.17	3.9	2.76	6.53	91.55	*	1454045_a_at	0.00356881	1	1	0.999997	1	1	0.0361723	0.408526
1416637_at	solute carrier family 4 (anion exchanger), member 2	NM_009207	20535	gb:NM_009207.1 /DB_XREF=gi:6678020 /GEN=Slc4a2 /FEA=FLmRNA /CNT=139 /TID=Mm.4580.1 /TIER=FL+Stack /STK=77 /UG=Mm.4580 /LL=20535 /DEF=Mus musculus solute carrier family 4 (anion exchanger), member 2 (Slc4a2), mRNA. /PROD=solute carrier family 4 (anion exchanger),member 2 /FL=gb:J04036.1 gb:NM_009207.1	143.91	559.47	3.89	3.18	4.76	415.56	*	1416637_at	0.000160792	1	1	0.999997	0.999292	0.99912	0.00535985	0.0605336
1418889_a_at	casein kinase 1, delta	NM_139059	104318	gb:NM_139059.1 /DB_XREF=gi:20544148 /GEN=Csnk1d /FEA=FLmRNA /CNT=98 /TID=Mm.182913.1 /TIER=FL+Stack /STK=16 /UG=Mm.182913 /LL=104318 /DEF=Mus musculus casein kinase 1, delta (Csnk1d), transcript variant 1, mRNA. /PROD=casein kinase 1, delta, isoform 1 /FL=gb:NM_139059.1 gb:BC004604.1	57.38	223.04	3.89	3.02	5.01	165.66	*	1418889_a_at	0.000322742	1	1	0.999997	1	0.999999	0.00783001	0.0884312
1428484_at	oxysterol binding protein-like 3	AK004768	71720	gb:AK004768.1 /DB_XREF=gi:12836194 /FEA=mRNA /CNT=71 /TID=Mm.31024.1 /TIER=Stack /STK=39 /UG=Mm.31024 /LL=71720 /UG_GENE=Osbpl3 /UG_TITLE=oxysterol binding protein-like 3 /DEF=Mus musculus adult male lung cDNA, RIKEN full-length enriched library, clone:1200014M06:homolog to OXYSTEROL BINDING PROTEIN-RELATED PROTEIN 3, full insert sequence.	4.13	16.05	3.89	1.64	6.14	11.92		1428484_at	0.0399661	1	1	0.999997	1	1	0.205368	1
1443665_at	RIKEN cDNA D030011O10 gene	BE994639	320560	gb:BE994639 /DB_XREF=gi:10678078 /DB_XREF=UI-M-BZ1-bjw-g-06-0-UI.s1 /CLONE=UI-M-BZ1-bjw-g-06-0-UI /FEA=EST /CNT=3 /TID=Mm.152385.1 /TIER=ConsEnd /STK=3 /UG=Mm.152385 /UG_TITLE=ESTs	163.17	635.44	3.89	3.35	4.52	472.27	*	1443665_at	2.81627e-05	1	1	0.999997	0.71922	0.714716	0.00224285	0.0253305
1429279_at	tryptophanyl tRNA synthetase 2 (mitochondrial)	AK017602	70560	gb:AK017602.1 /DB_XREF=gi:12856926 /FEA=mRNA /CNT=16 /TID=Mm.218342.1 /TIER=Stack /STK=8 /UG=Mm.218342 /LL=70560 /UG_GENE=Wars2 /UG_TITLE=tryptophanyl tRNA synthetase 2 (mitochondrial) /DEF=Mus musculus 8 days embryo whole body cDNA, RIKEN full-length enriched library, clone:5730427B17:homolog to MITOCHONDRIAL TRYPTOPHANYL-TRNA SYNTHETASE PRECURSOR (EC 6.1.1.2), full insert sequence.	10.81	41.92	3.88	2.91	4.91	31.11		1429279_at	0.000196955	1	1	0.999997	0.999861	0.999814	0.00598173	0.067557
1441835_x_at	myotubularin related protein 11	BB541632	194126	gb:BB541632 /DB_XREF=gi:9612855 /DB_XREF=BB541632 /CLONE=E130115F04 /FEA=EST /CNT=4 /TID=Mm.137618.1 /TIER=ConsEnd /STK=4 /UG=Mm.137618 /UG_TITLE=ESTs	17.71	68.74	3.88	2.15	5.71	51.03		1441835_x_at	0.00405578	1	1	0.999997	1	1	0.0393715	0.444657
1455863_at	Transcribed locus, weakly similar to NP_067318.1 spermatogenesis associated 5 [Mus musculus]	AW215442		gb:AW215442 /DB_XREF=gi:6526118 /DB_XREF=up03h09.x1 /CLONE=IMAGE:2651009 /FEA=EST /CNT=36 /TID=Mm.19962.1 /TIER=Stack /STK=34 /UG=Mm.19962 /UG_TITLE=ESTs, Weakly similar to spermatogenesis associated factor (Mus musculus) (M.musculus)	34.67	134.46	3.88	3.14	4.71	99.79	*	1455863_at	6.67661e-05	1	1	0.999997	0.950773	0.947798	0.00342184	0.0386458
1424511_at	aurora kinase A	U80932	20878	gb:U80932.1 /DB_XREF=gi:1763646 /GEN=ayk1 /FEA=FLmRNA /CNT=175 /TID=Mm.11738.1 /TIER=FL+Stack /STK=27 /UG=Mm.11738 /LL=20878 /DEF=Mus musculus serinethreonine kinase Ayk1 (ayk1) mRNA, complete cds. /PROD=serinethreonine kinase Ayk1 /FL=gb:U69106.1 gb:U80932.1 gb:BC005425.1 gb:AF007817.1 gb:BC014711.1	17.5	67.77	3.87	1.69	9.03	50.27		1424511_at	0.0376643	1	1	0.999997	1	1	0.196586	1
1434511_at	phosphorylase kinase beta	BM233125	102093	gb:BM233125 /DB_XREF=gi:17868395 /DB_XREF=K0332F03-3 /CLONE=K0332F03 /FEA=EST /CNT=62 /TID=Mm.28827.1 /TIER=Stack /STK=30 /UG=Mm.28827 /LL=102093 /UG_GENE=AI463271 /UG_TITLE=expressed sequence AI463271	913.82	3538.59	3.87	3.2	4.88	2624.77	*	1434511_at	0.000459254	1	1	0.999997	1	1	0.00975639	0.110188
1416812_at	cytotoxic granule-associated RNA binding protein 1	BG518542	21841	gb:U00689.1 /DB_XREF=gi:437056 /FEA=FLmRNA /CNT=218 /TID=Mm.2291.1 /TIER=FL+Stack /STK=68 /UG=Mm.2291 /LL=21841 /UG_GENE=Tia1 /DEF=Mus musculus TIA mRNA, complete cds. /PROD=TIA /FL=gb:U00689.1 gb:U55862.1 gb:NM_011585.1	339.96	1310.96	3.86	3.05	4.87	971	*	1416812_at	0.000209401	1	1	0.999997	0.999921	0.999891	0.00616995	0.0696827
1416953_at	connective tissue growth factor	NM_010217	14219	gb:NM_010217.1 /DB_XREF=gi:6753877 /GEN=Ctgf /FEA=FLmRNA /CNT=139 /TID=Mm.1810.1 /TIER=FL+Stack /STK=62 /UG=Mm.1810 /LL=14219 /DEF=Mus musculus connective tissue growth factor (Ctgf), mRNA. /PROD=fibroblast inducible secreted protein /FL=gb:BC006783.1 gb:M70642.1 gb:NM_010217.1	79.71	307.45	3.86	0.6	7.22	227.74	*	1416953_at	0.0767485	1	1	0.999997	1	1	0.323287	1
1424784_at	RIKEN cDNA 1700029I01 gene	AV047635	70005	gb:BC024323.1 /DB_XREF=gi:19353046 /FEA=FLmRNA /CNT=46 /TID=Mm.38181.1 /TIER=FL+Stack /STK=16 /UG=Mm.38181 /DEF=Mus musculus, clone MGC:19361 IMAGE:4242170, mRNA, complete cds. /PROD=Unknown (protein for MGC:19361) /FL=gb:BC024323.1	65	251.02	3.86	2.45	5.88	186.01	*	1424784_at	0.00357063	1	1	0.999997	1	1	0.0361723	0.408526
1429262_at	Ras association (RalGDS/AF-6) domain family 6	AK005472	73246	gb:AK005472.1 /DB_XREF=gi:12838051 /FEA=mRNA /CNT=23 /TID=Mm.30172.1 /TIER=Stack /STK=8 /UG=Mm.30172 /LL=73246 /UG_GENE=1600016B17Rik /UG_TITLE=RIKEN cDNA 1600016B17 gene /DEF=Mus musculus adult female placenta cDNA, RIKEN full-length enriched library, clone:1600016B17:Ras association (RalGDSAF-6) domain containing protein, full insert sequence.	407.38	1568.82	3.85	3.09	4.92	1161.44	*	1429262_at	0.000335468	1	1	0.999997	1	0.999999	0.00799596	0.0903054
1430978_at	ribosomal protein S25	BM729504	75617	gb:BM729504 /DB_XREF=gi:19050837 /DB_XREF=ih81h06.x1 /CLONE=IMAGE:5683043 /FEA=mRNA /CNT=133 /TID=Mm.265.2 /TIER=ConsEnd /STK=0 /UG=Mm.265 /LL=75617 /UG_GENE=Rps25 /UG_TITLE=ribosomal protein S25	62.39	240.43	3.85	2.31	7.5	178.04	*	1430978_at	0.03857	1	1	0.999997	1	1	0.20004	1
1433656_a_at	guanine nucleotide binding protein-like 3 (nucleolar)	BF021177	30877	gb:BF021177 /DB_XREF=gi:10752509 /DB_XREF=ux53e10.x1 /CLONE=IMAGE:3514026 /FEA=EST /CNT=132 /TID=Mm.28726.1 /TIER=Stack /STK=76 /UG=Mm.28726 /LL=30877 /UG_GENE=C77032 /UG_TITLE=EST C77032	1680.58	6474.17	3.85	3.3	4.44	4793.59	*	1433656_a_at	1.53456e-05	0.692102	0.685979	0.685979	0.49948	0.496406	0.00172673	0.0195015
1460705_at	ribosomal protein S6 kinase, polypeptide 1	AI451506	72508	gb:AI451506 /DB_XREF=gi:4304476 /DB_XREF=mu43f08.x1 /CLONE=IMAGE:642183 /FEA=mRNA /CNT=126 /TID=Mm.34490.1 /TIER=Stack /STK=19 /UG=Mm.34490 /LL=72508 /UG_GENE=2610318I15Rik /UG_TITLE=RIKEN cDNA 2610318I15 gene	403.94	1554.19	3.85	3.12	4.99	1150.25	*	1460705_at	0.000255625	1	1	0.999997	0.99999	0.999985	0.00685699	0.077442
1426956_a_at	transformation related protein 53 binding protein 1	AJ414734	27223	gb:AJ414734.1 /DB_XREF=gi:16754835 /GEN=53BP1 /FEA=mRNA /CNT=76 /TID=Mm.25231.1 /TIER=Stack /STK=33 /UG=Mm.25231 /LL=27223 /DEF=Mus musculus mRNA for 53BP1 protein. /PROD=53BP1 protein	377.38	1447.41	3.84	3.02	4.89	1070.03	*	1426956_a_at	0.000289792	1	1	0.999997	0.999998	0.999996	0.00738831	0.0834428
1435633_at	RIKEN cDNA D930040F23 gene	AV338080	268400	gb:AV338080 /DB_XREF=gi:16396628 /DB_XREF=AV338080 /CLONE=6430407I07 /FEA=EST /CNT=92 /TID=Mm.200815.1 /TIER=Stack /STK=14 /UG=Mm.200815 /LL=103888 /UG_GENE=AI891583 /UG_TITLE=expressed sequence AI891583	50.5	194.11	3.84	2.49	5.31	143.62	*	1435633_at	0.00189859	1	1	0.999997	1	1	0.0238199	0.26902
1452118_at	RIKEN cDNA 2600005C20 gene	BG293527	72462	gb:BB758483 /DB_XREF=gi:16189957 /DB_XREF=BB758483 /CLONE=G270099C12 /FEA=FLmRNA /CNT=53 /TID=Mm.102761.1 /TIER=Stack /STK=12 /UG=Mm.102761 /LL=72462 /UG_GENE=2600005C20Rik /UG_TITLE=RIKEN cDNA 2600005C20 gene /FL=gb:BC016569.1	28.24	108.41	3.84	2.32	5.76	80.17	*	1452118_at	0.00469682	1	1	0.999997	1	1	0.0435428	0.491767
1454957_at	RIKEN cDNA 1700021I09 gene	BM232004	67619	gb:BM232004 /DB_XREF=gi:17867274 /DB_XREF=K0317B12-3 /CLONE=K0317B12 /FEA=EST /CNT=59 /TID=Mm.27939.1 /TIER=Stack /STK=32 /UG=Mm.27939 /UG_TITLE=ESTs, Highly similar to ART-4 protein (Homo sapiens) (H.sapiens)	125.3	480.58	3.84	3.33	4.45	355.28	*	1454957_at	3.2182e-05	1	1	0.999997	0.765772	0.761175	0.00239907	0.0270948
1417967_at	MMS19 (MET18 S. cerevisiae)-like	NM_028152	72199	gb:NM_028152.1 /DB_XREF=gi:15100155 /GEN=Mms19l /FEA=FLmRNA /CNT=64 /TID=Mm.28412.1 /TIER=FL+Stack /STK=32 /UG=Mm.28412 /LL=72199 /DEF=Mus musculus MMS19 (MET18 S. cerevisiae)-like (Mms19l), mRNA. /PROD=MMS19 (MET18 S. cerevisiae)-like /FL=gb:AF319949.1 gb:NM_028152.1	164.95	631.46	3.83	2.93	4.75	466.51	*	1417967_at	0.000106208	1	1	0.999997	0.99169	0.99067	0.00439049	0.0495857
1418281_at	RAD51 homolog (S. cerevisiae)	NM_011234	19361	gb:NM_011234.1 /DB_XREF=gi:6755275 /GEN=Rad51 /FEA=FLmRNA /CNT=95 /TID=Mm.231.1 /TIER=FL+Stack /STK=26 /UG=Mm.231 /LL=19361 /DEF=Mus musculus RAD51 homolog (S. cerevisiae) (Rad51), mRNA. /PROD=RAD51 homolog (S. cerevisiae) /FL=gb:D13803.1 gb:BC027384.1 gb:NM_011234.1	16.6	63.59	3.83	2.45	7.3	46.99		1418281_at	0.00553665	1	1	0.999997	1	1	0.0487331	0.550386
1424728_at	cDNA sequence BC011248	BC011248	224823	gb:BC011248.1 /DB_XREF=gi:15030014 /FEA=FLmRNA /CNT=27 /TID=Mm.45101.1 /TIER=FL+Stack /STK=18 /UG=Mm.45101 /DEF=Mus musculus, clone MGC:19067 IMAGE:4192711, mRNA, complete cds. /PROD=Unknown (protein for MGC:19067) /FL=gb:BC011248.1	575.26	2201.87	3.83	3.1	4.6	1626.61	*	1424728_at	7.19011e-05	1	1	0.999997	0.960951	0.958313	0.00356353	0.0402461
1460314_s_at	histone 2, H3c1 /// histone 2, H3c2 /// histone 1, H3g /// histone 1, H3f /// histone1, H3c /// histone1, H3d /// histone 1, H3b /// histone 1, H3e /// histone 1, H3h /// histone 1, H3i /// histone 2, H3b /// histone 1, H3a	NM_019469	15077 /// 260423 /// 319148 /// 319149 /// 319150 /// 319151 /// 319152 /// 319153 /// 319154 /// 360198 /// 97114 /// 97908	gb:NM_019469.1 /DB_XREF=gi:9506766 /GEN=H3f2 /FEA=FLmRNA /CNT=1 /TID=Mm.219680.1 /TIER=FL /STK=1 /UG=Mm.219680 /LL=15077 /DEF=Mus musculus H3 histone, family 2 (H3f2), mRNA. /PROD=H3 histone, family 2 /FL=gb:NM_019469.1	17.46	66.89	3.83	1.37	15.03	49.42		1460314_s_at	0.0559476	1	1	0.999997	1	1	0.259291	1
1426579_at	guanine nucleotide binding protein-like 2 (nucleolar)	BM199850	230737	gb:BM199850 /DB_XREF=gi:17752879 /DB_XREF=C0201F07-3 /CLONE=C0201F07 /FEA=FLmRNA /CNT=112 /TID=Mm.90760.1 /TIER=Stack /STK=13 /UG=Mm.90760 /UG_TITLE=Mus musculus, Similar to nucleolar GTPase, clone MGC:7863 IMAGE:3501393, mRNA, complete cds /FL=gb:BC003262.1	374.94	1433.06	3.82	3.33	4.33	1058.12	*	1426579_at	6.39383e-06	0.288368	0.286783	0.286783	0.250515	0.249326	0.00115811	0.0130795
1428863_at	RIKEN cDNA 9130416N05 gene	AK018681	109346	gb:AV129497 /DB_XREF=gi:16382595 /DB_XREF=AV129497 /CLONE=2700069A19 /FEA=mRNA /CNT=46 /TID=Mm.97055.1 /TIER=Stack /STK=13 /UG=Mm.97055 /LL=67566 /UG_GENE=9130416N05Rik /UG_TITLE=RIKEN cDNA 9130416N05 gene	50.9	194.22	3.82	3.21	4.51	143.31	*	1428863_at	4.33343e-05	1	1	0.999997	0.85836	0.854016	0.00279986	0.0316214
1451727_at	DNA segment, Chr 11, ERATO Doi 730, expressed	BC025870	193116	gb:BM241500 /DB_XREF=gi:17876770 /DB_XREF=K0617G03-3 /CLONE=K0617G03 /FEA=FLmRNA /CNT=179 /TID=Mm.28200.1 /TIER=Stack /STK=44 /UG=Mm.28200 /UG_TITLE=Mus musculus, Similar to step II splicing factor SLU7, clone IMAGE:3602931, mRNA, partial cds /FL=gb:BC025870.1	181.09	692.26	3.82	2.21	5.49	511.17	*	1451727_at	0.00534485	1	1	0.999997	1	1	0.0475085	0.536556
1455936_a_at	RNA binding protein gene with multiple splicing	BG069460	19663	gb:BG069460 /DB_XREF=gi:12551963 /DB_XREF=H3075H06-3 /CLONE=H3075H06 /FEA=EST /CNT=25 /TID=Mm.219458.4 /TIER=Stack /STK=24 /UG=Mm.219458 /LL=19663 /UG_GENE=Rbpms /UG_TITLE=RNA binding protein gene with multiple splicing	484.71	1851.63	3.82	3.21	4.54	1366.92	*	1455936_a_at	6.17248e-05	1	1	0.999997	0.938205	0.934937	0.00332614	0.037565
1427375_at	RNA (guanine-9-) methyltransferase domain containing 2	BB198308	108943	gb:BB198308 /DB_XREF=gi:8863261 /DB_XREF=BB198308 /CLONE=A430001I03 /FEA=mRNA /CNT=26 /TID=Mm.50596.1 /TIER=ConsEnd /STK=3 /UG=Mm.50596 /UG_TITLE=Mus musculus, clone IMAGE:5067853, mRNA, partial cds	18.4	70.13	3.81	2.5	7.69	51.73		1427375_at	0.0106583	1	1	0.999997	1	1	0.0777576	0.878186
1437270_a_at	Cardiotrophin-like cytokine factor 1	BB825816	56708	gb:BB825816 /DB_XREF=gi:17004059 /DB_XREF=BB825816 /CLONE=G830039M09 /FEA=EST /CNT=22 /TID=Mm.32518.2 /TIER=Stack /STK=21 /UG=Mm.32518 /LL=56708 /UG_GENE=Bsf3-pending /UG_TITLE=B-cell stimulating factor 3	10.09	38.43	3.81	1.54	6.1	28.34		1437270_a_at	0.00749541	1	1	0.999997	1	1	0.05997	0.677294
1452370_s_at	RIKEN cDNA B230208H17 gene	BB449608	227624	gb:BB449608 /DB_XREF=gi:16425376 /DB_XREF=BB449608 /CLONE=D030072M16 /FEA=mRNA /CNT=86 /TID=Mm.29600.1 /TIER=Stack /STK=17 /UG=Mm.29600 /UG_TITLE=Mus musculus, clone IMAGE:3964267, mRNA	65.97	251.18	3.81	1.87	6.04	185.21	*	1452370_s_at	0.0191445	1	1	0.999997	1	1	0.119042	1
1453039_at	zinc finger protein 335	BG073487	329559	gb:BG073487 /DB_XREF=gi:12556056 /DB_XREF=H3123B07-3 /CLONE=H3123B07 /FEA=mRNA /CNT=23 /TID=Mm.40842.1 /TIER=Stack /STK=11 /UG=Mm.40842 /LL=69801 /UG_GENE=1810045J01Rik /UG_TITLE=RIKEN cDNA 1810045J01 gene	117.28	446.69	3.81	3.23	4.5	329.41	*	1453039_at	6.98992e-05	1	1	0.999997	0.957261	0.954498	0.00351354	0.0396815
1419752_at	nuclear transcription factor, X-box binding 1	AK013866	74164	gb:AF223576.1 /DB_XREF=gi:6980017 /FEA=FLmRNA /CNT=48 /TID=Mm.116870.1 /TIER=FL /STK=6 /UG=Mm.116870 /LL=74164 /UG_GENE=Nfx1 /DEF=Mus musculus cysteine-rich protein NFX-1 mRNA, complete cds. /PROD=cysteine-rich protein NFX-1 /FL=gb:NM_023739.1 gb:AF223576.1	40.13	152.32	3.8	2.55	5.53	112.18	*	1419752_at	0.00249875	1	1	0.999997	1	1	0.0285741	0.322712
1420722_at	elongation of very long chain fatty acids (FEN1/Elo2, SUR4/Elo3, yeast)-like 3	BC016468	12686	gb:BC016468.1 /DB_XREF=gi:16741262 /FEA=FLmRNA /CNT=10 /TID=Mm.21806.1 /TIER=FL /STK=3 /UG=Mm.21806 /LL=12686 /UG_GENE=Elovl3 /DEF=Mus musculus, elongation of very long chain fatty acids (FEN1Elo2, SUR4Elo3, yeast)-like 3, clone MGC:18360 IMAGE:4196583, mRNA, complete cds. /PROD=elongation of very long chain fatty acids(FEN1Elo2, SUR4Elo3, yeast)-like 3 /FL=gb:NM_007703.1 gb:U97107.1 gb:BC016468.1	258	981.13	3.8	2.19	6.4	723.13	*	1420722_at	0.0192912	1	1	0.999997	1	1	0.119644	1
1422033_a_at	ciliary neurotrophic factor	NM_053007	12803	gb:NM_053007.1 /DB_XREF=gi:16507246 /GEN=Cntf /FEA=FLmRNA /CNT=19 /TID=Mm.212501.1 /TIER=FL /STK=1 /UG=Mm.212501 /LL=12803 /DEF=Mus musculus ciliary neurotropic factor (Cntf), mRNA. /PROD=ciliary neurotropic factor /FL=gb:NM_053007.1	45.82	174.22	3.8	2.08	5.58	128.4	*	1422033_a_at	0.00606626	1	1	0.999997	1	1	0.0516804	0.583673
1426928_at	RIKEN cDNA 4633402D15 gene	BC024674	70829	gb:BC024674.1 /DB_XREF=gi:19353318 /FEA=mRNA /CNT=47 /TID=Mm.25788.1 /TIER=Stack /STK=38 /UG=Mm.25788 /DEF=Mus musculus, clone IMAGE:3991367, mRNA, partial cds. /PROD=Unknown (protein for IMAGE:3991367)	11.56	43.93	3.8	2.54	5.15	32.36		1426928_at	0.000830443	1	1	0.999997	1	1	0.0139027	0.157015
1427305_at	phosphatidylinositol glycan, class A	AV340508	18700	gb:AV340508 /DB_XREF=gi:15406536 /DB_XREF=AV340508 /CLONE=6430515G15 /FEA=mRNA /CNT=60 /TID=Mm.3781.1 /TIER=Stack /STK=11 /UG=Mm.3781 /LL=18700 /UG_GENE=Piga /UG_TITLE=phosphatidylinositol glycan, class A	226.19	859.76	3.8	3.15	4.58	633.57	*	1427305_at	7.50255e-05	1	1	0.999997	0.966083	0.963657	0.00366732	0.0414183
1433610_at	expressed sequence AA986860	BB522283	212439	gb:BB522283 /DB_XREF=gi:16443638 /DB_XREF=BB522283 /CLONE=D930007B14 /FEA=EST /CNT=95 /TID=Mm.136207.1 /TIER=Stack /STK=83 /UG=Mm.136207 /LL=98248 /UG_GENE=AA986860 /UG_TITLE=expressed sequence AA986860	11.7	44.5	3.8	0	8.35	32.8		1433610_at	0.198779	1	1	0.999997	1	1	0.610357	1
1444326_at	Prolyl 4-hydroxylase, beta polypeptide	BB414484	18453	gb:BB414484 /DB_XREF=gi:9235839 /DB_XREF=BB414484 /CLONE=C430037N03 /FEA=EST /CNT=5 /TID=Mm.168098.1 /TIER=ConsEnd /STK=2 /UG=Mm.168098 /UG_TITLE=ESTs	24.89	94.67	3.8	0.78	9.63	69.78		1444326_at	0.1119	1	1	0.999997	1	1	0.419691	1
1449215_at	solute carrier family 22 (organic cation transporter), member 21	NM_019723	56517	gb:NM_019723.1 /DB_XREF=gi:9790130 /GEN=Slc22a9 /FEA=FLmRNA /CNT=33 /TID=Mm.154284.1 /TIER=FL+Stack /STK=18 /UG=Mm.154284 /LL=56517 /DEF=Mus musculus solute carrier family 22 (organic cation transporter), member 9 (Slc22a9), mRNA. /PROD=solute carrier family 22 (organic cationtransporter), member 9 /FL=gb:AB018436.1 gb:NM_019723.1	7.88	29.93	3.8	3.33	4.39	22.05		1449215_at	3.05668e-05	1	1	0.999997	0.748072	0.743511	0.00234454	0.026479
1457716_at	Zinc finger, A20 domain containing 1	BM235074	229603	gb:BM235074 /DB_XREF=gi:17870344 /DB_XREF=K0411C06-3 /CLONE=K0411C06 /FEA=EST /CNT=7 /TID=Mm.218257.1 /TIER=ConsEnd /STK=3 /UG=Mm.218257 /UG_TITLE=ESTs	211.81	805.59	3.8	3.56	4.06	593.79	*	1457716_at	6.41814e-07	0.0289465	0.0289009	0.0289009	0.0285315	0.0284873	0.000397066	0.00448442
1417016_at	MAP kinase-activated protein kinase 5	NM_010765	17165	gb:NM_010765.1 /DB_XREF=gi:6754635 /GEN=Mapkapk5 /FEA=FLmRNA /CNT=89 /TID=Mm.22612.1 /TIER=FL+Stack /STK=60 /UG=Mm.22612 /LL=17165 /DEF=Mus musculus MAP kinase-activated protein kinase 5 (Mapkapk5), mRNA. /PROD=MAP kinase-activated protein kinase 5 /FL=gb:AF039840.1 gb:NM_010765.1 gb:BC019184.1	671.54	2543.63	3.79	3.19	4.4	1872.1	*	1417016_at	2.28741e-05	1	1	0.999997	0.643583	0.639459	0.00204691	0.0231176
1424774_s_at	RIKEN cDNA 3230401I01 gene	AK014324	67417	gb:AK014324.1 /DB_XREF=gi:12852097 /FEA=FLmRNA /CNT=50 /TID=Mm.45171.1 /TIER=ConsEnd /STK=1 /UG=Mm.45171 /LL=67417 /UG_GENE=3230401I01Rik /UG_TITLE=RIKEN cDNA 3230401I01 gene /DEF=Mus musculus 14, 17 days embryo head cDNA, RIKEN full-length enriched library, clone:3230401I01:homolog to GLUTAMYL-TRNA SYNTHETASE (FRAGMENT), full insert sequence. /FL=gb:BC025907.1	55.87	211.65	3.79	1.91	5.88	155.77	*	1424774_s_at	0.0167371	1	1	0.999997	1	1	0.10793	1
1428155_at	COMM domain containing 9	AK007640	76501	gb:AK007640.1 /DB_XREF=gi:12841308 /FEA=mRNA /CNT=130 /TID=Mm.22353.1 /TIER=Stack /STK=90 /UG=Mm.22353 /LL=76501 /UG_GENE=1810029F08Rik /UG_TITLE=RIKEN cDNA 1810029F08 gene /DEF=Mus musculus 10 day old male pancreas cDNA, RIKEN full-length enriched library, clone:1810029F08:homolog to HSPC166, full insert sequence.	227.79	862.89	3.79	3.48	4.12	635.1	*	1428155_at	1.57217e-06	0.0709064	0.0707476	0.0707476	0.0684509	0.068303	0.00069516	0.00785106
1436792_at	similar to junction-mediating and regulatory protein; p300 transcriptional cofactor JMY	BB374634	434204	gb:BB374634 /DB_XREF=gi:16407306 /DB_XREF=BB374634 /CLONE=C130075P09 /FEA=EST /CNT=64 /TID=Mm.62235.1 /TIER=Stack /STK=53 /UG=Mm.62235 /LL=101905 /UG_GENE=BB081391 /UG_TITLE=expressed sequence BB081391	261.82	993.46	3.79	3.37	4.32	731.64	*	1436792_at	2.39653e-05	1	1	0.999997	0.660701	0.656487	0.00209469	0.0236572
1423854_a_at	RAS-like, family 11, member B	BC008101	68939	gb:BC008101.1 /DB_XREF=gi:14198067 /FEA=FLmRNA /CNT=110 /TID=Mm.182194.1 /TIER=FL+Stack /STK=90 /UG=Mm.182194 /LL=68939 /UG_GENE=1190017B18Rik /DEF=Mus musculus, Similar to hypothetical protein MGC2827, clone MGC:7064 IMAGE:3156762, mRNA, complete cds. /PROD=Similar to hypothetical protein MGC2827 /FL=gb:BC008101.1	159.62	604.04	3.78	1.46	6.76	444.42	*	1423854_a_at	0.0194688	1	1	0.999997	1	1	0.120534	1
1424887_at	kelch domain containing 4	BC012312	234825	gb:BC012312.1 /DB_XREF=gi:15126781 /FEA=FLmRNA /CNT=43 /TID=Mm.196549.1 /TIER=FL+Stack /STK=12 /UG=Mm.196549 /DEF=Mus musculus, Similar to hypothetical protein DKFZp434G0522, clone MGC:19372 IMAGE:2631632, mRNA, complete cds. /PROD=Similar to hypothetical protein DKFZp434G0522 /FL=gb:BC012312.1	110.21	416.65	3.78	3.25	4.42	306.44	*	1424887_at	4.1142e-05	1	1	0.999997	0.843638	0.839195	0.00272074	0.0307277
1428566_at	Hspb associated protein 1	AK017731	66667	gb:AK017731.1 /DB_XREF=gi:12857123 /FEA=mRNA /CNT=60 /TID=Mm.45272.1 /TIER=Stack /STK=32 /UG=Mm.45272 /LL=66667 /UG_GENE=3830421G21Rik /UG_TITLE=RIKEN cDNA 3830421G21 gene /DEF=Mus musculus 8 days embryo whole body cDNA, RIKEN full-length enriched library, clone:5730495D17:homolog to PROTEIN ASSOCIATING WITH SMALL STRESS PROTEIN PASS1, full insert sequence.	10.43	39.44	3.78	3.38	4.2	29.01		1428566_at	4.7117e-06	0.212503	0.211499	0.211499	0.191442	0.19063	0.000987764	0.0111557
1428862_at	tetratricopeptide repeat domain 17	AK018641	74569	gb:AK018641.1 /DB_XREF=gi:12858453 /FEA=mRNA /CNT=38 /TID=Mm.5231.1 /TIER=Stack /STK=19 /UG=Mm.5231 /LL=74569 /UG_GENE=9130020K17Rik /UG_TITLE=RIKEN cDNA 9130020K17 gene /DEF=Mus musculus adult male cecum cDNA, RIKEN full-length enriched library, clone:9130020K17:homolog to CDNA FLJ13099 FIS, CLONE NT2RP3002248, full insert sequence.	310.82	1175.12	3.78	3.2	4.59	864.3	*	1428862_at	0.000120475	1	1	0.999997	0.995634	0.994978	0.00466376	0.0526719
1443915_at	mitochondrial ribosomal protein L47	BE957160	74600	gb:BE957160 /DB_XREF=gi:10602430 /DB_XREF=UI-M-BG2-bcc-h-09-0-UI.s1 /CLONE=UI-M-BG2-bcc-h-09-0-UI /FEA=EST /CNT=9 /TID=Mm.87592.1 /TIER=ConsEnd /STK=2 /UG=Mm.87592 /UG_TITLE=ESTs	11.8	44.66	3.78	2.68	4.94	32.85		1443915_at	0.000597408	1	1	0.999997	1	1	0.0115144	0.130042
1449151_at	PCTAIRE-motif protein kinase 3	NM_008795	18557	gb:NM_008795.1 /DB_XREF=gi:6679232 /GEN=Pctk3 /FEA=FLmRNA /CNT=41 /TID=Mm.28130.1 /TIER=FL+Stack /STK=21 /UG=Mm.28130 /LL=18557 /DEF=Mus musculus PCTAIRE-motif protein kinase 3 (Pctk3), mRNA. /PROD=PCTAIRE-motif protein kinase 3 /FL=gb:NM_008795.1	87.12	329.18	3.78	3.07	4.88	242.06	*	1449151_at	0.000437435	1	1	0.999997	1	1	0.00947034	0.106957
1460351_at	S100 calcium binding protein A11 (calizzarin)	BC021916	20195	gb:BC021916.1 /DB_XREF=gi:18314645 /FEA=FLmRNA /CNT=116 /TID=Mm.175848.1 /TIER=FL+Stack /STK=51 /UG=Mm.175848 /LL=20195 /UG_GENE=S100a11 /DEF=Mus musculus, Similar to S100 calcium binding protein A11 (calgizzarin), clone MGC:27685 IMAGE:4913795, mRNA, complete cds. /PROD=Similar to S100 calcium binding protein A11(calgizzarin) /FL=gb:U41341.1 gb:BC021916.1	527.39	1992.49	3.78	2.48	5.5	1465.1	*	1460351_at	0.00210534	1	1	0.999997	1	1	0.025586	0.288966
1417822_at	DNA segment, Chr 17, human D6S56E 5	NM_033075	110956	gb:NM_033075.1 /DB_XREF=gi:14861841 /GEN=G7e-pending /FEA=FLmRNA /CNT=190 /TID=Mm.22506.1 /TIER=FL /STK=3 /UG=Mm.22506 /LL=110956 /DEF=Mus musculus G7e protein (G7e-pending), mRNA. /PROD=G7e protein /FL=gb:NM_033075.1 gb:BC027314.1	131.69	496.51	3.77	1.69	7.45	364.82	*	1417822_at	0.026281	1	1	0.999997	1	1	0.150859	1
1433697_at	expressed sequence AV312086	BM245529	225929	gb:BM245529 /DB_XREF=gi:17880799 /DB_XREF=K0726A03-3 /CLONE=K0726A03 /FEA=EST /CNT=84 /TID=Mm.42711.1 /TIER=Stack /STK=70 /UG=Mm.42711 /LL=107323 /UG_GENE=AV312086 /UG_TITLE=expressed sequence AV312086	261.5	986.45	3.77	3.55	4.02	724.94	*	1433697_at	5.13223e-07	0.0231469	0.023113	0.023113	0.022881	0.0228479	0.000342099	0.00386363
1447482_at	RIKEN cDNA 5830457H20 gene	BF019998	217708	gb:BF019998 /DB_XREF=gi:10751330 /DB_XREF=ux06a04.x1 /CLONE=IMAGE:3470670 /FEA=EST /CNT=2 /TID=Mm.40819.1 /TIER=ConsEnd /STK=2 /UG=Mm.40819 /UG_TITLE=ESTs	7.13	26.9	3.77	2.79	5	19.77		1447482_at	0.000649121	1	1	0.999997	1	1	0.0121182	0.136861
1448848_at	gb:BB004887 /DB_XREF=gi:15389834 /DB_XREF=BB004887 /CLONE=4732463I11 /FEA=FLmRNA /CNT=210 /TID=Mm.206786.1 /TIER=Stack /STK=76 /UG=Mm.206786 /LL=30934 /UG_GENE=Tor1b /UG_TITLE=torsin family 1, member B /FL=gb:NM_133673.1 gb:BC018456.1	BB004887		gb:BB004887 /DB_XREF=gi:15389834 /DB_XREF=BB004887 /CLONE=4732463I11 /FEA=FLmRNA /CNT=210 /TID=Mm.206786.1 /TIER=Stack /STK=76 /UG=Mm.206786 /LL=30934 /UG_GENE=Tor1b /UG_TITLE=torsin family 1, member B /FL=gb:NM_133673.1 gb:BC018456.1	861.16	3250.06	3.77	3.37	4.29	2388.91	*	1448848_at	2.15963e-05	0.974016	0.963412	0.963412	0.62244	0.618415	0.00197971	0.0223586
1418674_at	oncostatin M receptor	AB015978	18414	gb:NM_011019.1 /DB_XREF=gi:6754955 /GEN=Osmr /FEA=FLmRNA /CNT=48 /TID=Mm.10760.1 /TIER=FL+Stack /STK=20 /UG=Mm.10760 /LL=18414 /DEF=Mus musculus oncostatin receptor (Osmr), mRNA. /PROD=oncostatin receptor /FL=gb:AF058805.1 gb:AB015978.1 gb:NM_011019.1	59.44	223.28	3.76	1.76	6.97	163.84	*	1418674_at	0.0167189	1	1	0.999997	1	1	0.107905	1
1423049_a_at	tropomyosin 1, alpha	AK002271	22003	gb:AK002271.1 /DB_XREF=gi:12832132 /GEN=Tpm2 /FEA=FLmRNA /CNT=227 /TID=Mm.121878.1 /TIER=Stack /STK=95 /UG=Mm.121878 /LL=22003 /UG_TITLE=tropomyosin 1, alpha /DEF=Mus musculus adult male kidney cDNA, RIKEN full-length enriched library, clone:0610007B22:tropomyosin 2, beta, full insert sequence. /FL=gb:NM_024427.1	83.41	313.93	3.76	2.55	6.12	230.52	*	1423049_a_at	0.00356306	1	1	0.999997	1	1	0.0361524	0.408301
1428728_at	DEAD (Asp-Glu-Ala-Asp) box polypeptide 51	AK010015	69663	gb:AK010015.1 /DB_XREF=gi:12845166 /FEA=mRNA /CNT=42 /TID=Mm.5267.1 /TIER=Stack /STK=24 /UG=Mm.5267 /LL=69663 /UG_GENE=2310061O04Rik /UG_TITLE=RIKEN cDNA 2310061O04 gene /DEF=Mus musculus adult male tongue cDNA, RIKEN full-length enriched library, clone:2310061O04:Helicases conserved C-terminal domain containing protein, full insert sequence.	96.09	361.5	3.76	2.79	5.45	265.41	*	1428728_at	0.00257582	1	1	0.999997	1	1	0.0291012	0.328666
1448694_at	Jun oncogene	NM_010591	16476	gb:NM_010591.1 /DB_XREF=gi:6754401 /GEN=Jun /FEA=FLmRNA /CNT=170 /TID=Mm.482.1 /TIER=FL+Stack /STK=46 /UG=Mm.482 /LL=16476 /DEF=Mus musculus Jun oncogene (Jun), mRNA. /PROD=Jun oncogene /FL=gb:J04115.1 gb:BC002081.1 gb:NM_010591.1	262.18	986.97	3.76	2.8	5.14	724.79	*	1448694_at	0.00119857	1	1	0.999997	1	1	0.0176567	0.199412
1426858_at	inhibin beta-B	BB253137	16324	gb:BB353211 /DB_XREF=gi:16405526 /DB_XREF=BB353211 /CLONE=B930092O10 /FEA=mRNA /CNT=106 /TID=Mm.3092.1 /TIER=Stack /STK=48 /UG=Mm.3092 /LL=16324 /UG_GENE=Inhbb /UG_TITLE=inhibin beta-B	22.24	83.34	3.75	1.12	6.82	61.1		1426858_at	0.0547218	1	1	0.999997	1	1	0.255321	1
1428908_at	RIKEN cDNA 2600011C06 gene	BG228787	67039	gb:BG228787 /DB_XREF=gi:12716291 /DB_XREF=ux61e02.x1 /CLONE=IMAGE:3514827 /FEA=mRNA /CNT=120 /TID=Mm.46005.1 /TIER=Stack /STK=9 /UG=Mm.46005 /LL=67039 /UG_GENE=2600011C06Rik /UG_TITLE=RIKEN cDNA 2600011C06 gene	222.32	834.16	3.75	3.23	4.3	611.84	*	1428908_at	1.20389e-05	0.542965	0.538715	0.538715	0.418979	0.416504	0.0015338	0.0173225
1436146_at	RIKEN cDNA 4930481A15 gene	BE954273	74931	gb:BE954273 /DB_XREF=gi:10596633 /DB_XREF=UI-M-CE1-bak-a-11-0-UI.s1 /CLONE=UI-M-CE1-bak-a-11-0-UI /FEA=EST /CNT=11 /TID=Mm.69113.1 /TIER=Stack /STK=11 /UG=Mm.69113 /UG_TITLE=ESTs	5.46	20.45	3.75	0.77	6.75	14.99		1436146_at	0.0342913	1	1	0.999997	1	1	0.183091	1
1416193_at	carbonic anhydrase 1	BC011223	12346	gb:BC011223.1 /DB_XREF=gi:15029974 /FEA=FLmRNA /CNT=209 /TID=Mm.3471.1 /TIER=FL+Stack /STK=115 /UG=Mm.3471 /LL=12346 /UG_GENE=Car1 /DEF=Mus musculus, carbonic anhydrase 1, clone MGC:18584 IMAGE:4208180, mRNA, complete cds. /PROD=carbonic anhydrase 1 /FL=gb:NM_009799.1 gb:M32452.1 gb:BC011223.1	119.15	445.41	3.74	2.01	5.53	326.26	*	1416193_at	0.00270811	1	1	0.999997	1	1	0.0300463	0.33934
1426089_a_at	cDNA sequence BC003331	BC003331	226499	gb:BC003331.1 /DB_XREF=gi:13097110 /FEA=FLmRNA /CNT=1 /TID=Mm.28546.1 /TIER=FL /STK=1 /UG=Mm.28546 /DEF=Mus musculus, Similar to hypothetical protein FLJ20505, clone MGC:7150 IMAGE:3256634, mRNA, complete cds. /PROD=Similar to hypothetical protein FLJ20505 /FL=gb:BC003331.1	1706.8	6375.3	3.74	3.44	4.06	4668.5	*	1426089_a_at	1.53704e-06	0.069322	0.0691699	0.0691699	0.0669739	0.0668319	0.00069322	0.00782915
1448199_at	ankyrin repeat domain 10	NM_133971	102334	gb:NM_133971.1 /DB_XREF=gi:19527191 /GEN=AW549277 /FEA=FLmRNA /CNT=186 /TID=Mm.12459.1 /TIER=FL+Stack /STK=136 /UG=Mm.12459 /LL=102334 /DEF=Mus musculus expressed sequence AW549277 (AW549277), mRNA. /PROD=expressed sequence AW549277 /FL=gb:NM_133971.1 gb:BC002198.1	128.18	479.42	3.74	2.9	4.82	351.24	*	1448199_at	0.000427745	1	1	0.999997	1	1	0.00938313	0.105972
1421330_at	protein tyrosine phosphatase, non-receptor type 4	NM_019933	19258	gb:NM_019933.1 /DB_XREF=gi:9910517 /GEN=Ptpn4 /FEA=FLmRNA /CNT=17 /TID=Mm.86419.1 /TIER=FL /STK=2 /UG=Mm.86419 /LL=19258 /DEF=Mus musculus protein tyrosine phosphatase, non-receptor type 4 (Ptpn4), mRNA. /PROD=protein tyrosine phosphatase, non-receptor type4 /FL=gb:AF106702.1 gb:NM_019933.1	5.69	21.22	3.73	2.96	4.59	15.53		1421330_at	0.000146996	1	1	0.999997	0.99868	0.998404	0.00512699	0.0579037
1423777_at	ubiquitin specific protease 20	AK006800	74270	gb:BC019735.1 /DB_XREF=gi:18043998 /FEA=FLmRNA /CNT=158 /TID=Mm.34721.1 /TIER=FL+Stack /STK=116 /UG=Mm.34721 /LL=74270 /UG_GENE=Usp20 /DEF=Mus musculus, clone MGC:30807 IMAGE:3993004, mRNA, complete cds. /PROD=Unknown (protein for MGC:30807) /FL=gb:BC019735.1	27.44	102.29	3.73	3.22	4.39	74.85		1423777_at	6.05046e-05	1	1	0.999997	0.934709	0.931363	0.00329966	0.037266
1423964_at	RIKEN cDNA 2410006F12 gene	BC011155	71957	gb:BC011155.1 /DB_XREF=gi:15029863 /FEA=FLmRNA /CNT=140 /TID=Mm.22021.1 /TIER=FL+Stack /STK=71 /UG=Mm.22021 /LL=71957 /UG_GENE=2410006F12Rik /DEF=Mus musculus, RIKEN cDNA 2410006F12 gene, clone MGC:19086 IMAGE:4195656, mRNA, complete cds. /PROD=RIKEN cDNA 2410006F12 gene /FL=gb:BC008240.1 gb:BC011155.1	189.01	704.08	3.73	3.16	4.51	515.07	*	1423964_at	0.000185065	1	1	0.999997	0.999763	0.99969	0.00576964	0.0651617
1453168_at	RIKEN cDNA 1700029J07 gene	AK006501	69479	gb:AK006501.1 /DB_XREF=gi:12839636 /FEA=mRNA /CNT=20 /TID=Mm.158282.1 /TIER=Stack /STK=18 /UG=Mm.158282 /LL=69479 /UG_GENE=1700029J07Rik /UG_TITLE=RIKEN cDNA 1700029J07 gene /DEF=Mus musculus adult male testis cDNA, RIKEN full-length enriched library, clone:1700029J07:hypothetical protein, full insert sequence.	6.91	25.79	3.73	0.25	7.24	18.88		1453168_at	0.091988	1	1	0.999997	1	1	0.366174	1
1421240_at	endoplasmic reticulum (ER) to nucleus signalling 1	NM_023913	78943	gb:NM_023913.2 /DB_XREF=gi:15284149 /GEN=Ern1 /FEA=FLmRNA /CNT=17 /TID=Mm.11168.1 /TIER=FL /STK=2 /UG=Mm.11168 /LL=78943 /DEF=Mus musculus endoplasmic reticulum (ER) to nucleus signalling 1 (Ern1), mRNA. /PROD=inositol-requiring 1 alpha (yeast) /FL=gb:NM_023913.2 gb:AB031332.1	19.06	70.96	3.72	3.17	4.31	51.9		1421240_at	2.42964e-05	1	1	0.999997	0.665729	0.661495	0.00210625	0.0237878
1426631_at	RIKEN cDNA C330017I15 gene	BM199125	78697	gb:BM199125 /DB_XREF=gi:17751854 /DB_XREF=C0453G07-3 /CLONE=C0453G07 /FEA=FLmRNA /CNT=48 /TID=Mm.58660.1 /TIER=Stack /STK=8 /UG=Mm.58660 /UG_TITLE=Mus musculus, Similar to hypothetical protein, clone MGC:7703 IMAGE:3497634, mRNA, complete cds /FL=gb:BC008544.1	147.05	547.74	3.72	2.57	5.47	400.69	*	1426631_at	0.00342053	1	1	0.999997	1	1	0.0351812	0.397332
1427057_at	RIKEN cDNA C630002B14 gene	BC020154	103466	gb:BC020154.1 /DB_XREF=gi:18043319 /FEA=mRNA /CNT=28 /TID=Mm.200446.1 /TIER=Stack /STK=21 /UG=Mm.200446 /LL=103466 /UG_GENE=AW540062 /UG_TITLE=expressed sequence AW540062 /DEF=Mus musculus, clone IMAGE:4010622, mRNA.	32.44	120.57	3.72	2.25	5.19	88.13	*	1427057_at	0.00143904	1	1	0.999997	1	1	0.0198274	0.223928
1427171_at	rearranged L-myc fusion sequence	BF020283	109263	gb:BF020283 /DB_XREF=gi:10751615 /DB_XREF=uw63f04.x1 /CLONE=IMAGE:3466687 /FEA=mRNA /CNT=30 /TID=Mm.68846.1 /TIER=Stack /STK=12 /UG=Mm.68846 /LL=100047 /UG_GENE=AI195322 /UG_TITLE=expressed sequence AI195322	229.62	853.76	3.72	2.19	5.29	624.14	*	1427171_at	0.00148036	1	1	0.999997	1	1	0.0201588	0.227671
1434542_at	glutamic pyruvate transaminase (alanine aminotransferase) 2	BI648645	108682	gb:BI648645 /DB_XREF=gi:15562881 /DB_XREF=603277148F1 /CLONE=IMAGE:5317498 /FEA=EST /CNT=103 /TID=Mm.29122.2 /TIER=Stack /STK=29 /UG=Mm.29122 /LL=59052 /UG_GENE=0610012D09Rik /UG_TITLE=RIKEN cDNA 0610012D09 gene	1241.14	4619.06	3.72	2.44	5.16	3377.91	*	1434542_at	0.00142046	1	1	0.999997	1	1	0.0197	0.222489
1440252_at	Hypothetical protein E130307C13	AI849211	232440	gb:AI849211 /DB_XREF=gi:5493117 /DB_XREF=UI-M-AJ1-agz-a-07-0-UI.s1 /CLONE=UI-M-AJ1-agz-a-07-0-UI /FEA=EST /CNT=8 /TID=Mm.30175.1 /TIER=ConsEnd /STK=5 /UG=Mm.30175 /UG_TITLE=ESTs	13.45	50	3.72	2.18	5.28	36.55		1440252_at	0.0024529	1	1	0.999997	1	1	0.0282116	0.318619
1455859_at	RIKEN cDNA A330021E22 gene	AV277957	207686	gb:AV277957 /DB_XREF=gi:6265994 /DB_XREF=AV277957 /CLONE=4932703A21 /FEA=EST /CNT=52 /TID=Mm.23363.1 /TIER=Stack /STK=34 /UG=Mm.23363 /LL=100635 /UG_GENE=AI427898 /UG_TITLE=expressed sequence AI427898	14.98	55.77	3.72	2.28	5.28	40.79		1455859_at	0.00361098	1	1	0.999997	1	1	0.0363537	0.410575
1419543_a_at	splicing factor, arginine/serine-rich 10 (transformer 2 homolog, Drosophila)	BG229318	20462	gb:BG229318 /DB_XREF=gi:12716822 /DB_XREF=ux70b06.x1 /CLONE=IMAGE:3515482 /FEA=FLmRNA /CNT=327 /TID=Mm.2984.1 /TIER=Stack /STK=21 /UG=Mm.2984 /LL=20462 /UG_GENE=Silg41 /UG_TITLE=silica-induced gene 41 /FL=gb:NM_009186.1	1339.01	4962.5	3.71	3.08	4.48	3623.49	*	1419543_a_at	8.12097e-05	1	1	0.999997	0.974339	0.972249	0.00379548	0.0428657
1421089_a_at	RIKEN cDNA 2610028A01 gene	NM_028228	72400	gb:NM_028228.1 /DB_XREF=gi:18129615 /GEN=Pinx1-pending /FEA=FLmRNA /CNT=26 /TID=Mm.29645.1 /TIER=FL /STK=2 /UG=Mm.29645 /LL=72400 /DEF=Mus musculus PIN2TRF1-interacting protein (Pinx1-pending), mRNA. /PROD=PIN2TRF1-interacting protein /FL=gb:AF321817.1 gb:NM_028228.1 gb:AF421879.1	55.83	207.32	3.71	2.9	4.54	151.48	*	1421089_a_at	8.79076e-05	1	1	0.999997	0.98103	0.979285	0.00395681	0.0446877
1424278_a_at	baculoviral IAP repeat-containing 5	BC004702	11799	gb:BC004702.1 /DB_XREF=gi:13435665 /FEA=FLmRNA /CNT=47 /TID=Mm.8552.2 /TIER=FL+Stack /STK=41 /UG=Mm.8552 /LL=11799 /UG_GENE=Birc5 /DEF=Mus musculus, baculoviral IAP repeat-containing 5, clone MGC:5790 IMAGE:3499203, mRNA, complete cds. /PROD=baculoviral IAP repeat-containing 5 /FL=gb:BC004702.1	67.22	249.29	3.71	1.89	12.13	182.07	*	1424278_a_at	0.0745986	1	1	0.999997	1	1	0.317134	1
1426556_at	suppressor of hairy wing homolog 4 (Drosophila)	BG066777	235469	gb:BG066777 /DB_XREF=gi:12549346 /DB_XREF=H3046G11-3 /CLONE=H3046G11 /FEA=FLmRNA /CNT=59 /TID=Mm.87229.1 /TIER=Stack /STK=19 /UG=Mm.87229 /LL=77936 /UG_GENE=A930005F02Rik /UG_TITLE=RIKEN cDNA A930005F02 gene /FL=gb:BC027163.1	302.22	1119.97	3.71	3.41	4	817.74	*	1426556_at	6.14025e-07	0.0276931	0.0276502	0.0276502	0.0273132	0.0272714	0.000390044	0.00440512
1434855_at	RIKEN cDNA 5730457F11 gene	AV298377	245847	gb:AV298377 /DB_XREF=gi:16393046 /DB_XREF=AV298377 /CLONE=5730457F11 /FEA=EST /CNT=56 /TID=Mm.87319.1 /TIER=Stack /STK=24 /UG=Mm.87319 /UG_TITLE=ESTs, Highly similar to CGI-14 protein (Homo sapiens) (H.sapiens)	131.95	489.83	3.71	3.06	4.55	357.88	*	1434855_at	0.000121948	1	1	0.999997	0.995915	0.995285	0.00467081	0.0527516
1460498_a_at	DnaJ (Hsp40) homolog, subfamily C, member 5	BI685030	13002	gb:BI685030 /DB_XREF=gi:15647658 /DB_XREF=603310009F1 /CLONE=IMAGE:5345930 /FEA=mRNA /CNT=5 /TID=Mm.140761.3 /TIER=ConsEnd /STK=0 /UG=Mm.140761 /LL=13002 /UG_GENE=Dnajc5 /UG_TITLE=DnaJ (Hsp40) homolog, subfamily C, member 5	35.6	132.02	3.71	2.51	5.28	96.42	*	1460498_a_at	0.00179685	1	1	0.999997	1	1	0.0229835	0.259573
1428175_at	RIKEN cDNA 2810446P07 gene	BM206565	72745	gb:BM206565 /DB_XREF=gi:17762086 /DB_XREF=C0299D02-3 /CLONE=C0299D02 /FEA=mRNA /CNT=102 /TID=Mm.33424.1 /TIER=Stack /STK=81 /UG=Mm.33424 /LL=72745 /UG_GENE=2810446P07Rik /UG_TITLE=RIKEN cDNA 2810446P07 gene	146.41	542.34	3.7	3.2	4.34	395.93	*	1428175_at	5.41564e-05	1	1	0.999997	0.913063	0.909337	0.00314603	0.0355309
1440936_at	DNA segment, Chr 17, ERATO Doi 141, expressed	BG065785	51989	gb:BG065785 /DB_XREF=gi:12548348 /DB_XREF=H3035C05-3 /CLONE=H3035C05 /FEA=EST /CNT=7 /TID=Mm.5548.1 /TIER=ConsEnd /STK=4 /UG=Mm.5548 /LL=51989 /UG_GENE=D17Ertd141e /UG_TITLE=DNA segment, Chr 17, ERATO Doi 141, expressed	60.29	223.22	3.7	3.1	4.49	162.92	*	1440936_at	0.000177481	1	1	0.999997	0.999666	0.999571	0.00563703	0.0636639
1452890_at	RIKEN cDNA D630041K24 gene	AK009255	320244	gb:AK009255.1 /DB_XREF=gi:12843938 /FEA=mRNA /CNT=43 /TID=Mm.132172.1 /TIER=Stack /STK=24 /UG=Mm.132172 /LL=104813 /UG_GENE=2310009M18Rik /UG_TITLE=RIKEN cDNA 2310009M18 gene /DEF=Mus musculus adult male tongue cDNA, RIKEN full-length enriched library, clone:2310009M18:homolog to KIAA0998 PROTEIN (FRAGMENT), full insert sequence.	55.34	204.84	3.7	3.01	4.53	149.5	*	1452890_at	0.000124196	1	1	0.999997	0.996308	0.995721	0.00470951	0.0531887
1420402_at	ATPase, Ca++ transporting, plasma membrane 2	NM_009723	11941	gb:NM_009723.1 /DB_XREF=gi:6753139 /GEN=Atp2b2 /FEA=FLmRNA /CNT=26 /TID=Mm.20441.1 /TIER=FL /STK=5 /UG=Mm.20441 /LL=11941 /DEF=Mus musculus ATPase, Ca++ transporting, plasma membrane 2 (Atp2b2), mRNA. /PROD=ATPase, Ca++ transporting, plasma membrane 2 /FL=gb:AF053471.1 gb:NM_009723.1 gb:AB030738.1 gb:AB030737.1	4.85	17.91	3.69	1.47	5.92	13.05		1420402_at	0.0592357	1	1	0.999997	1	1	0.270185	1
1422814_at	calmodulin binding protein 1	NM_009791	12316	gb:NM_009791.1 /DB_XREF=gi:6753245 /GEN=Calmbp1 /FEA=FLmRNA /CNT=24 /TID=Mm.12940.1 /TIER=FL+Stack /STK=11 /UG=Mm.12940 /LL=12316 /DEF=Mus musculus calmodulin binding protein 1 (Calmbp1), mRNA. /PROD=calmodulin binding protein 1 /FL=gb:AF062378.1 gb:NM_009791.1	13.64	50.29	3.69	1.39	6.18	36.65		1422814_at	0.0640562	1	1	0.999997	1	1	0.285512	1
1425385_a_at	immunoglobulin heavy chain 1a (serum IgG2a)	BC018365	380793	gb:BC018365.1 /DB_XREF=gi:17390851 /FEA=FLmRNA /CNT=9 /TID=Mm.144308.1 /TIER=FL /STK=2 /UG=Mm.144308 /LL=16014 /UG_GENE=Igh-1 /DEF=Mus musculus, Similar to immunoglobulin heavy chain 1 (serum IgG2a), clone MGC:18751 IMAGE:4009847, mRNA, complete cds. /PROD=Similar to immunoglobulin heavy chain 1 (serumIgG2a) /FL=gb:BC018365.1	27.89	102.85	3.69	0	14.69	74.96		1425385_a_at	0.459175	1	1	0.999997	1	1	0.949225	1
1437339_s_at	proprotein convertase subtilisin/kexin type 5	BB241731	18552	gb:BB241731 /DB_XREF=gi:8934477 /DB_XREF=BB241731 /CLONE=A630088J10 /FEA=EST /CNT=20 /TID=Mm.180403.1 /TIER=Stack /STK=20 /UG=Mm.180403 /UG_TITLE=ESTs, Moderately similar to SERINE PROTEASE PC6 PRECURSOR (M.musculus)	427.34	1578.37	3.69	3.17	4.36	1151.03	*	1437339_s_at	8.50159e-05	1	1	0.999997	0.978387	0.976499	0.00388659	0.0438947
1438422_at	leucine rich repeat containing 20	BB143476	216011	gb:BB143476 /DB_XREF=gi:8798413 /DB_XREF=BB143476 /CLONE=9930021A09 /FEA=EST /CNT=38 /TID=Mm.77445.2 /TIER=Stack /STK=10 /UG=Mm.77445 /LL=74352 /UG_GENE=4633401C23Rik /UG_TITLE=RIKEN cDNA 4633401C23 gene	148.83	549.73	3.69	3.08	4.37	400.9	*	1438422_at	4.9639e-05	1	1	0.999997	0.893416	0.889423	0.00300976	0.0339919
1449504_at	karyopherin (importin) alpha 1	U20619	16646	gb:NM_008465.1 /DB_XREF=gi:6680593 /GEN=Kpna1 /FEA=FLmRNA /CNT=188 /TID=Mm.6952.1 /TIER=FL /STK=2 /UG=Mm.6952 /LL=16646 /DEF=Mus musculus karyopherin (importin) alpha 1 (Kpna1), mRNA. /PROD=karyopherin (importin) alpha 1 /FL=gb:NM_008465.1 gb:BC006771.1 gb:U34228.1	8.66	31.95	3.69	2.36	5.27	23.29		1449504_at	0.0030985	1	1	0.999997	1	1	0.032856	0.371072
1429363_at	DNA segment, Chr 8, ERATO Doi 531, expressed	BB815335	52348	gb:BB815335 /DB_XREF=gi:16987964 /DB_XREF=BB815335 /CLONE=G730028H23 /FEA=mRNA /CNT=58 /TID=Mm.47914.1 /TIER=Stack /STK=30 /UG=Mm.47914 /LL=75907 /UG_GENE=4930592A21Rik /UG_TITLE=RIKEN cDNA 4930592A21 gene	241.5	889.92	3.68	2.87	5.07	648.41	*	1429363_at	0.00175178	1	1	0.999997	1	1	0.0225284	0.254433
1452426_x_at	gb:BC004065.1 /DB_XREF=gi:13278542 /FEA=mRNA /CNT=80 /TID=Mm.220934.1 /TIER=ConsEnd /STK=0 /UG=Mm.220934 /DEF=Mus musculus, clone IMAGE:3590633, mRNA, partial cds. /PROD=Unknown (protein for IMAGE:3590633)	BC004065		gb:BC004065.1 /DB_XREF=gi:13278542 /FEA=mRNA /CNT=80 /TID=Mm.220934.1 /TIER=ConsEnd /STK=0 /UG=Mm.220934 /DEF=Mus musculus, clone IMAGE:3590633, mRNA, partial cds. /PROD=Unknown (protein for IMAGE:3590633)	1091.3	4011.97	3.68	2.05	5.79	2920.67	*	1452426_x_at	0.0080421	1	1	0.999997	1	1	0.0630091	0.711617
[truncated: 44,111 more rows]

## Sheet: criteria
[COMPARE_CRITERIA_V2]
$NUM_OPTION_LINE=5
[truncated: 9 more rows]

## Sheet: FC1.5 - dom75-BH0.05_4021
probe set	gene	Accession	EntrezGene	Description	baseline mean	experiment mean	fold change	lower bound of FC	upper bound of FC	difference of means	filtered	Probe Set Name	rawp	Bonferroni	Holm	Hochberg	SidakSS	SidakSD	BH	BY
[truncated: 4,021 more rows]

[truncated: 3 more sheets: FC1.5 - dom75-BH0.01_1923, Up FC>1.5 p<0.001 (1484), Down FC<-1.5 p<0.001 (981)]
