# Supplementary material for: UPF2 Is a Critical Regulator of Liver Development, Function and Regeneration
Source: PLoS One. 2010 Jul 19;5(7):e11650. doi: 10.1371/journal.pone.0011650 (PMC2906512; doi:10.1371/journal.pone.0011650)
Supplement: Table S6 — GSEA of normalized gene expression datasets derived from control and UPF2 null adult livers. The top 100 up- and down-regulated gene sets are depicted. See Table S5 for lists of up- and down-regulated probesets. (0.06 MB XLS) [file pone.0011650.s011.xls]

## Sheet: Adult Mut down
NAME	SIZE	ES	NES	NOM p-val	FDR q-val	FWER p-val	RANK AT MAX
HSA00100_BIOSYNTHESIS_OF_STEROIDS	23	-0.901605	-2.14601	0	0	0	1206
LEE_CIP_DN	58	-0.74384	-2.13625	0	0	0	1748
HSIAO_LIVER_SPECIFIC_GENES	206	-0.598401	-2.03863	0	0.000845008	0.002	2189
HSA00980_METABOLISM_OF_XENOBIOTICS_BY_CYTOCHROME_P450	34	-0.772095	-1.99489	0	0.00221295	0.007	1697
LEE_DENA_DN	64	-0.674892	-1.99375	0	0.00202411	0.008	3970
HCC_SURVIVAL_GOOD_VS_POOR_UP	112	-0.630588	-1.98214	0	0.00211084	0.01	2768
LEE_ACOX1_DN	58	-0.689953	-1.97955	0	0.00198307	0.011	2927
CHOLESTEROL_BIOSYNTHESIS	15	-0.927947	-1.93533	0	0.00439624	0.028	1206
HSA04610_COMPLEMENT_AND_COAGULATION_CASCADES	59	-0.674572	-1.92577	0	0.00486639	0.035	2168
BIOSYNTHESIS_OF_STEROIDS	14	-0.904478	-1.92175	0	0.00500497	0.04	1206
LEE_MYC_TGFA_DN	57	-0.67184	-1.91931	0	0.00511801	0.045	1748
HSA00190_OXIDATIVE_PHOSPHORYLATION	106	-0.600443	-1.9133	0	0.00561897	0.053	3577
LEE_E2F1_DN	53	-0.667747	-1.91054	0	0.00537839	0.055	1748
SERINE_TYPE_ENDOPEPTIDASE_ACTIVITY	37	-0.70989	-1.89361	0	0.00900548	0.091	2520
LE_MYELIN_DN	101	-0.592552	-1.87744	0	0.0119835	0.131	2993
SERINE_HYDROLASE_ACTIVITY	42	-0.689155	-1.86264	0	0.0148921	0.162	2520
MONOOXYGENASE_ACTIVITY	21	-0.805959	-1.85892	0	0.0147594	0.169	1676
OXIDOREDUCTASE_ACTIVITY	239	-0.54195	-1.85651	0	0.0145702	0.178	2640
SERINE_TYPE_PEPTIDASE_ACTIVITY	41	-0.689744	-1.85	0	0.0153722	0.196	2520
HSA00280_VALINE_LEUCINE_AND_ISOLEUCINE_DEGRADATION	41	-0.694991	-1.83648	0	0.0193312	0.255	2421
LEE_MYC_E2F1_DN	55	-0.635626	-1.81189	0	0.0283378	0.384	1912
COMPLEMENT_ACTIVATION_CLASSICAL	11	-0.910349	-1.75964	0	0.0650333	0.687	354
OXYGEN_BINDING	12	-0.851838	-1.75294	0.00244499	0.0676819	0.716	1361
LIGAND_DEPENDENT_NUCLEAR_RECEPTOR_ACTIVITY	25	-0.70316	-1.75293	0.00288184	0.0648618	0.716	3175
HSA00640_PROPANOATE_METABOLISM	32	-0.683661	-1.74388	0.00874636	0.0722012	0.765	2788
OXIDOREDUCTASE_ACTIVITY_GO_0016616	40	-0.65791	-1.73743	0	0.0769114	0.793	2587
OXIDOREDUCTASE_ACTIVITY__ACTING_ON_CH_OH_GROUP_OF_DONORS	44	-0.639941	-1.73721	0	0.0743897	0.794	2587
FATTY_ACID_METABOLISM	60	-0.6072	-1.73587	0	0.0730271	0.802	3895
ANDROGEN_AND_ESTROGEN_METABOLISM	14	-0.803526	-1.72975	0.00506329	0.0776668	0.834	2310
OXIDOREDUCTASE_ACTIVITY__ACTING_ON_NADH_OR_NADPH	22	-0.727461	-1.72494	0.00516796	0.0807416	0.854	5146
HSA00650_BUTANOATE_METABOLISM	42	-0.645372	-1.72306	0	0.0804223	0.862	2645
MOOTHA_VOXPHOS	76	-0.577918	-1.72174	0	0.0796149	0.871	4162
VALINE_LEUCINE_AND_ISOLEUCINE_DEGRADATION	35	-0.651435	-1.71386	0	0.0859978	0.904	2421
SMITH_HTERT_DN	59	-0.595674	-1.71116	0	0.0862946	0.915	1673
FETAL_LIVER_VS_ADULT_LIVER_GNF2	55	-0.597382	-1.71037	0	0.0846441	0.919	3895
PARK_HSC_VS_MPP_UP	18	-0.768737	-1.70748	0.00547945	0.0855004	0.931	1982
HUMAN_TISSUE_LIVER	30	-0.678502	-1.70705	0	0.0836584	0.933	2868
PROPANOATE_METABOLISM	31	-0.664114	-1.6966	0.00294985	0.0947563	0.956	2421
IFN_ALL_UP	17	-0.767361	-1.68247	0.0102041	0.112012	0.975	1425
CPR_LOW_LIVER_UP	13	-0.817435	-1.67552	0.00242718	0.119089	0.983	1426
HSA05217_BASAL_CELL_CARCINOMA	54	-0.583596	-1.67447	0	0.11758	0.985	4276
NI2_MOUSE_DN	39	-0.626951	-1.67329	0.00323625	0.116388	0.986	3024
BRENTANI_HORMONAL_FUNCTION	12	-0.821369	-1.66604	0.00728155	0.123781	0.993	1304
STEROID_BIOSYNTHETIC_PROCESS	21	-0.703822	-1.65839	0.00540541	0.135001	0.998	1206
CHAUVIN_ANDROGEN_REGULATED_GENES	38	-0.625888	-1.65799	0.00934579	0.132852	0.998	1282
ZMPSTE24_KO_DN	25	-0.677508	-1.65594	0.00536193	0.133358	0.998	1204
ELECTRON_CARRIER_ACTIVITY	66	-0.566305	-1.65456	0	0.132806	0.998	3150
FLECHNER_KIDNEY_TRANSPLANT_REJECTION_DN	476	-0.451734	-1.65215	0	0.133643	0.998	3899
GLUTATHIONE_TRANSFERASE_ACTIVITY	15	-0.77306	-1.64852	0.00527705	0.136531	0.999	1354
BLOOD_CLOTTING_CASCADE	20	-0.703652	-1.64142	0.0163934	0.14583	0.999	2570
PROTEASE_INHIBITOR_ACTIVITY	28	-0.653915	-1.63884	0.0178571	0.147166	0.999	2700
SA_CASPASE_CASCADE	15	-0.743796	-1.6379	0.0170316	0.145574	0.999	2047
BUTANOATE_METABOLISM	27	-0.662407	-1.63095	0.00821918	0.155832	0.999	4408
ORGANIC_ACID_METABOLIC_PROCESS	158	-0.485667	-1.61436	0	0.187269	1	2997
INTRINSICPATHWAY	22	-0.695902	-1.60988	0.00544959	0.193097	1	3825
MICROBODY	43	-0.592273	-1.60842	0.00955414	0.192991	1	3504
COMPPATHWAY	12	-0.806374	-1.60718	0.00977995	0.19227	1	354
BETA_ALANINE_METABOLISM	26	-0.654938	-1.60659	0.019774	0.190304	1	4027
ELECTRON_TRANSPORT_CHAIN	91	-0.510862	-1.60562	0	0.189176	1	3772
ISOPRENOID_METABOLIC_PROCESS	12	-0.790441	-1.60177	0.00956938	0.194447	1	1288
MITOCHONDRIAL_RESPIRATORY_CHAIN_COMPLEX_I	14	-0.748159	-1.59256	0.0207254	0.212351	1	3577
PEROXISOME	43	-0.592273	-1.59074	0.0133333	0.213349	1	3504
NEGATIVE_REGULATION_OF_ANGIOGENESIS	11	-0.791585	-1.58985	0.0148148	0.211874	1	2168
NADH_DEHYDROGENASE_COMPLEX	14	-0.748159	-1.58301	0.0105541	0.224124	1	3577
MITOCHONDRIAL_RESPIRATORY_CHAIN	23	-0.65824	-1.57641	0.0263158	0.236911	1	5146
EXTRINSICPATHWAY	13	-0.751517	-1.57402	0.0222222	0.23857	1	1258
GAMMA_HEXACHLOROCYCLOHEXANE_DEGRADATION	12	-0.762372	-1.57174	0.0176768	0.241071	1	1361
OXIDOREDUCTASE_ACTIVITY__ACTING_ON_THE_CH_CH_GROUP_OF_DONORS	21	-0.667872	-1.56945	0.016	0.242739	1	3968
MONOCARBOXYLIC_ACID_METABOLIC_PROCESS	74	-0.525525	-1.56867	0.00711744	0.241251	1	2452
RESPIRATORY_CHAIN_COMPLEX_I	14	-0.748159	-1.5638	0.0260417	0.249676	1	3577
CARBOXYLIC_ACID_METABOLIC_PROCESS	156	-0.478556	-1.56373	0	0.246335	1	2997
UBIQUINONE_BIOSYNTHESIS	15	-0.732781	-1.55752	0.0151899	0.257417	1	3577
VITAMIN_METABOLIC_PROCESS	15	-0.718008	-1.55206	0.0223881	0.266905	1	2504
UREA_CYCLE_AND_METABOLISM_OF_AMINO_GROUPS	17	-0.698996	-1.55153	0.0234375	0.264544	1	2666
SERUM_FIBROBLAST_CORE_DN	159	-0.465919	-1.5482	0	0.269867	1	3150
REGULATION_OF_NEUROTRANSMITTER_LEVELS	22	-0.659323	-1.54412	0.0378378	0.276971	1	5968
BILE_ACID_METABOLIC_PROCESS	10	-0.798786	-1.54106	0.0182648	0.281369	1	2246
HOHENKIRK_MONOCYTE_DEND_UP	95	-0.490708	-1.5407	0	0.278625	1	3843
XPB_TTD-CS_UP	26	-0.62127	-1.53751	0.0112994	0.283185	1	1502
SODIUM_ION_TRANSPORT	17	-0.692932	-1.53315	0.0382653	0.290443	1	1174
IFN_ALPHA_UP	36	-0.577577	-1.52455	0.0196721	0.309674	1	1446
BRCA_PROGNOSIS_POS	34	-0.593018	-1.51904	0.00892857	0.32159	1	1091
HSA00120_BILE_ACID_BIOSYNTHESIS	31	-0.602429	-1.515	0.0168539	0.32908	1	2431
AROMATIC_COMPOUND_METABOLIC_PROCESS	26	-0.619952	-1.511	0.0308123	0.336657	1	1748
HSA00071_FATTY_ACID_METABOLISM	40	-0.570685	-1.50668	0.0194805	0.34578	1	3326
HUMAN_TISSUE_PANCREAS	31	-0.600304	-1.50286	0.022409	0.353086	1	1198
KREBS_TCA_CYCLE	28	-0.611588	-1.50273	0.0304878	0.349489	1	2308
LEI_HOXC8_DN	17	-0.68657	-1.50201	0.0488432	0.34751	1	866
METHIONINE_METABOLISM	12	-0.763197	-1.50129	0.0337349	0.34604	1	3784
FATTY_ACID_METABOLIC_PROCESS	51	-0.536671	-1.5009	0.00311526	0.343332	1	4027
CMV_HCMV_6HRS_DN	51	-0.540062	-1.49696	0.0170068	0.351327	1	3539
OXIDOREDUCTASE_ACTIVITY__ACTING_ON_THE_ALDEHYDE_OR_OXO_GROUP_OF_DONORS__NAD_OR_NADP_AS_ACCEPTOR	16	-0.688435	-1.49391	0.0497382	0.355944	1	2504
ANDROGEN_GENES	38	-0.555561	-1.48807	0.0339506	0.369338	1	2411
POTASSIUM_CHANNEL_ACTIVITY	43	-0.543991	-1.4856	0.0199336	0.372742	1	5628
ICHIBA_GVHD	319	-0.415061	-1.48469	0	0.371694	1	2183
LYASE_ACTIVITY	53	-0.522218	-1.4846	0.0137457	0.368224	1	2842
SECONDARY_METABOLIC_PROCESS	25	-0.622	-1.48276	0.0426136	0.369963	1	1722
FSH_OVARY_MCV152_UP	53	-0.520864	-1.48247	0.0104895	0.367099	1	1139
FEMALE_PREGNANCY	32	-0.574964	-1.48188	0.0397554	0.364762	1	4118
HSA00020_CITRATE_CYCLE	24	-0.619403	-1.48087	0.0420168	0.364093	1	2670

## Sheet: Adult Mut up
NAME	SIZE	ES	NES	NOM p-val	FDR q-val	FWER p-val	RANK AT MAX
M_PHASE	99	0.65402	1.78235	0	0.124327	0.133	3529
REFRACTORY_GASTRIC_UP	72	0.680475	1.77795	0	0.0683636	0.146	3413
REGULATION_OF_MITOSIS	38	0.733333	1.74875	0	0.051001	0.278	2994
NUCLEOLUS	94	0.636658	1.73178	0	0.111923	0.396	3661
CHEN_HOXA5_TARGETS_UP	167	0.602261	1.72947	0	0.0961031	0.423	4269
LEE_CIP_UP	56	0.670809	1.69645	0	0.167451	0.685	3939
MITOSIS	73	0.640814	1.68519	0	0.184231	0.773	2994
M_PHASE_OF_MITOTIC_CELL_CYCLE	76	0.635193	1.68228	0	0.171645	0.793	3529
PHOTOTRANSDUCTION	12	0.876728	1.67198	0	0.189312	0.851	934
RESPONSE_TO_LIGHT_STIMULUS	41	0.698593	1.67085	0	0.173765	0.858	2791
DETECTION_OF_ABIOTIC_STIMULUS	17	0.818411	1.67068	0.00476947	0.158613	0.86	1228
NUCLEAR_EXPORT	30	0.729253	1.67003	0.00294551	0.146876	0.862	2980
MRNA_PROCESSING_REACTOME	103	0.609913	1.66715	0	0.143159	0.879	3785
ZMPSTE24_KO_UP	30	0.722381	1.66041	0.00594354	0.153519	0.921	1431
RNA_PROCESSING	144	0.578221	1.64899	0	0.179004	0.959	3985
MARCINIAK_CHOP_DIFF	25	0.746352	1.64657	0.00461538	0.17503	0.962	3917
RIBONUCLEOPROTEIN_COMPLEX_BIOGENESIS_AND_ASSEMBLY	61	0.638981	1.64095	0.00284091	0.181592	0.973	4731
CELL_CYCLE_CHECKPOINT_GO_0000075	43	0.67473	1.63949	0.00303951	0.176682	0.973	2994
G2PATHWAY	22	0.753991	1.63832	0.00466563	0.170463	0.975	3910
RNA_EXPORT_FROM_NUCLEUS	18	0.793473	1.62967	0.00309598	0.188426	0.986	2338
CELL_CYCLE_PHASE	150	0.570833	1.62147	0	0.207492	0.996	3863
PORE_COMPLEX	34	0.689366	1.61365	0.00150376	0.225573	0.997	4245
GTP_BINDING	43	0.663338	1.61007	0	0.228498	0.998	3666
REGULATION_OF_IMMUNE_EFFECTOR_PROCESS	12	0.848155	1.60143	0.00163934	0.254209	0.999	1562
PROTEIN_RNA_COMPLEX_ASSEMBLY	48	0.643822	1.60084	0.00285307	0.2466	0.999	4731
RESPONSE_TO_UV	23	0.730835	1.59953	0.0031746	0.241793	0.999	2791
UVB_NHEK1_C2	18	0.762927	1.59247	0.00331126	0.262099	1	3104
GUANYL_NUCLEOTIDE_BINDING	44	0.653211	1.58996	0.00294118	0.263238	1	3666
CELL_CYCLE_PROCESS	172	0.552352	1.58795	0	0.262007	1	3863
LEE_ACOX1_UP	57	0.624209	1.58411	0	0.268199	1	4223
MIDDLEAGE_DN	14	0.810637	1.58158	0.00880282	0.269692	1	3623
RESPONSE_TO_DNA_DAMAGE_STIMULUS	139	0.558006	1.57706	0	0.279398	1	3526
NUCLEAR_PORE	30	0.686502	1.57596	0.00902256	0.275324	1	4245
NUCLEOCYTOPLASMIC_TRANSPORT	76	0.602088	1.57363	0.00134953	0.276992	1	2980
NUCLEAR_TRANSPORT	77	0.597794	1.5682	0.00407609	0.29262	1	2980
RESPONSE_TO_ENDOGENOUS_STIMULUS	169	0.544057	1.56554	0	0.296631	1	3526
SARCOMAS_SCHWANNOMA_UP	11	0.831786	1.56511	0.0119048	0.29044	1	821
MITOTIC_CELL_CYCLE	136	0.553694	1.56284	0	0.292589	1	4370
ESTABLISHMENT_OF_ORGANELLE_LOCALIZATION	16	0.767341	1.55382	0.00628931	0.323604	1	2816
DNA_REPAIR	112	0.562785	1.54724	0	0.344747	1	3526
CHESLER_HIGHEST_FOLD_RANGE_GENES	44	0.631296	1.54286	0.00582242	0.35796	1	2681
ATMPATHWAY	18	0.726899	1.54227	0.0174881	0.352313	1	2544
MEIOSIS_I	16	0.743363	1.54096	0.0176849	0.350149	1	2987
XU_ATRA_PLUSNSC_DN	15	0.782468	1.54077	0.0146104	0.343241	1	4224
TRANSLATION_FACTORS	45	0.62683	1.54012	0.00735294	0.338145	1	4502
MRNA_PROCESSING_GO_0006397	63	0.601361	1.538	0.00558659	0.340906	1	3873
CELL_CYCLE_GO_0007049	278	0.514524	1.53198	0	0.361694	1	3904
SANSOM_APC_LOSS5_UP	89	0.568271	1.52741	0.00132802	0.376248	1	4371
MRNA_METABOLIC_PROCESS	73	0.581947	1.52351	0.00414365	0.38809	1	3873
NGUYEN_KERATO_DN	78	0.573779	1.52047	0.004	0.395681	1	2917
NUCLEOBASE__NUCLEOSIDE__NUCLEOTIDE_AND_NUCLEIC_ACID_TRANSPORT	26	0.682155	1.51978	0.0199081	0.391297	1	2338
BRCA1_MES_UP	38	0.636022	1.51695	0.00732064	0.397493	1	4286
LE_MYELIN_UP	104	0.551215	1.51464	0.00129032	0.401339	1	4798
ORGANELLE_LOCALIZATION	21	0.700357	1.51367	0.00643087	0.398151	1	2816
RNA_SPLICING	75	0.570399	1.51178	0.00539084	0.401066	1	3873
STRESS_P53_SPECIFIC_UP	12	0.800025	1.51164	0.0130719	0.394776	1	2821
CHROMOSOME__PERICENTRIC_REGION	26	0.67446	1.5109	0.0215717	0.391465	1	4896
HOFMANN_MDS_CD34_LOW_RISK	45	0.612532	1.50678	0.0172662	0.405503	1	3788
STRESS_IONIZING_SPECIFIC_UP	14	0.766826	1.50518	0.0243902	0.40609	1	4479
NEGATIVE_REGULATION_OF_TRANSPORT	19	0.707825	1.49806	0.0170279	0.435967	1	2688
UVB_NHEK3_C3	15	0.744511	1.49522	0.026936	0.443748	1	4766
NUCLEAR_LUMEN	311	0.498652	1.48801	0	0.475823	1	4166
DNA_DIRECTED_DNA_POLYMERASE_ACTIVITY	14	0.747232	1.48699	0.0215947	0.473995	1	3113
MYC_ONCOGENIC_SIGNATURE	159	0.524891	1.48636	0.00121065	0.47035	1	4326
RNA_BINDING	213	0.507149	1.48503	0	0.469927	1	3785
MRNA_SPLICING	44	0.611379	1.48103	0.0146628	0.484203	1	3873
CROONQUIST_IL6_RAS_DN	22	0.685259	1.47778	0.0368098	0.495343	1	4193
DNA_METABOLIC_PROCESS	227	0.505992	1.47281	0	0.516446	1	3446
CMV_HCMV_6HRS_UP	22	0.685275	1.47089	0.0255591	0.519837	1	3108
SERUM_FIBROBLAST_CELLCYCLE	111	0.533127	1.46425	0.00261097	0.551882	1	4511
REGULATION_OF_TRANSPORT	60	0.574444	1.46401	0.0150892	0.545274	1	2688
POSITIVE_REGULATION_OF_CYTOKINE_PRODUCTION	13	0.761871	1.46267	0.0341463	0.545508	1	1562
DNA_DAMAGE_SIGNALING	90	0.547922	1.46222	0.0117647	0.540702	1	2446
CELL_CORTEX	26	0.667459	1.46181	0.0376766	0.535485	1	2656
HUMAN_TISSUE_KIDNEY	11	0.79355	1.46146	0.0205479	0.530277	1	1766
INTRACELLULAR_TRANSPORT	250	0.490333	1.46099	0	0.525751	1	3952
MEIOTIC_RECOMBINATION	14	0.759846	1.46046	0.0231023	0.521833	1	2987
CELL_CYCLE	72	0.560574	1.46043	0.0135685	0.515371	1	4886
DOX_RESIST_GASTRIC_DN	15	0.734703	1.4604	0.0432	0.509015	1	3685
MICROTUBULE	30	0.636138	1.45858	0.0378215	0.513043	1	2721
ESTABLISHMENT_OF_CELLULAR_LOCALIZATION	310	0.487099	1.45534	0	0.524645	1	3838
CMV_HCMV_TIMECOURSE_18HRS_UP	66	0.560315	1.4527	0.0147651	0.533398	1	3875
KINETOCHORE	22	0.673025	1.45066	0.028754	0.538705	1	3548
REGULATION_OF_CELL_CYCLE	160	0.508413	1.4498	0.0035461	0.536862	1	3904
P38MAPKPATHWAY	38	0.616047	1.44973	0.0268657	0.530932	1	2220
PROTEIN_EXPORT_FROM_NUCLEUS	11	0.772808	1.44669	0.0547009	0.541751	1	3764
DNA_DAMAGE_CHECKPOINT	15	0.725495	1.44393	0.0539683	0.551514	1	2819
MEIOTIC_CELL_CYCLE	29	0.638053	1.442	0.0344828	0.556296	1	3169
CELL_CYCLE_KEGG	80	0.5464	1.4407	0.0121951	0.557135	1	4886
NUCLEAR_PART	475	0.468402	1.44037	0	0.553134	1	4295
XU_CBP_UP	29	0.625346	1.43813	0.036566	0.559269	1	2967
SHEPARD_CRASH_AND_BURN_MUT_VS_WT_UP	134	0.513482	1.43678	0.00744417	0.560427	1	3089
LEE_DENA_UP	54	0.570501	1.43505	0.0249653	0.564364	1	5100
ENDOSOME_TRANSPORT	21	0.672906	1.43504	0.0401338	0.558407	1	4088
CHROMOSOME_SEGREGATION	27	0.642677	1.43482	0.0468986	0.553791	1	2848
RESPONSE_TO_RADIATION	52	0.580405	1.43058	0.0184136	0.57252	1	2791
CELLULAR_LOCALIZATION	323	0.475152	1.42934	0	0.573749	1	3838
DNA_POLYMERASE_ACTIVITY	17	0.694472	1.42913	0.0634146	0.569038	1	3113
CELL_ADHESION_RECEPTOR_ACTIVITY	31	0.622978	1.42605	0.037092	0.581745	1	4280
BRENTANI_REPAIR	36	0.597471	1.42568	0.0295421	0.577952	1	3163
