# Supplementary material for: UPF2 Is a Critical Regulator of Liver Development, Function and Regeneration
Source: PLoS One. 2010 Jul 19;5(7):e11650. doi: 10.1371/journal.pone.0011650 (PMC2906512; doi:10.1371/journal.pone.0011650)
Supplement: Table S7 — Deregulated probesets in adult control and/or UPF2 null livers following PH. Probesets displaying expression fold changes >1.5 or <−1.5 (P<0.05) are depicted. (2.71 MB XLS) [file pone.0011650.s012.xls]

## Sheet: WT 36h up (900)
Gene Symbol	Gene	Probe set	Accession	EntrezGene	Description	WT 0h mean	WT 36h mean	WT Fold Change	filtered	P-value		Mut 0h mean	Mut 36h mean	Mut Fold Change	filtered	P-value
2810408I11Rik	RIKEN cDNA 2810408I11 gene	1437549_at	BB093469	69941	Mm.69044.1	22.17	826.83	37.29	*	0.000430032		100.43	257.23	2.56	*	0.0405515
Cdc6	cell division cycle 6 homolog (S. cerevisiae)	1417019_a_at	NM_011799	23834	Mm.20912.1	6.91	239.37	34.64	*	0.000788656		7.84	12.01	1.53		0.176414
Chek1	checkpoint kinase 1 homolog (S. pombe)	1449708_s_at	C85740	12649	Mm.197875.1	16.14	526.15	32.61	*	0.00180573		191.32	301.45	1.58	*	0.0279818
Fignl1	fidgetin-like 1	1422430_at	NM_021891	60530	Mm.20315.1	26.91	876.14	32.56	*	0.00173326		35.11	26.98	-1.3		0.374811
Chek1	checkpoint kinase 1 homolog (S. pombe)	1450677_at	NM_007691	12649	Mm.16753.1	10.67	344.95	32.33	*	0.000562566		120.24	170.13	1.41		0.104204
D17H6S56E-5	DNA segment, Chr 17, human D6S56E 5	1417821_at	NM_033075	110956	Mm.22506.1	76.69	2467.41	32.17	*	0.00119493		312.22	52.17	-5.98	*	0.0199385
Saa2	serum amyloid A 2	1449326_x_at	NM_011314	20209	Mm.200941.1	2957.77	90740.9	30.68	*	3.14165e-06		1729.51	10870	6.29	*	0.00755385
Mcm5	minichromosome maintenance deficient 5, cell division cycle 46 (S. cerevisiae)	1415945_at	NM_008566	17218	Mm.5048.1	23.82	662.81	27.82	*	0.000501647		15.33	12.79	-1.2		0.618977
Rad51	RAD51 homolog (S. cerevisiae)	1418281_at	NM_011234	19361	Mm.231.1	16.6	413.75	24.92	*	0.0013008		63.59	15.44	-4.12		0.0015736
Uhrf1	gb:NM_010931.1 /DB_XREF=gi:6754877 /GEN=Np95 /FEA=FLmRNA /CNT=340 /TID=Mm.42196.1 /TIER=FL+Stack /STK=244 /UG=Mm.42196 /LL=18140 /DEF=Mus musculus nuclear protein 95 (Np95), mRNA. /PROD=nuclear protein 95 /FL=gb:NM_010931.1 gb:D87908.1 gb:BC022167.1 gb:AF274046.1	1415810_at	BB702754	18140	Mm.42196.1	6.53	160.75	24.62	*	0.000221111		6.6	6.14	-1.08		0.403785
Mcm2	minichromosome maintenance deficient 2 mitotin (S. cerevisiae)	1448777_at	NM_008564	17216	Mm.16711.1	33.87	772.15	22.8	*	0.000977471		152.33	221.88	1.46		0.0667985
Rad51ap1	RAD51 associated protein 1	1417938_at	BC003738	19362	Mm.8156.1	11.36	253.96	22.36	*	0.000488729		37.41	8.33	-4.49		0.00131818
LOC100045677 /// Mcm3	minichromosome maintenance deficient 3 (S. cerevisiae)	1426652_at	BI658327	17215 /// 671904	Mm.4502.1	9.37	206.81	22.08	*	0.00202277		8.51	8.1	-1.05		0.469916
Prtn3	proteinase 3	1419669_at	U97073	19152	Mm.2364.1	85.49	1877.57	21.96	*	0.00571017		43.77	18.16	-2.41		0.586582
D17H6S56E-5	DNA segment, Chr 17, human D6S56E 5	1417822_at	NM_033075	110956	Mm.22506.1	131.69	2841.12	21.57	*	0.000306543		496.51	87.26	-5.69	*	0.0159703
Zwilch	RIKEN cDNA 2310031L18 gene	1416757_at	BC027435	68014	Mm.44082.1	18.27	384.92	21.06	*	0.00149321		133.91	41.48	-3.23	*	0.0133265
Ncaph	barren homolog (Drosophila)	1436707_x_at	BB725358	215387	Mm.29786.2	10.81	225.11	20.83	*	0.00359331		22.01	9.09	-2.42		0.0137139
Ccne2	gb:AF091432.1 /DB_XREF=gi:3769611 /FEA=FLmRNA /CNT=81 /TID=Mm.35867.1 /TIER=FL+Stack /STK=42 /UG=Mm.35867 /LL=12448 /UG_GENE=Ccne2 /DEF=Mus musculus cyclin E2 mRNA, complete cds. /PROD=cyclin E2 /FL=gb:AF091432.1 gb:NM_009830.1 gb:AF106691.1	1422535_at	AF091432	12448	Mm.35867.1	72.61	1487.53	20.49	*	7.77631e-05		213.86	249.92	1.17		0.257424
Usp2	ubiquitin specific protease 2	1417168_a_at	AI553394	53376	Mm.12914.1	40.48	796.36	19.67	*	0.00225647		33.57	136.35	4.06	*	0.337932
Cenpi	FSH primary response 1	1436723_at	BB258991	102920	Mm.34903.1	6.01	116.95	19.46	*	0.00499429		8.15	5.35	-1.52		0.205081
Cdca2	cell division cycle associated 2	1437251_at	BG065056	108912	Mm.33831.1	6.33	119.54	18.9	*	0.000833466		15.95	6.04	-2.64		0.12925
Lcn2	lipocalin 2	1427747_a_at	X14607	16819	Mm.9537.1	2036.96	38488.8	18.9	*	0.000200563		6053.07	38381.5	6.34	*	0.0210172
1456951_at	Adult male testis cDNA, RIKEN full-length enriched library, clone:4921513I01 product:unknown EST, full insert sequence	1456951_at	AV254764	17864	Mm.37235.1	14.42	270.21	18.74	*	4.18499e-05		210.35	445.36	2.12	*	0.142593
Hells	helicase, lymphoid specific	1417541_at	NM_008234	15201	Mm.57223.1	72.35	1352.24	18.69	*	0.00100658		105.55	94.02	-1.12		0.479002
Esco2	gb:AK010391.1 /DB_XREF=gi:12845801 /FEA=mRNA /CNT=80 /TID=Mm.46440.1 /TIER=Stack /STK=57 /UG=Mm.46440 /LL=71988 /UG_GENE=2410004I17Rik /UG_TITLE=RIKEN cDNA 2410004I17 gene /DEF=Mus musculus ES cells cDNA, RIKEN full-length enriched library, clone:2410004I17:hypothetical protein, full insert sequence.	1428304_at	AK010391	71988	Mm.46440.1	60.39	1123.59	18.61	*	0.00412998		97.97	25.15	-3.89		0.00735034
Rad51ap1	RAD51 associated protein 1	1448899_s_at	BC003738	19362	Mm.8156.1	6.1	110	18.04	*	0.0387268		9.52	5.5	-1.73		0.0470809
Mt1	gb:BC027262.1 /DB_XREF=gi:20072672 /FEA=FLmRNA /CNT=8 /TID=Mm.192991.1 /TIER=FL /STK=5 /UG=Mm.192991 /DEF=Mus musculus, Similar to metallothionein 1, clone MGC:27821 IMAGE:3483861, mRNA, complete cds. /PROD=Similar to metallothionein 1 /FL=gb:BC027262.1	1451612_at	BC027262	17748	Mm.192991.1	14.26	254.47	17.85	*	0.000554328		14.9	80.66	5.41		0.336418
Cenpp	RIKEN cDNA 1700022C02 gene	1432361_a_at	AK014919	66336	Mm.41534.2	7.77	137.99	17.75	*	0.00394796		34.21	7.63	-4.48		0.00243241
Dtl	gb:AV270035 /DB_XREF=gi:16389826 /DB_XREF=AV270035 /CLONE=4930546N03 /FEA=EST /CNT=58 /TID=Mm.189102.2 /TIER=Stack /STK=26 /UG=Mm.189102 /LL=76843 /UG_GENE=2810047L02Rik /UG_TITLE=RIKEN cDNA 2810047L02 gene	1434695_at	AV270035	76843	Mm.189102.2	11.33	197.47	17.43	*	0.000821059		8.08	7.3	-1.11		0.59243
Slpi	secretory leukocyte protease inhibitor	1448377_at	NM_011414	20568	Mm.1395.1	111.16	1929.43	17.36	*	0.000664442		587.68	624.17	1.06		0.729146
Aurka	aurora kinase A	1424511_at	U80932	20878	Mm.11738.1	17.5	301.09	17.2	*	0.00718429		67.77	15.16	-4.47		0.0146084
Per2	period homolog 2 (Drosophila)	1417602_at	AF035830	18627	Mm.8471.1	19.15	329.35	17.2	*	0.00103695		92.55	172.84	1.87	*	0.30968
2610002D18Rik	RIKEN cDNA 2610002D18 gene	1429812_at	AK011279	69885	Mm.141592.1	6.91	118.65	17.18	*	0.0213537		7.03	7.02	-1		0.955554
Scara5	RIKEN cDNA 4933425F03 gene	1451204_at	BC016096	71145	Mm.83840.1	18.91	324.15	17.14	*	0.0327823		179.7	1510.84	8.41	*	0.0478605
Hells	helicase, lymphoid specific	1430139_at	AK021390	15201	Mm.134871.1	9.87	167.91	17.02	*	0.000406891		9.14	8.77	-1.04		0.708941
Lepr	leptin receptor	1425644_at	U42467	16847	Mm.4756.4	38.24	629.62	16.47	*	0.0025		2357.16	3807.4	1.62	*	0.216702
Nuf2	cell division cycle associated 1	1430811_a_at	AK010351	66977	Mm.151315.2	14.5	237.59	16.38	*	0.00710862		36.7	9.24	-3.97		0.0239042
4930579G24Rik	RIKEN cDNA 4930579G24 gene	1429364_at	BB821996	75939	Mm.33355.1	36.03	577.11	16.02	*	0.00183067		72.52	33.74	-2.15		0.0503679
Ncapg	RIKEN cDNA 5730507H05 gene	1429171_a_at	BB702347	54392	Mm.32012.2	25.56	408.7	15.99	*	0.000372017		54.86	20.61	-2.66		0.0251353
Aspm	calmodulin binding protein 1	1422814_at	NM_009791	12316	Mm.12940.1	13.64	216.05	15.84	*	0.00373669		50.29	12.22	-4.12		0.0907422
Rrm2	ribonucleotide reductase M2	1448226_at	NM_009104	20135	Mm.99.1	137.03	2118.44	15.46	*	0.00231804		182.78	47.33	-3.86	*	0.00691691
Shcbp1	Shc SH2-domain binding protein 1	1416299_at	NM_011369	20419	Mm.37801.1	116.31	1760.93	15.14	*	0.000790176		230.39	48.89	-4.71	*	0.00549826
Pbk	PDZ binding kinase	1448627_s_at	NM_023209	52033	Mm.24337.1	73.72	1113.7	15.11	*	0.00641239		172.24	29.56	-5.83	*	0.00614962
Top2a	topoisomerase (DNA) II alpha	1454694_a_at	BM211413	21973	Mm.4237.3	45.23	681.62	15.07	*	0.00419619		126.91	11.5	-11.04	*	0.00248272
C230078M08Rik	RIKEN cDNA C230078M08 gene	1435564_at	BB547893	319749	Mm.133211.1	28.58	421.75	14.76	*	0.00807285		46.77	9.54	-4.9		0.0692626
Cdca5	cell division cycle associated 5	1416802_a_at	NM_026410	67849	Mm.23526.1	60	882.05	14.7	*	0.00562126		193.14	28.27	-6.83	*	0.0189329
Tnfrsf12a	tumor necrosis factor receptor superfamily, member 12a	1418571_at	NM_013749	27279	Mm.28518.1	28.72	421.99	14.69	*	0.000568805		1501.37	3412.01	2.27	*	0.00961529
Timeless	timeless homolog (Drosophila)	1417587_at	BM230269	21853	Mm.6458.1	6.67	97.68	14.63	*	0.00534341		5.61	6	1.07		0.357395
Ttk	Ttk protein kinase	1449171_at	NM_009445	22137	Mm.1904.1	7.92	112.88	14.26	*	0.0059511		18.88	7	-2.7		0.0797826
Gins2	RIKEN cDNA 4833427B12 gene	1452881_at	AW488914	272551	Mm.28675.1	6.53	90.93	13.93	*	0.0193013		7.61	7.54	-1.01		0.940633
Fen1	flap structure specific endonuclease 1	1421731_a_at	NM_007999	14156	Mm.2952.1	52.32	723.23	13.82	*	0.000624039		114.83	133.12	1.16		0.51723
Prc1	protein regulator of cytokinesis 1	1423774_a_at	BC005475	233406	Mm.27529.1	26.72	364.32	13.63	*	0.00137655		78.24	24.07	-3.25		0.0312949
Bub1	budding uninhibited by benzimidazoles 1 homolog (S. cerevisiae)	1424046_at	AF002823	12235	Mm.2185.1	7.24	97.05	13.41	*	0.0194278		34.76	5.59	-6.22		0.0102857
Kntc1	kinetochore associated 1	1435575_at	AW536884	208628	Mm.18737.1	7.6	99.49	13.09	*	0.00220696		8.16	7.03	-1.16		0.0832863
Mcm5	minichromosome maintenance deficient 5, cell division cycle 46 (S. cerevisiae)	1436808_x_at	AI324988	17218	Mm.200892.1	598	7753.64	12.97	*	0.00128076		397.32	223.53	-1.78	*	0.127389
2610036L11Rik	RIKEN cDNA 2610036L11 gene	1453053_at	BF453953	66311	Mm.53902.1	8.64	111.85	12.94	*	0.00676844		5.5	5.47	-1.01		0.822655
Dscc1	RIKEN cDNA 2600005O03 gene	1452912_at	AK011162	72107	Mm.195626.1	9.34	118.52	12.69	*	0.00909041		9.45	9.21	-1.03		0.737456
Cdkn3	cyclin-dependent kinase inhibitor 3	1430574_at	AK010426	72391	Mm.27224.1	13.22	167	12.63	*	0.0347119		21.03	8.09	-2.6		0.0139996
Plk4	polo-like kinase 4 (Drosophila)	1419838_s_at	AI385771	20873	Mm.198533.1	19.77	247.11	12.5	*	0.0158845		53.66	16.07	-3.34		0.0259884
Mlf1ip	myeloid leukemia factor 1 interacting protein	1428518_at	BB667813	71876	Mm.22108.1	9.65	119.88	12.42	*	0.037887		22.13	14.94	-1.48		0.144786
Tnfrsf12a	tumor necrosis factor receptor superfamily, member 12a	1418572_x_at	NM_013749	27279	Mm.28518.1	30.32	375	12.37	*	0.00137417		1381.09	3346.69	2.42	*	0.00891074
Kif2c	kinesin family member 2C	1437611_x_at	BB104669	73804	Mm.27828.3	20.81	255.47	12.27	*	0.00540457		94	10.78	-8.72	*	0.0243726
Prc1	protein regulator of cytokinesis 1	1423775_s_at	BC005475	233406	Mm.27529.1	16.62	195.7	11.78	*	0.00404434		53.81	5.83	-9.23		0.00437667
Atad2	ATPase family, AAA domain containing 2	1436174_at	BM206009	70472	Mm.215758.1	152.72	1787.72	11.71	*	0.000223208		322.84	228.3	-1.41		0.0553746
Asf1b	ASF1 anti-silencing function 1 homolog B (S. cerevisiae)	1423714_at	BC003428	66929	Mm.29680.1	12.15	142.12	11.7	*	0.00120958		15.99	11.34	-1.41		0.237046
Hmmr	hyaluronan mediated motility receptor (RHAMM)	1450156_a_at	AF079222	15366	Mm.116997.1	22.89	263.74	11.52	*	0.00410031		77.77	9.07	-8.58		0.00538578
Birc5	baculoviral IAP repeat-containing 5	1424278_a_at	BC004702	11799	Mm.8552.2	67.22	772.92	11.5	*	0.016602		249.29	28.72	-8.68	*	0.000919684
Cep55	RIKEN cDNA 1200008O12 gene	1452242_at	AK004655	74107	Mm.9916.1	16.49	187.45	11.37	*	0.00475842		46.2	8.27	-5.59		0.00018879
Cdt1	retroviral integration site 2	1424144_at	AF477481	67177	Mm.21873.1	33.91	381.48	11.25	*	0.0300451		29.72	26.76	-1.11		0.329194
Ccna2	cyclin A2	1417910_at	X75483	12428	Mm.4189.1	95.8	1077.08	11.24	*	0.0133019		229.2	31.12	-7.36	*	0.00160783
Smc2	SMC2 structural maintenance of chromosomes 2-like 1 (yeast)	1429660_s_at	BI684556	14211	Mm.177462.1	9.07	101.03	11.14	*	0.000103437		14.35	9.96	-1.44		0.369494
Hmmr	hyaluronan mediated motility receptor (RHAMM)	1425815_a_at	BC021427	15366	Mm.116997.2	35.99	395.06	10.98	*	0.0155757		199.65	19.18	-10.41	*	0.00421359
Tpx2	TPX2, microtubule-associated protein homolog (Xenopus laevis)	1428104_at	AK011311	72119	Mm.11075.1	19.1	208.34	10.91	*	0.0074891		33.48	14.4	-2.32		0.0348909
Ly6d	lymphocyte antigen 6 complex, locus D	1416930_at	NM_010742	17068	Mm.878.1	107.74	1169.21	10.85	*	0.0215383		1473.58	2078.21	1.41		0.224062
Rrm2	ribonucleotide reductase M2	1434437_x_at	AV301324	20135	Mm.99.2	630.67	6789.92	10.77	*	0.00210842		716.68	223.93	-3.2	*	0.0127825
Apoa4	apolipoprotein A-IV	1417761_at	BC010769	11808	Mm.4533.1	2506.6	26752	10.67	*	0.00217724		85091.4	92907.9	1.09		0.399395
Kif20b	M-phase phosphoprotein 1	1439695_a_at	BB200034	240641	Mm.38105.1	21.45	228	10.63	*	0.00224372		47.77	15.4	-3.1		0.0201995
LOC100045677 /// Mcm3	minichromosome maintenance deficient 3 (S. cerevisiae)	1420028_s_at	C80350	17215 /// 671904	Mm.200664.1	115.91	1227.73	10.59	*	0.000598781		100.16	63.01	-1.59		0.169475
Nusap1	nucleolar and spindle associated protein 1	1416309_at	BC009096	108907	Mm.27584.1	21.83	227.6	10.42	*	0.00443751		93.15	7.69	-12.12	*	0.00172443
Mcm6	minichromosome maintenance deficient 6 (MIS5 homolog, S. pombe) (S. cerevisiae)	1416251_at	NM_008567	17219	Mm.4933.1	555.01	5754.03	10.37	*	0.000370377		660.57	508.71	-1.3		0.0722149
Clspn	claspin homolog (Xenopus laevis)	1456280_at	BG067086	269582	Mm.27501.1	9.72	100.45	10.33	*	0.0432498		10.67	9.91	-1.08		0.49275
Anln	anillin, actin binding protein (scraps homolog, Drosophila)	1433543_at	BI690018	68743	Mm.29082.1	25.68	263.05	10.25	*	0.0124451		53.32	19.28	-2.77		0.018784
Mcm4	minichromosome maintenance deficient 4 homolog (S. cerevisiae)	1416214_at	BC013094	17217	Mm.1500.1	159.55	1614.81	10.12	*	0.00032932		119.46	108.19	-1.1		0.564493
Lig1	ligase I, DNA, ATP-dependent	1416641_at	NM_010715	16881	Mm.1013.1	58.89	593.2	10.07	*	0.00109986		38.91	28.48	-1.37		0.107937
Casc5	RIKEN cDNA 2310043D08 gene	1438833_at	BB818947	677208 /// 76464	Mm.81624.1	9.29	92.65	9.97	*	0.000195672		10.54	7.48	-1.41		0.152799
Cdc2a	cell division cycle 2 homolog A (S. pombe)	1448314_at	NM_007659	12534	Mm.4761.1	142.3	1407.27	9.89	*	0.00292292		253.28	67.1	-3.77	*	0.00493178
Ube2t	RIKEN cDNA 2700084L22 gene	1422462_at	NM_026024	67196	Mm.6476.1	12.52	122.05	9.75	*	0.00268177		13.74	8.4	-1.64		0.0393516
Wee1	wee 1 homolog (S. pombe)	1416773_at	NM_009516	22390	Mm.8108.1	46.37	448.51	9.67	*	0.00168739		121.24	51.75	-2.34		0.0654273
Mki67	antigen identified by monoclonal antibody Ki 67	1426817_at	X82786	17345 /// 638774	Mm.4078.1	183.28	1764.77	9.63	*	0.00766612		458.92	30.8	-14.9	*	0.000827363
Ube2c	ubiquitin-conjugating enzyme E2C	1452954_at	AV162459	68612	Mm.89830.1	103.12	986.58	9.57	*	0.033827		304.2	87.46	-3.48	*	0.0409019
Cdca8	cell division cycle associated 8	1428481_s_at	AV307110	52276	Mm.28038.1	22.28	212.31	9.53	*	0.015536		74.15	25.04	-2.96		0.0767636
1434280_at	RIKEN cDNA E430003D02 gene	1434280_at	BG976607	22404	Mm.30502.2	56.63	532.13	9.4	*	0.000308101		70.31	50.01	-1.41		0.281364
Skp2	gb:BB784099 /DB_XREF=gi:16952595 /DB_XREF=BB784099 /CLONE=G430093D18 /FEA=EST /CNT=29 /TID=Mm.35584.4 /TIER=Stack /STK=29 /UG=Mm.35584 /LL=27401 /UG_GENE=Skp2 /UG_TITLE=S-phase kinase-associated protein 2 (p45)	1437033_a_at	BB784099	27401	Mm.35584.4	31.49	294.82	9.36	*	0.00504099		47.65	41.3	-1.15		0.508526
Dnajc12	DnaJ (Hsp40) homolog, subfamily C, member 12	1417441_at	NM_013888	30045	Mm.32550.1	588.57	5460.54	9.28	*	2.57531e-06		166.18	501.65	3.02	*	0.00854276
Osmr	oncostatin M receptor	1418674_at	AB015978	18414	Mm.10760.1	59.44	548.65	9.23	*	0.000510861		223.28	493.66	2.21	*	0.0770775
Mcm4	minichromosome maintenance deficient 4 homolog (S. cerevisiae)	1436708_x_at	BB447978	17217	Mm.1500.2	378.76	3456.46	9.13	*	0.000148527		244.2	207.5	-1.18		0.496709
1436497_at	Insulin-like growth factor 1	1436497_at	BI793666	16000	Mm.205992.1	16.02	145.35	9.07	*	0.00363115		29.97	33.66	1.12		0.701981
Hmmr	hyaluronan mediated motility receptor (RHAMM)	1427541_x_at	X64550	15366	Mm.116997.3	13.2	118.24	8.96	*	0.0135325		17.41	8.99	-1.94		0.00551948
Ect2	ect2 oncogene	1419513_a_at	NM_007900	13605	Mm.2995.1	83.3	743.58	8.93	*	0.00761785		187.85	31.62	-5.94	*	0.00143319
Cenpp	RIKEN cDNA 1700022C02 gene	1429095_at	AK006234	66336	Mm.41534.1	13.41	118.98	8.87	*	0.0050292		24.91	11.88	-2.1		0.0687995
Brca1	breast cancer 1	1424629_at	U31625	12189	Mm.1889.1	65.07	574.61	8.83	*	0.000136929		268.85	375.06	1.4		0.0015821
Rrm2	ribonucleotide reductase M2	1416120_at	NM_009104	20135	Mm.99.1	33.73	297.51	8.82	*	0.0301447		32.15	16.27	-1.98		0.0526317
Pole	polymerase (DNA directed), epsilon	1448650_a_at	NM_011132	18973	Mm.35061.1	41.69	365.7	8.77	*	0.00230205		78.47	24.9	-3.15		0.0319399
Mcm6	minichromosome maintenance deficient 6 (MIS5 homolog, S. pombe) (S. cerevisiae)	1438852_x_at	BB099487	17219	Mm.4933.4	446.57	3896.36	8.73	*	0.000571497		462.02	302.75	-1.53	*	0.0106526
Smc2	SMC2 structural maintenance of chromosomes 2-like 1 (yeast)	1429658_a_at	BI684556	14211	Mm.177462.1	70.77	618.04	8.73	*	0.000263437		93.25	79.37	-1.17		0.936382
Cxcl14	chemokine (C-X-C motif) ligand 14	1418457_at	AF252873	57266	Mm.30211.1	16.04	137.87	8.6	*	3.01326e-05		16.49	15.15	-1.09		0.52465
Cdc45l	cell division cycle 45 homolog (S. cerevisiae)-like	1416575_at	NM_009862	12544	Mm.1248.1	11.37	97.43	8.57	*	0.00342688		11.89	11.54	-1.03		0.670975
Fancb	cDNA sequence BC022692	1437780_at	AV222467	237211	Mm.62822.1	14.99	127.03	8.47	*	0.00907162		16.04	11.07	-1.45		0.169526
Slfn9	schlafen 9	1436472_at	BI647893	237886	Mm.89557.1	176.9	1480.95	8.37	*	0.00129148		85.58	55.01	-1.56		0.219006
Nek2	NIMA (never in mitosis gene a)-related expressed kinase 2	1437580_s_at	C77054	18005	Mm.212806.1	19.88	165.88	8.34	*	0.00671842		51.01	12.41	-4.11		0.00571798
Ccna2	cyclin A2	1417911_at	X75483	12428	Mm.4189.1	13.81	115.02	8.33	*	0.0107667		25.26	9.1	-2.78		0.0413191
Kif11	kinesin family member 11	1435306_a_at	BM234447	16551	Mm.42203.2	30.05	250.02	8.32	*	0.00156828		67.78	22.05	-3.07		0.0171241
Gadd45g	growth arrest and DNA-damage-inducible 45 gamma	1453851_a_at	AK007410	23882	Mm.9653.2	72.55	600.01	8.27	*	0.00270819		8715.81	19062.2	2.19	*	0.0157018
Saa1	serum amyloid A 1	1419075_s_at	NM_011314	20208	Mm.200941.1	10127.2	83122.2	8.21	*	6.52463e-05		6248.36	27639.7	4.42	*	0.00729699
Lepr	leptin receptor	1456156_at	BM124366	16847	Mm.138541.1	171.73	1405.66	8.19	*	0.000241421		4559.72	7136.11	1.57	*	0.20276
LOC433762	RIKEN cDNA 1300007C21 gene /// similar to Retrovirus-related POL polyprotein (Endonuclease)	1431213_a_at	BG297038	433762 /// 668462 /// 668581 /// 670993 /// 673100	Mm.157900.1	119.17	971.81	8.15	*	0.0122423		1335.81	1774.86	1.33		0.670713
1458089_at	RIKEN cDNA 6030422H21 gene	1458089_at	BB161337	14229	Mm.63340.1	13.28	104.97	7.9	*	0.000756359		9.81	13.01	1.33		0.17433
Saa1	serum amyloid A 1	1450788_at	NM_009117	20208	Mm.148800.1	6020.36	47534.5	7.9	*	0.000162593		3649.35	14111.6	3.87	*	0.0122551
Nrg4	neuregulin 4	1421681_at	NM_032002	83961	Mm.10142.1	61.27	483.09	7.89	*	0.00196135		261.53	2920.89	11.17	*	0.00301869
Trip13	thyroid hormone receptor interactor 13	1429295_s_at	AK010336	69716	Mm.6960.1	39.97	313.99	7.85	*	0.00209469		178.49	70.78	-2.52	*	0.0123111
Saa3	serum amyloid A 3	1450826_a_at	NM_011315	20210	Mm.14277.1	735.57	5703.77	7.75	*	0.000718237		818.77	2018.64	2.47	*	0.101931
Prim1	DNA primase, p49 subunit	1449061_a_at	J04620	19075	Mm.2903.1	287.7	2222.07	7.72	*	0.000336006		223.8	169.15	-1.32		0.153675
Sult1e1	sulfotransferase family 1E, member 1	1420447_at	NM_023135	20860	Mm.89655.1	25.22	194.5	7.71	*	0.0117535		7.69	133.54	17.36	*	0.0124838
Psmc3ip	proteasome (prosome, macropain) 26S subunit, ATPase 3, interacting protein	1442058_s_at	BE687992	19183	Mm.200604.1	39.01	299.1	7.67	*	0.00672099		43.8	41.04	-1.07		0.498092
Ncapg2	RIKEN cDNA 5830426I05 gene	1417926_at	NM_133762	76044	Mm.21516.1	144.9	1102.81	7.61	*	0.00142019		160.45	35.95	-4.46	*	4.55488e-05
Ung	uracil-DNA glycosylase	1425753_a_at	BC004037	22256	Mm.1393.3	102.29	776.21	7.59	*	0.00338089		737.12	1380.7	1.87	*	0.0160325
Diap3	diaphanous homolog 3 (Drosophila)	1422944_a_at	NM_019670	56419	Mm.28068.1	17.37	131.52	7.57	*	0.000308533		39.55	15.88	-2.49		0.0996177
LOC100045677 /// Mcm3	gb:C80350 /DB_XREF=gi:2520680 /DB_XREF=C80350 /CLONE=J0080B06 /FEA=EST /CNT=1 /TID=Mm.200664.1 /TIER=ConsEnd /STK=1 /UG=Mm.200664 /LL=96901 /UG_GENE=C80350 /UG_TITLE=expressed sequence C80350	1449705_x_at	C80350	17215 /// 671904	Mm.200664.1	84.9	642.37	7.57	*	0.00202103		75.42	52.88	-1.43		0.388968
Rrm1	ribonucleotide reductase M1	1448127_at	BB758819	20133	Mm.656.1	34.72	262.43	7.56	*	0.00659949		52.99	66.81	1.26		0.044058
Cdt1	retroviral integration site 2	1424143_a_at	AF477481	67177	Mm.21873.1	261.34	1971.73	7.54	*	0.0285731		161.53	117	-1.38		0.371992
Prim1	DNA primase, p49 subunit	1418369_at	J04620	19075	Mm.2903.1	247.97	1865.33	7.52	*	0.000586315		163.01	127	-1.28		0.344102
Mcm2	minichromosome maintenance deficient 2 mitotin (S. cerevisiae)	1434079_s_at	BB699415	17216	Mm.16711.2	69.54	518.47	7.46	*	0.00278808		127.67	186.35	1.46		0.0438436
Fbxo5	F-box only protein 5	1429499_at	AK011820	67141	Mm.197520.1	41.46	308.31	7.44	*	0.00280661		199.89	76.61	-2.61	*	0.0835386
Tcf19	transcription factor 19	1423809_at	BC004617	106795	Mm.11434.1	207.9	1523.27	7.33	*	0.00110613		58.06	26.11	-2.22		0.0201463
Timeless	timeless homolog (Drosophila)	1417586_at	BM230269	21853	Mm.6458.1	16.86	123.25	7.31	*	0.00492348		34.21	27.93	-1.22		0.135043
Pole2	polymerase (DNA directed), epsilon 2 (p59 subunit)	1427094_at	AF036898	18974	Mm.9199.1	38.39	280.5	7.31	*	0.00187039		22.2	21.58	-1.03		0.851611
Ccne1	cyclin E1	1416492_at	NM_007633	12447	Mm.16110.1	32.77	238.5	7.28	*	0.00790496		50.61	82.27	1.63		0.138013
1455869_at	Calcium/calmodulin-dependent protein kinase II, beta	1455869_at	BG862223	12323	Mm.157900.2	587.1	4268.95	7.27	*	0.0036608		4933.61	6091.82	1.23		0.749052
Psmc3ip	proteasome (prosome, macropain) 26S subunit, ATPase 3, interacting protein	1425271_at	AB000121	19183	Mm.18344.1	21.03	152.13	7.23	*	0.00155039		16.79	18.82	1.12		0.384892
Cenph	centromere autoantigen H	1422016_a_at	BC025084	26886	Mm.181792.1	16.15	116.5	7.22	*	0.00377472		29.2	17.64	-1.66		0.0703663
Mt2	metallothionein 2	1428942_at	AA796766	17750	Mm.142740.1	2151.68	15291.9	7.11	*	0.0138751		3155.23	16158.9	5.12	*	0.0434633
Skp2	S-phase kinase-associated protein 2 (p45)	1460247_a_at	AV259620	27401	Mm.35584.1	66.49	471.84	7.1	*	0.000645423		86.92	76.49	-1.14		0.701364
Mfsd2	RIKEN cDNA 1700018O18 gene	1428223_at	AK006096	76574	Mm.38305.1	271.12	1924.98	7.1	*	0.000809816		6894.86	9562.21	1.39		0.0727511
Smc2	SMC2 structural maintenance of chromosomes 2-like 1 (yeast)	1448635_at	NM_008017	14211	Mm.2999.1	374.06	2582.74	6.9	*	0.000491855		612.46	375.17	-1.63	*	0.00633544
Ccrn4l /// LOC100047134	CCR4 carbon catabolite repression 4-like (S. cerevisiae)	1425837_a_at	AF199491	12457	Mm.86541.2	497.65	3377.88	6.79	*	0.00238734		701.21	1218.23	1.74	*	0.219803
Skp2	S-phase kinase-associated protein 2 (p45)	1418969_at	AV259620	27401	Mm.35584.1	36.53	245.09	6.71	*	0.000339478		56.6	56.79	1		0.843713
Spc25	spindle pole body component 25 homolog (S. cerevisiae)	1424118_a_at	BC027121	66442	Mm.26062.1	275	1829.38	6.65	*	0.00135685		378.33	191.29	-1.98	*	0.0132746
Ckap2l	RIKEN cDNA 2610318C08 gene	1435938_at	AA197362	70466	Mm.45502.1	20.45	136.01	6.65	*	0.0244246		29.95	12.63	-2.37		0.0035902
Apoa4	gb:AV027367 /DB_XREF=gi:4806977 /DB_XREF=AV027367 /CLONE=1300008D03 /FEA=EST /CNT=37 /TID=Mm.4533.2 /TIER=Stack /STK=8 /UG=Mm.4533 /LL=11808 /UG_GENE=Apoa4 /UG_TITLE=apolipoprotein A-IV	1436504_x_at	AV027367	11808	Mm.4533.2	4378.92	28958.7	6.61	*	0.00324794		77448.9	80783.8	1.04		0.68737
2810417H13Rik	RIKEN cDNA 2810417H13 gene	1419153_at	AK017673	68026	Mm.45765.1	127.18	832.78	6.55	*	0.00362962		218.96	33.55	-6.53	*	7.11211e-05
Cdca3	cell division cycle associated 3	1452040_a_at	BI081061	14793	Mm.22228.2	74.2	483.67	6.52	*	0.0495553		130.93	18.59	-7.04	*	0.00530344
Ckap2	cytoskeleton associated protein 2	1434748_at	BM208103	80986	Mm.22448.1	72.61	471.96	6.5	*	0.0145002		152.7	11.83	-12.9	*	0.00152052
1452426_x_at	gb:BC004065.1 /DB_XREF=gi:13278542 /FEA=mRNA /CNT=80 /TID=Mm.220934.1 /TIER=ConsEnd /STK=0 /UG=Mm.220934 /DEF=Mus musculus, clone IMAGE:3590633, mRNA, partial cds. /PROD=Unknown (protein for IMAGE:3590633)	1452426_x_at	BC004065	0 /// 329002	Mm.220934.1	1091.3	7084.39	6.49	*	0.000403447		4011.97	4996.03	1.25		0.65799
Stmn1	stathmin 1	1415849_s_at	BC010581	16765	Mm.28479.1	848.68	5393	6.35	*	0.00506673		1190.72	231.65	-5.14	*	0.000995791
Skp2	gb:BB055741 /DB_XREF=gi:15404172 /DB_XREF=BB055741 /CLONE=6720483O07 /FEA=EST /CNT=12 /TID=Mm.35584.3 /TIER=Stack /STK=12 /UG=Mm.35584 /LL=27401 /UG_GENE=Skp2 /UG_TITLE=S-phase kinase-associated protein 2 (p45)	1436000_a_at	BB055741	27401	Mm.35584.3	21.93	139.19	6.35	*	0.00442719		22.53	19.13	-1.18		0.366765
Tacc3	transforming, acidic coiled-coil containing protein 3	1417450_a_at	NM_011524	21335	Mm.27836.1	16.03	101.61	6.34	*	0.00163937		51.25	22.72	-2.26		0.140139
Prim2	DNA primase, p58 subunit	1418035_a_at	NM_008922	19076	Mm.27705.1	34.42	218.32	6.34	*	0.00359317		48.84	43.83	-1.11		0.583097
Pola1	polymerase (DNA directed), alpha 1	1419397_at	NM_008892	18968	Mm.1923.1	82.89	515.22	6.22	*	0.00142803		217.1	191.53	-1.13		0.575102
Cenpk	SoxLZ/Sox6 leucine zipper binding protein in testis	1418264_at	NM_021790	60411	Mm.334.1	133.66	823.54	6.16	*	0.00438349		311.26	56.6	-5.5	*	0.0273526
Kif20a	kinesin family member 20A	1449207_a_at	NM_009004	19348	Mm.196638.1	18.77	115.07	6.13	*	0.0417427		19.77	10.76	-1.84		0.186481
LOC623112 /// Stmn1	stathmin 1 /// similar to Stathmin 1	1448113_at	BC010581	16765 /// 623112	Mm.28479.1	129.77	784.81	6.05	*	0.00218993		169.7	109.06	-1.56		0.195081
Mad2l1	MAD2 (mitotic arrest deficient, homolog)-like 1 (yeast)	1422460_at	NM_019499	56150	Mm.43444.1	335.85	2021.36	6.02	*	0.000365609		482.79	208.76	-2.31	*	0.0161943
Syce2	RIKEN cDNA 1700013H19 gene	1429270_a_at	AK005954	71846	Mm.27777.1	53.81	320.1	5.95	*	0.00479058		52.26	13.68	-3.82		0.00382778
Rrm1	ribonucleotide reductase M1	1415878_at	BB758819	20133	Mm.656.1	202.92	1183.37	5.83	*	0.000354624		267.05	256.49	-1.04		0.863486
Mcm7	minichromosome maintenance deficient 7 (S. cerevisiae) /// similar to mCDC47	1439269_x_at	BB407228	17220 /// 433027	Mm.18923.4	353.42	2040.96	5.77	*	0.000457978		838.44	930.37	1.11		0.159761
1447891_at	gb:BI466416 /DB_XREF=gi:15279294 /DB_XREF=ie26c04.x1 /FEA=EST /CNT=2 /TID=Mm.202661.1 /TIER=ConsEnd /STK=2 /UG=Mm.202661 /UG_TITLE=ESTs	1447891_at	BI466416	57752	Mm.202661.1	30.68	175.57	5.72	*	0.000400496		22.75	89.86	3.95		0.137886
Rfc4	replication factor C (activator 1) 4	1438161_s_at	BB251459	106344	Mm.16323.2	219.94	1228.2	5.58	*	0.00217672		211.61	318.42	1.5	*	0.0215903
Armcx4	expressed sequence AI448196	1427167_at	BE865094	102910	Mm.31961.1	90.54	502.26	5.55	*	0.00240687		245.5	396.24	1.61	*	0.0215413
Spink3	serine protease inhibitor, Kazal type 3	1415938_at	NM_009258	20730	Mm.272.1	57.71	319.32	5.53	*	0.00477413		146.73	68.61	-2.14	*	0.16066
Bmper	BMP-binding endothelial regulator	1429273_at	AK014221	73230	Mm.127046.1	130.85	717.8	5.49	*	0.00662206		263.18	567.63	2.16	*	0.189017
Socs3	suppressor of cytokine signaling 3	1456212_x_at	BB831725	12702	Mm.3468.4	170.26	924.07	5.43	*	0.00120361		202.56	1096.89	5.42	*	0.0108521
Rfc4	replication factor C (activator 1) 4	1424321_at	BC003335	106344	Mm.18876.1	294.86	1580.67	5.36	*	0.000355928		260.7	413.29	1.59	*	0.0316912
Dbf4	expressed sequence AA545217	1418334_at	NM_013726	27214	Mm.22430.1	112.04	596.9	5.33	*	0.00732647		268.63	203.81	-1.32		0.166762
Rpa2	replication protein A2	1454011_a_at	AK011530	19891	Mm.2870.2	47.68	251.18	5.27	*	0.00386696		143.72	151.05	1.05		0.713152
E2f8	RIKEN cDNA 4432406C08 gene	1436186_at	BM247465	108961	Mm.1911.1	106.08	557.96	5.26	*	0.00469049		106.09	38.07	-2.79		0.0243053
Mcm8	minichromosome maintenance deficient 8 (S. cerevisiae)	1429557_at	AK010365	66634	Mm.45710.1	18.81	98.36	5.23	*	0.00218384		19.26	18.51	-1.04		0.509671
Socs3	suppressor of cytokine signaling 3	1455899_x_at	BB241535	12702	Mm.3468.3	347.97	1815.86	5.22	*	0.00259485		466.81	2247.54	4.81	*	0.0207088
Mcm7	minichromosome maintenance deficient 7 (S. cerevisiae)	1416030_a_at	NM_008568	17220	Mm.18923.1	152.77	796.01	5.21	*	0.000418278		366.68	411.49	1.12		0.590219
1426061_x_at	Cullin 4A	1426061_x_at	BC007159		Mm.212861.1	66.41	340.03	5.12	*	0.0340355		98.25	128.47	1.31		0.627395
Ccdc99	RIKEN cDNA 2600001J17 gene	1424971_at	BC006674	70385	Mm.3626.1	31.52	160.35	5.09	*	0.00657425		46.17	21.48	-2.15		0.0106942
Mt1	metallothionein 1	1422557_s_at	NM_013602	17748	Mm.219629.1	7153.06	35885.2	5.02	*	0.0137263		6067.89	31780	5.24	*	0.0241368
Zranb3	zinc finger, RAN-binding domain containing 3	1455544_at	BM228797	226409	Mm.40783.1	32.83	164.04	5	*	0.00245665		84.43	70.75	-1.19		0.357332
6330503K22Rik	RIKEN cDNA 6330503K22 gene	1455218_at	BG070835	101565	Mm.23279.1	27.83	139.14	5	*	0.0145191		43.21	79.61	1.84		0.191283
Ppl	periplakin	1460732_a_at	AF126834	19041	Mm.10225.1	112.32	555.62	4.95	*	0.000756644		243.16	430.88	1.77	*	0.0190712
H2afx	H2A histone family, member X	1416746_at	NM_010436	15270	Mm.14767.1	342.75	1698.09	4.95	*	0.00942596		837.24	660.41	-1.27		0.187691
Hist1h2ab /// Hist1h2ac /// Hist1h2ad /// Hist1h2ae /// Hist1h2ag /// Hist1h2ai /// Hist1h2an /// Hist1h2ao /// RP23-480B19.10	histone 1, H2ad	1438009_at	W91024	665433	Mm.14767.2	713.4	3487.16	4.89	*	0.00186225		614.25	139.65	-4.4	*	0.0185036
Oip5	Opa interacting protein 5	1430617_at	BB238604	70645	Mm.170509.1	22.01	107.59	4.89	*	0.0344486		19.18	15.26	-1.26		0.0667408
Tubb6	tubulin, beta 6	1416431_at	NM_026473	67951	Mm.181860.1	189.3	913.82	4.83	*	0.00522603		944.7	1110.81	1.18		0.339374
Tsku	RIKEN cDNA 9530051K01 gene	1440230_at	BB548458	244152	Mm.25317.1	25.88	122.83	4.75	*	0.0049534		111.39	202.47	1.82	*	0.366404
D2Ertd750e	DNA segment, Chr 2, ERATO Doi 750, expressed	1420081_s_at	AU019491	51944	Mm.195223.1	52.08	242.5	4.66	*	0.00660194		106.51	27.44	-3.88	*	0.0116068
9130221J18Rik	RIKEN cDNA 9130221J18 gene	1446368_at	AV377066	102123	Mm.37328.1	928.54	4226.84	4.55	*	0.0190923		1703.91	1955.62	1.15		0.505632
Pbx3	pre B-cell leukemia transcription factor 3	1447640_s_at	BB554874	18516	Mm.137604.1	69.85	315.42	4.52	*	0.00120336		123.39	97.15	-1.27		0.130176
Orm2	orosomucoid 2	1420438_at	NM_011016	18406	Mm.14173.1	7634.46	34464.7	4.51	*	0.00653446		35855.3	47898.6	1.34		0.271879
Topbp1	topoisomerase (DNA) II beta binding protein	1452241_at	BC007170	235559	Mm.1687.1	447.76	2011.85	4.49	*	1.721e-05		490.63	367.75	-1.33		0.00258546
2610036L11Rik	RIKEN cDNA 2610036L11 gene	1429156_at	BF453953	66311	Mm.53902.1	72.81	326.22	4.48	*	8.36028e-05		55.35	24.15	-2.29		0.00611277
Mcm7	minichromosome maintenance deficient 7 (S. cerevisiae)	1438320_s_at	BB464359	17220	Mm.18923.3	1079.42	4816.26	4.46	*	0.000646942		2486.92	2336.39	-1.06		0.649192
Rbl1	retinoblastoma-like 1 (p107)	1424156_at	U27177	19650	Mm.2994.1	82.27	364.16	4.43	*	0.00391417		117.64	87.92	-1.34		0.115649
2010003K11Rik	RIKEN cDNA 2010003K11 gene	1424626_at	BC021951	69861	Mm.22966.1	218.82	955.15	4.37	*	0.00447039		2772.95	1518.56	-1.83	*	0.182665
Cenpq	RIKEN cDNA 2610528M18 gene	1423620_at	AI891882	83815	Mm.9870.1	204.61	889.53	4.35	*	0.00053998		92.5	55.35	-1.67		0.0420203
C330027C09Rik	RIKEN cDNA C330027C09 gene	1449699_s_at	AU018569	224171	Mm.201776.1	57.83	251.3	4.35	*	0.00397172		108.2	73.9	-1.46		0.144919
Mcm7	minichromosome maintenance deficient 7 (S. cerevisiae)	1416031_s_at	NM_008568	17220	Mm.18923.1	196.04	851.83	4.35	*	0.000287909		420.51	441.73	1.05		0.732568
Dnmt1	DNA methyltransferase (cytosine-5) 1	1435122_x_at	BB165431	13433	Mm.7814.4	121.68	527.44	4.33	*	0.0149235		99.99	38.68	-2.59		0.0217438
Hsph1	heat shock protein 105	1423566_a_at	BI499717	15505	Mm.34828.1	207.59	897.7	4.32	*	0.00123165		651.82	1092.08	1.68	*	0.0124158
Smc4	SMC4 structural maintenance of chromosomes 4-like 1 (yeast)	1427276_at	BI665568	70099	Mm.192224.2	103.39	445.92	4.31	*	0.00233825		187.13	163.09	-1.15		0.735907
Tmem48	RIKEN cDNA 2810475A17 gene	1460353_at	BC021337	72787	Mm.220364.1	61.97	265.59	4.29	*	0.00329627		103.07	143.57	1.39		0.0196574
Mtm1	gb:BG076122 /DB_XREF=gi:12558691 /DB_XREF=H3155H08-3 /CLONE=H3155H08 /FEA=EST /CNT=386 /TID=Mm.30502.2 /TIER=Stack /STK=36 /UG=Mm.30502 /LL=13803 /UG_GENE=Enc1 /UG_TITLE=ectodermal-neural cortex 1	1434278_at	BG976607	17772	Mm.30502.2	205.11	867.41	4.23	*	0.00276074		366.79	325.79	-1.13		0.420471
1455892_x_at	gb:BB794742 /DB_XREF=gi:16964361 /DB_XREF=BB794742 /CLONE=G431001K24 /FEA=EST /CNT=29 /TID=Mm.220934.3 /TIER=Stack /STK=29 /UG=Mm.220934 /UG_TITLE=Mus musculus, clone IMAGE:3491638, mRNA, partial cds	1455892_x_at	BB794742	622147 /// 668227 /// 668269 /// 669176 /// 669658 /// 669821 /// 676636	Mm.220934.3	2191.48	9232.03	4.21	*	0.000289856		6454.42	7979.71	1.24		0.260628
Dnajc9	DnaJ (Hsp40) homolog, subfamily C, member 9	1426473_at	BM942465	108671	Mm.2871.1	302.22	1254.16	4.15	*	0.000609372		272.94	196.9	-1.39		0.12242
Cks1b	CDC28 protein kinase 1b	1448441_at	NM_016904	54124	Mm.3049.1	204.5	847.96	4.15	*	0.0148818		378.44	304.68	-1.24		0.393851
Smc4	SMC4 structural maintenance of chromosomes 4-like 1 (yeast)	1427275_at	BI665568	70099	Mm.192224.2	1368.68	5657.15	4.13	*	6.17811e-05		3128.49	1988.12	-1.57	*	0.189029
Etnk1	ethanolamine kinase 1	1430996_at	BG867902	75320	Mm.196190.1	32.9	133.26	4.05	*	0.0447533		56.75	112.49	1.98		0.142669
Coq10b	RIKEN cDNA 1500041J02 gene	1428487_s_at	AK002294	67876	Mm.27561.1	460.73	1857.23	4.03	*	0.00265267		729.28	1440.85	1.98	*	0.0131544
Gas2l3	Growth arrest-specific 2 like 3	1455980_a_at	BB770972	237436	Mm.11982.1	185.67	733.93	3.95	*	0.00275379		261.23	50.53	-5.17	*	0.00518893
1433813_at	RIKEN cDNA 2810475A17 gene	1433813_at	BG064731	72787	Mm.28478.1	90.05	353.8	3.93	*	0.0048735		87.46	64.08	-1.36		0.0204966
Gins1	RIKEN cDNA 2810418N01 gene	1452598_at	AK013116	69270	Mm.85844.1	272.66	1042.5	3.82	*	0.00296372		172.36	171.57	-1		0.998583
4632434I11Rik	RIKEN cDNA 4632434I11 gene	1429734_at	AK014608	74041	Mm.26468.1	63.05	238.89	3.79	*	0.00412634		181.97	63.86	-2.85	*	0.126736
Slc10a2	solute carrier family 10, member 2	1450245_at	NM_011388	20494	Mm.3500.1	88.8	336.44	3.79	*	0.0329075		160.43	233.54	1.46		0.304476
Zfp367	zinc finger protein 367	1433623_at	BE629588	238673	Mm.33008.1	511.49	1934.56	3.78	*	0.000757315		224.62	158.76	-1.41		0.141118
Cks1b	CDC28 protein kinase 1b	1416698_a_at	NM_016904	54124	Mm.3049.1	2325.24	8781.85	3.78	*	0.00150231		5822.56	4430.95	-1.31		0.240348
Rpa2	gb:BC004578.1 /DB_XREF=gi:13435423 /FEA=FLmRNA /CNT=145 /TID=Mm.2870.1 /TIER=FL+Stack /STK=90 /UG=Mm.2870 /LL=19891 /UG_GENE=Rpa2 /DEF=Mus musculus, Similar to replication protein A2, clone MGC:6146 IMAGE:3586727, mRNA, complete cds. /PROD=Similar to replication protein A2 /FL=gb:BC004578.1 gb:D00812.1 gb:NM_011284.1	1416433_at	BC004578	19891	Mm.2870.1	236.61	894.08	3.78	*	0.00446027		690.2	579.93	-1.19		0.0497429
Kif22	kinesin family member 22	1437716_x_at	BB251322	110033	Mm.29381.2	268.92	1012.92	3.77	*	0.00310255		397.92	185.83	-2.14	*	0.0502395
Rif1	Rap1 interacting factor 1 homolog (yeast)	1442939_at	BG065807	51869 /// 671598	Mm.155603.1	36.01	135.81	3.77	*	0.0244669		79.29	97.1	1.22		0.76186
Coq10b	RIKEN cDNA 1500041J02 gene	1460510_a_at	AK006551	67876	Mm.27561.2	242.45	906.21	3.74	*	0.00687381		413.36	1049.63	2.54	*	0.00789477
LOC631639 /// Lonrf1	Transcribed locus	1455665_at	BB705689	244421 /// 631639	Mm.41111.1	143.5	532.47	3.71	*	0.000380091		218.91	132.4	-1.65	*	0.0345549
Cxcl1	chemokine (C-X-C motif) ligand 1	1457644_s_at	BB554288	14825	Mm.149204.1	830.29	3074.56	3.7	*	0.0074299		1300.59	3604.47	2.77	*	0.1919
Tagln2	transgelin 2	1439407_x_at	AV212626	21346 /// 672466	Mm.22632.4	40.36	148.55	3.68	*	0.0410343		101.55	74.21	-1.37		0.262334
Ctps	cytidine 5'-triphosphate synthase	1416563_at	NM_016748	51797	Mm.1815.1	80.18	293.38	3.66	*	0.0107416		576.28	1443.96	2.51	*	0.00318863
Hsph1	heat shock protein 105	1425993_a_at	D67017	15505	Mm.34828.2	1361.37	4959.89	3.64	*	0.000399861		3939.39	5435.96	1.38		0.00637801
Gas2l3	Growth arrest-specific 2 like 3	1437244_at	BB770972	237436	Mm.11982.1	110.61	399.14	3.61	*	0.00452131		145.4	26.92	-5.4	*	0.00704654
Nucb2	nucleobindin 2	1418355_at	NM_016773	53322	Mm.9901.1	106.65	381.35	3.58	*	0.000941141		783.69	2040.88	2.6	*	0.0264734
Hat1	histone aminotransferase 1	1428061_at	AK014330	107435	Mm.28421.1	990.51	3522.12	3.56	*	0.000106607		653.06	557.64	-1.17		0.355525
Ezh2	enhancer of zeste homolog 2 (Drosophila)	1416544_at	NM_007971	14056	Mm.4303.1	118.93	420.47	3.54	*	0.00746571		141.35	113.66	-1.24		0.0514453
Fen1	flap structure specific endonuclease 1	1436454_x_at	BB393998	14156	Mm.2952.4	919.74	3253.13	3.54	*	0.00200109		972.83	1216.71	1.25		0.316811
Fmo5 /// LOC100046051	gb:BB141577 /DB_XREF=gi:15408523 /DB_XREF=BB141577 /CLONE=9930010G21 /FEA=EST /CNT=8 /TID=Mm.89547.1 /TIER=ConsEnd /STK=4 /UG=Mm.89547 /UG_TITLE=ESTs	1440899_at	BB141577	14263	Mm.89547.1	4227.39	14923.9	3.53	*	2.01666e-05		8108.7	7839.34	-1.03		0.827056
Slc16a5	solute carrier family 16 (monocarboxylic acid transporters), member 5	1434473_at	AI647939	217316	Mm.25773.1	177.08	625.29	3.53	*	0.00867971		975.82	1435.38	1.47		0.0822451
Cxcl1	gb:NM_008176.1 /DB_XREF=gi:6680108 /GEN=Gro1 /FEA=FLmRNA /CNT=19 /TID=Mm.21013.1 /TIER=FL+Stack /STK=12 /UG=Mm.21013 /LL=14825 /DEF=Mus musculus GRO1 oncogene (Gro1), mRNA. /PROD=GRO1 oncogene /FL=gb:NM_008176.1 gb:J04596.1	1419209_at	NM_008176	14825	Mm.21013.1	490.26	1732.06	3.53	*	0.0038494		790.23	2513.27	3.18	*	0.159409
Smc4	SMC4 structural maintenance of chromosomes 4-like 1 (yeast)	1452197_at	AV172948	70099	Mm.206841.1	404.74	1423.33	3.52	*	0.00173039		884.65	597.04	-1.48		0.0285748
2610039C10Rik	RIKEN cDNA 2610039C10 gene	1453314_x_at	AK012533	66578	Mm.180363.2	236.62	833.66	3.52	*	0.00106412		299.78	208.45	-1.44		0.00220588
2200001I15Rik	RIKEN cDNA 2200001I15 gene	1437019_at	AA162958	69134	Mm.27156.1	3221.98	11323.4	3.51	*	0.0011948		3579.32	5110.77	1.43		0.0921722
Dusp3	dual specificity phosphatase 3 (vaccinia virus phosphatase VH1-related)	1425608_at	BC016269	72349	Mm.196295.1	60.22	210.67	3.5	*	0.037156		402.43	391.35	-1.03		0.966214
Fhad1	RIKEN cDNA 2900090M10 gene	1439190_at	AW537651	329977	Mm.87242.1	34.66	120.2	3.47	*	0.00132451		40	72.88	1.82		0.12198
Cyb561	cytochrome b-561	1417507_at	BC006732	13056	Mm.154456.1	131.95	456.28	3.46	*	0.033649		143.35	331.6	2.31	*	0.0255999
Tmc7	transmembrane channel-like gene family 7	1456981_at	BB428982	209760	Mm.33000.1	58.8	203.37	3.46	*	0.00826823		261.64	858.47	3.28	*	0.00707086
Il33	RIKEN cDNA 9230117N10 gene	1416200_at	NM_133775	77125	Mm.182359.1	55.02	189.2	3.44	*	0.00160278		163.53	127.19	-1.29		0.505922
Synpo	synaptopodin	1434089_at	BB426294	104027	Mm.27313.1	45.28	152.5	3.37	*	0.0179287		410.95	503.09	1.22		0.388678
Dynll1	dynein, cytoplasmic, light chain 1	1448682_at	NM_019682	56455	Mm.29908.1	1650.36	5560.95	3.37	*	0.000131586		2701.34	7842.57	2.9	*	0.00107446
Nol5	nucleolar protein 5	1450986_at	BB729616	55989	Mm.10303.1	287.5	955.66	3.32	*	0.00119448		2589.63	4399.67	1.7	*	0.0037033
Tyms /// Tyms-ps	thymidylate synthase /// thymidylate synthase, pseudogene	1424991_s_at	BC020139	22171 /// 22172	Mm.5879.1	276.62	915.84	3.31	*	0.00376843		364.03	318.18	-1.14		0.400769
Cp	ceruloplasmin	1441326_at	AV381752	12870	Mm.131763.1	326.51	1077.33	3.3	*	0.0350645		615.98	995.97	1.62	*	0.133798
Pcna	proliferating cell nuclear antigen	1417947_at	BC010343	18538	Mm.7141.1	3636.88	11996.7	3.3	*	0.00061728		2105.86	1530.38	-1.38		0.111219
1200016E24Rik	RIKEN cDNA 1200016E24 gene	1452418_at	BF719154	319202	Mm.171545.1	763.13	2516.78	3.3	*	2.37125e-06		2263.52	2982.44	1.32		0.318984
Gpx3	glutathione peroxidase 3	1449106_at	NM_008161	14778	Mm.7156.1	88.42	291.93	3.3	*	0.0320959		286.48	860.27	3	*	0.00261615
Wee1	wee 1 homolog (S. pombe)	1416774_at	NM_009516	22390	Mm.8108.1	41.89	137.85	3.29	*	0.0248069		45.82	41.39	-1.11		0.297678
2610205E22Rik	gb:AV309800 /DB_XREF=gi:15406027 /DB_XREF=AV309800 /CLONE=5730585K13 /FEA=EST /CNT=14 /TID=Mm.27920.1 /TIER=Stack /STK=11 /UG=Mm.27920 /UG_TITLE=ESTs, Moderately similar to YO11 MOUSE HYPOTHETICAL PROTEIN ORF-1137 (M.musculus)	1456340_at	AV309800	66617	Mm.27920.1	97.14	318.88	3.28	*	7.55917e-05		107.87	214.37	1.99	*	0.0751112
Tgm1	transglutaminase 1, K polypeptide	1451416_a_at	BC026422	21816	Mm.41964.2	176.99	578.92	3.27	*	0.00852608		51.82	130.73	2.52	*	0.050623
1433924_at	Paternally expressed 3	1433924_at	BM200248	18616	Mm.7952.2	62.89	201.61	3.21	*	0.0309896		324.27	735.33	2.27	*	0.0481208
2700094K13Rik	RIKEN cDNA 2700094K13 gene	1436349_at	BI408855	72657	Mm.4071.2	577.97	1836.67	3.18	*	0.00253637		877.26	430.42	-2.04	*	0.00202294
Tspan4	tetraspanin 4	1448276_at	NM_053082	64540	Mm.195498.1	1402.58	4464.96	3.18	*	0.0014585		1820.22	2652.27	1.46		0.0419659
4632434I11Rik	RIKEN cDNA 4632434I11 gene	1434240_at	BB463610	74041	Mm.26468.2	108.42	341.27	3.15	*	0.032289		300.98	96.86	-3.11	*	0.00370091
Tipin	timeless interacting protein	1426612_at	AK011357	66131	Mm.196219.1	563.04	1772.05	3.15	*	0.003248		543.19	390.43	-1.39		0.0917639
Kcnt2	Transcribed locus	1459971_at	AV133559	240776	Mm.53643.1	120.48	379.11	3.15	*	0.00600346		151.65	175.78	1.16		0.559827
Il1r1	interleukin 1 receptor, type I	1448950_at	NM_008362	16177	Mm.896.1	209.91	653.67	3.11	*	0.00110174		420.07	1515.58	3.61	*	0.000870603
Piga	phosphatidylinositol glycan, class A	1427305_at	AV340508	18700	Mm.3781.1	226.19	700.11	3.1	*	0.0011223		859.76	1467.82	1.71	*	0.00567918
Pold1	polymerase (DNA directed), delta 1, catalytic subunit	1456055_x_at	BB385244	18971	Mm.16549.3	178.8	553.8	3.1	*	0.00445999		153.35	148.39	-1.03		0.847306
P4ha2	procollagen-proline, 2-oxoglutarate 4-dioxygenase (proline 4-hydroxylase), alpha II polypeptide	1417149_at	NM_011031	18452	Mm.3705.1	46.49	144.23	3.1	*	0.00632124		140.33	184.33	1.31		0.0604859
Cbx5	chromobox homolog 5 (Drosophila HP1a)	1450416_at	NM_007626	12419	Mm.28003.1	102.35	315.79	3.09	*	0.0124422		25.39	26.39	1.04		0.981608
Alpl	alkaline phosphatase 2, liver	1423611_at	AW319615	11647	Mm.1265.1	72.12	219.84	3.05	*	0.00796879		116.41	188.33	1.62		0.0200548
Hirip3	expressed sequence C86302	1434936_at	BB295220	233876	Mm.27628.1	122.14	371.32	3.04	*	0.0010401		140.86	133.7	-1.05		0.621928
Dynll1 /// EG627788	dynein, cytoplasmic, light chain 1	1417339_a_at	NM_019682	56455 /// 627788 /// 672375	Mm.29908.1	4055.84	12315.2	3.04	*	2.11202e-05		7061.15	18316.8	2.59	*	0.00232835
Alas1	aminolevulinic acid synthase 1	1424126_at	BC022110	11655	Mm.19143.1	4394.51	13339.2	3.04	*	0.0151042		5040.46	7548.08	1.5		0.170222
Gfra1	glial cell line derived neurotrophic factor family receptor alpha 1	1421973_at	BE534815	14585	Mm.88367.1	40.16	121.96	3.04	*	0.00410936		59.94	197.59	3.3	*	0.000258633
4833442J19Rik	RIKEN cDNA 4833442J19 gene	1427202_at	AV002340	320204	Mm.1043.1	1012.02	3059.3	3.02	*	0.000929755		2863.47	3420.51	1.19		0.0298222
Whsc1	Wolf-Hirschhorn syndrome candidate 1 (human)	1435136_at	BQ177743	107823	Mm.126694.1	46.33	137.98	2.98	*	0.00142007		42.93	21.51	-2		0.0480806
Rabgap1l	RAB GTPase activating protein 1-like	1429196_at	BB431654	29809	Mm.39565.1	47.86	142.63	2.98	*	0.0048508		34.9	24.95	-1.4		0.435259
Nol5a	nucleolar protein 5A	1426533_at	BF660256	67134	Mm.29363.1	150.36	446.25	2.97	*	0.000853058		789.9	1278.91	1.62	*	0.0253138
Rnaseh2b	RIKEN cDNA 2610207P08 gene	1453001_at	AU017373	67153	Mm.26040.1	303.87	902.87	2.97	*	0.000867873		409.87	399.22	-1.03		0.898264
Mdc1	mediator of DNA damage checkpoint 1	1434837_at	BM203061	240087	Mm.41738.1	101.39	299.87	2.96	*	0.00141722		74.45	52.16	-1.43		0.256413
6430514L14Rik	RIKEN cDNA 6430514L14 gene	1425213_at	BC025646	76886	Mm.44355.1	145.1	425.61	2.93	*	0.0123717		53.79	52.76	-1.02		0.85086
Gfra1	glial cell line derived neurotrophic factor family receptor alpha 1	1439015_at	AV221299	14585	Mm.203929.1	1503.59	4404.55	2.93	*	4.26892e-05		1226.87	2806.19	2.29	*	0.000171512
Hmgb2	high mobility group box 2	1452534_a_at	X67668	433785 /// 678110 /// 678341 /// 97165	Mm.1693.2	460.47	1344.21	2.92	*	0.00918532		481.22	226.11	-2.13	*	0.00688052
Serpina3n	serine (or cysteine) proteinase inhibitor, clade A, member 3N	1419100_at	NM_009252	20716	Mm.22650.1	5093.77	14890.6	2.92	*	0.00121973		4173.6	14205.4	3.4	*	0.00599385
Cry1	cryptochrome 1 (photolyase-like)	1433733_a_at	BG069864	12952	Mm.26237.2	782.2	2273.72	2.91	*	0.0394788		1848.62	1077.25	-1.72	*	0.600475
Slc41a2	solute carrier family 41, member 2	1452445_at	BC026874	338365	Mm.67073.1	3225.87	9302.71	2.88	*	0.000812752		2177.44	5192.84	2.38	*	0.00519554
Hspa1b	heat shock protein 1B	1427126_at	M12573	15511	Mm.6388.1	138.51	397	2.87	*	0.0106838		253.52	158	-1.6	*	0.256434
Gemin6	gem (nuclear organelle) associated protein 6	1424300_at	BC025157	67242	Mm.196135.1	343.63	986.78	2.87	*	0.00332309		370.91	512.4	1.38		0.0355478
2610039C10Rik	RIKEN cDNA 2610039C10 gene	1428483_a_at	AK012762	66578	Mm.180363.1	243.61	697.52	2.86	*	0.00370746		295.87	237.81	-1.24		0.0648706
Gde1	membrane interacting protein of RGS16	1418444_a_at	BC003902	56209	Mm.30126.1	1830.23	5234.58	2.86	*	3.84401e-05		4092.51	9381.86	2.29	*	6.85214e-05
Wnt5b	wingless-related MMTV integration site 5B	1439373_x_at	AV303043	22419	Mm.22622.3	120.86	345.08	2.86	*	0.044852		72.74	112.67	1.55		0.223258
6030408C04Rik	RIKEN cDNA 6030408C04 gene	1434700_at	BM123748	217558	Mm.31352.1	96.29	272.84	2.83	*	0.0231658		180.34	144.64	-1.25		0.562833
Dynll1 /// EG627788	dynein, cytoplasmic, light chain 1	1456125_a_at	AV006937	56455 /// 627788 /// 672375	Mm.29908.2	4609.84	12987.1	2.82	*	1.81721e-05		6998.74	18294.4	2.61	*	0.000802185
Ints2	RIKEN cDNA 2810417D08 gene	1429461_at	AK013101	70422	Mm.220929.1	393.3	1104.56	2.81	*	0.00193098		936.9	1247.53	1.33		0.0391283
Rpap3	DNA segment, Chr 15, ERATO Doi 682, expressed	1448555_at	NM_028003	71919	Mm.12255.1	296.1	828.1	2.8	*	0.000182603		786.02	1397.52	1.78	*	0.0116743
Rfc3	replication factor C (activator 1) 3	1432538_a_at	AK013095	69263	Mm.12553.2	182.2	509.24	2.8	*	0.000563		141.65	122.41	-1.16		0.362158
Cpd	carboxypeptidase D	1418018_at	NM_007754	12874	Mm.20910.1	412.85	1151.78	2.79	*	0.010348		252.33	283.25	1.12		0.818295
Kif23	kinesin family member 23	1455990_at	AW986176	71819	Mm.28386.2	55.2	153.36	2.78	*	0.0452444		82.45	53.41	-1.54		0.176266
Hsp90aa1	heat shock protein 1, alpha	1437497_a_at	C77384	15519	Mm.1843.2	4313.9	11998.1	2.78	*	0.000172843		10728.9	13402.6	1.25		0.362042
Btg3 /// EG654432 /// LOC100048453	B-cell translocation gene 3	1449007_at	NM_009770	12228 /// 654432	Mm.2823.1	423.1	1170.13	2.77	*	0.00649601		1468.1	3867.69	2.63	*	0.0541924
Gfra1	glial cell line derived neurotrophic factor family receptor alpha 1	1450440_at	BE534815	14585	Mm.88367.1	212.94	588.46	2.76	*	0.00439412		231.76	702.05	3.03	*	0.00294279
Hmgb2	high mobility group box 2	1437313_x_at	C85885	678110 /// 678341 /// 97165	Mm.1693.3	508.94	1401.16	2.75	*	0.0050608		489.73	200.08	-2.45	*	0.00159465
Gda	guanine deaminase	1435749_at	AW911807	14544	Mm.157113.2	1449.86	3988.5	2.75	*	0.000228507		1278.65	1140.77	-1.12		0.569094
Hspa4l	heat shock 70kDa protein 4 like	1458385_at	AI461691	18415	Mm.25657.1	91.69	250.54	2.73	*	0.00764148		182.99	168.99	-1.08		0.90625
Orc6l	origin recognition complex, subunit 6-like (S. cerevisiae)	1417037_at	NM_019716	56452	Mm.29709.1	171.28	467.9	2.73	*	0.0243539		265.08	259.81	-1.02		0.82775
Steap4	tumor necrosis factor, alpha-induced protein 9	1425829_a_at	AY029778	117167	Mm.31403.3	181.93	496.78	2.73	*	0.00904876		134.77	364.27	2.7	*	0.12872
C730036D15Rik	RIKEN cDNA C730036D15 gene	1425150_at	BC010829	209186	Mm.35071.1	1323.86	3605.54	2.72	*	0.00396283		2382.28	5086.55	2.14	*	0.00925243
1600002H07Rik	RIKEN cDNA 1600002H07 gene	1428832_at	AK005395	72016	Mm.23881.1	254.47	692.7	2.72	*	0.00207104		682.61	2615.68	3.83	*	0.00831751
Cxadr	coxsackievirus and adenovirus receptor	1449949_a_at	U90715	13052	Mm.8702.1	167.66	454.43	2.71	*	0.000753354		324.06	519.21	1.6	*	0.00331693
1457306_at	Polymerase (DNA directed), epsilon 3 (p17 subunit)	1457306_at	C86690	0	Mm.90076.1	179.6	484.66	2.7	*	0.00653169		2213.88	1662.84	-1.33		0.236919
Rcan1	Down syndrome critical region homolog 1 (human)	1416600_a_at	AF282255	54720	Mm.56.1	502.24	1352.18	2.69	*	0.0070701		1652.48	1016.86	-1.63	*	0.102167
Rfc2	gb:AV096765 /DB_XREF=gi:5244313 /DB_XREF=AV096765 /CLONE=2410021L07 /FEA=EST /CNT=4 /TID=Mm.212751.1 /TIER=ConsEnd /STK=4 /UG=Mm.212751 /UG_TITLE=ESTs	1457669_x_at	AV096765	19718	Mm.212751.1	156.42	419.99	2.68	*	0.0157668		298.76	324.39	1.09		0.319866
BC049807	cDNA sequence BC049807	1437696_at	BG071037	381066	Mm.33148.1	110.75	295.91	2.67	*	0.0364119		126.65	170.25	1.34		0.286778
Dut	deoxyuridine triphosphatase	1419270_a_at	AF091101	110074	Mm.29879.1	398.02	1059.17	2.66	*	0.021301		228.06	103.35	-2.21	*	0.00553529
Slc5a3	expressed sequence BF642829	1435484_at	BM729431	503859	Mm.27661.1	221.5	587.63	2.65	*	0.00085145		715.95	865.62	1.21		0.03307
Gmnn	geminin	1417506_at	NM_020567	57441	Mm.12239.1	537.27	1420.27	2.64	*	0.00257678		278.43	251	-1.11		0.265387
Alas1	aminolevulinic acid synthase 1	1455282_x_at	AI255644	11655	Mm.19143.2	4250.58	11111.3	2.61	*	0.00242028		5109.98	7762.47	1.52	*	0.108785
1445583_x_at	Transcribed locus, weakly similar to XP_488715.1 LOC432873 [Mus musculus]	1445583_x_at	BF011371		Mm.80916.1	64.64	169.02	2.61	*	0.00104135		32.5	65.38	2.01		0.0185109
Ppat	phosphoribosyl pyrophosphate amidotransferase	1452831_s_at	AV305746	231327	Mm.27743.1	314.69	817.58	2.6	*	0.000927126		239.63	338.01	1.41		0.20382
Lrg1	leucine-rich alpha-2-glycoprotein 1	1417290_at	NM_029796	76905	Mm.176946.1	10775.7	28013.5	2.6	*	0.00983275		2693.32	10983.5	4.08	*	0.017407
S100a11	S100 calcium binding protein A11 (calizzarin)	1460351_at	BC021916	20195	Mm.175848.1	527.39	1360.55	2.58	*	0.0205043		1992.49	3235.85	1.62	*	0.0604584
Nol5a	nucleolar protein 5A	1455035_s_at	BM249243	67134	Mm.29363.2	554.11	1425.2	2.57	*	0.00116644		3325.83	5363.35	1.61	*	0.0505272
Gla	galactosidase, alpha	1418248_at	NM_013463	11605	Mm.1114.1	86.33	221.55	2.57	*	0.000384119		107.78	204.14	1.89	*	0.0144865
Steap4	tumor necrosis factor, alpha-induced protein 9	1460197_a_at	NM_054098	117167	Mm.31403.1	3314.02	8471.06	2.56	*	5.53097e-05		3476.83	5287.28	1.52	*	0.105887
Fmo5 /// LOC100046051	flavin containing monooxygenase 5	1421709_a_at	NM_010232	14263	Mm.1668.1	2804.64	7193.23	2.56	*	2.27584e-07		5889.81	8986.95	1.53	*	0.000581533
Siva1	Cd27 binding protein (Hindu God of destruction)	1452020_a_at	AF033112	30954	Mm.28216.2	184.93	473.97	2.56	*	0.00137081		129.83	101.58	-1.28		0.554313
1200003I10Rik /// 1200015M12Rik /// 1200016E24Rik /// A130040M12Rik /// E430024C06Rik	RIKEN cDNA 1200003I10 gene /// RIKEN cDNA 1200015M12 gene /// RIKEN cDNA 1200016E24 gene /// RIKEN cDNA A130040M12 gene	1427932_s_at	BI076834	319202 /// 319269 /// 319443 /// 71719 /// 71739	Mm.216195.1	6512.62	16704.6	2.56	*	0.00436199		18038	19600.2	1.09		0.666012
Nnmt	nicotinamide N-methyltransferase	1432517_a_at	AK006371	18113	Mm.8362.2	12714.4	32572.2	2.56	*	0.00326396		9714.42	27255	2.81	*	0.0105425
Wbp5	WW domain binding protein 5	1451230_a_at	BC007478	22381	Mm.512.1	2018.83	5138.41	2.55	*	0.000311676		2697.8	3708.91	1.37		0.105318
Myo1c	myosin IC	1419648_at	NM_008659	17913	Mm.25194.1	152.68	389.13	2.55	*	0.0247291		196.82	285.88	1.45		0.0957265
Specc1	RIKEN cDNA 2810012G08 gene	1458440_at	BB827631	432572	Mm.37803.1	48.92	124.31	2.54	*	0.0345094		37.52	32.09	-1.17		0.504542
LOC620966 /// Tmem189	Expressed sequence AI840826	1451341_s_at	BB208266	229049 /// 407243	Mm.38488.1	88.85	225.53	2.54	*	0.0151548		111.27	147.38	1.32		0.212019
Tfrc	transferrin receptor	1452661_at	AK011596	22042	Mm.28683.1	623.7	1575.22	2.53	*	0.0290016		942.49	1705.71	1.81	*	0.0305814
Ints2	RIKEN cDNA 4632419I22 gene	1436247_at	AW552294	70422	Mm.220929.2	166.21	416.96	2.51	*	0.0122358		299.5	438.12	1.46		0.0626421
Sptlc2	serine palmitoyltransferase, long chain base subunit 2	1435937_at	BB794710	20773	Mm.27071.1	94.98	237.1	2.5	*	0.0269373		58.18	72.24	1.24		0.22364
Hspa1b	heat shock protein 1B	1427127_x_at	M12573	15511	Mm.6388.1	278.14	691.94	2.49	*	0.00735552		494.24	274.5	-1.8	*	0.14142
2410004L22Rik	RIKEN cDNA 2410004L22 gene	1418719_at	NM_029621	76478	Mm.27355.1	73.5	183.25	2.49	*	0.0141074		199.47	159.63	-1.25		0.256383
Rbbp8	retinoblastoma binding protein 8	1427061_at	BB167067	225182	Mm.29216.1	146.84	366.28	2.49	*	0.0229249		237.39	261.25	1.1		0.321162
Syt11	Transcribed locus, moderately similar to NP_795929.1 RIKEN cDNA 8030475D13 gene [Mus musculus]	1456464_x_at	BB129990		Mm.181623.1	88.56	220.31	2.49	*	0.0202857		75.31	140.41	1.86		0.182632
C230093N12Rik	RIKEN cDNA C230093N12 gene	1426893_at	BC023470	98952	Mm.4065.1	75.26	185.58	2.47	*	0.0121524		55.31	66.38	1.2		0.454233
Tinf2	Terf1 (TRF1)-interacting nuclear factor 2	1451163_at	AF214013	28113	Mm.3680.1	389.25	955.65	2.46	*	0.00979582		340.46	362.49	1.06		0.441263
Ccnd1	cyclin D1	1417419_at	NM_007631	12443	Mm.22288.1	1763.11	4328.42	2.45	*	0.0405949		1981.12	1278.17	-1.55	*	0.347674
Tmem107	RIKEN cDNA 1110004B13 gene	1429058_at	AK003403	66910	Mm.33964.1	154.5	377.75	2.45	*	0.0194044		92.92	93.4	1.01		0.952407
Cpd	Carboxypeptidase D	1434547_at	AW550842	12874	Mm.200828.1	87.85	215.1	2.45	*	0.0083828		45.86	49.1	1.07		0.867382
Tuba8	tubulin, alpha 8	1419518_at	NM_017379	53857	Mm.32884.1	76.62	187.51	2.45	*	0.00720604		684.31	1663.29	2.43	*	0.0167382
Rangap1	RAN GTPase activating protein 1	1451092_a_at	AV258722	19387	Mm.3833.2	67.94	165.87	2.44	*	0.0110287		223.16	337.74	1.51	*	0.127731
Srm	spermidine synthase	1421260_a_at	NM_009272	20810	Mm.10.1	509.97	1246.07	2.44	*	0.0248364		1547.87	2925.44	1.89	*	0.0115817
1443090_at	RIKEN cDNA 9030425P06 gene	1443090_at	BB361936	99712	Mm.132174.1	64.67	157.42	2.43	*	0.0165845		130.45	113.54	-1.15		0.573606
B4galt5	UDP-Gal:betaGlcNAc beta 1,4-galactosyltransferase, polypeptide 5	1433617_s_at	BF780384	56336	Mm.200886.1	355.83	864.51	2.43	*	0.00333364		563.91	691.22	1.23		0.449889
Fndc3b	fibronectin type III domain containing 3B	1433833_at	BG064539	72007	Mm.200324.1	1878.19	4548.9	2.42	*	0.00140691		4828.42	7372.66	1.53	*	0.042044
Cxadr	coxsackievirus and adenovirus receptor	1452391_at	AK004908	13052	Mm.8702.2	135.28	327.25	2.42	*	0.0314428		216.7	172.96	-1.25		0.2921
Slc13a3	solute carrier family 13 (sodium-dependent dicarboxylate transporter), member 3	1416560_at	NM_054055	114644	Mm.27473.1	185.25	445.76	2.41	*	0.0131212		65.36	282.26	4.32	*	0.00975397
Mpp5	membrane protein, palmitoylated 5 (MAGUK p55 subfamily member 5)	1421064_at	AW258373	56217	Mm.30561.1	172.57	414.02	2.4	*	0.033529		405.28	515.56	1.27		0.523776
Ccnd1	cyclin D1	1448698_at	NM_007631	12443	Mm.22288.1	3231.19	7717.53	2.39	*	0.0330079		4106.57	2591.8	-1.58	*	0.261375
Gimap9	GTPase, IMAP family member 9	1437756_at	BF682515	317758	Mm.116971.1	283.1	675.85	2.39	*	0.00536517		274.05	471.46	1.72	*	0.0054103
2410014A08Rik	RIKEN cDNA 2410014A08 gene	1436509_at	BB000110	109154	Mm.196623.1	505.64	1208.64	2.39	*	0.000178996		238.62	276.87	1.16		0.278113
Rfc5	replication factor C (activator 1) 5	1452917_at	AK011489	72151	Mm.27997.1	204.96	488.69	2.38	*	0.0419634		133.83	70.04	-1.91		0.0162296
Nid1	nidogen 1	1416808_at	X14480	18073	Mm.4691.1	704.03	1675.45	2.38	*	0.0140214		1597.2	1354.96	-1.18		0.548808
1810023F06Rik	RIKEN cDNA 1810023F06 gene	1425120_x_at	BC021795	217845	Mm.46348.1	967.84	2293.41	2.37	*	0.000207987		1734.53	1008.5	-1.72	*	0.00197729
Galnt7	UDP-N-acetyl-alpha-D-galactosamine: polypeptide N-acetylgalactosaminyltransferase 7	1452232_at	AV302406	108150	Mm.62886.1	75.84	179.62	2.37	*	0.000254244		141.79	132.4	-1.07		0.976676
4921509J17Rik	RIKEN cDNA 4921509J17 gene	1429106_at	AK014853	70857	Mm.39330.1	60.64	143.85	2.37	*	0.0147879		121.9	114.21	-1.07		0.891425
Slc12a2	solute carrier family 12, member 2	1417623_at	BG069505	20496	Mm.4168.1	85.18	201.9	2.37	*	0.0139404		99.65	120.35	1.21		0.519412
BC016495	cDNA sequence BC016495	1425646_at	BC016495	225994	Mm.211595.1	958.8	2261.29	2.36	*	0.00139502		611.87	518.5	-1.18		0.113262
Vrk1	vaccinia related kinase 1	1425006_a_at	BC016676	22367	Mm.2981.2	299.91	708.74	2.36	*	0.00360396		329.38	347.56	1.06		0.583338
Hsp90aa1	heat shock protein 1, alpha	1426645_at	AU079047	15519	Mm.1843.1	5561.02	13109.4	2.36	*	0.000138681		11465.9	15485.8	1.35		0.0272104
LOC100039339 /// LOC100039507 /// LOC100040033 /// LOC100040034 /// LOC100040733 /// LOC100041612 /// LOC100042124 /// LOC100042177 /// LOC100042523 /// LOC100045906 /// LOC100046656	Transcribed locus, moderately similar to XP_110478.3 RIKEN cDNA C330013J21 gene [Mus musculus]	1441150_x_at	BB829165	0	Mm.215901.1	123.78	291.64	2.36	*	0.000645169		131.26	251.22	1.91	*	0.00673654
Ddr1	discoidin domain receptor family, member 1	1456226_x_at	BB234940	12305	Mm.5021.4	266.96	630.64	2.36	*	0.0238447		766.43	1099.9	1.44		0.128206
Nup35	nucleoporin 35	1426447_at	AK009187	69482	Mm.29200.1	95.17	223.19	2.35	*	0.0168775		192.19	332.27	1.73	*	0.00248656
C730043O17	hypothetical protein C730043O17	1455383_at	AW123841	330126	Mm.76757.1	956.26	2251.33	2.35	*	0.00182671		443.68	618.15	1.39		0.0280065
Ppat	phosphoribosyl pyrophosphate amidotransferase	1428543_at	AV305746	231327	Mm.27743.1	197.3	461.94	2.34	*	0.000275583		141.96	206.98	1.46		0.0971146
Pole3	polymerase (DNA directed), epsilon 3 (p17 subunit)	1452743_at	AK007693		Mm.27444.1	162.3	379.25	2.34	*	0.0292857		409.27	604.65	1.48		0.00120323
Slbp	stem-loop binding protein	1460168_at	NM_009193	20492	Mm.4172.1	1234.48	2880.78	2.33	*	0.00135653		898.86	727.11	-1.24		0.0838188
Gda	guanine deaminase	1435748_at	AW911807	14544	Mm.157113.2	1404.04	3276.33	2.33	*	0.0002313		1007.14	858.83	-1.17		0.223983
Mtrr	5-methyltetrahydrofolate-homocysteine methyltransferase reductase	1452110_at	BB757908	210009	Mm.205514.1	60.54	141.25	2.33	*	0.00647878		161.91	191.62	1.18		0.395087
Hspa1b	heat shock protein 1B	1452318_a_at	M12573	15511	Mm.6388.1	1473.46	3414.22	2.32	*	0.0183332		2226.54	1256.21	-1.77	*	0.0890871
Krt18	keratin complex 1, acidic, gene 18	1448169_at	NM_010664	16668	Mm.22479.1	11725.3	27159.7	2.32	*	0.00303527		19409.5	22467.8	1.16		0.346575
Fndc3b	fibronectin type III domain containing 3B	1452783_at	AK005500	72007	Mm.38832.1	531.21	1233.86	2.32	*	0.00277585		1491.3	2059.62	1.38		0.117346
Tfdp1	gb:BG075396 /DB_XREF=gi:12557965 /DB_XREF=H3146G01-3 /CLONE=H3146G01 /FEA=FLmRNA /CNT=243 /TID=Mm.925.1 /TIER=Stack /STK=23 /UG=Mm.925 /LL=21781 /UG_GENE=Tfdp1 /UG_TITLE=transcription factor Dp 1 /FL=gb:NM_009361.1	1423241_a_at	BG075396	21781 /// 664889 /// 672007 /// 674691	Mm.925.1	568.67	1313.52	2.31	*	0.00143777		498.98	551.31	1.1		0.184592
Rbbp8	retinoblastoma binding protein 8	1427062_at	BB167067	225182	Mm.29216.1	71.13	164.16	2.31	*	0.0255816		88.84	102.65	1.16		0.0863597
Hspa8	heat shock protein 8	1420622_a_at	BC006722	15481 /// 621284 /// 666904 /// 669493	Mm.197551.1	15449.2	35655.4	2.31	*	0.000781772		25430.1	37980	1.49		0.0358291
BC048546	cDNA sequence BC048546	1436503_at	BF302511	232400	Mm.26869.1	1719.33	3961.74	2.3	*	0.00491715		2599.37	4191.8	1.61	*	0.0304885
Ncapd3	RIKEN cDNA B130055D15 gene	1454952_s_at	BG069311	78658	Mm.21448.1	378.19	870.82	2.3	*	0.0349748		330.65	273.42	-1.21		0.301204
Actg1	actin, gamma, cytoplasmic 1	1415779_s_at	NM_013798	11465	Mm.116989.1	12796.9	29388.6	2.3	*	0.0103562		23525	23245.3	-1.01		0.948674
Cep76	RIKEN cDNA 6230425F05 gene	1437209_at	AV324566	225659	Mm.73618.1	118.54	272.1	2.3	*	0.0102875		228.45	235	1.03		0.777027
1435819_at	gb:BB833422 /DB_XREF=gi:17011665 /DB_XREF=BB833422 /CLONE=G930026F05 /FEA=EST /CNT=15 /TID=Mm.99958.1 /TIER=Stack /STK=13 /UG=Mm.99958 /UG_TITLE=ESTs	1435819_at	BB833422	230603	Mm.99958.1	82.97	191.2	2.3	*	0.0043613		1188.94	1779.17	1.5		0.105891
Ankhd1 /// Eif4ebp3	ankyrin repeat and KH domain containing 1	1453023_at	AK003441	108857	Mm.28671.1	716.2	1638.39	2.29	*	0.0165569		1239.48	2287.93	1.85	*	0.0268625
Dnmt1	DNA methyltransferase (cytosine-5) 1	1422946_a_at	NM_010066	13433	Mm.7814.1	187.03	427.79	2.29	*	0.0294549		154.45	121.35	-1.27		0.145719
Siva1	Cd27 binding protein (Hindu God of destruction)	1426323_x_at	AF033112	30954	Mm.28216.2	330.43	758.03	2.29	*	0.00911206		168.42	191.52	1.14		0.814264
Dck	deoxycytidine kinase	1439012_a_at	BB030204	13178	Mm.3446.3	1690.16	3854.99	2.28	*	0.00176286		1478.23	740.55	-2	*	0.00842903
H2afz /// LOC626950	H2A histone family, member Z	1438091_a_at	AV003424	51788 /// 626950 /// 675899	Mm.916.5	4990.16	11395	2.28	*	0.000578117		5294.44	3090.83	-1.71	*	0.00740527
Msh6	mutS homolog 6 (E. coli)	1416915_at	U42190	17688	Mm.18210.1	212.53	484.34	2.28	*	0.00686521		75.48	60.9	-1.24		0.444147
Uxs1	UDP-glucuronate decarboxylase 1	1426275_a_at	AA203925	67883	Mm.12790.1	155.6	354.2	2.28	*	0.00241732		246.44	308.53	1.25		0.106833
Rdh9	retinol dehydrogenase 9	1427963_s_at	BE979765	103142	Mm.221173.1	12487	28383.7	2.27	*	0.00821315		16916	27019.2	1.6	*	0.0368054
Gigyf2	trinucleotide repeat containing 15	1439837_at	BE136147	227331	Mm.37898.1	60.07	136.26	2.27	*	0.0104441		29.31	19.71	-1.49		0.238827
Ak3l1 /// LOC100047616 /// LOC635960	adenylate kinase 3 alpha-like 1	1421830_at	NM_009647	11639	Mm.42040.1	276.09	628.03	2.27	*	0.00770049		442.5	488.67	1.1		0.96927
Tmpo	thymopoietin	1426349_s_at	AA153892	21917	Mm.124.6	440.22	992.73	2.26	*	0.0160454		218.54	160.41	-1.36		0.0527694
LOC100048381 /// Ube2s	ubiquitin-conjugating enzyme E2S	1416726_s_at	NM_133777	77891	Mm.22491.1	728.83	1648.35	2.26	*	0.0269858		1083.89	970.19	-1.12		0.700169
Taf9	TAF9 RNA polymerase II, TATA box binding protein (TBP)-associated factor	1451509_at	BC019453	108143	Mm.182328.1	729.49	1646.88	2.26	*	0.00204782		921.21	863.28	-1.07		0.714521
H2afz	H2A histone family, member Z	1416415_a_at	AY074806	51788 /// 666634 /// 669445	Mm.916.1	7036.94	15813.6	2.25	*	0.00139023		6565.03	4013.97	-1.64	*	0.00501982
Pold3	polymerase (DNA-directed), delta 3, accessory subunit	1443733_x_at	C85233	67967	Mm.207227.1	296.69	668.71	2.25	*	0.0411391		308.91	336.34	1.09		0.523896
Eppk1	epiplakin 1	1427537_at	BC026387	223650	Mm.123784.1	538.13	1213.05	2.25	*	0.00212619		339.87	429.97	1.27		0.215977
Ccnd1	cyclin D1	1417420_at	NM_007631	12443	Mm.22288.1	4233.76	9482.67	2.24	*	0.000777171		5818.97	3845.52	-1.51	*	0.266057
EG665989 /// LOC433064 /// Ppih	peptidyl prolyl isomerase H /// similar to peptidyl prolyl isomerase H; cyclophilin H; rotamase H /// similar to peptidyl prolyl isomerase H; cyclophilin H; rotamase H	1424136_a_at	BC016565	433064 /// 624822 /// 66101 /// 665989 /// 667598 /// 669441 /// 670964 /// 676493	Mm.196517.1	178.18	399.28	2.24	*	0.00119717		195.32	328.65	1.68	*	0.000597591
Nup205	nucleoporin 205	1454743_at	BQ177153	70699	Mm.30515.1	238.91	534.3	2.24	*	0.00194849		400.6	495.26	1.24		0.178196
Kpna2 /// LOC100039592 /// LOC100043906	karyopherin (importin) alpha 2	1415860_at	NM_010655	16647 /// 670551 /// 671639	Mm.12508.1	4301.47	9581.52	2.23	*	0.00128526		6587.34	6975.57	1.06		0.281475
Cebpd	CCAAT/enhancer binding protein (C/EBP), delta	1423233_at	BB831146	12609	Mm.4639.1	180.45	402.12	2.23	*	0.00136395		278.88	385.15	1.38		0.416036
5830472M02Rik	gb:AK014262.1 /DB_XREF=gi:12851992 /FEA=mRNA /CNT=54 /TID=Mm.45020.1 /TIER=Stack /STK=41 /UG=Mm.45020 /LL=73224 /UG_GENE=3110080A02Rik /UG_TITLE=RIKEN cDNA 3110080A02 gene /DEF=Mus musculus 13 days embryo head cDNA, RIKEN full-length enriched library, clone:3110080A02:unclassifiable transcript, full insert sequence.	1428457_at	AK014262	76080	Mm.45020.1	164.17	364.11	2.22	*	0.0233676		221.86	358.03	1.61	*	0.0228378
EG666634 /// H2afz	H2A histone family, member Z	1456032_x_at	AV215230	51788 /// 666634 /// 675899	Mm.916.3	4220.06	9375.13	2.22	*	0.00729578		4184.16	2853.73	-1.47		0.0198477
1439093_at	RIKEN cDNA 4921509J17 gene	1439093_at	BB270852		Mm.155691.1	179.85	399.02	2.22	*	0.0118461		336.52	291.15	-1.16		0.497559
Lsm3	LSM3 homolog, U6 small nuclear RNA associated (S. cerevisiae)	1448536_at	NM_026309	67678	Mm.28803.1	450.6	998.9	2.22	*	0.000228894		401.41	449.05	1.12		0.144392
Spc24	spindle pole body component 24 homolog (S. cerevisiae)	1431087_at	BF577722	67629	Mm.218278.1	374.14	826.72	2.21	*	0.0129237		226.64	46.38	-4.89	*	0.0197259
1810011O10Rik	RIKEN cDNA 1810011O10 gene	1451415_at	BC016562	69068	Mm.25775.1	711.11	1574.14	2.21	*	0.017711		1866.09	1434.83	-1.3		0.256882
Cyp39a1	cytochrome P450, family 39, subfamily a, polypeptide 1	1418780_at	NM_018887	56050	Mm.17991.1	1284.12	2837.88	2.21	*	0.0120349		348.15	288.19	-1.21		0.518819
Rfc3	replication factor C (activator 1) 3	1423700_at	BC026795	69263	Mm.12553.1	212.6	469.65	2.21	*	0.00472341		116.18	97.49	-1.19		0.0456003
Cbx5	chromobox homolog 5 (Drosophila HP1a)	1421934_at	NM_007626	12419	Mm.28003.1	69.99	154.6	2.21	*	0.00132092		47.29	45.72	-1.03		0.961311
Tpm1	tropomyosin 1, alpha	1423049_a_at	AK002271	22003	Mm.121878.1	83.41	184.11	2.21	*	0.0187536		313.93	697.59	2.22	*	0.00627032
Akap2 /// Palm2 /// Palm2-akap2	A kinase (PRKA) anchor protein 2	1449168_a_at	BC003735	11641	Mm.7622.1	81.65	179.73	2.2	*	0.0124759		188.88	168	-1.12		0.518508
Tmem176a	RIKEN cDNA 0610011I04 gene	1425603_at	BC006049	66058	Mm.153276.1	3786.37	8284.89	2.19	*	0.000256583		3072.71	2546.78	-1.21		0.0920452
Ptp4a1	protein tyrosine phosphatase 4a1	1419024_at	BC003761	19243	Mm.28909.1	910.46	1992.81	2.19	*	0.00119161		739.4	693.16	-1.07		0.835939
Fmo5 /// LOC100046051	flavin containing monooxygenase 5	1450332_s_at	NM_010232	14263	Mm.1668.1	13469.1	29435.4	2.19	*	1.86758e-07		30672.5	38927.5	1.27		0.000189656
2610029G23Rik	RIKEN cDNA 2610029G23 gene	1417921_at	NM_026312	67683	Mm.180499.1	621.5	1359.22	2.19	*	0.00280651		765.12	1449.07	1.89	*	0.019619
Wdr12	WD repeat domain 12	1417270_at	NM_021312	57750	Mm.87293.1	66.19	144.85	2.19	*	0.0140259		148.44	223.05	1.5		0.144841
1457483_at	gb:BM214036 /DB_XREF=gi:17772086 /DB_XREF=C0845B10-3 /CLONE=C0845B10 /FEA=EST /CNT=4 /TID=Mm.217790.1 /TIER=ConsEnd /STK=4 /UG=Mm.217790 /UG_TITLE=ESTs	1457483_at	BM214036	71371	Mm.217790.1	66.68	145.16	2.18	*	0.0246136		149.19	106.06	-1.41		0.273106
1200016E24Rik /// 3930401B19Rik /// A130040M12Rik /// E430024C06Rik	RIKEN cDNA 1200016E24 gene	1453238_s_at	AU018141	319202 /// 319269 /// 319443 /// 77570	Mm.196616.1	7105.35	15504.1	2.18	*	0.00352704		19556.1	21515.9	1.1		0.588264
Chordc1	cysteine and histidine-rich domain (CHORD)-containing, zinc-binding protein 1	1460645_at	NM_025844	66917	Mm.29138.1	2330.79	5070.28	2.18	*	0.000985036		5460.39	6857.78	1.26		0.0658108
Thex1	gb:NM_026067.1 /DB_XREF=gi:13385565 /GEN=3110010F15Rik /FEA=FLmRNA /CNT=87 /TID=Mm.86387.1 /TIER=FL+Stack /STK=17 /UG=Mm.86387 /LL=67276 /DEF=Mus musculus RIKEN cDNA 3110010F15 gene (3110010F15Rik), mRNA. /PROD=RIKEN cDNA 3110010F15 /FL=gb:NM_026067.1	1418827_at	BF320755	67276	Mm.86387.1	174.31	378.87	2.17	*	0.00756337		190.54	198.86	1.04		0.755869
Dhfr	dihydrofolate reductase	1419172_at	NM_010049	13361	Mm.23695.1	2564.77	5528.81	2.16	*	0.00191777		1482.98	993.28	-1.49		0.104788
Rfc2	replication factor C (activator 1) 2	1417503_at	NM_020022	19718	Mm.27855.1	354.44	765.73	2.16	*	0.00646768		541.74	727.15	1.34		0.0673664
Cpne8	copine VIII	1430520_at	AW548480	66871	Mm.157675.1	133.34	287.78	2.16	*	3.06897e-05		277.84	1097.31	3.95	*	0.00741999
Afp	alpha fetoprotein	1416645_a_at	NM_007423	11576	Mm.80.1	96.92	209.7	2.16	*	0.0296747		440.07	4224.59	9.6	*	0.00842739
Casp8ap2	caspase 8 associated protein 2	1449217_at	NM_011997	26885	Mm.22279.1	337.11	725.92	2.15	*	0.00208637		498	473.81	-1.05		0.660536
Nup93	nucleoporin 93	1424291_at	BC023140	71805	Mm.36725.1	235.49	506.68	2.15	*	0.00286401		361.75	464.45	1.28		0.049555
Nup160	nucleoporin 160	1418530_at	NM_021512	59015	Mm.25164.1	214.14	457.24	2.14	*	0.00278191		374.04	682.5	1.82	*	0.00106572
Ssrp1	structure specific recognition protein 1	1426790_at	BC024835	20833	Mm.200837.1	1543.04	3297.95	2.14	*	0.00450153		2071.3	1817.69	-1.14		0.710173
Dclre1a	DNA cross-link repair 1A, PSO2 homolog (S. cerevisiae)	1417904_at	AF241240	55947	Mm.2805.1	249.13	534.18	2.14	*	0.00252944		191.45	205.95	1.08		0.501851
Uxs1	UDP-glucuronate decarboxylase 1	1452011_a_at	AA203925	67883	Mm.12790.1	595.01	1272	2.14	*	0.000815108		587.04	663.59	1.13		0.465638
Dck	deoxycytidine kinase	1449176_a_at	NM_007832	13178	Mm.3446.1	301.46	643.39	2.13	*	0.0422651		188.79	103.79	-1.82	*	0.0115954
Fh1	gb:BC006048.1 /DB_XREF=gi:13543800 /FEA=FLmRNA /CNT=80 /TID=Mm.41502.1 /TIER=FL+Stack /STK=14 /UG=Mm.41502 /LL=14194 /UG_GENE=Fh1 /DEF=Mus musculus, Similar to Fumarate hydratase, clone MGC:8196 IMAGE:3590691, mRNA, complete cds. /PROD=Similar to Fumarate hydratase /FL=gb:BC006048.1	1424828_a_at	BC006048	14194	Mm.41502.1	11572.4	24617.8	2.13	*	0.000238289		13431.8	23594.7	1.76	*	0.0129988
Ptp4a1	protein tyrosine phosphatase 4a1	1455002_at	AV331223	19243	Mm.86759.2	4318.15	9211.49	2.13	*	0.000493461		3904.15	3166.34	-1.23		0.117548
Rnf145	RIKEN cDNA 3732413I11 gene	1452769_at	AK014408	74315	Mm.156771.1	1071.38	2273.82	2.12	*	0.00220576		1039.2	561.85	-1.85	*	0.0536351
H2afz	gb:AV003424 /DB_XREF=gi:4780274 /DB_XREF=AV003424 /CLONE=0610027M19 /FEA=EST /CNT=14 /TID=Mm.916.5 /TIER=Stack /STK=12 /UG=Mm.916 /LL=51788 /UG_GENE=H2afz /UG_TITLE=H2A histone family, member Z	1438092_x_at	AV003424	51788 /// 626950 /// 666634 /// 669445 /// 675899	Mm.916.5	5779.24	12242.2	2.12	*	0.000405543		5933.76	3678.26	-1.61	*	0.0138508
Tra2a	RIKEN cDNA G430041M01 gene	1454725_at	BG069073	101214	Mm.195898.3	1026.93	2179.25	2.12	*	0.000538983		4738.42	5079.44	1.07		0.379863
Stch	stress 70 protein chaperone, microsome-associated, human homolog	1453172_at	BE533039	110920	Mm.46007.1	879.16	1867.98	2.12	*	0.029336		2128.36	2527.46	1.19		0.23487
Csrp2	cysteine and glycine-rich protein 2	1420731_a_at	NM_007792	13008	Mm.2020.1	1804.31	3826.18	2.12	*	0.000742159		1489.97	1845.11	1.24		0.021894
Arf6	expressed sequence AI788669	1434312_at	AA958965	104877	Mm.27308.1	1427.33	3011.31	2.11	*	0.00650341		1028.42	856.66	-1.2		0.0698102
Siva1	Cd27 binding protein (Hindu God of destruction)	1418377_a_at	NM_013929	30954	Mm.28216.1	172.18	363.29	2.11	*	0.0367729		115.14	119.31	1.04		0.946741
Nup62	nucleoporin 62	1415926_at	NM_053074	18226	Mm.22687.1	224.03	471.65	2.11	*	0.0339743		164.27	182.89	1.11		0.398508
Tmem141	DNA segment, Chr 2, ERATO Doi 217, expressed	1435258_at	AW551717	51875	Mm.5769.1	456.76	963.03	2.11	*	0.0203697		1092.11	1623.2	1.49		0.0212016
St3gal5	ST3 beta-galactoside alpha-2,3-sialyltransferase 5	1460241_a_at	BB829192	20454	Mm.38248.1	749.4	1576.39	2.1	*	0.0169422		1099.37	1702.01	1.55	*	0.0534231
Tor1b	torsin family 1, member B	1417819_at	BB004887	30934	Mm.206786.1	87.97	184.14	2.09	*	0.000207673		475.09	864.2	1.82	*	0.00847492
Nolc1	nucleolar and coiled-body phosphoprotein 1	1428869_at	BM213850	70769	Mm.78861.2	132.65	277.15	2.09	*	0.00562491		347.1	457.02	1.32		0.0566962
Cbx5	chromobox homolog 5 (Drosophila HP1a)	1454636_at	AV114188	12419	Mm.28003.2	107.27	222.79	2.08	*	0.031801		56.1	40.01	-1.4		0.243141
Lin54	expressed sequence AI461788	1435181_at	BG073348	231506	Mm.30566.1	407.64	845.99	2.08	*	0.00658937		397.7	354.31	-1.12		0.0859439
Serpinh1	serine (or cysteine) proteinase inhibitor, clade H, member 1	1456733_x_at	BB329489	12406	Mm.22708.4	214.76	446.11	2.08	*	0.00910777		402.57	362.35	-1.11		0.735558
Rlf	rearranged L-myc fusion sequence	1427171_at	BF020283	109263	Mm.68846.1	229.62	477.71	2.08	*	0.0333585		853.76	1034.33	1.21		0.36702
EG665989 /// LOC433064 /// LOC629952 /// LOC666411 /// Ppih	peptidyl prolyl isomerase H	1431506_s_at	AK008394	433064 /// 629952 /// 66101 /// 665989 /// 666411 /// 669441 /// 671009 /// 676493	Mm.196088.1	137.52	286.17	2.08	*	0.0241029		160.77	224.88	1.4		0.0774096
Alcam	activated leukocyte cell adhesion molecule	1426300_at	U95030	11658	Mm.2877.1	864.13	1788.2	2.07	*	0.0151361		1287.15	2203.11	1.71	*	0.0209399
Endod1	gb:BF168366 /DB_XREF=gi:11048718 /DB_XREF=601774351F1 /CLONE=IMAGE:3994764 /FEA=FLmRNA /CNT=107 /TID=Mm.41423.1 /TIER=ConsEnd /STK=0 /UG=Mm.41423 /LL=71946 /UG_GENE=2310067E08Rik /UG_TITLE=RIKEN cDNA 2310067E08 gene /FL=gb:BC019813.1	1426541_a_at	BF168366	71946	Mm.41423.1	151.43	312.85	2.07	*	0.0311977		63.94	27.76	-2.3		0.0136288
1458947_at	Fanconi anemia, complementation group C	1458947_at	AV341977		Mm.63549.1	186.41	385.31	2.07	*	0.0191829		210.73	138.92	-1.52		0.198272
Ssx2ip	synovial sarcoma, X breakpoint 2 interacting protein	1448743_at	NM_138744	99167	Mm.200783.1	262.49	544.33	2.07	*	0.0121684		189.36	169.66	-1.12		0.584436
St3gal5	ST3 beta-galactoside alpha-2,3-sialyltransferase 5	1449198_a_at	BB829192	20454	Mm.38248.1	688.5	1426.13	2.07	*	0.000355043		1190.62	1699.25	1.43		0.0351494
Dpy19l1	RIKEN cDNA 1100001I19 gene	1456533_at	BM119324	244745	Mm.191939.1	715.64	1472.25	2.06	*	0.0182544		426.69	676.44	1.59	*	0.333831
Tmem30a	DNA segment, Chr 9, Wayne State University 20, expressed	1443619_at	BB745549	69981	Mm.218453.1	108.11	222.48	2.06	*	0.0280679		79.35	79.96	1.01		0.894949
Acsl4	acyl-CoA synthetase long-chain family member 4	1451828_a_at	AB033886	50790	Mm.143689.2	451.91	930.11	2.06	*	0.0372254		787.54	869.5	1.1		0.778591
E430028B21Rik	RIKEN cDNA E430028B21 gene	1454963_at	BQ127172	211948	Mm.1486.3	421.89	869.06	2.06	*	0.00529035		740.89	964.31	1.3		0.0617631
Tpm4	tropomyosin 4	1433883_at	AV122663	326618	Mm.27685.1	1838.83	3769.09	2.05	*	0.00509796		2756.23	2083.81	-1.32		0.116684
Cxadr	coxsackievirus and adenovirus receptor	1453282_at	BE824924	13052	Mm.28878.1	2582.25	5301.63	2.05	*	0.00291143		4420.33	3892.58	-1.14		0.345421
Aaas	achalasia, adrenocortical insufficiency, alacrimia	1451377_a_at	BC025501	223921	Mm.28508.1	99.32	204.08	2.05	*	0.0253679		155.65	149.37	-1.04		0.708434
1110007M04Rik	RIKEN cDNA 1110007M04 gene	1427997_at	BG064890	68493	Mm.28983.1	2061.95	4219.67	2.05	*	0.000136989		2487.04	3147.01	1.27		0.229804
Tmem141	DNA segment, Chr 2, ERATO Doi 217, expressed	1435259_s_at	AW551717	51875	Mm.5769.1	598.59	1229	2.05	*	0.00409421		1378.28	1780.73	1.29		0.139628
Tk1	thymidine kinase 1	1416258_at	NM_009387	21877	Mm.2661.1	424.41	864.48	2.04	*	0.0326122		64.45	15.38	-4.19		0.0068248
Tmpo	thymopoietin	1428976_at	AK017463	21917	Mm.180271.1	446.87	912.72	2.04	*	0.0149975		373.17	273.49	-1.36		0.122559
D630004K10Rik	RIKEN cDNA D630004K10 gene	1440840_at	BB335455	103210	Mm.101911.1	809.89	1655.26	2.04	*	0.0265683		834.18	1050.01	1.26		0.656548
Nasp	nuclear autoantigenic sperm protein (histone-binding)	1416042_s_at	BB493242	50927	Mm.7516.1	506.92	1033.46	2.04	*	0.0125122		538.95	679.76	1.26		0.0619143
Prpf40a	formin binding protein 3	1450035_a_at	BG064340	56194	Mm.87658.1	1156.7	2361.91	2.04	*	0.0367095		2832.11	3855.29	1.36		0.344896
Alg8	asparagine-linked glycosylation 8 homolog (yeast, alpha-1,3-glucosyltransferase)	1455887_at	BM249614	381903	Mm.31834.1	310.19	630.94	2.03	*	0.00554374		982.5	1615.9	1.64	*	0.00497971
Cpd	carboxypeptidase D	1455009_at	AW550842	12874	Mm.200828.1	687.19	1396.64	2.03	*	0.00381018		372.26	374.9	1.01		0.9627
Crem	cAMP responsive element modulator	1418322_at	AI467599	12916	Mm.5244.1	252.55	513.67	2.03	*	0.0190001		261.66	302.68	1.16		0.47507
Srprb	signal recognition particle receptor, B subunit	1421012_at	NM_009275	20818	Mm.7588.1	165.45	336.37	2.03	*	0.00421576		687.06	852.94	1.24		0.043375
Dnajc10 /// LOC100047007	gb:AV114239 /DB_XREF=gi:16382179 /DB_XREF=AV114239 /CLONE=2610030F24 /FEA=mRNA /CNT=225 /TID=Mm.21762.1 /TIER=Stack /STK=40 /UG=Mm.21762 /LL=66861 /UG_GENE=1200006L06Rik /UG_TITLE=RIKEN cDNA 1200006L06 gene	1452230_at	AV114239	66861	Mm.21762.1	82.46	167.02	2.03	*	0.00428964		192.04	393.83	2.05	*	0.0314624
Slc13a3	solute carrier family 13 (sodium-dependent dicarboxylate transporter), member 3	1438377_x_at	BB497312	114644	Mm.27473.3	1902.18	3860.34	2.03	*	0.00356752		835.13	2141.12	2.56	*	0.0052428
Nap1l1	nucleosome assembly protein 1-like 1	1420478_at	BG064031	53605	Mm.3797.1	1749.98	3534.21	2.02	*	0.00240202		2040.39	3457.63	1.69	*	0.00416826
Apcs	serum amyloid P-component	1419059_at	NM_011318	20219	Mm.2165.1	19313.2	39037.9	2.02	*	0.0178119		31991	40713.4	1.27		0.0994908
Pole3	polymerase (DNA directed), epsilon 3 (p17 subunit)	1421015_s_at	NM_021498	59001	Mm.196040.1	100.21	202.8	2.02	*	0.00159771		174.83	237.66	1.36		0.0554405
Myh10	myosin, heavy polypeptide 10, non-muscle	1452740_at	BQ176159	77579	Mm.29530.1	657.09	1320.9	2.01	*	0.00385618		2077.64	1284.53	-1.62	*	0.00532575
AW112037 /// Lpgat1	expressed sequence AW112037	1435327_at	BG071867	98667	Mm.22242.1	3010.45	6037.08	2.01	*	0.000138843		2721.39	4452.03	1.64	*	0.0306131
Gss	glutathione synthetase	1448273_at	NM_008180	14854	Mm.7504.1	615.57	1236.93	2.01	*	0.0251165		2813.47	2957.73	1.05		0.69303
Pgm3	phosphoglucomutase 3	1428228_at	AK013402	109785	Mm.20245.1	694.02	1397.71	2.01	*	0.00645664		4540.63	11542.5	2.54	*	0.00387219
1459488_at	Transcribed locus	1459488_at	BM249225	67302	Mm.218124.1	122.21	246.2	2.01	*	0.0124419		187.78	587.13	3.13	*	0.19295
Dnajc10 /// LOC100047007	gb:AV114239 /DB_XREF=gi:16382179 /DB_XREF=AV114239 /CLONE=2610030F24 /FEA=mRNA /CNT=225 /TID=Mm.21762.1 /TIER=Stack /STK=40 /UG=Mm.21762 /LL=66861 /UG_GENE=1200006L06Rik /UG_TITLE=RIKEN cDNA 1200006L06 gene	1426904_s_at	AV114239	66861	Mm.21762.1	534.47	1068.39	2	*	0.00236482		1102.41	1895.84	1.72	*	0.0217312
Nampt	pre-B-cell colony-enhancing factor 1	1417190_at	AW989410	59027	Mm.28830.1	1158.82	2320.84	2	*	0.00710476		1550.28	1370.69	-1.13		0.63328
Exod1	gb:BB091183 /DB_XREF=gi:8674430 /DB_XREF=BB091183 /CLONE=9430029E05 /FEA=EST /CNT=12 /TID=Mm.9821.5 /TIER=Stack /STK=12 /UG=Mm.9821 /LL=20216 /UG_GENE=Sah /UG_TITLE=SA rat hypertension-associated homolog	1438172_x_at	BB091183	71151	Mm.9821.5	318.39	637.59	2	*	0.00134147		388.47	377.58	-1.03		0.890432
Rorc	RAR-related orphan receptor gamma	1425793_a_at	AJ132394	19885	Mm.4372.2	149	297.02	1.99	*	0.000343917		327.52	95.98	-3.41	*	0.0880651
Lpgat1	lysophosphatidylglycerol acyltransferase 1	1424350_s_at	BE987427		Mm.205957.1	1146.89	2285.12	1.99	*	0.033628		1034.07	1572.06	1.52	*	0.278552
Ak3l1 /// LOC100047616 /// LOC635960	adenylate kinase 3 alpha-like 1	1450387_s_at	NM_009647	11639	Mm.42040.1	873.34	1734.54	1.99	*	0.0134069		1418.72	1483.53	1.05		0.934536
Gss	glutathione synthetase	1441931_x_at	BB125219	14854	Mm.90304.1	554.19	1103.59	1.99	*	0.023249		2690.89	2888.38	1.07		0.569382
1810011O10Rik	RIKEN cDNA 1810011O10 gene	1435595_at	AV016374	69068	Mm.200646.1	376.8	746.93	1.98	*	0.0290039		1051.48	720.99	-1.46		0.130983
Nolc1	nucleolar and coiled-body phosphoprotein 1	1428870_at	BM213850	70769	Mm.78861.2	209.24	415.08	1.98	*	0.00741466		405.81	343.07	-1.18		0.226195
Krt8	keratin complex 2, basic, gene 8	1423691_x_at	M21836	16691	Mm.6800.2	8038.45	15905	1.98	*	0.000600596		16722.7	16824.7	1.01		0.97839
Gins4	RIKEN cDNA 2810037C03 gene	1417913_at	NM_024240	109145	Mm.27945.1	450.8	892.05	1.98	*	0.0024029		323.89	404.95	1.25		0.0800075
Rhoc	ras homolog gene family, member C	1435394_s_at	AI503490	11853	Mm.262.2	93.54	184.42	1.97	*	0.00333116		310.58	481.79	1.55	*	0.0611586
Mcart1	mitochondrial carrier triple repeat 1	1454712_at	AW212577	230125	Mm.200415.2	405.36	799.21	1.97	*	0.00123838		600.08	1111.34	1.85	*	0.029484
Slc35e3	solute carrier family 35, member E3	1428805_at	AI854658	215436	Mm.26071.1	193.9	381.43	1.97	*	0.00757175		303.59	344.87	1.14		0.313258
Prg4	proteoglycan 4 (megakaryocyte stimulating factor, articular superficial zone protein)	1449824_at	NM_021400	96875	Mm.212696.1	3002.61	5920.39	1.97	*	0.0181486		1449.93	1679.43	1.16		0.771829
Nr1i2	nuclear receptor subfamily 1, group I, member 2	1451807_at	AK018630	18171	Mm.8509.1	171.83	337.21	1.96	*	0.00157872		715.9	1141.24	1.59	*	0.0916123
Atp1a1	ATPase, Na+/K+ transporting, alpha 1 polypeptide	1423653_at	BC025618	11928	Mm.205791.1	1976.08	3871.55	1.96	*	0.00285781		1113.77	1905.46	1.71	*	0.053848
BC023882	cDNA sequence BC023882	1423919_at	BC027393	231123	Mm.6452.1	387.65	761.29	1.96	*	0.00393889		260.88	260.69	-1		0.937042
Rabgap1l	RAB GTPase activating protein 1-like	1429197_s_at	BB431654	29809	Mm.39565.1	199.41	390.74	1.96	*	0.00509818		76.51	95.86	1.25		0.241354
1437694_at	gb:AW536892 /DB_XREF=gi:7179309 /DB_XREF=G0110A10-3 /CLONE=G0110A10 /FEA=EST /CNT=19 /TID=Mm.77586.1 /TIER=Stack /STK=15 /UG=Mm.77586 /UG_TITLE=ESTs, Weakly similar to JAK3 MOUSE TYROSINE-PROTEIN KINASE JAK3 (M.musculus)	1437694_at	AW536892	235047	Mm.77586.1	138.93	272.18	1.96	*	0.0448444		146.96	195.86	1.33		0.278537
Slc7a2	solute carrier family 7 (cationic amino acid transporter, y+ system), member 2	1426008_a_at	M62838	11988	Mm.4676.2	302.24	590.96	1.96	*	0.0114485		232.7	473.38	2.03	*	0.0686899
Tuba1b	tubulin, alpha 2	1423846_x_at	BC008117	22143	Mm.196396.2	13164.6	25637.2	1.95	*	0.0101219		17216.8	10931.5	-1.57	*	0.0175762
Nap1l1	nucleosome assembly protein 1-like 1	1420479_a_at	BG064031	53605	Mm.3797.1	1068.96	2082.35	1.95	*	0.000895136		1573.52	2437.42	1.55	*	0.0109818
Trim37	tripartite motif protein 37	1455012_s_at	BM119247	68729	Mm.17436.1	381.62	743.32	1.95	*	0.0168888		621.83	618.82	-1		0.890095
Msrb3	Methionine sulfoxide reductase B3	1454997_at	AV286522	320183	Mm.25427.1	270.33	526.9	1.95	*	0.0149453		230.48	245.11	1.06		0.642321
Tm4sf4	gb:BC010814.1 /DB_XREF=gi:14789880 /FEA=FLmRNA /CNT=34 /TID=Mm.26618.1 /TIER=FL+Stack /STK=10 /UG=Mm.26618 /DEF=Mus musculus, clone MGC:19127 IMAGE:4211816, mRNA, complete cds. /PROD=Unknown (protein for MGC:19127) /FL=gb:BC010814.1	1424962_at	BC010814	229302	Mm.26618.1	4639.05	9028.73	1.95	*	9.84498e-05		10512.4	13754.1	1.31		0.159283
1810009A15Rik /// LOC100048454	RIKEN cDNA 1810009A15 gene	1417886_at	BE307471	66276	Mm.28103.1	771.54	1504.13	1.95	*	0.00521093		976.38	1356.53	1.39		0.0267359
Cp	ceruloplasmin	1417496_at	BB332449	12870	Mm.13787.1	14751.3	28765.2	1.95	*	0.00284539		23162.4	33801.7	1.46		0.00854157
1457263_at	Serine (or cysteine) proteinase inhibitor, clade A, member 3M	1457263_at	BI329779	20714	Mm.27508.1	2871.89	5609.12	1.95	*	0.0208019		1002.08	6961.69	6.95	*	2.31899e-05
Sltm	RIKEN cDNA 5730555F13 gene	1429624_at	BG068009	66660	Mm.218566.1	530.32	1029.64	1.94	*	0.0364636		2144.17	2154.63	1		0.9205
Kif5b	kinesin family member 5B	1418431_at	BI328541	16573	Mm.3380.1	601.18	1166.7	1.94	*	0.0410118		1022.73	1046.84	1.02		0.8308
Smc6	SMC6 structural maintenance of chromosomes 6-like 1 (yeast)	1417736_at	AV281575	67241	Mm.70309.1	244	474.42	1.94	*	0.00935664		439.98	464.56	1.06		0.821413
Alcam	activated leukocyte cell adhesion molecule	1426301_at	U95030	11658	Mm.2877.1	2050.52	3980.41	1.94	*	0.0485118		1814.32	2188.77	1.21		0.111511
Hspa8	heat shock protein 8	1420623_x_at	BC006722	15481 /// 621284 /// 666904	Mm.197551.1	14167.4	27510.7	1.94	*	0.000323476		24353.9	31980.4	1.31		0.0619729
Rab27a	RAB27A, member RAS oncogene family	1429123_at	BB025283	11891	Mm.173136.1	87.55	169.77	1.94	*	0.0051036		148.95	223.56	1.5		0.237481
EG621542 /// LOC100044791 /// Mrpl30	mitochondrial ribosomal protein L30	1447651_x_at	BB293163	107734 /// 621542	Mm.125574.1	150.49	292.63	1.94	*	0.0356106		109.44	172.19	1.57		0.00152187
1700012G19Rik	RIKEN cDNA 1700012G19 gene	1452919_a_at	W59405	67078	Mm.28541.1	965.18	1861.1	1.93	*	0.0103874		1161.06	825.75	-1.41		0.274081
Cxadr	coxsackievirus and adenovirus receptor	1427321_s_at	AK004908	13052	Mm.8702.2	360.98	697.03	1.93	*	0.0123995		457.36	433.92	-1.05		0.537178
1454819_at	Transcribed locus	1454819_at	BQ031094		Mm.35416.1	468.6	904.12	1.93	*	0.0363916		669.64	684.81	1.02		0.995299
Lsm5	LSM5 homolog, U6 small nuclear RNA associated (S. cerevisiae)	1418656_at	NM_025520	66373	Mm.25642.1	773.34	1495.31	1.93	*	0.00352409		743.67	768.17	1.03		0.865235
Cstf3	cleavage stimulation factor, 3' pre-RNA, subunit 3	1424723_s_at	BC003241	228410	Mm.39286.1	655.68	1266.69	1.93	*	0.00663577		1496.65	1776.81	1.19		0.0721747
Serpina3k	serine (or cysteine) proteinase inhibitor, clade A, member 3K	1423867_at	BF234005	20714	Mm.196242.1	215.99	416.05	1.93	*	0.0377558		58.37	708.53	12.14	*	0.000583474
Pdgfa	platelet derived growth factor, alpha	1449187_at	BB371842	18590	Mm.2675.1	119.26	229.15	1.92	*	0.000770674		437.81	249.98	-1.75	*	0.0053251
D1Ertd622e	DNA segment, Chr 1, ERATO Doi 622, expressed	1448721_at	NM_133825	52392	Mm.12309.1	187.61	360.35	1.92	*	0.00527971		372.88	260.89	-1.43		0.0665263
Krt8	keratin complex 2, basic, gene 8	1435989_x_at	AW322280	16691 /// 434261 /// 675884	Mm.6800.3	8000.84	15392.2	1.92	*	0.000730328		15328.5	16230.2	1.06		0.679416
Nucks1	RIKEN cDNA 8430423A01 gene	1434668_at	BB095136	98415	Mm.116767.1	189.82	363.65	1.92	*	0.00111888		148.09	163.2	1.1		0.54383
Suz12	suppressor of zeste 12 homolog (Drosophila)	1427253_s_at	BG066534	52615	Mm.21964.1	317.22	606.26	1.91	*	0.00707702		408.8	391.49	-1.04		0.871062
Krt8	keratin complex 2, basic, gene 8	1420647_a_at	NM_031170	16691 /// 434261 /// 675884	Mm.6800.1	6631.46	12668.3	1.91	*	0.000131074		13363	13471.3	1.01		0.932563
Rasal2	RIKEN cDNA A330066M24 gene	1436910_at	BB529484	226525	Mm.29721.2	189.6	361.84	1.91	*	0.0305596		135.85	154.91	1.14		0.432173
Dst	dystonin	1423626_at	BB150886	13518	Mm.25326.3	1239.59	2371.65	1.91	*	0.000702796		1268.75	1666.7	1.31		0.0648513
LOC100043064 /// Nap1l1	nucleosome assembly protein 1-like 1	1420476_a_at	BG064031	53605	Mm.3797.1	1160.96	2200.1	1.9	*	0.000190821		1626.06	2540.66	1.56	*	0.00911113
Ccdc21	RIKEN cDNA 2410030J07 gene	1432391_at	AK010621	70012	Mm.200347.1	166.45	316.1	1.9	*	0.0425427		807.29	1504.79	1.86	*	0.0119931
Rpa1	replication protein A1	1423293_at	BM244983	68275	Mm.180734.1	1097.71	2083.53	1.9	*	0.00591716		613.89	476.38	-1.29		0.00811612
Tmpo	thymopoietin	1452036_a_at	AA153892	21917	Mm.124.6	834.1	1588.5	1.9	*	0.0162554		1252.83	1004.98	-1.25		0.0649457
Dusp3	RIKEN cDNA 5031436O03 gene	1434472_at	AV287497	72349	Mm.10141.2	363.7	691.64	1.9	*	0.00568189		879.06	783.92	-1.12		0.280997
Atp11a	ATPase, class VI, type 11A	1456388_at	AV378604	50770	Mm.203947.1	633.85	1206.07	1.9	*	0.0071537		441.01	409.52	-1.08		0.689067
Stim2	stromal interaction molecule 2	1434219_at	BB004503	116873	Mm.204755.1	724.37	1375.86	1.9	*	0.0215529		785.1	743.5	-1.06		0.813881
Narg1	NMDA receptor-regulated gene 1	1418024_at	BG067031	74838	Mm.28256.1	1051.61	1997.22	1.9	*	0.00779512		2491	3154.39	1.27		0.376602
Cdk2	cyclin-dependent kinase 2	1416873_a_at	NM_016756	12566	Mm.219464.1	122.08	231.24	1.89	*	0.00213401		91.39	64.62	-1.41		0.0199008
Baz1b	bromodomain adjacent to zinc finger domain, 1B	1434824_at	BM118747	22385	Mm.200771.1	499.22	943.78	1.89	*	0.00690337		667.81	602.53	-1.11		0.511723
Fbxo33	F-box only protein 33	1426871_at	BM939903	70611	Mm.40299.1	1002.84	1895.84	1.89	*	0.00818291		823.33	778.65	-1.06		0.732073
Usp1	ubiquitin specific protease 1	1423674_at	BC018179	230484	Mm.27496.1	484.57	915.36	1.89	*	0.00016967		702.69	659.9	-1.06		0.754347
Phip	pleckstrin homology domain interacting protein	1423432_at	BB425239	83946	Mm.29882.1	630.7	1192.83	1.89	*	0.00042343		1314.17	1590.19	1.21		0.0992049
Syncrip	synaptotagmin binding, cytoplasmic RNA interacting protein	1450743_s_at	BG920261	56403	Mm.196461.1	87.74	165.64	1.89	*	0.0374793		152.96	220.68	1.44		0.190555
1455320_at	expressed sequence AI480535	1455320_at	BQ176847		Mm.202727.1	837.52	1576.29	1.88	*	0.000568155		402.15	240.79	-1.67	*	0.146381
Mphosph10	M-phase phosphoprotein 10 (U3 small nucleolar ribonucleoprotein)	1429080_at	AK008785	67973	Mm.26973.1	436.6	819.86	1.88	*	0.002363		692.54	1095.71	1.58	*	0.0108425
Dnajc10 /// LOC100047007	gb:BB483613 /DB_XREF=gi:16441061 /DB_XREF=BB483613 /CLONE=D430021F16 /FEA=mRNA /CNT=225 /TID=Mm.21762.1 /TIER=Stack /STK=23 /UG=Mm.21762 /LL=66861 /UG_GENE=1200006L06Rik /UG_TITLE=RIKEN cDNA 1200006L06 gene	1426905_a_at	AV114239	66861	Mm.21762.1	577.58	1087.31	1.88	*	0.00379384		973.66	1549.58	1.59	*	0.0216727
D16Ertd472e	DNA segment, Chr 16, ERATO Doi 472, expressed	1429897_a_at	AK009258	67102	Mm.35581.2	413.2	776.82	1.88	*	0.0238065		521.42	440.44	-1.18		0.644415
Slc39a6	solute carrier family 39 (metal ion transporter), member 6	1424674_at	BB825002	106957	Mm.21688.1	153.37	288.43	1.88	*	0.00479472		277.78	237.74	-1.17		0.139924
Myo1c	myosin IC	1419649_s_at	NM_008659	17913	Mm.25194.1	844.58	1589.59	1.88	*	0.0133788		919.55	1118.1	1.22		0.196707
Gmfb	glia maturation factor, beta	1448571_a_at	BG228815	63985	Mm.87312.1	125.67	235.85	1.88	*	0.00545606		320.58	749.11	2.34	*	0.000807426
Tmem176a	RIKEN cDNA 0610011I04 gene	1441811_x_at	AU040201	66058	Mm.200272.1	1920.4	3581.86	1.87	*	0.00117802		2169	2386.12	1.1		0.438875
Bcl3	B-cell leukemia/lymphoma 3	1418133_at	NM_033601	12051	Mm.1068.1	305.34	571.99	1.87	*	0.0169436		478.51	615.45	1.29		0.26232
Slc16a12	expressed sequence AW210596	1434188_at	AV220703	240638	Mm.74636.1	2781.84	5172.07	1.86	*	0.00133193		2405.54	1716.41	-1.4		0.0728375
Setd8	RIKEN cDNA 2410195B05 gene	1460687_at	BB787289	67956	Mm.27424.1	232.12	432.69	1.86	*	0.0159286		704.58	507	-1.39		0.125015
Tsr1	gb:BF228294 /DB_XREF=gi:11136389 /DB_XREF=uz42d07.x1 /CLONE=IMAGE:3671725 /FEA=EST /CNT=10 /TID=Mm.220843.2 /TIER=Stack /STK=10 /UG=Mm.220843 /UG_TITLE=Mus musculus adult male kidney cDNA, RIKEN full-length enriched library, clone:0610015N12:serine racemase, full insert sequence	1455643_s_at	BF228294	104662	Mm.220843.2	547.89	1021.26	1.86	*	0.00134731		2149.54	2363.83	1.1		0.254186
Hsp90aa1	heat shock protein 1, alpha	1438902_a_at	C77287	15519	Mm.1843.3	11865.1	22125.7	1.86	*	0.000101756		20267.2	24138.1	1.19		0.000836562
Raph1	RIKEN cDNA 9430025M21 gene	1434302_at	AV307311	77300	Mm.87452.1	4934.58	9169.49	1.86	*	0.000934224		4908.29	6067.37	1.24		0.362791
Ssr4	signal sequence receptor, delta	1448524_s_at	NM_009279	20832	Mm.831.1	8037.43	14960.4	1.86	*	0.000709827		6009.53	7843.35	1.31		0.0281622
Pros1	protein S (alpha)	1426246_at	Z25469	19128	Mm.24611.1	2056.34	3815.31	1.86	*	0.000246569		1240.72	1625.31	1.31		0.146292
Man2a1	mannosidase 2, alpha 1	1448647_at	NM_008549	17158	Mm.2433.1	4010.08	7472.77	1.86	*	1.38309e-05		3217.42	4721.73	1.47		0.0195169
Bcmo1	beta-carotene 15,15'-monooxygenase	1449907_at	NM_021486	63857	Mm.117119.1	257.45	478.74	1.86	*	0.0027973		930.96	3189.9	3.43	*	0.00267739
Pik3c2a	phosphatidylinositol 3-kinase, C2 domain containing, alpha polypeptide	1421023_at	NM_011083	18704	Mm.3810.1	1167.35	2157.63	1.85	*	0.000254828		3266.13	5846.99	1.79	*	0.0151123
LOC677143 /// Sfxn2	Sideroflexin 2	1439966_x_at	AV213621	94279	Mm.157748.1	306.76	568.34	1.85	*	0.00233529		263.53	227.12	-1.16		0.45895
Sfrs7	splicing factor, arginine/serine-rich 7	1424883_s_at	BC027391	225027	Mm.29915.1	2173.38	4024.58	1.85	*	0.000322188		4855.31	5202.87	1.07		0.555196
Palld	RIKEN cDNA 2410003B16 gene	1433768_at	BG071905	72333	Mm.27390.1	1402.25	2587.27	1.85	*	0.0319947		1321.8	1422.19	1.08		0.611294
Plscr1	phospholipid scramblase 1	1453181_x_at	BF319989	22038	Mm.14627.3	835.77	1544.08	1.85	*	0.00287037		1081.28	1197.14	1.11		0.397514
Tmem37	transmembrane protein 37	1417611_at	BC024613	170706	Mm.24750.1	970.18	1797.69	1.85	*	0.0158461		1033.09	1241	1.2		0.333264
Apoc2	apolipoprotein C-II	1418069_at	NM_009695	11813	Mm.28394.1	12782.2	23679	1.85	*	0.00109934		29852.5	36167.6	1.21		0.0924066
Snrpd1	small nuclear ribonucleoprotein D1	1416336_s_at	NM_009226	20641	Mm.603.1	901.21	1667.04	1.85	*	0.000525549		912.79	1181.73	1.29		0.0298713
5830417C01Rik	RIKEN cDNA 5830417C01 gene	1425185_at	BC002200	78825	Mm.26611.1	716.87	1323.1	1.85	*	0.0275523		1524.22	2004.14	1.31		0.150411
Plxnb1	plexin B1	1435254_at	BM119522	235611	Mm.33361.1	149.68	276.43	1.85	*	0.0155929		265.4	375.71	1.42		0.017558
Ccdc5	coiled-coil domain containing 5	1424955_at	BC024400	225745	Mm.156884.1	504.75	929.08	1.84	*	0.00887792		452.9	313.76	-1.44		0.0383027
Otud1	RIKEN cDNA 4933428L19 gene	1453119_at	BB530087	71198	Mm.20675.1	149.93	276.19	1.84	*	0.0480668		141.23	101.8	-1.39		0.192869
Lsm8	LSM8 homolog, U6 small nuclear RNA associated (S. cerevisiae)	1448703_at	NM_133939	76522	Mm.12539.1	773.16	1419.97	1.84	*	0.00899551		497.85	542.75	1.09		0.484549
Polh	gb:BB066090 /DB_XREF=gi:8523504 /DB_XREF=BB066090 /CLONE=8030447N12 /FEA=EST /CNT=2 /TID=Mm.50720.1 /TIER=ConsEnd /STK=2 /UG=Mm.50720 /UG_TITLE=ESTs	1447837_x_at	BB066090	80905	Mm.50720.1	137.91	253.16	1.84	*	0.0156475		170.85	189.34	1.11		0.415176
Cpsf2	cleavage and polyadenylation specific factor 2	1420937_at	BM239527	51786	Mm.716.1	388.38	714.75	1.84	*	0.00475946		734.39	872.12	1.19		0.497419
Nap1l1	nucleosome assembly protein 1-like 1	1429227_x_at	AK007322	53605	Mm.3797.3	958.36	1751.7	1.83	*	9.00433e-05		1411.09	2197.5	1.56	*	0.0163877
Tsc22d3	TSC22 domain family 3	1420772_a_at	NM_010286	14605	Mm.22216.1	1574.34	2881.09	1.83	*	0.0309324		787.1	545.83	-1.44		0.0831676
LOC100047009 /// Pus7	RIKEN cDNA C330017I15 gene	1426631_at	BM199125	78697	Mm.58660.1	147.05	268.92	1.83	*	0.029766		547.74	547.22	-1		0.982999
Suz12	suppressor of zeste 12 homolog (Drosophila)	1452364_at	BG066534	52615	Mm.21964.1	540.93	992.12	1.83	*	0.0039212		565.33	565.9	1		0.983228
2810416G20Rik /// 4932431P20Rik /// EG432959 /// EG545555 /// Hmg1l1 /// Hmgb1 /// Hmgb1l /// LOC100039943 /// LOC100041307 /// LOC100041386 /// LOC100043427 /// LOC100044845 /// LOC100044945 /// LOC100045414 /// LOC100045876 /// LOC100048470 /// LOC545506 /// LOC546331 /// LOC625781 /// LOC637733 /// LOC638585 /// LOC666011 /// LOC667879 /// LOC674543	high mobility group box 1 /// RIKEN cDNA 4932431P20 gene /// similar to High mobility group protein 1 (HMG-1) (Amphoterin) (Heparin-binding protein p30) /// similar to Ac2-008	1448235_s_at	BF166000	114675 /// 15289 /// 432959 /// 434174 /// 545555 /// 625467 /// 637733 /// 667777 /// 669546	Mm.16421.1	1052.25	1926.93	1.83	*	0.0461661		747.68	752.37	1.01		0.914723
Ang	angiogenin, ribonuclease A family, member 1	1450717_at	NM_007447	11727	Mm.2566.1	16552.4	30188.7	1.82	*	0.00280215		3059.17	5747.82	1.88	*	0.137285
Fusip1	FUS interacting protein (serine-arginine rich) 1	1423982_at	AF060490	14105	Mm.10229.2	400.65	727.38	1.82	*	0.00013527		571.9	424.22	-1.35		0.074338
1190002N15Rik /// LOC100044725	RIKEN cDNA 1190002N15 gene	1433582_at	AV309085	68861	Mm.38211.1	807.68	1466.29	1.82	*	0.0118203		1960.15	1535.95	-1.28		0.503707
Mis12	MIS12 homolog (yeast)	1424717_at	BC026790	67139	Mm.28227.1	422.81	768.42	1.82	*	0.00167219		546.49	538.86	-1.01		0.942261
EG667723 /// LOC100044642 /// LOC100044742 /// LOC433406 /// LOC546482 /// LOC627166 /// Ptp4a1	protein tyrosine phosphatase 4a1	1449322_at	BC003761	19243 /// 269859 /// 433406 /// 546482 /// 627166 /// 627200 /// 667723 /// 669215 /// 673579	Mm.28909.1	4745.45	8625.64	1.82	*	0.00148871		3802.99	3857.14	1.01		0.814343
Myh9	myosin, heavy polypeptide 9, non-muscle	1420170_at	C80049	17886	Mm.219481.1	247.84	450.73	1.82	*	0.0165722		262.15	327.29	1.25		0.0441443
1700029F09Rik	RIKEN cDNA 1700029F09 gene	1428593_at	BG095162	75623	Mm.27196.1	534.91	971.34	1.82	*	0.00295675		917.48	1791.72	1.95	*	0.0211351
Il13ra1	interleukin 13 receptor, alpha 1	1451775_s_at	S80963	16164	Mm.24208.1	317.37	577.5	1.82	*	0.0259772		126.56	296.31	2.34	*	0.0191981
Polr3k	polymerase (RNA) III (DNA directed) polypeptide K	1439266_a_at	AV260647	67005	Mm.22358.3	474.46	861.67	1.82	*	0.0089605		309.15	456.31	1.48		0.0132243
Dnajc3a	DnaJ (Hsp40) homolog, subfamily C, member 3	1449372_at	BE624323	100037258	Mm.12616.1	6405.65	11575.7	1.81	*	0.00118633		13494.2	21393.1	1.59	*	7.29455e-05
Gtf2a2	general transcription factor II A, 2	1433528_at	BG075741	235459	Mm.34772.1	1639.53	2965.87	1.81	*	0.000100927		2054.15	3682.97	1.79	*	0.00476497
Tbc1d8	TBC1 domain family, member 8	1416996_at	BC005421	54610	Mm.104771.1	181.67	329.16	1.81	*	9.5091e-05		316.92	581.1	1.83	*	0.18723
Recql	RecQ protein-like	1418339_at	NM_023042	19691	Mm.27407.1	121.02	219.41	1.81	*	0.0274069		137.72	145.67	1.06		0.728374
Slc39a14	solute carrier family 39 (zinc transporter), member 14	1427035_at	BB399837	213053	Mm.28937.1	1110.78	2013.47	1.81	*	0.00505535		1559.51	3286.04	2.11	*	0.00327296
1190002N15Rik /// LOC100044725	RIKEN cDNA 1190002N15 gene	1433581_at	AV309085	68861	Mm.38211.1	1036.54	1863.14	1.8	*	0.0335109		2078.36	1590.85	-1.31		0.479642
Rnf168	ring fnger protein 168	1455585_at	BB275228	70238	Mm.217250.1	300.04	539.6	1.8	*	0.0279267		424.92	397.31	-1.07		0.666676
Spred1	sprouty protein with EVH-1 domain 1, related sequence	1423160_at	BQ044290	114715	Mm.39505.1	372.92	670.08	1.8	*	0.00426646		284.82	275.21	-1.03		0.717436
Frrs1 /// LOC100046401	stromal cell derived factor receptor 2	1423465_at	BB032852	20321 /// 635993	Mm.18910.1	694.85	1252.87	1.8	*	0.00126933		841.95	976.98	1.16		0.156102
Wsb1	WD repeat and SOCS box-containing 1	1425241_a_at	BC019601	78889	Mm.28719.2	900.54	1619.27	1.8	*	0.0139032		2285.02	2860.25	1.25		0.466224
Slmo2	RIKEN cDNA 2310042G06 gene	1448543_at	NM_025531	66390	Mm.182294.1	1016.2	1828.85	1.8	*	0.00775884		1516.14	2046.21	1.35		0.0260812
Setd8	RIKEN cDNA 2410195B05 gene	1426406_at	BB787289	67956	Mm.27424.1	201.64	361.07	1.79	*	0.0245852		791.31	624.99	-1.27		0.321279
Dnaja1	DnaJ (Hsp40) homolog, subfamily A, member 1	1460179_at	BF141076	15502	Mm.27897.1	5479.86	9790.04	1.79	*	0.00131633		3096.26	2975.1	-1.04		0.749165
Ipo5	RAN binding protein 5	1426946_at	AW536621	70572	Mm.151329.1	445.8	796.15	1.79	*	0.00389364		688.39	705.47	1.02		0.672007
Ivns1abp	influenza virus NS1A binding protein	1450084_s_at	NM_054102	117198	Mm.179252.2	3877.66	6924.48	1.79	*	0.00277697		8959.33	9471.81	1.06		0.613218
Ppp1r14b	protein phosphatase 1, regulatory (inhibitor) subunit 14B	1450914_at	BE986849	18938	Mm.140.1	733.02	1311.88	1.79	*	0.0310951		1858.57	2145.7	1.15		0.139293
Ap3m1	adaptor-related protein complex 3, mu 1 subunit	1416375_at	AF242857	55946	Mm.3256.1	261.42	466.94	1.79	*	0.0265777		321.94	382.37	1.19		0.288729
Lass6	longevity assurance homolog 6 (S. cerevisiae)	1434418_at	BQ176664	241447	Mm.40284.1	660.18	1181.28	1.79	*	0.0035024		533.71	648.15	1.21		0.23527
Pawr	gb:BB398886 /DB_XREF=gi:16412410 /DB_XREF=BB398886 /CLONE=C330011K11 /FEA=mRNA /CNT=71 /TID=Mm.46856.1 /TIER=Stack /STK=40 /UG=Mm.46856 /LL=114774 /UG_GENE=Pawr /UG_TITLE=PRKC, apoptosis, WT1, regulator	1426910_at	BB398886		Mm.46856.1	1367.1	2433.91	1.78	*	0.00212375		2294.17	1939.45	-1.18		0.250394
Dtymk	deoxythymidylate kinase	1438096_a_at	AV306250	21915	Mm.3856.3	1086.72	1939.32	1.78	*	0.0410695		1549.2	1322.7	-1.17		0.0385717
1200015M12Rik /// 1200016E24Rik /// A130040M12Rik /// E430024C06Rik	RIKEN cDNA 1200015M12 gene /// RIKEN cDNA A130040M12 gene /// RIKEN cDNA E430024C06 gene	1435137_s_at	BB119177	319202 /// 319269 /// 319443 /// 71739	Mm.216195.2	19375.4	34414.3	1.78	*	0.01073		40704.3	41344.4	1.02		0.80531
Nhlrc2	NHL repeat containing 2	1429145_at	AK002650	66866	Mm.46346.1	643.57	1147.95	1.78	*	0.0141144		995.4	1098.39	1.1		0.085758
Ttc17	tetratricopeptide repeat domain 17	1428862_at	AK018641	74569	Mm.5231.1	310.82	554.72	1.78	*	0.0293229		1175.12	1368.13	1.16		0.0635681
Baz1a	cDNA sequence BC065123	1433599_at	BM239162	217578	Mm.89568.1	292.02	521.14	1.78	*	0.0221		808.38	943.95	1.17		0.148426
Shb	src homology 2 domain-containing transforming protein B	1434153_at	BI408715	230126	Mm.36776.1	493.84	877.18	1.78	*	0.0488085		551.92	727.38	1.32		0.153197
2700078E11Rik	RIKEN cDNA 2700078E11 gene	1424983_a_at	BB137173	78832	Mm.31319.1	344.51	610.24	1.77	*	0.0338215		1042.04	1734.72	1.66	*	0.0151068
4632419I22Rik	RIKEN cDNA 4632419I22 gene	1433954_at	AV227569	74038	Mm.220992.2	1206.52	2135.03	1.77	*	0.00305002		811.41	575.33	-1.41		0.0430176
Sfrs3	splicing factor, arginine/serine-rich 3 (SRp20)	1454993_a_at	BB492363	20383	Mm.6787.2	1298.05	2303.45	1.77	*	0.0126478		1951.69	1673.06	-1.17		0.116801
LOC100044322 /// Ugcgl1	UDP-glucose ceramide glucosyltransferase-like 1	1448009_at	W98049	320011	Mm.1719.1	178.33	314.99	1.77	*	0.000623536		359.38	337.81	-1.06		0.760917
Larp7	DNA segment, Chr 3, Wayne State University 161, expressed	1428310_at	BF321707	28036	Mm.218494.1	183.05	324.21	1.77	*	0.00993037		125.48	121.52	-1.03		0.716953
Stch	stress 70 protein chaperone, microsome-associated, human homolog	1433772_at	BE650268	110920	Mm.30744.1	2491.24	4407.24	1.77	*	0.00507668		5004.4	5532.45	1.11		0.371374
Usp39	ubiquitin specific protease 39	1460209_at	BC026983	28035	Mm.27292.1	389.78	688.67	1.77	*	0.0148249		1136.24	1466.07	1.29		0.0302798
Foxa3	forkhead box A3	1431900_a_at	AK019022	15377	Mm.42260.2	786.08	1388.72	1.77	*	8.97674e-05		1047.15	1358.2	1.3		0.158694
Serpina10	serine (or cysteine) proteinase inhibitor, clade A (alpha-1 antiproteinase, antitrypsin), member 10	1424758_s_at	BC018416	217847	Mm.29094.1	15737.4	27825.3	1.77	*	0.000706084		20697.6	28293.9	1.37		0.017505
Josd3	gb:AU044383 /DB_XREF=gi:3980566 /DB_XREF=AU044383 /CLONE=J0919A04 /FEA=mRNA /CNT=33 /TID=Mm.218317.1 /TIER=ConsEnd /STK=1 /UG=Mm.218317 /LL=75316 /UG_GENE=4930553M18Rik /UG_TITLE=RIKEN cDNA 4930553M18 gene	1452635_x_at	AU044383	75316	Mm.218317.1	119.63	211.93	1.77	*	0.0309717		90.82	130.61	1.44		0.027235
Atp1a1	ATPase, Na+/K+ transporting, alpha 1 polypeptide	1451071_a_at	BC025618	11928	Mm.205791.1	3763.1	6647.63	1.77	*	0.00404439		2537.32	3724.63	1.47		0.0895104
2310061C15Rik	RIKEN cDNA 2310061C15 gene	1427921_s_at	AW045976	66531	Mm.4011.1	293.88	518.1	1.76	*	0.0203016		223.88	188.16	-1.19		0.142932
Plscr1	phospholipid scramblase 1 /// similar to phospholipid scramblase 1	1429527_a_at	BF319989	22038 /// 433328 /// 677340	Mm.14627.3	840.13	1476.86	1.76	*	0.0233184		1001.33	975.61	-1.03		0.875816
Myh9	myosin, heavy polypeptide 9, non-muscle	1417472_at	NM_022410	17886	Mm.5938.1	913.34	1604.71	1.76	*	0.00393065		949.94	987.83	1.04		0.69535
Igf2r	insulin-like growth factor 2 receptor	1424112_at	BG092290	16004	Mm.2938.1	166.68	293.72	1.76	*	0.00309676		301.59	361.75	1.2		0.50005
Nup155	nucleoporin 155	1418727_at	BG073833	170762	Mm.31419.1	222.94	389.25	1.75	*	0.0190374		323.23	573.66	1.77	*	0.00173976
Tgm2	transglutaminase 2, C polypeptide	1417500_a_at	BC016492	21817	Mm.18843.1	2731.77	4791.19	1.75	*	0.0364293		9824.85	18496.8	1.88	*	0.162649
Rpa1	replication protein A1	1437309_a_at	BB491281	68275	Mm.180734.2	4309.15	7540.66	1.75	*	0.0138402		2557.46	1933.78	-1.32		0.00191177
1435891_x_at	RIKEN cDNA 2610021A01 gene	1435891_x_at	BQ175465	668572	Mm.18001.1	122.03	214.07	1.75	*	0.0392767		277.71	303.12	1.09		0.545948
Ifrd2	interferon-related developmental regulator 2	1451016_at	BB540964	15983	Mm.181740.1	414.15	726.16	1.75	*	0.000851849		872.54	1048.27	1.2		0.119047
Tor1b	torsin family 1, member B	1417820_at	BB004887	30934	Mm.206786.1	434.7	760.74	1.75	*	0.0052702		2307.94	3101.49	1.34		0.200481
Il13ra1	interleukin 13 receptor, alpha 1	1427164_at	BB730912	16164	Mm.220960.1	945.99	1657.4	1.75	*	0.00397409		431.58	898.18	2.08	*	0.0109784
Col5a2	procollagen, type V, alpha 2	1422437_at	AV229424	12832	Mm.10299.1	200.85	349.06	1.74	*	0.0266748		540.3	405.26	-1.33		0.530076
Cldnd1	RIKEN cDNA 1110019C08 gene	1431293_a_at	AK012260	224250	Mm.29482.3	1137.83	1978.39	1.74	*	0.0263963		1100.5	879.06	-1.25		0.336047
Sfrs3	splicing factor, arginine/serine-rich 3 (SRp20)	1416150_a_at	NM_013663	20383	Mm.6787.1	4681.06	8126.79	1.74	*	0.0086518		12076.4	10176.4	-1.19		0.129768
Ero1l	ERO1-like (S. cerevisiae) /// hypothetical gene supported by AK009667; NM_015774	1449324_at	BM234652	50527	Mm.206768.1	531.51	927.34	1.74	*	0.00185239		660.5	699.1	1.06		0.506876
Rrs1	RRS1 ribosome biogenesis regulator homolog (S. cerevisiae)	1456865_x_at	AV304745	59014	Mm.200704.1	1743.39	3038.7	1.74	*	0.0118021		3800.79	4683.26	1.23		0.311151
Crem	cAMP responsive element modulator	1449037_at	AI467599	12916	Mm.5244.1	747.91	1298.12	1.74	*	0.0230889		1829.17	2450.36	1.34		0.132909
Ubxd4	UBX domain containing 4	1425019_at	AV174556	217379	Mm.40697.1	574.65	1000.79	1.74	*	0.0406975		637.5	870.99	1.37		0.476256
Phip	pleckstrin homology domain interacting protein	1429004_at	AK012667	83946	Mm.28871.1	507.86	882.05	1.74	*	0.000437454		839.72	1169.38	1.39		0.0972395
Tmem167	RIKEN cDNA 0610041E09 gene	1425780_a_at	BC024352	66074	Mm.23263.2	3226.18	5616.21	1.74	*	0.000388735		6913.1	9843.65	1.42		0.0161528
Hspb8	heat shock 27kDa protein 8	1417013_at	AF250139	80888	Mm.21549.1	3753.94	6546.87	1.74	*	0.000103701		6354.44	9399.38	1.48		0.0183929
Srd5a1	Steroid 5 alpha-reductase 1	1438699_at	AA530749	78925	Mm.22941.3	183.58	318.44	1.73	*	0.0315522		126.62	80.7	-1.57		0.701491
Gja1	gap junction membrane channel protein alpha 1	1438945_x_at	BB142324	14609	Mm.4504.5	251.04	434.24	1.73	*	0.00146615		437.46	416.83	-1.05		0.742837
Smc1a	SMC (structural maintenance of chromosomes 1)-like 1 (S. cerevisiae)	1417831_at	BB156359	24061	Mm.26412.1	508.3	877.57	1.73	*	0.0212145		516.51	518.56	1		0.974796
Rrs1	RRS1 ribosome biogenesis regulator homolog (S. cerevisiae)	1416998_at	NM_021511	59014	Mm.29061.1	795.65	1375.34	1.73	*	0.00495797		1412.29	1633.42	1.16		0.403808
4921524J17Rik	RIKEN cDNA 4921524J17 gene	1454136_a_at	AK013123	66714	Mm.46046.2	613.9	1059.9	1.73	*	0.00358614		1063.94	1279.84	1.2		0.011806
Serinc3	gb:NM_012032.1 /DB_XREF=gi:6755751 /GEN=Tde1 /FEA=FLmRNA /CNT=232 /TID=Mm.4962.1 /TIER=FL+Stack /STK=35 /UG=Mm.4962 /LL=26943 /DEF=Mus musculus tumor differentially expressed 1 (Tde1), mRNA. /PROD=tumor differentially expressed 1 /FL=gb:BC022901.1 gb:AF181684.1 gb:L29441.1 gb:NM_012032.1 gb:BC011295.1	1417815_a_at	NM_012032	26943	Mm.4962.1	7757.63	13435.9	1.73	*	0.0241209		6497.21	9111.83	1.4		0.0103046
LOC100042561 /// LOC100043027 /// LOC100043039 /// LOC100046229 /// LOC100047287 /// Sec61g	SEC61, gamma subunit	1423090_x_at	AV216331	20335	Mm.1164.1	7325.25	12705.4	1.73	*	4.52889e-05		9193.64	13436.2	1.46		0.00232591
Ywhah	tyrosine 3-monooxygenase/tryptophan 5-monooxygenase activation protein, eta polypeptide	1416004_at	NM_011738	22629	Mm.3308.1	1934.52	3331.23	1.72	*	0.034268		3021.49	1908.92	-1.58	*	0.000573921
Ube2v2	ubiquitin-conjugating enzyme E2 variant 2	1417983_a_at	AV241588	70620	Mm.180150.1	1987.34	3408.87	1.72	*	0.00317312		2923.25	4512.88	1.54	*	0.0947149
Hspa4l	heat shock 70kDa protein 4 like	1449010_at	NM_011020	18415	Mm.4150.1	272.65	469.56	1.72	*	0.00989045		375.12	305.59	-1.23		0.311993
Saa4	serum amyloid A 4	1419318_at	NM_011316	20211	Mm.3489.1	8600.79	14817.4	1.72	*	0.000328325		5440.79	5424.99	-1		0.991259
Nucks1	RIKEN cDNA 8430423A01 gene	1444952_a_at	BB260383	98415	Mm.29420.1	2637.51	4523.87	1.72	*	0.0101352		4345.16	4460.28	1.03		0.928341
C230093N12Rik	RIKEN cDNA C230093N12 gene	1426894_s_at	BC023470	98952	Mm.4065.1	214.55	368.99	1.72	*	0.0307243		184.12	215.53	1.17		0.701283
Tmem167	RIKEN cDNA 0610041E09 gene	1450904_at	BQ174163	66074	Mm.23263.1	2130.03	3658.32	1.72	*	0.00494085		2358.63	2916.45	1.24		0.0396446
Armet	arginine-rich, mutated in early stage tumors	1428112_at	AK014338	74840	Mm.29778.1	7766.53	13362.1	1.72	*	0.0288474		18941.1	26319.9	1.39		0.0967218
Serinc3	tumor differentially expressed 1	1417816_s_at	NM_012032	26943	Mm.4962.1	243.99	419.12	1.72	*	0.0128622		288.32	410.74	1.42		0.00703242
Tgm2	transglutaminase 2, C polypeptide	1433428_x_at	AW321975	21817	Mm.18843.4	6464.94	11118.3	1.72	*	0.0409696		21925.7	31676.1	1.44		0.140845
Litaf	LPS-induced TN factor	1416304_at	AV360881	56722	Mm.21119.1	801.6	1376.48	1.72	*	0.0212044		1343.79	1948.23	1.45		0.0628199
Slc9a3r1	solute carrier family 9 (sodium/hydrogen exchanger), isoform 3 regulator 1	1450982_at	BG066200	26941	Mm.27842.1	3733.09	6374.45	1.71	*	0.00248541		1597.13	2412.19	1.51	*	0.00226749
Mre11a	meiotic recombination 11 homolog A (S. cerevisiae)	1416748_a_at	NM_018736	17535	Mm.25544.1	127.46	218.11	1.71	*	0.0156464		229.42	354.22	1.54	*	0.0759645
Cadps2	Ca2+-dependent activator protein for secretion 2	1451499_at	AF000969	320405	Mm.41732.1	544.45	928.85	1.71	*	0.00771083		43.11	15.66	-2.75		0.159544
Lbr	lamin B receptor	1415829_at	NM_133815	98386	Mm.4538.1	1425.17	2437.75	1.71	*	0.0226201		766.93	526.25	-1.46		0.00211005
Dek	DEK oncogene (DNA binding)	1452659_at	AK007546	110052	Mm.28343.1	7228.8	12377.3	1.71	*	0.00156807		4893.19	3720.25	-1.32		0.0223984
Sfrs3	splicing factor, arginine/serine-rich 3 (SRp20)	1416151_at	NM_013663	20383	Mm.6787.1	382.91	653.85	1.71	*	0.0243174		284.24	217.49	-1.31		0.198733
Ipo9	Importin 9	1439481_at	BE860012	226432	Mm.40270.1	107.08	183.37	1.71	*	0.00850972		198.48	163.87	-1.21		0.0145703
Nup62	nucleoporin 62	1447905_x_at	BB331755	18226	Mm.149632.1	1037.2	1776.53	1.71	*	0.0216831		823.77	722.9	-1.14		0.0981002
D16Ertd472e	DNA segment, Chr 16, ERATO Doi 472, expressed	1436125_at	AV381575	67102	Mm.37332.1	670.33	1143.31	1.71	*	0.0423881		604.52	534.62	-1.13		0.696973
Nol8	nucleolar protein 8	1428951_at	AK017551	70930	Mm.12648.1	229.94	392.75	1.71	*	0.0147175		637.68	579.9	-1.1		0.825456
Etv6	gb:BB667430 /DB_XREF=gi:16398879 /DB_XREF=BB667430 /CLONE=C730013F22 /FEA=EST /CNT=87 /TID=Mm.45586.1 /TIER=Stack /STK=23 /UG=Mm.45586 /LL=101332 /UG_GENE=AW123102 /UG_TITLE=expressed sequence AW123102	1434880_at	BB667430	14011	Mm.45586.1	280.3	479.15	1.71	*	0.0285162		174.93	170.54	-1.03		0.829276
Rif1	Rap1 interacting factor 1 homolog (yeast)	1437179_at	BG070871	51869 /// 671598	Mm.12647.1	535.75	914.97	1.71	*	0.00969894		622.74	608.55	-1.02		0.871061
Rfc1	replication factor C 1	1451920_a_at	M88489	19687	Mm.148877.2	322.74	552.12	1.71	*	0.00795511		502.79	500.65	-1		0.882667
Yipf5	RIKEN cDNA 2610311I19 gene	1444289_at	BB810787	67180	Mm.34543.1	153.03	261.82	1.71	*	0.0194169		134.79	135.49	1.01		0.90097
Bxdc2	RIKEN cDNA 1110064N10 gene	1423841_at	BC014832	67832	Mm.28057.1	154.61	264.7	1.71	*	0.0170673		185.65	202.27	1.09		0.320746
LOC640502 /// Uap1	UDP-N-acetylglucosamine pyrophosphorylase 1	1416743_at	NM_133806	107652 /// 640502	Mm.27969.1	1549.95	2646.73	1.71	*	0.0474788		1601.75	1782.46	1.11		0.350262
Nxt1	NTF2-related export protein 1	1422488_at	NM_019761	56488	Mm.34663.1	326.41	559.35	1.71	*	0.0043252		355.02	430.79	1.21		0.0616033
Etnk1	ethanolamine kinase 1	1433514_at	BG066916	75320	Mm.30163.1	2477.4	4241.26	1.71	*	0.000274012		2485.2	3392.88	1.37		0.00366149
Cfh /// LOC100048018	complement component factor h	1450876_at	AI987976	12628	Mm.8655.1	22848.3	39147.4	1.71	*	0.0175366		16051.6	22919.9	1.43		0.230114
Dnajc3a	DnaJ (Hsp40) homolog, subfamily C, member 3	1419162_s_at	BE624323	100037258	Mm.12616.1	2825.18	4805.28	1.7	*	0.00190636		3633.36	5575.06	1.53	*	0.000115013
4833442J19Rik	RIKEN cDNA 4833442J19 gene	1457915_at	AV288616	320204	Mm.66631.1	414.56	704.04	1.7	*	0.0201112		1037.08	1937.48	1.87	*	0.0105831
2610024B07Rik	RIKEN cDNA 2610024B07 gene	1429556_at	BM214769	269987	Mm.24685.1	135	229.12	1.7	*	0.0340468		234.03	184.45	-1.27		0.277531
Fbxl14	F-box and leucine-rich repeat protein 14	1417407_at	NM_133940	101358	Mm.154613.1	221.47	375.7	1.7	*	0.0136364		180.07	144.53	-1.25		0.138998
Gja1	gap junction membrane channel protein alpha 1	1437992_x_at	BB039269	14609	Mm.4504.3	666.57	1135.38	1.7	*	0.00270331		1104.43	1074.99	-1.03		0.927075
Tmcc1	transmembrane and coiled coil domains 1	1455353_at	AV221889	330401	Mm.25887.1	329.94	561.82	1.7	*	0.00289428		378.92	407.2	1.07		0.340309
Hspb8	heat shock 27kDa protein 8	1417014_at	AF250139	80888	Mm.21549.1	302.33	512.62	1.7	*	0.0286729		492.2	974.58	1.98	*	0.0398233
Gys2	glycogen synthase 2	1424815_at	BC021322	232493 /// 633620	Mm.25781.1	2096.36	3540.57	1.69	*	0.0331752		2117.71	1313.23	-1.61	*	0.00714938
Ctcf	CCCTC-binding factor	1449042_at	BB836888	13018	Mm.493.1	445.58	751.56	1.69	*	0.0473969		760.15	530.69	-1.43		0.478826
Pdgfa	platelet derived growth factor, alpha	1418711_at	BB371842	18590	Mm.2675.1	123.58	209.19	1.69	*	0.0111987		502.46	422.71	-1.19		0.417569
Eml4	echinoderm microtubule associated protein like 4	1429612_at	AK019611	78798	Mm.87700.1	132.04	223.07	1.69	*	0.0049907		342.24	295.91	-1.16		0.46583
D030056L22Rik	hypothetical protein D030056L22	1423879_at	BC020125	225995	Mm.28101.1	300.2	508.63	1.69	*	0.022548		322.42	303.36	-1.06		0.417984
2210010L05Rik	RIKEN cDNA 2210010L05 gene	1424464_s_at	BF225441	98682	Mm.31343.1	257.11	434.87	1.69	*	0.0127891		297.8	291.56	-1.02		0.782682
BC030336	cDNA sequence BC030336	1457706_at	BB221737	233812	Mm.164930.1	175.24	296.21	1.69	*	0.0268675		162.64	161.49	-1.01		0.965959
Lsm2	LSM2 homolog, U6 small nuclear RNA associated (S. cerevisiae)	1451884_a_at	AF204156	27756	Mm.7312.4	164.92	278.66	1.69	*	0.00725362		137.78	139.31	1.01		0.924249
5830417C01Rik	RIKEN cDNA 5830417C01 gene	1451621_at	BC002200	78825	Mm.26611.1	908.67	1539.39	1.69	*	0.0493898		2213.98	2451.02	1.11		0.643315
Baz1a	bromodomain adjacent to zinc finger domain 1A /// cDNA sequence BC065123	1447930_at	AV357135	217578	Mm.23864.1	345.97	584.8	1.69	*	0.00640714		777.86	972.11	1.25		0.1837
Htf9c	HpaII tiny fragments locus 9c	1448114_a_at	NM_008307	15547	Mm.5128.1	242.48	408.17	1.68	*	0.0129169		558.95	855.48	1.53	*	0.0105582
Cp	gb:BB009037 /DB_XREF=gi:15403220 /DB_XREF=BB009037 /CLONE=4732487C09 /FEA=EST /CNT=42 /TID=Mm.13787.2 /TIER=Stack /STK=14 /UG=Mm.13787 /LL=12870 /UG_GENE=Cp /UG_TITLE=ceruloplasmin	1455393_at	BB009037	12870	Mm.13787.2	29152.2	49024.5	1.68	*	0.000864568		39379.6	47594.1	1.21		0.0468822
Slc16a10	solute carrier family 16 (monocarboxylic acid transporters), member 10	1436368_at	BB140436	72472	Mm.186778.2	572.25	962.96	1.68	*	0.00476692		568.45	707.77	1.25		0.495421
C8a	complement component 8, alpha polypeptide	1428012_at	BC027748	230558	Mm.197638.1	19465.7	32575.2	1.67	*	9.18898e-05		25769.7	22977.2	-1.12		0.0492753
Crlf3	cytokine receptor-like factor 3	1460338_a_at	BB161253	54394	Mm.33962.1	284.14	475.09	1.67	*	0.00287175		514.43	541.92	1.05		0.763278
1110007M04Rik	gb:AV156568 /DB_XREF=gi:16383280 /DB_XREF=AV156568 /CLONE=3000003G13 /FEA=EST /CNT=32 /TID=Mm.28983.2 /TIER=Stack /STK=17 /UG=Mm.28983 /LL=68493 /UG_GENE=1110007M04Rik /UG_TITLE=RIKEN cDNA 1110007M04 gene	1435333_at	AV156568	68493	Mm.28983.2	1248.32	2087.91	1.67	*	0.00547828		863.63	1092.46	1.26		0.150043
Dnaja1	DnaJ (Hsp40) homolog, subfamily A, member 1	1416288_at	BF141076	15502	Mm.27897.1	8587.15	14379.6	1.67	*	0.000598774		8189.52	10479	1.28		0.208455
Etaa1	RIKEN cDNA 5730466H23 gene	1453064_at	AK018594	68145	Mm.178684.1	180.16	298.63	1.66	*	0.0204173		115.03	83.34	-1.38		0.0437994
2310061C15Rik	RIKEN cDNA 2310061C15 gene	1452597_at	AW045976	66531	Mm.4011.1	838.91	1390.08	1.66	*	0.0145197		620.31	495.24	-1.25		0.338536
Crim1	cysteine-rich motor neuron 1	1426951_at	AK018666	50766	Mm.19271.1	388.82	647.2	1.66	*	0.00995055		512	428.04	-1.2		0.197773
Dnaja1	DnaJ (Hsp40) homolog, subfamily A, member 1	1459835_s_at	BB414617	15502	Mm.128481.1	8904.81	14816.2	1.66	*	0.00551895		4693.5	4526.15	-1.04		0.711551
Rbm25	RIKEN cDNA 2600011C06 gene	1425523_at	BI106967	67039	Mm.220915.1	808.22	1345.13	1.66	*	0.000492362		1948.71	1987.28	1.02		0.942123
Ranbp1	RAN binding protein 1	1422547_at	L25255	19385	Mm.3752.1	1990.29	3313.44	1.66	*	0.00799367		1540.35	1854.92	1.2		0.0940727
Pcgf6	ring finger protein 134	1424081_at	BC016195	71041	Mm.38196.1	210.74	349.27	1.66	*	0.0187695		969.27	1188.03	1.23		0.101272
Sec11c	Sec11-like 3 (S. cerevisiae)	1460698_a_at	AK007641	66286	Mm.27800.1	3357.41	5556.96	1.66	*	0.000747128		6588.79	9073.41	1.38		0.0018399
Map3k7	mitogen activated protein kinase kinase kinase 7	1419988_at	C87327	26409	Mm.197604.1	134.74	223.57	1.66	*	0.00415822		430.47	616.86	1.43		0.0609139
D14Ertd500e	DNA segment, Chr 14, ERATO Doi 500, expressed	1451103_at	BC011095	219072	Mm.29804.1	570.51	943.18	1.65	*	0.00377646		339.01	246.27	-1.38		0.259444
9230114K14Rik	RIKEN cDNA 9230114K14 gene	1456643_at	BB043558	414108	Mm.75160.1	185.68	306.12	1.65	*	0.00984918		86.72	63.22	-1.37		0.352378
Psip1	PC4 and SFRS1 interacting protein 1	1417166_at	NM_133948	101739	Mm.28287.1	338.44	557.64	1.65	*	0.0330987		227.41	183.74	-1.24		0.00477203
EG632248 /// Sfrs3	splicing factor, arginine/serine-rich 3 (SRp20) /// similar to Splicing factor, arginine/serine-rich 3 (Pre-mRNA splicing factor SRP20) (X16 protein)	1434512_x_at	BB492363	20383 /// 632248	Mm.6787.2	634.54	1049.81	1.65	*	0.0111643		987.06	901.39	-1.1		0.185363
Fbxo33	F-box only protein 33	1426870_at	BM939903	70611	Mm.40299.1	641.29	1058.99	1.65	*	0.00150794		384.61	376.92	-1.02		0.821486
9030625A04Rik	RIKEN cDNA 9030625A04 gene	1455263_at	AV373606	210808	Mm.89278.1	144	237.41	1.65	*	0.022961		234.26	262.27	1.12		0.262337
Ermp1	DNA segment, Chr 19, Wayne State University 12, expressed	1433702_at	BI663634	226090	Mm.27216.1	1215.09	2009.47	1.65	*	3.19413e-05		1465.38	1640.88	1.12		0.463336
Flnb	filamin, beta	1426750_at	AW538200	286940	Mm.28095.1	317.24	524.08	1.65	*	0.00594328		772.32	897.91	1.16		0.259803
Cln5	ceroid-lipofuscinosis, neuronal 5	1426886_at	AV315220	211286	Mm.38783.1	1017.25	1678.78	1.65	*	0.00417674		1040.36	1353.21	1.3		0.164959
Cfh /// LOC100048018	complement component factor h	1423153_x_at	AI987976	12628	Mm.8655.1	22836.8	37782.4	1.65	*	0.0357618		17303	24145.7	1.4		0.240586
Fgl1	fibrinogen-like protein 1	1424599_at	BC021946	234199	Mm.28340.1	28077.3	46063.4	1.64	*	0.0130609		27173.9	42781.1	1.57	*	0.0166129
Ltb4dh	leukotriene B4 12-hydroxydehydrogenase	1417777_at	BC014865	67103	Mm.34497.1	492.05	806.17	1.64	*	0.00824863		139.58	92.72	-1.51		0.238375
Plce1	phospholipase C, epsilon 1	1452398_at	AV306884	74055	Mm.34031.1	130.27	214.1	1.64	*	0.0148287		134.22	108.96	-1.23		0.286087
LOC100047915 /// Memo1	RIKEN cDNA 0610016J10 gene	1420339_at	NM_133771	76890	Mm.28773.1	181.91	298.76	1.64	*	0.0190559		74.85	63.29	-1.18		0.95555
Cpne3	copine III	1452814_at	BM213277	70568	Mm.38390.1	607.07	996.88	1.64	*	0.0191645		263.87	246.09	-1.07		0.936162
Acsl4	acyl-CoA synthetase long-chain family member 4	1433531_at	BQ174545	50790	Mm.12166.1	5728.17	9403.52	1.64	*	0.0348645		6782.69	6542.67	-1.04		0.669101
Tmem176a	RIKEN cDNA 0610011I04 gene	1423909_at	BC010831	66058	Mm.27061.1	7241.53	11904.7	1.64	*	9.92079e-05		6132.99	5932.65	-1.03		0.814839
Atp6v1d	ATPase, H+ transporting, V1 subunit D	1438993_a_at	AV105788	73834	Mm.30206.3	2388.81	3927.09	1.64	*	0.0176603		2783.22	2935.53	1.05		0.380432
Cyp3a13	cytochrome P450, family 3, subfamily a, polypeptide 13	1419523_at	NM_007819	13113	Mm.4094.1	11897.1	19456.6	1.64	*	0.0134974		28128.2	33271.4	1.18		0.351607
Cdkn2aipnl	DNA segment, Chr 11, ERATO Doi 497, expressed	1440715_s_at	AU021842	52626	Mm.212528.1	429.9	705.8	1.64	*	0.0125259		450.1	593.59	1.32		0.0478774
Dpy19l1	RIKEN cDNA 1100001I19 gene	1433759_at	BE949451	244745	Mm.38526.1	1651.69	2710.1	1.64	*	0.0226896		1890.1	2587.96	1.37		0.344701
Nap1l1	nucleosome assembly protein 1-like 1	1452778_x_at	AK004633	53605	Mm.3797.2	1674.64	2736.73	1.63	*	0.000278282		2331.96	3640.72	1.56	*	0.00571466
Ppap2c	phosphatidic acid phosphatase type 2c	1451210_at	BC010332	50784	Mm.28873.2	1182.32	1921.49	1.63	*	0.0326575		1640.52	2626.9	1.6	*	0.0213732
Il13ra1	interleukin 13 receptor, alpha 1	1454783_at	BI081033	16164	Mm.24208.2	1123	1830.82	1.63	*	0.000301172		406.51	704.47	1.73	*	0.0467489
D1Ertd622e	DNA segment, Chr 1, ERATO Doi 622, expressed	1417471_s_at	NM_133825	52392	Mm.12309.1	577.95	944.87	1.63	*	0.00339916		890.88	619.92	-1.44		0.0133486
Hmgn2 /// LOC100041826 /// LOC100042405 /// LOC100044482 /// LOC637089	high mobility group nucleosomal binding domain 2	1433507_a_at	BE553881	15331	Mm.911.2	3426.82	5577.5	1.63	*	0.00108778		2376.22	2028.78	-1.17		0.56971
Atp2b1	RIKEN cDNA 2810442I22 gene	1428936_at	BI080417	67972	Mm.103450.1	1334.8	2174.46	1.63	*	0.00346239		1398.57	1194.15	-1.17		0.565068
Zfp91	zinc finger protein 91	1426326_at	U05343	109910	Mm.140246.1	711.11	1155.84	1.63	*	0.0079987		1190.07	1044.8	-1.14		0.547669
Sfpq	splicing factor proline/glutamine rich (polypyrimidine tract binding protein associated)	1423795_at	AY034062	71514	Mm.43213.1	1374.34	2238.69	1.63	*	0.0076783		1555.51	1564.42	1.01		0.984549
Mbnl2	muscleblind-like 2	1455827_at	BB003847	105559	Mm.28651.1	2503.19	4083.75	1.63	*	0.0103775		3705.13	3984.44	1.08		0.593309
Alcam	activated leukocyte cell adhesion molecule	1437467_at	AV315205	11658	Mm.203946.1	2019.48	3297.53	1.63	*	0.0121103		2007.67	2222.01	1.11		0.693968
Ivns1abp	influenza virus NS1A binding protein	1425718_a_at	BC004092	117198	Mm.179252.3	3941.46	6419.76	1.63	*	0.00375377		7499.6	8493.09	1.13		0.306632
LOC640502 /// Uap1	UDP-N-acetylglucosamine pyrophosphorylase 1	1456516_x_at	BB113567	107652 /// 640502	Mm.27969.4	1151.26	1871.62	1.63	*	0.0254326		1273.27	1463.49	1.15		0.135664
Reep5	deleted in polyposis 1	1419398_a_at	NM_007874	13476	Mm.21251.1	412.32	672.7	1.63	*	0.0374768		1052.98	1241.1	1.18		0.165008
Exosc1	exosome component 1	1452012_a_at	BC024423	66583	Mm.196131.1	451.87	735.51	1.63	*	0.00363311		975.72	1307.26	1.34		0.00898639
Amd-ps3 /// Amd1 /// Amd2	S-adenosylmethionine decarboxylase 1	1448484_at	NM_009665	11702	Mm.7880.1	2097.14	3426.84	1.63	*	0.00530825		2300.16	3260.59	1.42		0.0204083
LOC100046567 /// Tmed5	transmembrane emp24 protein transport domain containing 5	1431789_s_at	AK014065	73130	Mm.195656.1	331.15	540.67	1.63	*	0.0406297		391.99	562.59	1.44		0.151975
2310040A07Rik	RIKEN cDNA 2310040A07 gene	1428739_at	BB772205	69638	Mm.34074.1	1327.52	2150.16	1.62	*	0.0209101		275.57	456.08	1.66	*	0.137065
Pole4	polymerase (DNA-directed), epsilon 4 (p12 subunit)	1423372_at	BF577544	66979	Mm.29390.1	409.99	662.32	1.62	*	0.0235035		465.81	864.3	1.86	*	0.000301664
Fosl2 /// LOC634417	fos-like antigen 2	1437247_at	BM245170	14284 /// 634417	Mm.24684.1	208.15	336.69	1.62	*	0.0423701		419.33	380.3	-1.1		0.668371
Als2cr4	expressed sequence AI853305	1435661_at	BB018660	381259	Mm.24435.1	176.88	287.02	1.62	*	0.0421812		194.66	188.48	-1.03		0.741007
Lrrc58	RIKEN cDNA 1810012N18 gene	1427131_s_at	AV234245	320184	Mm.219.1	3176.05	5140.99	1.62	*	0.0185678		4897.53	5243.11	1.07		0.774319
LOC640502 /// Uap1	UDP-N-acetylglucosamine pyrophosphorylase 1	1437490_x_at	BB506562	107652 /// 640502	Mm.27969.3	1214.3	1967.26	1.62	*	0.00864591		1289.97	1494.47	1.16		0.166747
Fabp2	fatty acid binding protein 2, intestinal	1418438_at	NM_007980	14079	Mm.28398.1	5143.23	8332.22	1.62	*	0.00221961		11071.2	14042.7	1.27		0.175615
1457083_at	PRP31 pre-mRNA processing factor 31 homolog (yeast)	1457083_at	BB278392	68988	Mm.134533.1	136.82	221.7	1.62	*	0.0104238		307.55	401.77	1.31		0.0582043
Errfi1	RIKEN cDNA 1300002F13 gene	1419816_s_at	AI788755	74155	Mm.200246.2	5432.45	8801.25	1.62	*	0.044488		6489.74	8760.47	1.35		0.203455
Ube2g2	ubiquitin-conjugating enzyme E2G 2	1417032_at	AF296657	22213	Mm.29352.1	402.46	650.36	1.62	*	0.00580033		2174.49	3012.36	1.39		0.0130617
Ahsa2	RIKEN cDNA 1110064P04 gene	1435160_at	BM120737	268390	Mm.13148.2	1397.02	2262.16	1.62	*	0.000451042		2125.73	2970.97	1.4		0.0167503
Cnpy4	RIKEN cDNA 2610019P18 gene	1428325_at	AK011474	66455	Mm.24592.1	225.32	362.5	1.61	*	0.0113185		314.98	308.96	-1.02		0.747644
Dnajb9	DnaJ (Hsp40) homolog, subfamily B, member 9	1417191_at	NM_013760	27362	Mm.27432.1	3762.1	6048.85	1.61	*	0.013332		13279.7	13348.7	1.01		0.975823
Toe1	RIKEN cDNA 4930584N22 gene	1426527_at	AK019829	68276	Mm.30534.1	218.03	350.64	1.61	*	0.0415319		318.25	324.3	1.02		0.851108
Pnn	pinin	1423324_at	AV135835	18949	Mm.22347.1	592.36	951.72	1.61	*	0.0277472		878	1030.31	1.17		0.296956
Alcam	activated leukocyte cell adhesion molecule	1437466_at	AV315205	11658	Mm.203946.1	1144.04	1847.39	1.61	*	0.00349312		803.69	1030.35	1.28		0.281728
Gtf2h1	general transcription factor II H, polypeptide 1	1453169_a_at	BE688673	14884	Mm.22700.2	593.2	956.07	1.61	*	0.0121095		3738.81	4988.69	1.33		0.0377735
Nap1l1	nucleosome assembly protein 1-like 1	1437945_x_at	AA260459	53605	Mm.3797.5	2072.03	3314.75	1.6	*	0.000159682		2844.33	4286.77	1.51	*	0.012429
Mlx	transcription factor-like 4	1425930_a_at	AF213670	21428	Mm.628.2	308.9	494.26	1.6	*	0.0102891		386.7	699.41	1.81	*	0.00840163
Usp1	ubiquitin specific protease 1	1451080_at	BC018179	230484	Mm.27496.1	1495.65	2388.59	1.6	*	0.0241206		1659.18	1471.21	-1.13		0.237369
Med14	Transcribed locus	1437632_at	BG921306	26896	Mm.45783.1	509.81	814.46	1.6	*	0.0275403		572.17	563.78	-1.01		0.704851
3200002M19Rik	RIKEN cDNA 3200002M19 gene	1424328_s_at	BC006736	75430	Mm.182195.1	150.98	240.83	1.6	*	0.0238408		156.5	158.48	1.01		0.923613
Inhbc	inhibin beta-C	1422001_at	U95962	16325	Mm.2594.1	715.1	1141.86	1.6	*	0.012526		244.64	259.69	1.06		0.662886
Cacybp	calcyclin binding protein	1452047_at	AK013924	12301	Mm.10702.1	2622.14	4197.82	1.6	*	0.0010401		3367.95	3733.2	1.11		0.299054
Mtf2	metal response element binding transcription factor 2	1418514_at	BG066919	17765	Mm.10563.1	148.53	238.36	1.6	*	0.0191604		202.82	236.38	1.17		0.287897
LOC100044322 /// Ugcgl1	UDP-glucose ceramide glucosyltransferase-like 1	1455839_at	BM211361	320011	Mm.45651.1	541.96	865.62	1.6	*	0.000158339		1085.73	1553.26	1.43		0.038458
Lbp	lipopolysaccharide binding protein	1448550_at	NM_008489	16803	Mm.218846.1	1788.68	2852.57	1.59	*	0.0175275		2651.31	4396.94	1.66	*	0.0667879
Slc7a2	solute carrier family 7 (cationic amino acid transporter, y+ system), member 2	1422648_at	BF533509	11988	Mm.4676.1	2217.16	3520.68	1.59	*	0.00568065		1479.24	2621.54	1.77	*	0.0935842
Fbxo45	F-box protein 45	1452895_at	AK011438	268882	Mm.5710.1	216.35	344.44	1.59	*	0.0390735		223.87	167.04	-1.34		0.0229844
Marveld1	MARVEL (membrane-associating) domain containing 1	1439381_x_at	BB142015	277010	Mm.206250.3	406.01	644.85	1.59	*	0.049808		648.91	516.14	-1.26		0.249009
Esr1	estrogen receptor 1 (alpha)	1435663_at	AI646838	13982	Mm.18981.1	842.51	1336.91	1.59	*	0.0288414		693.24	627.12	-1.11		0.980824
Gja1	gap junction membrane channel protein alpha 1	1415800_at	M63801	14609	Mm.4504.1	432.17	686.76	1.59	*	0.00769096		784.09	703.83	-1.11		0.652931
Arf6	ADP-ribosylation factor 6	1418822_a_at	BI248938	11845	Mm.196526.1	2835.72	4508.24	1.59	*	0.0441168		5968.77	5562.8	-1.07		0.560561
1420172_at	Myosin, heavy polypeptide 9, non-muscle	1420172_at	C80049	17886	Mm.219481.1	6710.55	10642.5	1.59	*	0.00495468		7302.28	7196.52	-1.01		0.853467
Atp6v1d	ATPase, H+ transporting, V1 subunit D	1416951_a_at	NM_023721	73834	Mm.30206.1	3600.54	5719.98	1.59	*	0.00549087		4049.9	4372.35	1.08		0.404907
Ripk4	receptor-interacting serine-threonine kinase 4	1418488_s_at	AF302127	72388	Mm.35290.1	336.06	535.37	1.59	*	0.0263892		433.67	483.87	1.12		0.324965
Cp	ceruloplasmin	1448734_at	BB332449	12870	Mm.13787.1	25398.7	40397.9	1.59	*	0.0316519		37489.1	43642.6	1.16		0.0993827
Efhd2	EF hand domain containing 2	1431339_a_at	AK007560	27984	Mm.17917.2	256	406.85	1.59	*	0.036284		319.94	445.97	1.39		0.305751
Riok2	RIO kinase 2 (yeast)	1436684_a_at	AV066689	67045	Mm.34105.2	1796.11	2846.05	1.58	*	0.00502577		2282.24	3514.22	1.54	*	0.0673049
Amd-ps3 /// Amd1 /// Amd2	S-adenosylmethionine decarboxylase 1 /// S-adenosylmethionine decarboxylase 2	1416835_s_at	NM_009665	11702 /// 11703	Mm.7880.1	408.01	646.32	1.58	*	0.0110908		523.52	872.56	1.67	*	0.00186244
Pds5b	androgen-induced proliferation inhibitor	1436161_at	BB442341	100710	Mm.127302.1	300.53	474.26	1.58	*	0.017461		119.59	93.99	-1.27		0.293123
D5Ertd579e	DNA segment, Chr 5, ERATO Doi 579, expressed	1454680_at	BG073020	320661	Mm.26480.1	1499.36	2367.63	1.58	*	0.0227889		1220.29	1112.72	-1.1		0.462266
Agtpbp1	ATP/GTP binding protein 1	1418332_a_at	NM_023328	671356 /// 67269	Mm.45991.1	375.59	592.2	1.58	*	0.0196223		853.34	780.32	-1.09		0.20195
Nupl1	Nucleoporin like 1	1437843_s_at	AV303002	71844	Mm.18583.3	1876.98	2964.33	1.58	*	0.00103384		2378.45	2247.84	-1.06		0.142539
Mapk1	mitogen activated protein kinase 1	1419568_at	NM_011949	26413	Mm.196581.1	208.19	327.93	1.58	*	0.0429776		104.44	105.37	1.01		0.879045
Itgb1	integrin beta 1 (fibronectin receptor beta)	1426918_at	BM120341	16412	Mm.4712.1	933.72	1476.96	1.58	*	0.00414933		1296.8	1588.14	1.22		0.214808
Cnih4	RIKEN cDNA E430023H19 gene	1429763_at	AW547258	98417	Mm.151104.1	840.52	1331.52	1.58	*	0.00187274		890.31	1138.95	1.28		0.0993659
2700078E11Rik	RIKEN cDNA 2700078E11 gene	1451556_a_at	BB137173	78832	Mm.31319.1	392.91	622.55	1.58	*	0.0212464		492.24	698.05	1.42		0.0333624
Pdia5	protein disulfide isomerase-associated 5	1424650_at	BC009151	72599	Mm.71015.1	2620	4150.32	1.58	*	0.0368616		2664.24	3861.72	1.45		0.0855949
LOC100048559 /// Sfrs1	splicing factor, arginine/serine-rich 1 (ASF/SF2)	1430982_at	BF682801	110809	Mm.196619.1	1089.62	1706.56	1.57	*	0.0132969		696.11	1050.58	1.51	*	0.0325283
Atp2b1	RIKEN cDNA 2810442I22 gene	1428937_at	BI080417	67972	Mm.103450.1	723.44	1136.07	1.57	*	0.00488694		718.91	622.08	-1.16		0.237622
Polk	polymerase (DNA directed), kappa	1449483_at	BC008105	27015	Mm.89926.1	181.88	285.84	1.57	*	0.00567378		457.89	413.4	-1.11		0.687776
2410015N17Rik	RIKEN cDNA 2410015N17 gene	1416439_at	NM_023203	66422	Mm.29898.1	910	1426.37	1.57	*	0.00289731		577.13	520.45	-1.11		0.383592
1810037I17Rik	RIKEN cDNA 1810037I17 gene	1424365_at	BC002135	67704	Mm.24219.1	692.6	1089.08	1.57	*	0.00606125		613.37	615.86	1		0.988627
2810452K22Rik	RIKEN cDNA 2810452K22 gene	1425830_a_at	BC021867	640972 /// 67236	Mm.20693.2	399.54	628.19	1.57	*	0.00722374		526.5	576.07	1.09		0.065504
Mbnl2	muscleblind-like 2	1433754_at	BI649713	105559	Mm.24582.1	2535.31	3969.53	1.57	*	0.00252548		2811.47	3226.98	1.15		0.124075
AI848100	expressed sequence AI848100	1455133_s_at	BM240684	226551	Mm.26019.1	1076.47	1691.8	1.57	*	0.00602192		2163.77	2593.92	1.2		0.147626
Nup54	nucleoporin 54	1438951_x_at	BB168451	269113	Mm.13356.3	1648.84	2582.15	1.57	*	0.000635511		1748.75	2144.99	1.23		0.241218
Nola2	nucleolar protein family A, member 2	1416606_s_at	BC024944	52530	Mm.28203.1	1441.15	2256.17	1.57	*	0.00254145		2464.76	3048.57	1.24		0.150403
Tmem167	RIKEN cDNA 0610041E09 gene	1423208_at	BQ174163	66074	Mm.23263.1	423.49	665.39	1.57	*	0.00709475		479.81	662.56	1.38		0.122374
LOC100042253 /// LOC100044607 /// Lsm6	LSM6 homolog, U6 small nuclear RNA associated (S. cerevisiae)	1431054_at	AK019126	78651	Mm.28694.1	1192.41	1871.96	1.57	*	0.00809106		786.04	1109.53	1.41		0.0309745
Gcnt2	glucosaminyl (N-acetyl) transferase 2, I-branching enzyme	1425503_at	AB037596	14538	Mm.26734.1	905.66	1425.35	1.57	*	0.00474521		1049.08	1486.19	1.42		0.0348478
1437821_at	Diaphanous homolog 1 (Drosophila)	1437821_at	BB408240	13367	Mm.214681.1	251.14	392.52	1.56	*	0.0435637		306.61	195.06	-1.57	*	0.092228
LOC100041948 /// Ptma	prothymosin alpha	1423455_at	BF787570	19231	Mm.19187.1	14036.4	21927.3	1.56	*	0.00149386		13450.3	11867	-1.13		0.263205
Sfpq	splicing factor proline/glutamine rich (polypyrimidine tract binding protein associated)	1438458_a_at	BF224766	71514	Mm.43213.4	806.61	1255.25	1.56	*	0.00599697		1491.56	1350.46	-1.1		0.567456
Myadm	myeloid-associated differentiation marker	1439389_s_at	BB500055	50918	Mm.29874.2	2742.61	4273.36	1.56	*	0.010829		3620.58	4107.93	1.13		0.287675
LOC100046567 /// Tmed5	transmembrane emp24 protein transport domain containing 5	1424574_at	BC020076	73130	Mm.117055.1	5654.98	8808.78	1.56	*	0.00504525		6131.39	6983.8	1.14		0.218989
Unc45a	Expressed sequence AW538196	1455912_x_at	BB245330	101869	Mm.21287.2	329.64	513.57	1.56	*	0.000349309		976.51	1155.85	1.18		0.0899485
Rpl41	ribosomal protein L41	1455578_x_at	AU018166	67945	Mm.13859.4	8078.49	12601.3	1.56	*	0.0307573		9854.12	11773.9	1.19		0.148485
Narg1	NMDA receptor-regulated gene 1	1418023_at	BG067031	74838	Mm.28256.1	382.36	594.85	1.56	*	0.0259522		763.3	981.68	1.29		0.0967626
Syncrip	synaptotagmin binding, cytoplasmic RNA interacting protein	1422769_at	BG920261	56403	Mm.196461.1	149.58	232.96	1.56	*	0.0387834		235.08	314.57	1.34		0.0426622
Cav2	caveolin 2	1417327_at	NM_016900	12390	Mm.31915.1	478.1	742.97	1.55	*	0.0074141		391.46	265.85	-1.47		0.071411
D030056L22Rik	hypothetical protein D030056L22	1455384_x_at	BB256746	225995	Mm.28101.2	400.15	621.49	1.55	*	0.00325065		406.19	338.29	-1.2		0.0549356
Ttll4	tubulin tyrosine ligase-like family, member 4	1428911_at	AV231607	67534	Mm.32062.1	147.22	228.35	1.55	*	0.0209786		211.96	190.86	-1.11		0.0938123
Cpsf6	cleavage and polyadenylation specific factor 6	1437372_at	BB335087	432508	Mm.132502.1	152.38	236.62	1.55	*	0.0101492		102.88	105.53	1.03		0.993436
Bag3	Bcl2-associated athanogene 3	1422452_at	NM_013863	29810	Mm.28373.1	609.99	946.3	1.55	*	0.0037014		1111.58	1169.57	1.05		0.610933
Rnaseh2a	ribonuclease H2, large subunit	1452725_a_at	AK010292	69724	Mm.182470.1	525.22	816.18	1.55	*	0.00713915		555.33	589.12	1.06		0.304027
Hook1	hook homolog 1 (Drosophila)	1438018_at	BB463518	77963	Mm.49994.1	3437.89	5329.87	1.55	*	0.00203312		4297.81	4676.14	1.09		0.496972
Sfpq	splicing factor proline/glutamine rich (polypyrimidine tract binding protein associated)	1423796_at	AY034062	71514	Mm.43213.1	306.81	474.66	1.55	*	0.0329517		307.99	335.37	1.09		0.565002
Cp	ceruloplasmin	1417495_x_at	BB332449	12870	Mm.13787.1	29382	45634.8	1.55	*	0.0172565		43739.4	49830.9	1.14		0.0178947
2310016E02Rik	RIKEN cDNA 2310016E02 gene	1435522_a_at	BQ044335	67695	Mm.21450.3	3452.06	5340.19	1.55	*	7.29591e-05		4058.11	4663.49	1.15		0.106532
Usp39	ubiquitin specific protease 39	1437007_x_at	BB446580	28035	Mm.27292.2	914.12	1413.14	1.55	*	0.0176276		2355.6	2721.55	1.16		0.185714
Litaf	LPS-induced TN factor	1416303_at	AV360881	56722	Mm.21119.1	3614.79	5587.22	1.55	*	0.00868606		7884.57	9644.37	1.22		0.0461607
Nola2	nucleolar protein family A, member 2	1416605_at	BC024944	52530	Mm.28203.1	1004.71	1559.87	1.55	*	0.0203524		1617.13	2088.85	1.29		0.221891
Tbc1d8b	RIKEN cDNA 4921505D17 gene	1430133_at	AK014817	245638	Mm.50006.1	895.33	1389.4	1.55	*	0.00826779		1078.89	1443.22	1.34		0.00361197
Mapre2	microtubule-associated protein, RP/EB family, member 2	1426245_s_at	BC027056	212307	Mm.194045.1	268.13	413.07	1.54	*	4.64728e-06		246.27	152.46	-1.62	*	0.0155798
Agpat3	1-acylglycerol-3-phosphate O-acyltransferase 3	1450504_a_at	NM_053014	28169	Mm.141230.1	1724.66	2663.45	1.54	*	0.00129353		1900.23	3139.91	1.65	*	0.0118151
Dnajb1	DnaJ (Hsp40) homolog, subfamily B, member 1	1416755_at	AK002290	81489	Mm.2982.1	1052.15	1620.59	1.54	*	0.0259999		1448.03	1252.4	-1.16		0.510908
Nucks1	RIKEN cDNA 8430423A01 gene	1435753_a_at	BM209748	98415	Mm.116767.2	328.69	505.33	1.54	*	0.0379622		218.49	230.88	1.06		0.591574
Atp6v1d	ATPase, H+ transporting, V1 subunit D	1416952_at	NM_023721	73834	Mm.30206.1	1619.31	2492.88	1.54	*	0.0128997		2026.15	2172.46	1.07		0.403444
LOC100039786 /// LOC676123 /// Ywhaq	tyrosine 3-monooxygenase/tryptophan 5-monooxygenase activation protein, theta polypeptide	1460590_s_at	BB422130	22630	Mm.14722.3	5810.55	8945.92	1.54	*	0.00478082		6430.61	7048.43	1.1		0.218451
Ccdc59	DNA segment, Chr 10, ERATO Doi 718, expressed	1449446_at	BC027401	52713	Mm.33787.1	325.09	499.57	1.54	*	0.0248172		627.02	762.18	1.22		0.401704
Efhd2	EF hand domain containing 2	1437478_s_at	AA409309	27984	Mm.200660.1	4150.49	6409.8	1.54	*	0.0262548		4902.41	6173.66	1.26		0.433341
Stip1	stress-induced phosphoprotein 1	1415909_at	NM_016737	20867	Mm.4540.1	586.7	906.24	1.54	*	0.0170597		649.24	905.36	1.39		0.029795
Sdccag1	serologically defined colon cancer antigen 1	1429446_at	BG229980	66244	Mm.28959.1	2534.38	3895.83	1.54	*	0.00438418		12485.2	18090.9	1.45		0.0018977
Slc35e1	Hypothetical protein 6030458H05	1434103_at	BB041864	270066	Mm.29927.1	523.45	801.23	1.53	*	0.0234189		666.34	1097.27	1.65	*	0.000767506
Atp1b1	ATPase, Na+/K+ transporting, beta 1 polypeptide	1439036_a_at	AV152334	11931	Mm.4550.6	2432.55	3714.21	1.53	*	0.011247		3318.14	5647.61	1.7	*	0.126337
Foxa1 /// LOC100047556	forkhead box A1	1418496_at	NM_008259	15375	Mm.4578.1	544.96	834.15	1.53	*	0.026361		439.13	368.57	-1.19		0.454124
Sh3bgrl	SH3-binding domain glutamic acid-rich protein like	1428107_at	AK004519	56726	Mm.21446.1	7256.61	11096.2	1.53	*	0.0296316		3493.65	3007.77	-1.16		0.00195711
Twsg1	twisted gastrulation homolog 1 (Drosophila) /// RIKEN cDNA 1810013J15 gene	1450388_s_at	BC004850	65960	Mm.10153.1	546.97	839.51	1.53	*	0.0465023		410.22	372.65	-1.1		0.392297
Nup85	pericentrin 1	1416073_a_at	NM_008787	445007	Mm.4379.1	188.31	288.4	1.53	*	0.0494202		201.65	196.73	-1.02		0.369498
Narg1l	NMDA receptor regulated 1-like	1429056_at	AK007755	66897	Mm.24425.1	316.07	482.82	1.53	*	0.00968772		2707.33	2906.79	1.07		0.549527
2700029M09Rik	RIKEN cDNA 2700029M09 gene	1452877_at	AK012304	72612	Mm.25263.1	1246.83	1913.5	1.53	*	0.0258092		1221.21	1318.32	1.08		0.245277
Ndufaf2	RIKEN cDNA 1810058I14 gene	1452923_at	AK007894	75597	Mm.25404.1	818.38	1253.18	1.53	*	0.00254691		642.58	715.65	1.11		0.323627
B230208H17Rik	RIKEN cDNA B230208H17 gene	1435067_at	BG075288	227624	Mm.29600.2	159.5	243.43	1.53	*	0.0159988		379.38	467.12	1.23		0.163626
LOC100046344 /// Nme1	expressed in non-metastatic cells 1, protein	1424110_a_at	BC005629	18102	Mm.1260.1	3620.72	5545.46	1.53	*	0.00304745		5947.22	7414.81	1.25		0.00899966
Tmem32	transmembrane protein 32	1436705_at	BB262218	236792	Mm.119513.1	1379.51	2098.63	1.52	*	0.0155582		1304.55	1989.33	1.52	*	0.0141513
Tmem41a	transmembrane protein 41a	1424191_a_at	BC019770	66664	Mm.46480.1	705.1	1071.16	1.52	*	0.048312		1439.42	2277.98	1.58	*	0.00471292
Tmem176b	RIKEN cDNA 1810009M01 gene	1418004_a_at	NM_023056	65963	Mm.28385.1	8733.79	13305.5	1.52	*	0.00248697		6730.38	6033	-1.12		0.0309925
Mrps6	mitochondrial ribosomal protein S6	1447585_s_at	AV035110	121022	Mm.219513.1	785.21	1194.41	1.52	*	0.0115024		1783.95	1633.47	-1.09		0.507622
AU021838	expressed sequence AU021838	1433903_at	BM227771	328099	Mm.203905.1	1566.11	2383.57	1.52	*	0.046507		1195.57	1134.35	-1.05		0.587208
Top1	topoisomerase (DNA) I	1423474_at	BG068053	21969	Mm.29663.1	2907.7	4406.11	1.52	*	0.000556832		3874.38	3748.96	-1.03		0.612541
Bmpr1a	bone morphogenetic protein receptor, type 1A	1425493_at	BM939768	12166	Mm.140965.1	281.97	429.13	1.52	*	0.0230237		191.78	201.33	1.05		0.411228
Slc38a2	solute carrier family 38, member 2	1426722_at	BM248527	67760	Mm.46754.1	6044.48	9176.85	1.52	*	0.0201566		6750.89	7353.73	1.09		0.82973
Hspa8	gb:BB453676 /DB_XREF=gi:9349169 /DB_XREF=BB453676 /CLONE=D130026G11 /FEA=EST /CNT=149 /TID=Mm.131678.2 /TIER=Stack /STK=147 /UG=Mm.131678 /UG_TITLE=Mus musculus, clone MGC:38728 IMAGE:5358124, mRNA, complete cds	1455789_x_at	BB453676	15481	Mm.131678.2	28685.8	43671.9	1.52	*	0.00027558		44794.7	51229.3	1.14		0.0268085
LOC100043459 /// LOC100044181 /// LOC100045245 /// LOC100046167 /// LOC672381 /// LOC675440 /// Sumo2	SMT3 suppressor of mif two 3 homolog 2 (yeast)	1415782_at	NM_133354	170930	Mm.29923.1	6509.27	9919.89	1.52	*	0.00259188		5239.76	6103.85	1.16		0.0564766
Serinc3	gb:BE691746 /DB_XREF=gi:10079370 /DB_XREF=uv66b01.x1 /CLONE=IMAGE:3412105 /FEA=EST /CNT=16 /TID=Mm.4962.4 /TIER=Stack /STK=11 /UG=Mm.4962 /LL=26943 /UG_GENE=Tde1 /UG_TITLE=tumor differentially expressed 1	1455550_x_at	BE691746	26943	Mm.4962.4	16139.5	24574.3	1.52	*	0.00274645		14936.1	18244.5	1.22		0.0321234
Prmt3	heterogeneous nuclear ribonucleoprotein methyltransferase-like 3 (S. cerevisiae)	1426749_at	AK010534	71974	Mm.33202.1	525.83	801.53	1.52	*	0.00457686		1279.38	1568.22	1.23		0.0108414
Kpna1	karyopherin (importin) alpha 1	1419548_at	U20619	16646	Mm.6952.1	720.33	1096.41	1.52	*	0.0226603		1423.58	1865.3	1.31		0.00147003
C4bp	complement component 4 binding protein	1418037_at	NM_007576	12269	Mm.14087.1	23291.5	35295.9	1.52	*	0.00221841		19794.5	27764.5	1.4		0.00536521
Egfr	epidermal growth factor receptor	1460420_a_at	AF277898	13649	Mm.8534.3	1242.89	1883.62	1.52	*	0.0418113		215.89	308.17	1.43		0.230067
LOC100039343 /// LOC100045062 /// Timm8a1	translocase of inner mitochondrial membrane 8 homolog a (yeast)	1416346_at	W82151	30058	Mm.30034.1	700.76	1068.23	1.52	*	0.0179632		522.66	777.1	1.49		0.00225197
Lpgat1	lysophosphatidylglycerol acyltransferase 1	1424349_a_at	BE987427	226856	Mm.205957.1	11730.2	17666.6	1.51	*	0.0282957		13821.1	23237.4	1.68	*	0.0408125
Nanp	haloacid dehalogenase-like hydrolase domain containing 4	1417941_at	NM_026086	67311	Mm.22787.1	1205.57	1815.09	1.51	*	0.0100859		1325.5	992.16	-1.34		0.172083
Ado	gene model 237, (NCBI)	1435923_at	BB667109	211488	Mm.95873.1	816.71	1234	1.51	*	0.00513149		512.69	431.77	-1.19		0.135195
Nup85	pericentrin 1	1437520_a_at	BB320388	445007	Mm.4379.5	377.89	568.93	1.51	*	0.0432418		302.49	290.65	-1.04		0.760052
Enpp4	ectonucleotide pyrophosphatase/phosphodiesterase 4	1452639_at	BG920295	224794	Mm.221074.1	531.21	801.57	1.51	*	0.0151654		387.91	375.98	-1.03		0.867086
Spna2	spectrin alpha 2	1427889_at	AK011566	20740	Mm.18249.1	1097.54	1658.95	1.51	*	0.0027253		1016.68	1064.93	1.05		0.586328
Dnajb1	DnaJ (Hsp40) homolog, subfamily B, member 1	1416756_at	AK002290	81489	Mm.2982.1	287.36	435.22	1.51	*	0.00873909		355.99	376.33	1.06		0.821821
Pafah1b2	platelet-activating factor acetylhydrolase, isoform 1b, alpha2 subunit	1422792_at	BB539054	18475	Mm.200859.1	392.42	590.77	1.51	*	0.0464281		373.36	433.98	1.16		0.0973101
Hp	haptoglobin	1448881_at	NM_017370	15439	Mm.26730.1	41214.7	62353.6	1.51	*	0.000433908		43373.8	51985	1.2		0.107874
Gtf2f1	general transcription factor IIF, polypeptide 1	1417698_at	AV325174	98053	Mm.24632.1	301.15	454.84	1.51	*	0.0494219		366.28	527.79	1.44		0.0188087
Lman1	lectin, mannose-binding, 1	1428129_at	BG071597	70361	Mm.203896.1	830.71	1249.61	1.5	*	0.00936552		1777.1	3317.9	1.87	*	0.0174476
Dnajb14	RIKEN cDNA 5730496F10 gene	1430561_at	BE952491	70604	Mm.30934.1	402.73	604.93	1.5	*	0.00239867		333.79	390.35	1.17		0.419489
Crk	v-crk sarcoma virus CT10 oncogene homolog (avian)	1416201_at	BF020879	12928	Mm.22073.1	1165.21	1750.75	1.5	*	0.00664479		1446.97	1708.9	1.18		0.217586
Sec63	SEC63-like (S. cerevisiae)	1424926_at	C76103	140740	Mm.39716.1	796.57	1196.49	1.5	*	0.0279526		1883.71	2245.61	1.19		0.416471
Zc3h15	RIKEN cDNA 2610312B22 gene	1453684_s_at	AK005661	69082	Mm.221150.1	2412.76	3628.72	1.5	*	0.0089453		3497.52	4712.88	1.35		0.1245
LOC100047601 /// Nus1	gb:BE949414 /DB_XREF=gi:10527173 /DB_XREF=UI-M-BH3-avi-f-05-0-UI.s1 /CLONE=UI-M-BH3-avi-f-05-0-UI /FEA=EST /CNT=129 /TID=Mm.26537.1 /TIER=Stack /STK=35 /UG=Mm.26537 /LL=52014 /UG_GENE=D10Ertd438e /UG_TITLE=DNA segment, Chr 10, ERATO Doi 438, expressed	1460563_at	BE949414	52014	Mm.26537.1	1954.72	2938.66	1.5	*	0.000856341		2925.65	4238.17	1.45		0.00895734
Nup54	nucleoporin 54	1433580_at	AW681678	269113	Mm.13356.2	568.36	854.14	1.5	*	0.0431786		645.29	966.24	1.5		0.0603901

## Sheet: WT only 36h up (780)
Gene Symbol	Gene	Probe set	Accession	EntrezGene	Description	WT 0h mean	WT 36h mean	WT Fold Change	filtered	P-value		Mut 0h mean	Mut 36h mean	Mut Fold Change	filtered	P-value
Cdc6	cell division cycle 6 homolog (S. cerevisiae)	1417019_a_at	NM_011799	23834	Mm.20912.1	6.91	239.37	34.64	*	0.000788656		7.84	12.01	1.53		0.176414
Fignl1	fidgetin-like 1	1422430_at	NM_021891	60530	Mm.20315.1	26.91	876.14	32.56	*	0.00173326		35.11	26.98	-1.3		0.374811
Chek1	checkpoint kinase 1 homolog (S. pombe)	1450677_at	NM_007691	12649	Mm.16753.1	10.67	344.95	32.33	*	0.000562566		120.24	170.13	1.41		0.104204
D17H6S56E-5	DNA segment, Chr 17, human D6S56E 5	1417821_at	NM_033075	110956	Mm.22506.1	76.69	2467.41	32.17	*	0.00119493		312.22	52.17	-5.98	*	0.0199385
Mcm5	minichromosome maintenance deficient 5, cell division cycle 46 (S. cerevisiae)	1415945_at	NM_008566	17218	Mm.5048.1	23.82	662.81	27.82	*	0.000501647		15.33	12.79	-1.2		0.618977
Rad51	RAD51 homolog (S. cerevisiae)	1418281_at	NM_011234	19361	Mm.231.1	16.6	413.75	24.92	*	0.0013008		63.59	15.44	-4.12		0.0015736
Uhrf1	gb:NM_010931.1 /DB_XREF=gi:6754877 /GEN=Np95 /FEA=FLmRNA /CNT=340 /TID=Mm.42196.1 /TIER=FL+Stack /STK=244 /UG=Mm.42196 /LL=18140 /DEF=Mus musculus nuclear protein 95 (Np95), mRNA. /PROD=nuclear protein 95 /FL=gb:NM_010931.1 gb:D87908.1 gb:BC022167.1 gb:AF274046.1	1415810_at	BB702754	18140	Mm.42196.1	6.53	160.75	24.62	*	0.000221111		6.6	6.14	-1.08		0.403785
Mcm2	minichromosome maintenance deficient 2 mitotin (S. cerevisiae)	1448777_at	NM_008564	17216	Mm.16711.1	33.87	772.15	22.8	*	0.000977471		152.33	221.88	1.46		0.0667985
Rad51ap1	RAD51 associated protein 1	1417938_at	BC003738	19362	Mm.8156.1	11.36	253.96	22.36	*	0.000488729		37.41	8.33	-4.49		0.00131818
LOC100045677 /// Mcm3	minichromosome maintenance deficient 3 (S. cerevisiae)	1426652_at	BI658327	17215 /// 671904	Mm.4502.1	9.37	206.81	22.08	*	0.00202277		8.51	8.1	-1.05		0.469916
Prtn3	proteinase 3	1419669_at	U97073	19152	Mm.2364.1	85.49	1877.57	21.96	*	0.00571017		43.77	18.16	-2.41		0.586582
D17H6S56E-5	DNA segment, Chr 17, human D6S56E 5	1417822_at	NM_033075	110956	Mm.22506.1	131.69	2841.12	21.57	*	0.000306543		496.51	87.26	-5.69	*	0.0159703
Zwilch	RIKEN cDNA 2310031L18 gene	1416757_at	BC027435	68014	Mm.44082.1	18.27	384.92	21.06	*	0.00149321		133.91	41.48	-3.23	*	0.0133265
Ncaph	barren homolog (Drosophila)	1436707_x_at	BB725358	215387	Mm.29786.2	10.81	225.11	20.83	*	0.00359331		22.01	9.09	-2.42		0.0137139
Ccne2	gb:AF091432.1 /DB_XREF=gi:3769611 /FEA=FLmRNA /CNT=81 /TID=Mm.35867.1 /TIER=FL+Stack /STK=42 /UG=Mm.35867 /LL=12448 /UG_GENE=Ccne2 /DEF=Mus musculus cyclin E2 mRNA, complete cds. /PROD=cyclin E2 /FL=gb:AF091432.1 gb:NM_009830.1 gb:AF106691.1	1422535_at	AF091432	12448	Mm.35867.1	72.61	1487.53	20.49	*	7.77631e-05		213.86	249.92	1.17		0.257424
Usp2	ubiquitin specific protease 2	1417168_a_at	AI553394	53376	Mm.12914.1	40.48	796.36	19.67	*	0.00225647		33.57	136.35	4.06	*	0.337932
Cenpi	FSH primary response 1	1436723_at	BB258991	102920	Mm.34903.1	6.01	116.95	19.46	*	0.00499429		8.15	5.35	-1.52		0.205081
Cdca2	cell division cycle associated 2	1437251_at	BG065056	108912	Mm.33831.1	6.33	119.54	18.9	*	0.000833466		15.95	6.04	-2.64		0.12925
1456951_at	Adult male testis cDNA, RIKEN full-length enriched library, clone:4921513I01 product:unknown EST, full insert sequence	1456951_at	AV254764	17864	Mm.37235.1	14.42	270.21	18.74	*	4.18499e-05		210.35	445.36	2.12	*	0.142593
Hells	helicase, lymphoid specific	1417541_at	NM_008234	15201	Mm.57223.1	72.35	1352.24	18.69	*	0.00100658		105.55	94.02	-1.12		0.479002
Esco2	gb:AK010391.1 /DB_XREF=gi:12845801 /FEA=mRNA /CNT=80 /TID=Mm.46440.1 /TIER=Stack /STK=57 /UG=Mm.46440 /LL=71988 /UG_GENE=2410004I17Rik /UG_TITLE=RIKEN cDNA 2410004I17 gene /DEF=Mus musculus ES cells cDNA, RIKEN full-length enriched library, clone:2410004I17:hypothetical protein, full insert sequence.	1428304_at	AK010391	71988	Mm.46440.1	60.39	1123.59	18.61	*	0.00412998		97.97	25.15	-3.89		0.00735034
Rad51ap1	RAD51 associated protein 1	1448899_s_at	BC003738	19362	Mm.8156.1	6.1	110	18.04	*	0.0387268		9.52	5.5	-1.73		0.0470809
Mt1	gb:BC027262.1 /DB_XREF=gi:20072672 /FEA=FLmRNA /CNT=8 /TID=Mm.192991.1 /TIER=FL /STK=5 /UG=Mm.192991 /DEF=Mus musculus, Similar to metallothionein 1, clone MGC:27821 IMAGE:3483861, mRNA, complete cds. /PROD=Similar to metallothionein 1 /FL=gb:BC027262.1	1451612_at	BC027262	17748	Mm.192991.1	14.26	254.47	17.85	*	0.000554328		14.9	80.66	5.41		0.336418
Cenpp	RIKEN cDNA 1700022C02 gene	1432361_a_at	AK014919	66336	Mm.41534.2	7.77	137.99	17.75	*	0.00394796		34.21	7.63	-4.48		0.00243241
Dtl	gb:AV270035 /DB_XREF=gi:16389826 /DB_XREF=AV270035 /CLONE=4930546N03 /FEA=EST /CNT=58 /TID=Mm.189102.2 /TIER=Stack /STK=26 /UG=Mm.189102 /LL=76843 /UG_GENE=2810047L02Rik /UG_TITLE=RIKEN cDNA 2810047L02 gene	1434695_at	AV270035	76843	Mm.189102.2	11.33	197.47	17.43	*	0.000821059		8.08	7.3	-1.11		0.59243
Slpi	secretory leukocyte protease inhibitor	1448377_at	NM_011414	20568	Mm.1395.1	111.16	1929.43	17.36	*	0.000664442		587.68	624.17	1.06		0.729146
Per2	period homolog 2 (Drosophila)	1417602_at	AF035830	18627	Mm.8471.1	19.15	329.35	17.2	*	0.00103695		92.55	172.84	1.87	*	0.30968
Aurka	aurora kinase A	1424511_at	U80932	20878	Mm.11738.1	17.5	301.09	17.2	*	0.00718429		67.77	15.16	-4.47		0.0146084
2610002D18Rik	RIKEN cDNA 2610002D18 gene	1429812_at	AK011279	69885	Mm.141592.1	6.91	118.65	17.18	*	0.0213537		7.03	7.02	-1		0.955554
Hells	helicase, lymphoid specific	1430139_at	AK021390	15201	Mm.134871.1	9.87	167.91	17.02	*	0.000406891		9.14	8.77	-1.04		0.708941
Lepr	leptin receptor	1425644_at	U42467	16847	Mm.4756.4	38.24	629.62	16.47	*	0.0025		2357.16	3807.4	1.62	*	0.216702
Nuf2	cell division cycle associated 1	1430811_a_at	AK010351	66977	Mm.151315.2	14.5	237.59	16.38	*	0.00710862		36.7	9.24	-3.97		0.0239042
4930579G24Rik	RIKEN cDNA 4930579G24 gene	1429364_at	BB821996	75939	Mm.33355.1	36.03	577.11	16.02	*	0.00183067		72.52	33.74	-2.15		0.0503679
Ncapg	RIKEN cDNA 5730507H05 gene	1429171_a_at	BB702347	54392	Mm.32012.2	25.56	408.7	15.99	*	0.000372017		54.86	20.61	-2.66		0.0251353
Aspm	calmodulin binding protein 1	1422814_at	NM_009791	12316	Mm.12940.1	13.64	216.05	15.84	*	0.00373669		50.29	12.22	-4.12		0.0907422
Rrm2	ribonucleotide reductase M2	1448226_at	NM_009104	20135	Mm.99.1	137.03	2118.44	15.46	*	0.00231804		182.78	47.33	-3.86	*	0.00691691
Shcbp1	Shc SH2-domain binding protein 1	1416299_at	NM_011369	20419	Mm.37801.1	116.31	1760.93	15.14	*	0.000790176		230.39	48.89	-4.71	*	0.00549826
Pbk	PDZ binding kinase	1448627_s_at	NM_023209	52033	Mm.24337.1	73.72	1113.7	15.11	*	0.00641239		172.24	29.56	-5.83	*	0.00614962
Top2a	topoisomerase (DNA) II alpha	1454694_a_at	BM211413	21973	Mm.4237.3	45.23	681.62	15.07	*	0.00419619		126.91	11.5	-11.04	*	0.00248272
C230078M08Rik	RIKEN cDNA C230078M08 gene	1435564_at	BB547893	319749	Mm.133211.1	28.58	421.75	14.76	*	0.00807285		46.77	9.54	-4.9		0.0692626
Cdca5	cell division cycle associated 5	1416802_a_at	NM_026410	67849	Mm.23526.1	60	882.05	14.7	*	0.00562126		193.14	28.27	-6.83	*	0.0189329
Timeless	timeless homolog (Drosophila)	1417587_at	BM230269	21853	Mm.6458.1	6.67	97.68	14.63	*	0.00534341		5.61	6	1.07		0.357395
Ttk	Ttk protein kinase	1449171_at	NM_009445	22137	Mm.1904.1	7.92	112.88	14.26	*	0.0059511		18.88	7	-2.7		0.0797826
Gins2	RIKEN cDNA 4833427B12 gene	1452881_at	AW488914	272551	Mm.28675.1	6.53	90.93	13.93	*	0.0193013		7.61	7.54	-1.01		0.940633
Fen1	flap structure specific endonuclease 1	1421731_a_at	NM_007999	14156	Mm.2952.1	52.32	723.23	13.82	*	0.000624039		114.83	133.12	1.16		0.51723
Prc1	protein regulator of cytokinesis 1	1423774_a_at	BC005475	233406	Mm.27529.1	26.72	364.32	13.63	*	0.00137655		78.24	24.07	-3.25		0.0312949
Bub1	budding uninhibited by benzimidazoles 1 homolog (S. cerevisiae)	1424046_at	AF002823	12235	Mm.2185.1	7.24	97.05	13.41	*	0.0194278		34.76	5.59	-6.22		0.0102857
Kntc1	kinetochore associated 1	1435575_at	AW536884	208628	Mm.18737.1	7.6	99.49	13.09	*	0.00220696		8.16	7.03	-1.16		0.0832863
Mcm5	minichromosome maintenance deficient 5, cell division cycle 46 (S. cerevisiae)	1436808_x_at	AI324988	17218	Mm.200892.1	598	7753.64	12.97	*	0.00128076		397.32	223.53	-1.78	*	0.127389
2610036L11Rik	RIKEN cDNA 2610036L11 gene	1453053_at	BF453953	66311	Mm.53902.1	8.64	111.85	12.94	*	0.00676844		5.5	5.47	-1.01		0.822655
Dscc1	RIKEN cDNA 2600005O03 gene	1452912_at	AK011162	72107	Mm.195626.1	9.34	118.52	12.69	*	0.00909041		9.45	9.21	-1.03		0.737456
Cdkn3	cyclin-dependent kinase inhibitor 3	1430574_at	AK010426	72391	Mm.27224.1	13.22	167	12.63	*	0.0347119		21.03	8.09	-2.6		0.0139996
Plk4	polo-like kinase 4 (Drosophila)	1419838_s_at	AI385771	20873	Mm.198533.1	19.77	247.11	12.5	*	0.0158845		53.66	16.07	-3.34		0.0259884
Mlf1ip	myeloid leukemia factor 1 interacting protein	1428518_at	BB667813	71876	Mm.22108.1	9.65	119.88	12.42	*	0.037887		22.13	14.94	-1.48		0.144786
Kif2c	kinesin family member 2C	1437611_x_at	BB104669	73804	Mm.27828.3	20.81	255.47	12.27	*	0.00540457		94	10.78	-8.72	*	0.0243726
Prc1	protein regulator of cytokinesis 1	1423775_s_at	BC005475	233406	Mm.27529.1	16.62	195.7	11.78	*	0.00404434		53.81	5.83	-9.23		0.00437667
Atad2	ATPase family, AAA domain containing 2	1436174_at	BM206009	70472	Mm.215758.1	152.72	1787.72	11.71	*	0.000223208		322.84	228.3	-1.41		0.0553746
Asf1b	ASF1 anti-silencing function 1 homolog B (S. cerevisiae)	1423714_at	BC003428	66929	Mm.29680.1	12.15	142.12	11.7	*	0.00120958		15.99	11.34	-1.41		0.237046
Hmmr	hyaluronan mediated motility receptor (RHAMM)	1450156_a_at	AF079222	15366	Mm.116997.1	22.89	263.74	11.52	*	0.00410031		77.77	9.07	-8.58		0.00538578
Birc5	baculoviral IAP repeat-containing 5	1424278_a_at	BC004702	11799	Mm.8552.2	67.22	772.92	11.5	*	0.016602		249.29	28.72	-8.68	*	0.000919684
Cep55	RIKEN cDNA 1200008O12 gene	1452242_at	AK004655	74107	Mm.9916.1	16.49	187.45	11.37	*	0.00475842		46.2	8.27	-5.59		0.00018879
Cdt1	retroviral integration site 2	1424144_at	AF477481	67177	Mm.21873.1	33.91	381.48	11.25	*	0.0300451		29.72	26.76	-1.11		0.329194
Ccna2	cyclin A2	1417910_at	X75483	12428	Mm.4189.1	95.8	1077.08	11.24	*	0.0133019		229.2	31.12	-7.36	*	0.00160783
Smc2	SMC2 structural maintenance of chromosomes 2-like 1 (yeast)	1429660_s_at	BI684556	14211	Mm.177462.1	9.07	101.03	11.14	*	0.000103437		14.35	9.96	-1.44		0.369494
Hmmr	hyaluronan mediated motility receptor (RHAMM)	1425815_a_at	BC021427	15366	Mm.116997.2	35.99	395.06	10.98	*	0.0155757		199.65	19.18	-10.41	*	0.00421359
Tpx2	TPX2, microtubule-associated protein homolog (Xenopus laevis)	1428104_at	AK011311	72119	Mm.11075.1	19.1	208.34	10.91	*	0.0074891		33.48	14.4	-2.32		0.0348909
Ly6d	lymphocyte antigen 6 complex, locus D	1416930_at	NM_010742	17068	Mm.878.1	107.74	1169.21	10.85	*	0.0215383		1473.58	2078.21	1.41		0.224062
Rrm2	ribonucleotide reductase M2	1434437_x_at	AV301324	20135	Mm.99.2	630.67	6789.92	10.77	*	0.00210842		716.68	223.93	-3.2	*	0.0127825
Apoa4	apolipoprotein A-IV	1417761_at	BC010769	11808	Mm.4533.1	2506.6	26752	10.67	*	0.00217724		85091.4	92907.9	1.09		0.399395
Kif20b	M-phase phosphoprotein 1	1439695_a_at	BB200034	240641	Mm.38105.1	21.45	228	10.63	*	0.00224372		47.77	15.4	-3.1		0.0201995
LOC100045677 /// Mcm3	minichromosome maintenance deficient 3 (S. cerevisiae)	1420028_s_at	C80350	17215 /// 671904	Mm.200664.1	115.91	1227.73	10.59	*	0.000598781		100.16	63.01	-1.59		0.169475
Nusap1	nucleolar and spindle associated protein 1	1416309_at	BC009096	108907	Mm.27584.1	21.83	227.6	10.42	*	0.00443751		93.15	7.69	-12.12	*	0.00172443
Mcm6	minichromosome maintenance deficient 6 (MIS5 homolog, S. pombe) (S. cerevisiae)	1416251_at	NM_008567	17219	Mm.4933.1	555.01	5754.03	10.37	*	0.000370377		660.57	508.71	-1.3		0.0722149
Clspn	claspin homolog (Xenopus laevis)	1456280_at	BG067086	269582	Mm.27501.1	9.72	100.45	10.33	*	0.0432498		10.67	9.91	-1.08		0.49275
Anln	anillin, actin binding protein (scraps homolog, Drosophila)	1433543_at	BI690018	68743	Mm.29082.1	25.68	263.05	10.25	*	0.0124451		53.32	19.28	-2.77		0.018784
Mcm4	minichromosome maintenance deficient 4 homolog (S. cerevisiae)	1416214_at	BC013094	17217	Mm.1500.1	159.55	1614.81	10.12	*	0.00032932		119.46	108.19	-1.1		0.564493
Lig1	ligase I, DNA, ATP-dependent	1416641_at	NM_010715	16881	Mm.1013.1	58.89	593.2	10.07	*	0.00109986		38.91	28.48	-1.37		0.107937
Casc5	RIKEN cDNA 2310043D08 gene	1438833_at	BB818947	677208 /// 76464	Mm.81624.1	9.29	92.65	9.97	*	0.000195672		10.54	7.48	-1.41		0.152799
Cdc2a	cell division cycle 2 homolog A (S. pombe)	1448314_at	NM_007659	12534	Mm.4761.1	142.3	1407.27	9.89	*	0.00292292		253.28	67.1	-3.77	*	0.00493178
Ube2t	RIKEN cDNA 2700084L22 gene	1422462_at	NM_026024	67196	Mm.6476.1	12.52	122.05	9.75	*	0.00268177		13.74	8.4	-1.64		0.0393516
Wee1	wee 1 homolog (S. pombe)	1416773_at	NM_009516	22390	Mm.8108.1	46.37	448.51	9.67	*	0.00168739		121.24	51.75	-2.34		0.0654273
Mki67	antigen identified by monoclonal antibody Ki 67	1426817_at	X82786	17345 /// 638774	Mm.4078.1	183.28	1764.77	9.63	*	0.00766612		458.92	30.8	-14.9	*	0.000827363
Ube2c	ubiquitin-conjugating enzyme E2C	1452954_at	AV162459	68612	Mm.89830.1	103.12	986.58	9.57	*	0.033827		304.2	87.46	-3.48	*	0.0409019
Cdca8	cell division cycle associated 8	1428481_s_at	AV307110	52276	Mm.28038.1	22.28	212.31	9.53	*	0.015536		74.15	25.04	-2.96		0.0767636
1434280_at	RIKEN cDNA E430003D02 gene	1434280_at	BG976607	22404	Mm.30502.2	56.63	532.13	9.4	*	0.000308101		70.31	50.01	-1.41		0.281364
Skp2	gb:BB784099 /DB_XREF=gi:16952595 /DB_XREF=BB784099 /CLONE=G430093D18 /FEA=EST /CNT=29 /TID=Mm.35584.4 /TIER=Stack /STK=29 /UG=Mm.35584 /LL=27401 /UG_GENE=Skp2 /UG_TITLE=S-phase kinase-associated protein 2 (p45)	1437033_a_at	BB784099	27401	Mm.35584.4	31.49	294.82	9.36	*	0.00504099		47.65	41.3	-1.15		0.508526
Osmr	oncostatin M receptor	1418674_at	AB015978	18414	Mm.10760.1	59.44	548.65	9.23	*	0.000510861		223.28	493.66	2.21	*	0.0770775
Mcm4	minichromosome maintenance deficient 4 homolog (S. cerevisiae)	1436708_x_at	BB447978	17217	Mm.1500.2	378.76	3456.46	9.13	*	0.000148527		244.2	207.5	-1.18		0.496709
1436497_at	Insulin-like growth factor 1	1436497_at	BI793666	16000	Mm.205992.1	16.02	145.35	9.07	*	0.00363115		29.97	33.66	1.12		0.701981
Hmmr	hyaluronan mediated motility receptor (RHAMM)	1427541_x_at	X64550	15366	Mm.116997.3	13.2	118.24	8.96	*	0.0135325		17.41	8.99	-1.94		0.00551948
Ect2	ect2 oncogene	1419513_a_at	NM_007900	13605	Mm.2995.1	83.3	743.58	8.93	*	0.00761785		187.85	31.62	-5.94	*	0.00143319
Cenpp	RIKEN cDNA 1700022C02 gene	1429095_at	AK006234	66336	Mm.41534.1	13.41	118.98	8.87	*	0.0050292		24.91	11.88	-2.1		0.0687995
Brca1	breast cancer 1	1424629_at	U31625	12189	Mm.1889.1	65.07	574.61	8.83	*	0.000136929		268.85	375.06	1.4		0.0015821
Rrm2	ribonucleotide reductase M2	1416120_at	NM_009104	20135	Mm.99.1	33.73	297.51	8.82	*	0.0301447		32.15	16.27	-1.98		0.0526317
Pole	polymerase (DNA directed), epsilon	1448650_a_at	NM_011132	18973	Mm.35061.1	41.69	365.7	8.77	*	0.00230205		78.47	24.9	-3.15		0.0319399
Smc2	SMC2 structural maintenance of chromosomes 2-like 1 (yeast)	1429658_a_at	BI684556	14211	Mm.177462.1	70.77	618.04	8.73	*	0.000263437		93.25	79.37	-1.17		0.936382
Mcm6	minichromosome maintenance deficient 6 (MIS5 homolog, S. pombe) (S. cerevisiae)	1438852_x_at	BB099487	17219	Mm.4933.4	446.57	3896.36	8.73	*	0.000571497		462.02	302.75	-1.53	*	0.0106526
Cxcl14	chemokine (C-X-C motif) ligand 14	1418457_at	AF252873	57266	Mm.30211.1	16.04	137.87	8.6	*	3.01326e-05		16.49	15.15	-1.09		0.52465
Cdc45l	cell division cycle 45 homolog (S. cerevisiae)-like	1416575_at	NM_009862	12544	Mm.1248.1	11.37	97.43	8.57	*	0.00342688		11.89	11.54	-1.03		0.670975
Fancb	cDNA sequence BC022692	1437780_at	AV222467	237211	Mm.62822.1	14.99	127.03	8.47	*	0.00907162		16.04	11.07	-1.45		0.169526
Slfn9	schlafen 9	1436472_at	BI647893	237886	Mm.89557.1	176.9	1480.95	8.37	*	0.00129148		85.58	55.01	-1.56		0.219006
Nek2	NIMA (never in mitosis gene a)-related expressed kinase 2	1437580_s_at	C77054	18005	Mm.212806.1	19.88	165.88	8.34	*	0.00671842		51.01	12.41	-4.11		0.00571798
Ccna2	cyclin A2	1417911_at	X75483	12428	Mm.4189.1	13.81	115.02	8.33	*	0.0107667		25.26	9.1	-2.78		0.0413191
Kif11	kinesin family member 11	1435306_a_at	BM234447	16551	Mm.42203.2	30.05	250.02	8.32	*	0.00156828		67.78	22.05	-3.07		0.0171241
Lepr	leptin receptor	1456156_at	BM124366	16847	Mm.138541.1	171.73	1405.66	8.19	*	0.000241421		4559.72	7136.11	1.57	*	0.20276
LOC433762	RIKEN cDNA 1300007C21 gene /// similar to Retrovirus-related POL polyprotein (Endonuclease)	1431213_a_at	BG297038	433762 /// 668462 /// 668581 /// 670993 /// 673100	Mm.157900.1	119.17	971.81	8.15	*	0.0122423		1335.81	1774.86	1.33		0.670713
1458089_at	RIKEN cDNA 6030422H21 gene	1458089_at	BB161337	14229	Mm.63340.1	13.28	104.97	7.9	*	0.000756359		9.81	13.01	1.33		0.17433
Trip13	thyroid hormone receptor interactor 13	1429295_s_at	AK010336	69716	Mm.6960.1	39.97	313.99	7.85	*	0.00209469		178.49	70.78	-2.52	*	0.0123111
Saa3	serum amyloid A 3	1450826_a_at	NM_011315	20210	Mm.14277.1	735.57	5703.77	7.75	*	0.000718237		818.77	2018.64	2.47	*	0.101931
Prim1	DNA primase, p49 subunit	1449061_a_at	J04620	19075	Mm.2903.1	287.7	2222.07	7.72	*	0.000336006		223.8	169.15	-1.32		0.153675
Psmc3ip	proteasome (prosome, macropain) 26S subunit, ATPase 3, interacting protein	1442058_s_at	BE687992	19183	Mm.200604.1	39.01	299.1	7.67	*	0.00672099		43.8	41.04	-1.07		0.498092
Ncapg2	RIKEN cDNA 5830426I05 gene	1417926_at	NM_133762	76044	Mm.21516.1	144.9	1102.81	7.61	*	0.00142019		160.45	35.95	-4.46	*	4.55488e-05
LOC100045677 /// Mcm3	gb:C80350 /DB_XREF=gi:2520680 /DB_XREF=C80350 /CLONE=J0080B06 /FEA=EST /CNT=1 /TID=Mm.200664.1 /TIER=ConsEnd /STK=1 /UG=Mm.200664 /LL=96901 /UG_GENE=C80350 /UG_TITLE=expressed sequence C80350	1449705_x_at	C80350	17215 /// 671904	Mm.200664.1	84.9	642.37	7.57	*	0.00202103		75.42	52.88	-1.43		0.388968
Diap3	diaphanous homolog 3 (Drosophila)	1422944_a_at	NM_019670	56419	Mm.28068.1	17.37	131.52	7.57	*	0.000308533		39.55	15.88	-2.49		0.0996177
Rrm1	ribonucleotide reductase M1	1448127_at	BB758819	20133	Mm.656.1	34.72	262.43	7.56	*	0.00659949		52.99	66.81	1.26		0.044058
Cdt1	retroviral integration site 2	1424143_a_at	AF477481	67177	Mm.21873.1	261.34	1971.73	7.54	*	0.0285731		161.53	117	-1.38		0.371992
Prim1	DNA primase, p49 subunit	1418369_at	J04620	19075	Mm.2903.1	247.97	1865.33	7.52	*	0.000586315		163.01	127	-1.28		0.344102
Mcm2	minichromosome maintenance deficient 2 mitotin (S. cerevisiae)	1434079_s_at	BB699415	17216	Mm.16711.2	69.54	518.47	7.46	*	0.00278808		127.67	186.35	1.46		0.0438436
Fbxo5	F-box only protein 5	1429499_at	AK011820	67141	Mm.197520.1	41.46	308.31	7.44	*	0.00280661		199.89	76.61	-2.61	*	0.0835386
Tcf19	transcription factor 19	1423809_at	BC004617	106795	Mm.11434.1	207.9	1523.27	7.33	*	0.00110613		58.06	26.11	-2.22		0.0201463
Pole2	polymerase (DNA directed), epsilon 2 (p59 subunit)	1427094_at	AF036898	18974	Mm.9199.1	38.39	280.5	7.31	*	0.00187039		22.2	21.58	-1.03		0.851611
Timeless	timeless homolog (Drosophila)	1417586_at	BM230269	21853	Mm.6458.1	16.86	123.25	7.31	*	0.00492348		34.21	27.93	-1.22		0.135043
Ccne1	cyclin E1	1416492_at	NM_007633	12447	Mm.16110.1	32.77	238.5	7.28	*	0.00790496		50.61	82.27	1.63		0.138013
1455869_at	Calcium/calmodulin-dependent protein kinase II, beta	1455869_at	BG862223	12323	Mm.157900.2	587.1	4268.95	7.27	*	0.0036608		4933.61	6091.82	1.23		0.749052
Psmc3ip	proteasome (prosome, macropain) 26S subunit, ATPase 3, interacting protein	1425271_at	AB000121	19183	Mm.18344.1	21.03	152.13	7.23	*	0.00155039		16.79	18.82	1.12		0.384892
Cenph	centromere autoantigen H	1422016_a_at	BC025084	26886	Mm.181792.1	16.15	116.5	7.22	*	0.00377472		29.2	17.64	-1.66		0.0703663
Mfsd2	RIKEN cDNA 1700018O18 gene	1428223_at	AK006096	76574	Mm.38305.1	271.12	1924.98	7.1	*	0.000809816		6894.86	9562.21	1.39		0.0727511
Skp2	S-phase kinase-associated protein 2 (p45)	1460247_a_at	AV259620	27401	Mm.35584.1	66.49	471.84	7.1	*	0.000645423		86.92	76.49	-1.14		0.701364
Smc2	SMC2 structural maintenance of chromosomes 2-like 1 (yeast)	1448635_at	NM_008017	14211	Mm.2999.1	374.06	2582.74	6.9	*	0.000491855		612.46	375.17	-1.63	*	0.00633544
Ccrn4l /// LOC100047134	CCR4 carbon catabolite repression 4-like (S. cerevisiae)	1425837_a_at	AF199491	12457	Mm.86541.2	497.65	3377.88	6.79	*	0.00238734		701.21	1218.23	1.74	*	0.219803
Skp2	S-phase kinase-associated protein 2 (p45)	1418969_at	AV259620	27401	Mm.35584.1	36.53	245.09	6.71	*	0.000339478		56.6	56.79	1		0.843713
Spc25	spindle pole body component 25 homolog (S. cerevisiae)	1424118_a_at	BC027121	66442	Mm.26062.1	275	1829.38	6.65	*	0.00135685		378.33	191.29	-1.98	*	0.0132746
Ckap2l	RIKEN cDNA 2610318C08 gene	1435938_at	AA197362	70466	Mm.45502.1	20.45	136.01	6.65	*	0.0244246		29.95	12.63	-2.37		0.0035902
Apoa4	gb:AV027367 /DB_XREF=gi:4806977 /DB_XREF=AV027367 /CLONE=1300008D03 /FEA=EST /CNT=37 /TID=Mm.4533.2 /TIER=Stack /STK=8 /UG=Mm.4533 /LL=11808 /UG_GENE=Apoa4 /UG_TITLE=apolipoprotein A-IV	1436504_x_at	AV027367	11808	Mm.4533.2	4378.92	28958.7	6.61	*	0.00324794		77448.9	80783.8	1.04		0.68737
2810417H13Rik	RIKEN cDNA 2810417H13 gene	1419153_at	AK017673	68026	Mm.45765.1	127.18	832.78	6.55	*	0.00362962		218.96	33.55	-6.53	*	7.11211e-05
Cdca3	cell division cycle associated 3	1452040_a_at	BI081061	14793	Mm.22228.2	74.2	483.67	6.52	*	0.0495553		130.93	18.59	-7.04	*	0.00530344
Ckap2	cytoskeleton associated protein 2	1434748_at	BM208103	80986	Mm.22448.1	72.61	471.96	6.5	*	0.0145002		152.7	11.83	-12.9	*	0.00152052
1452426_x_at	gb:BC004065.1 /DB_XREF=gi:13278542 /FEA=mRNA /CNT=80 /TID=Mm.220934.1 /TIER=ConsEnd /STK=0 /UG=Mm.220934 /DEF=Mus musculus, clone IMAGE:3590633, mRNA, partial cds. /PROD=Unknown (protein for IMAGE:3590633)	1452426_x_at	BC004065	0 /// 329002	Mm.220934.1	1091.3	7084.39	6.49	*	0.000403447		4011.97	4996.03	1.25		0.65799
Skp2	gb:BB055741 /DB_XREF=gi:15404172 /DB_XREF=BB055741 /CLONE=6720483O07 /FEA=EST /CNT=12 /TID=Mm.35584.3 /TIER=Stack /STK=12 /UG=Mm.35584 /LL=27401 /UG_GENE=Skp2 /UG_TITLE=S-phase kinase-associated protein 2 (p45)	1436000_a_at	BB055741	27401	Mm.35584.3	21.93	139.19	6.35	*	0.00442719		22.53	19.13	-1.18		0.366765
Stmn1	stathmin 1	1415849_s_at	BC010581	16765	Mm.28479.1	848.68	5393	6.35	*	0.00506673		1190.72	231.65	-5.14	*	0.000995791
Prim2	DNA primase, p58 subunit	1418035_a_at	NM_008922	19076	Mm.27705.1	34.42	218.32	6.34	*	0.00359317		48.84	43.83	-1.11		0.583097
Tacc3	transforming, acidic coiled-coil containing protein 3	1417450_a_at	NM_011524	21335	Mm.27836.1	16.03	101.61	6.34	*	0.00163937		51.25	22.72	-2.26		0.140139
Pola1	polymerase (DNA directed), alpha 1	1419397_at	NM_008892	18968	Mm.1923.1	82.89	515.22	6.22	*	0.00142803		217.1	191.53	-1.13		0.575102
Cenpk	SoxLZ/Sox6 leucine zipper binding protein in testis	1418264_at	NM_021790	60411	Mm.334.1	133.66	823.54	6.16	*	0.00438349		311.26	56.6	-5.5	*	0.0273526
Kif20a	kinesin family member 20A	1449207_a_at	NM_009004	19348	Mm.196638.1	18.77	115.07	6.13	*	0.0417427		19.77	10.76	-1.84		0.186481
LOC623112 /// Stmn1	stathmin 1 /// similar to Stathmin 1	1448113_at	BC010581	16765 /// 623112	Mm.28479.1	129.77	784.81	6.05	*	0.00218993		169.7	109.06	-1.56		0.195081
Mad2l1	MAD2 (mitotic arrest deficient, homolog)-like 1 (yeast)	1422460_at	NM_019499	56150	Mm.43444.1	335.85	2021.36	6.02	*	0.000365609		482.79	208.76	-2.31	*	0.0161943
Syce2	RIKEN cDNA 1700013H19 gene	1429270_a_at	AK005954	71846	Mm.27777.1	53.81	320.1	5.95	*	0.00479058		52.26	13.68	-3.82		0.00382778
Rrm1	ribonucleotide reductase M1	1415878_at	BB758819	20133	Mm.656.1	202.92	1183.37	5.83	*	0.000354624		267.05	256.49	-1.04		0.863486
Mcm7	minichromosome maintenance deficient 7 (S. cerevisiae) /// similar to mCDC47	1439269_x_at	BB407228	17220 /// 433027	Mm.18923.4	353.42	2040.96	5.77	*	0.000457978		838.44	930.37	1.11		0.159761
1447891_at	gb:BI466416 /DB_XREF=gi:15279294 /DB_XREF=ie26c04.x1 /FEA=EST /CNT=2 /TID=Mm.202661.1 /TIER=ConsEnd /STK=2 /UG=Mm.202661 /UG_TITLE=ESTs	1447891_at	BI466416	57752	Mm.202661.1	30.68	175.57	5.72	*	0.000400496		22.75	89.86	3.95		0.137886
Spink3	serine protease inhibitor, Kazal type 3	1415938_at	NM_009258	20730	Mm.272.1	57.71	319.32	5.53	*	0.00477413		146.73	68.61	-2.14	*	0.16066
Bmper	BMP-binding endothelial regulator	1429273_at	AK014221	73230	Mm.127046.1	130.85	717.8	5.49	*	0.00662206		263.18	567.63	2.16	*	0.189017
Dbf4	expressed sequence AA545217	1418334_at	NM_013726	27214	Mm.22430.1	112.04	596.9	5.33	*	0.00732647		268.63	203.81	-1.32		0.166762
Rpa2	replication protein A2	1454011_a_at	AK011530	19891	Mm.2870.2	47.68	251.18	5.27	*	0.00386696		143.72	151.05	1.05		0.713152
E2f8	RIKEN cDNA 4432406C08 gene	1436186_at	BM247465	108961	Mm.1911.1	106.08	557.96	5.26	*	0.00469049		106.09	38.07	-2.79		0.0243053
Mcm8	minichromosome maintenance deficient 8 (S. cerevisiae)	1429557_at	AK010365	66634	Mm.45710.1	18.81	98.36	5.23	*	0.00218384		19.26	18.51	-1.04		0.509671
Mcm7	minichromosome maintenance deficient 7 (S. cerevisiae)	1416030_a_at	NM_008568	17220	Mm.18923.1	152.77	796.01	5.21	*	0.000418278		366.68	411.49	1.12		0.590219
1426061_x_at	Cullin 4A	1426061_x_at	BC007159		Mm.212861.1	66.41	340.03	5.12	*	0.0340355		98.25	128.47	1.31		0.627395
Ccdc99	RIKEN cDNA 2600001J17 gene	1424971_at	BC006674	70385	Mm.3626.1	31.52	160.35	5.09	*	0.00657425		46.17	21.48	-2.15		0.0106942
6330503K22Rik	RIKEN cDNA 6330503K22 gene	1455218_at	BG070835	101565	Mm.23279.1	27.83	139.14	5	*	0.0145191		43.21	79.61	1.84		0.191283
Zranb3	zinc finger, RAN-binding domain containing 3	1455544_at	BM228797	226409	Mm.40783.1	32.83	164.04	5	*	0.00245665		84.43	70.75	-1.19		0.357332
H2afx	H2A histone family, member X	1416746_at	NM_010436	15270	Mm.14767.1	342.75	1698.09	4.95	*	0.00942596		837.24	660.41	-1.27		0.187691
Oip5	Opa interacting protein 5	1430617_at	BB238604	70645	Mm.170509.1	22.01	107.59	4.89	*	0.0344486		19.18	15.26	-1.26		0.0667408
Hist1h2ab /// Hist1h2ac /// Hist1h2ad /// Hist1h2ae /// Hist1h2ag /// Hist1h2ai /// Hist1h2an /// Hist1h2ao /// RP23-480B19.10	histone 1, H2ad	1438009_at	W91024	665433	Mm.14767.2	713.4	3487.16	4.89	*	0.00186225		614.25	139.65	-4.4	*	0.0185036
Tubb6	tubulin, beta 6	1416431_at	NM_026473	67951	Mm.181860.1	189.3	913.82	4.83	*	0.00522603		944.7	1110.81	1.18		0.339374
Tsku	RIKEN cDNA 9530051K01 gene	1440230_at	BB548458	244152	Mm.25317.1	25.88	122.83	4.75	*	0.0049534		111.39	202.47	1.82	*	0.366404
D2Ertd750e	DNA segment, Chr 2, ERATO Doi 750, expressed	1420081_s_at	AU019491	51944	Mm.195223.1	52.08	242.5	4.66	*	0.00660194		106.51	27.44	-3.88	*	0.0116068
9130221J18Rik	RIKEN cDNA 9130221J18 gene	1446368_at	AV377066	102123	Mm.37328.1	928.54	4226.84	4.55	*	0.0190923		1703.91	1955.62	1.15		0.505632
Pbx3	pre B-cell leukemia transcription factor 3	1447640_s_at	BB554874	18516	Mm.137604.1	69.85	315.42	4.52	*	0.00120336		123.39	97.15	-1.27		0.130176
Orm2	orosomucoid 2	1420438_at	NM_011016	18406	Mm.14173.1	7634.46	34464.7	4.51	*	0.00653446		35855.3	47898.6	1.34		0.271879
Topbp1	topoisomerase (DNA) II beta binding protein	1452241_at	BC007170	235559	Mm.1687.1	447.76	2011.85	4.49	*	1.721e-05		490.63	367.75	-1.33		0.00258546
2610036L11Rik	RIKEN cDNA 2610036L11 gene	1429156_at	BF453953	66311	Mm.53902.1	72.81	326.22	4.48	*	8.36028e-05		55.35	24.15	-2.29		0.00611277
Mcm7	minichromosome maintenance deficient 7 (S. cerevisiae)	1438320_s_at	BB464359	17220	Mm.18923.3	1079.42	4816.26	4.46	*	0.000646942		2486.92	2336.39	-1.06		0.649192
Rbl1	retinoblastoma-like 1 (p107)	1424156_at	U27177	19650	Mm.2994.1	82.27	364.16	4.43	*	0.00391417		117.64	87.92	-1.34		0.115649
2010003K11Rik	RIKEN cDNA 2010003K11 gene	1424626_at	BC021951	69861	Mm.22966.1	218.82	955.15	4.37	*	0.00447039		2772.95	1518.56	-1.83	*	0.182665
Mcm7	minichromosome maintenance deficient 7 (S. cerevisiae)	1416031_s_at	NM_008568	17220	Mm.18923.1	196.04	851.83	4.35	*	0.000287909		420.51	441.73	1.05		0.732568
C330027C09Rik	RIKEN cDNA C330027C09 gene	1449699_s_at	AU018569	224171	Mm.201776.1	57.83	251.3	4.35	*	0.00397172		108.2	73.9	-1.46		0.144919
Cenpq	RIKEN cDNA 2610528M18 gene	1423620_at	AI891882	83815	Mm.9870.1	204.61	889.53	4.35	*	0.00053998		92.5	55.35	-1.67		0.0420203
Dnmt1	DNA methyltransferase (cytosine-5) 1	1435122_x_at	BB165431	13433	Mm.7814.4	121.68	527.44	4.33	*	0.0149235		99.99	38.68	-2.59		0.0217438
Smc4	SMC4 structural maintenance of chromosomes 4-like 1 (yeast)	1427276_at	BI665568	70099	Mm.192224.2	103.39	445.92	4.31	*	0.00233825		187.13	163.09	-1.15		0.735907
Tmem48	RIKEN cDNA 2810475A17 gene	1460353_at	BC021337	72787	Mm.220364.1	61.97	265.59	4.29	*	0.00329627		103.07	143.57	1.39		0.0196574
Mtm1	gb:BG076122 /DB_XREF=gi:12558691 /DB_XREF=H3155H08-3 /CLONE=H3155H08 /FEA=EST /CNT=386 /TID=Mm.30502.2 /TIER=Stack /STK=36 /UG=Mm.30502 /LL=13803 /UG_GENE=Enc1 /UG_TITLE=ectodermal-neural cortex 1	1434278_at	BG976607	17772	Mm.30502.2	205.11	867.41	4.23	*	0.00276074		366.79	325.79	-1.13		0.420471
1455892_x_at	gb:BB794742 /DB_XREF=gi:16964361 /DB_XREF=BB794742 /CLONE=G431001K24 /FEA=EST /CNT=29 /TID=Mm.220934.3 /TIER=Stack /STK=29 /UG=Mm.220934 /UG_TITLE=Mus musculus, clone IMAGE:3491638, mRNA, partial cds	1455892_x_at	BB794742	622147 /// 668227 /// 668269 /// 669176 /// 669658 /// 669821 /// 676636	Mm.220934.3	2191.48	9232.03	4.21	*	0.000289856		6454.42	7979.71	1.24		0.260628
Cks1b	CDC28 protein kinase 1b	1448441_at	NM_016904	54124	Mm.3049.1	204.5	847.96	4.15	*	0.0148818		378.44	304.68	-1.24		0.393851
Dnajc9	DnaJ (Hsp40) homolog, subfamily C, member 9	1426473_at	BM942465	108671	Mm.2871.1	302.22	1254.16	4.15	*	0.000609372		272.94	196.9	-1.39		0.12242
Smc4	SMC4 structural maintenance of chromosomes 4-like 1 (yeast)	1427275_at	BI665568	70099	Mm.192224.2	1368.68	5657.15	4.13	*	6.17811e-05		3128.49	1988.12	-1.57	*	0.189029
Etnk1	ethanolamine kinase 1	1430996_at	BG867902	75320	Mm.196190.1	32.9	133.26	4.05	*	0.0447533		56.75	112.49	1.98		0.142669
Gas2l3	Growth arrest-specific 2 like 3	1455980_a_at	BB770972	237436	Mm.11982.1	185.67	733.93	3.95	*	0.00275379		261.23	50.53	-5.17	*	0.00518893
1433813_at	RIKEN cDNA 2810475A17 gene	1433813_at	BG064731	72787	Mm.28478.1	90.05	353.8	3.93	*	0.0048735		87.46	64.08	-1.36		0.0204966
Gins1	RIKEN cDNA 2810418N01 gene	1452598_at	AK013116	69270	Mm.85844.1	272.66	1042.5	3.82	*	0.00296372		172.36	171.57	-1		0.998583
Slc10a2	solute carrier family 10, member 2	1450245_at	NM_011388	20494	Mm.3500.1	88.8	336.44	3.79	*	0.0329075		160.43	233.54	1.46		0.304476
4632434I11Rik	RIKEN cDNA 4632434I11 gene	1429734_at	AK014608	74041	Mm.26468.1	63.05	238.89	3.79	*	0.00412634		181.97	63.86	-2.85	*	0.126736
Rpa2	gb:BC004578.1 /DB_XREF=gi:13435423 /FEA=FLmRNA /CNT=145 /TID=Mm.2870.1 /TIER=FL+Stack /STK=90 /UG=Mm.2870 /LL=19891 /UG_GENE=Rpa2 /DEF=Mus musculus, Similar to replication protein A2, clone MGC:6146 IMAGE:3586727, mRNA, complete cds. /PROD=Similar to replication protein A2 /FL=gb:BC004578.1 gb:D00812.1 gb:NM_011284.1	1416433_at	BC004578	19891	Mm.2870.1	236.61	894.08	3.78	*	0.00446027		690.2	579.93	-1.19		0.0497429
Cks1b	CDC28 protein kinase 1b	1416698_a_at	NM_016904	54124	Mm.3049.1	2325.24	8781.85	3.78	*	0.00150231		5822.56	4430.95	-1.31		0.240348
Zfp367	zinc finger protein 367	1433623_at	BE629588	238673	Mm.33008.1	511.49	1934.56	3.78	*	0.000757315		224.62	158.76	-1.41		0.141118
Rif1	Rap1 interacting factor 1 homolog (yeast)	1442939_at	BG065807	51869 /// 671598	Mm.155603.1	36.01	135.81	3.77	*	0.0244669		79.29	97.1	1.22		0.76186
Kif22	kinesin family member 22	1437716_x_at	BB251322	110033	Mm.29381.2	268.92	1012.92	3.77	*	0.00310255		397.92	185.83	-2.14	*	0.0502395
LOC631639 /// Lonrf1	Transcribed locus	1455665_at	BB705689	244421 /// 631639	Mm.41111.1	143.5	532.47	3.71	*	0.000380091		218.91	132.4	-1.65	*	0.0345549
Cxcl1	chemokine (C-X-C motif) ligand 1	1457644_s_at	BB554288	14825	Mm.149204.1	830.29	3074.56	3.7	*	0.0074299		1300.59	3604.47	2.77	*	0.1919
Tagln2	transgelin 2	1439407_x_at	AV212626	21346 /// 672466	Mm.22632.4	40.36	148.55	3.68	*	0.0410343		101.55	74.21	-1.37		0.262334
Hsph1	heat shock protein 105	1425993_a_at	D67017	15505	Mm.34828.2	1361.37	4959.89	3.64	*	0.000399861		3939.39	5435.96	1.38		0.00637801
Gas2l3	Growth arrest-specific 2 like 3	1437244_at	BB770972	237436	Mm.11982.1	110.61	399.14	3.61	*	0.00452131		145.4	26.92	-5.4	*	0.00704654
Hat1	histone aminotransferase 1	1428061_at	AK014330	107435	Mm.28421.1	990.51	3522.12	3.56	*	0.000106607		653.06	557.64	-1.17		0.355525
Fen1	flap structure specific endonuclease 1	1436454_x_at	BB393998	14156	Mm.2952.4	919.74	3253.13	3.54	*	0.00200109		972.83	1216.71	1.25		0.316811
Ezh2	enhancer of zeste homolog 2 (Drosophila)	1416544_at	NM_007971	14056	Mm.4303.1	118.93	420.47	3.54	*	0.00746571		141.35	113.66	-1.24		0.0514453
Cxcl1	gb:NM_008176.1 /DB_XREF=gi:6680108 /GEN=Gro1 /FEA=FLmRNA /CNT=19 /TID=Mm.21013.1 /TIER=FL+Stack /STK=12 /UG=Mm.21013 /LL=14825 /DEF=Mus musculus GRO1 oncogene (Gro1), mRNA. /PROD=GRO1 oncogene /FL=gb:NM_008176.1 gb:J04596.1	1419209_at	NM_008176	14825	Mm.21013.1	490.26	1732.06	3.53	*	0.0038494		790.23	2513.27	3.18	*	0.159409
Slc16a5	solute carrier family 16 (monocarboxylic acid transporters), member 5	1434473_at	AI647939	217316	Mm.25773.1	177.08	625.29	3.53	*	0.00867971		975.82	1435.38	1.47		0.0822451
Fmo5 /// LOC100046051	gb:BB141577 /DB_XREF=gi:15408523 /DB_XREF=BB141577 /CLONE=9930010G21 /FEA=EST /CNT=8 /TID=Mm.89547.1 /TIER=ConsEnd /STK=4 /UG=Mm.89547 /UG_TITLE=ESTs	1440899_at	BB141577	14263	Mm.89547.1	4227.39	14923.9	3.53	*	2.01666e-05		8108.7	7839.34	-1.03		0.827056
2610039C10Rik	RIKEN cDNA 2610039C10 gene	1453314_x_at	AK012533	66578	Mm.180363.2	236.62	833.66	3.52	*	0.00106412		299.78	208.45	-1.44		0.00220588
Smc4	SMC4 structural maintenance of chromosomes 4-like 1 (yeast)	1452197_at	AV172948	70099	Mm.206841.1	404.74	1423.33	3.52	*	0.00173039		884.65	597.04	-1.48		0.0285748
2200001I15Rik	RIKEN cDNA 2200001I15 gene	1437019_at	AA162958	69134	Mm.27156.1	3221.98	11323.4	3.51	*	0.0011948		3579.32	5110.77	1.43		0.0921722
Dusp3	dual specificity phosphatase 3 (vaccinia virus phosphatase VH1-related)	1425608_at	BC016269	72349	Mm.196295.1	60.22	210.67	3.5	*	0.037156		402.43	391.35	-1.03		0.966214
Fhad1	RIKEN cDNA 2900090M10 gene	1439190_at	AW537651	329977	Mm.87242.1	34.66	120.2	3.47	*	0.00132451		40	72.88	1.82		0.12198
Il33	RIKEN cDNA 9230117N10 gene	1416200_at	NM_133775	77125	Mm.182359.1	55.02	189.2	3.44	*	0.00160278		163.53	127.19	-1.29		0.505922
Synpo	synaptopodin	1434089_at	BB426294	104027	Mm.27313.1	45.28	152.5	3.37	*	0.0179287		410.95	503.09	1.22		0.388678
Tyms /// Tyms-ps	thymidylate synthase /// thymidylate synthase, pseudogene	1424991_s_at	BC020139	22171 /// 22172	Mm.5879.1	276.62	915.84	3.31	*	0.00376843		364.03	318.18	-1.14		0.400769
Cp	ceruloplasmin	1441326_at	AV381752	12870	Mm.131763.1	326.51	1077.33	3.3	*	0.0350645		615.98	995.97	1.62	*	0.133798
1200016E24Rik	RIKEN cDNA 1200016E24 gene	1452418_at	BF719154	319202	Mm.171545.1	763.13	2516.78	3.3	*	2.37125e-06		2263.52	2982.44	1.32		0.318984
Pcna	proliferating cell nuclear antigen	1417947_at	BC010343	18538	Mm.7141.1	3636.88	11996.7	3.3	*	0.00061728		2105.86	1530.38	-1.38		0.111219
Wee1	wee 1 homolog (S. pombe)	1416774_at	NM_009516	22390	Mm.8108.1	41.89	137.85	3.29	*	0.0248069		45.82	41.39	-1.11		0.297678
2610205E22Rik	gb:AV309800 /DB_XREF=gi:15406027 /DB_XREF=AV309800 /CLONE=5730585K13 /FEA=EST /CNT=14 /TID=Mm.27920.1 /TIER=Stack /STK=11 /UG=Mm.27920 /UG_TITLE=ESTs, Moderately similar to YO11 MOUSE HYPOTHETICAL PROTEIN ORF-1137 (M.musculus)	1456340_at	AV309800	66617	Mm.27920.1	97.14	318.88	3.28	*	7.55917e-05		107.87	214.37	1.99	*	0.0751112
Tgm1	transglutaminase 1, K polypeptide	1451416_a_at	BC026422	21816	Mm.41964.2	176.99	578.92	3.27	*	0.00852608		51.82	130.73	2.52	*	0.050623
Tspan4	tetraspanin 4	1448276_at	NM_053082	64540	Mm.195498.1	1402.58	4464.96	3.18	*	0.0014585		1820.22	2652.27	1.46		0.0419659
2700094K13Rik	RIKEN cDNA 2700094K13 gene	1436349_at	BI408855	72657	Mm.4071.2	577.97	1836.67	3.18	*	0.00253637		877.26	430.42	-2.04	*	0.00202294
Kcnt2	Transcribed locus	1459971_at	AV133559	240776	Mm.53643.1	120.48	379.11	3.15	*	0.00600346		151.65	175.78	1.16		0.559827
Tipin	timeless interacting protein	1426612_at	AK011357	66131	Mm.196219.1	563.04	1772.05	3.15	*	0.003248		543.19	390.43	-1.39		0.0917639
4632434I11Rik	RIKEN cDNA 4632434I11 gene	1434240_at	BB463610	74041	Mm.26468.2	108.42	341.27	3.15	*	0.032289		300.98	96.86	-3.11	*	0.00370091
P4ha2	procollagen-proline, 2-oxoglutarate 4-dioxygenase (proline 4-hydroxylase), alpha II polypeptide	1417149_at	NM_011031	18452	Mm.3705.1	46.49	144.23	3.1	*	0.00632124		140.33	184.33	1.31		0.0604859
Pold1	polymerase (DNA directed), delta 1, catalytic subunit	1456055_x_at	BB385244	18971	Mm.16549.3	178.8	553.8	3.1	*	0.00445999		153.35	148.39	-1.03		0.847306
Cbx5	chromobox homolog 5 (Drosophila HP1a)	1450416_at	NM_007626	12419	Mm.28003.1	102.35	315.79	3.09	*	0.0124422		25.39	26.39	1.04		0.981608
Alpl	alkaline phosphatase 2, liver	1423611_at	AW319615	11647	Mm.1265.1	72.12	219.84	3.05	*	0.00796879		116.41	188.33	1.62		0.0200548
Alas1	aminolevulinic acid synthase 1	1424126_at	BC022110	11655	Mm.19143.1	4394.51	13339.2	3.04	*	0.0151042		5040.46	7548.08	1.5		0.170222
Hirip3	expressed sequence C86302	1434936_at	BB295220	233876	Mm.27628.1	122.14	371.32	3.04	*	0.0010401		140.86	133.7	-1.05		0.621928
4833442J19Rik	RIKEN cDNA 4833442J19 gene	1427202_at	AV002340	320204	Mm.1043.1	1012.02	3059.3	3.02	*	0.000929755		2863.47	3420.51	1.19		0.0298222
Rabgap1l	RAB GTPase activating protein 1-like	1429196_at	BB431654	29809	Mm.39565.1	47.86	142.63	2.98	*	0.0048508		34.9	24.95	-1.4		0.435259
Whsc1	Wolf-Hirschhorn syndrome candidate 1 (human)	1435136_at	BQ177743	107823	Mm.126694.1	46.33	137.98	2.98	*	0.00142007		42.93	21.51	-2		0.0480806
Rnaseh2b	RIKEN cDNA 2610207P08 gene	1453001_at	AU017373	67153	Mm.26040.1	303.87	902.87	2.97	*	0.000867873		409.87	399.22	-1.03		0.898264
Mdc1	mediator of DNA damage checkpoint 1	1434837_at	BM203061	240087	Mm.41738.1	101.39	299.87	2.96	*	0.00141722		74.45	52.16	-1.43		0.256413
6430514L14Rik	RIKEN cDNA 6430514L14 gene	1425213_at	BC025646	76886	Mm.44355.1	145.1	425.61	2.93	*	0.0123717		53.79	52.76	-1.02		0.85086
Hmgb2	high mobility group box 2	1452534_a_at	X67668	433785 /// 678110 /// 678341 /// 97165	Mm.1693.2	460.47	1344.21	2.92	*	0.00918532		481.22	226.11	-2.13	*	0.00688052
Cry1	cryptochrome 1 (photolyase-like)	1433733_a_at	BG069864	12952	Mm.26237.2	782.2	2273.72	2.91	*	0.0394788		1848.62	1077.25	-1.72	*	0.600475
Gemin6	gem (nuclear organelle) associated protein 6	1424300_at	BC025157	67242	Mm.196135.1	343.63	986.78	2.87	*	0.00332309		370.91	512.4	1.38		0.0355478
Hspa1b	heat shock protein 1B	1427126_at	M12573	15511	Mm.6388.1	138.51	397	2.87	*	0.0106838		253.52	158	-1.6	*	0.256434
Wnt5b	wingless-related MMTV integration site 5B	1439373_x_at	AV303043	22419	Mm.22622.3	120.86	345.08	2.86	*	0.044852		72.74	112.67	1.55		0.223258
2610039C10Rik	RIKEN cDNA 2610039C10 gene	1428483_a_at	AK012762	66578	Mm.180363.1	243.61	697.52	2.86	*	0.00370746		295.87	237.81	-1.24		0.0648706
6030408C04Rik	RIKEN cDNA 6030408C04 gene	1434700_at	BM123748	217558	Mm.31352.1	96.29	272.84	2.83	*	0.0231658		180.34	144.64	-1.25		0.562833
Ints2	RIKEN cDNA 2810417D08 gene	1429461_at	AK013101	70422	Mm.220929.1	393.3	1104.56	2.81	*	0.00193098		936.9	1247.53	1.33		0.0391283
Rfc3	replication factor C (activator 1) 3	1432538_a_at	AK013095	69263	Mm.12553.2	182.2	509.24	2.8	*	0.000563		141.65	122.41	-1.16		0.362158
Cpd	carboxypeptidase D	1418018_at	NM_007754	12874	Mm.20910.1	412.85	1151.78	2.79	*	0.010348		252.33	283.25	1.12		0.818295
Hsp90aa1	heat shock protein 1, alpha	1437497_a_at	C77384	15519	Mm.1843.2	4313.9	11998.1	2.78	*	0.000172843		10728.9	13402.6	1.25		0.362042
Kif23	kinesin family member 23	1455990_at	AW986176	71819	Mm.28386.2	55.2	153.36	2.78	*	0.0452444		82.45	53.41	-1.54		0.176266
Btg3 /// EG654432 /// LOC100048453	B-cell translocation gene 3	1449007_at	NM_009770	12228 /// 654432	Mm.2823.1	423.1	1170.13	2.77	*	0.00649601		1468.1	3867.69	2.63	*	0.0541924
Gda	guanine deaminase	1435749_at	AW911807	14544	Mm.157113.2	1449.86	3988.5	2.75	*	0.000228507		1278.65	1140.77	-1.12		0.569094
Hmgb2	high mobility group box 2	1437313_x_at	C85885	678110 /// 678341 /// 97165	Mm.1693.3	508.94	1401.16	2.75	*	0.0050608		489.73	200.08	-2.45	*	0.00159465
Steap4	tumor necrosis factor, alpha-induced protein 9	1425829_a_at	AY029778	117167	Mm.31403.3	181.93	496.78	2.73	*	0.00904876		134.77	364.27	2.7	*	0.12872
Orc6l	origin recognition complex, subunit 6-like (S. cerevisiae)	1417037_at	NM_019716	56452	Mm.29709.1	171.28	467.9	2.73	*	0.0243539		265.08	259.81	-1.02		0.82775
Hspa4l	heat shock 70kDa protein 4 like	1458385_at	AI461691	18415	Mm.25657.1	91.69	250.54	2.73	*	0.00764148		182.99	168.99	-1.08		0.90625
1457306_at	Polymerase (DNA directed), epsilon 3 (p17 subunit)	1457306_at	C86690	0	Mm.90076.1	179.6	484.66	2.7	*	0.00653169		2213.88	1662.84	-1.33		0.236919
Rcan1	Down syndrome critical region homolog 1 (human)	1416600_a_at	AF282255	54720	Mm.56.1	502.24	1352.18	2.69	*	0.0070701		1652.48	1016.86	-1.63	*	0.102167
Rfc2	gb:AV096765 /DB_XREF=gi:5244313 /DB_XREF=AV096765 /CLONE=2410021L07 /FEA=EST /CNT=4 /TID=Mm.212751.1 /TIER=ConsEnd /STK=4 /UG=Mm.212751 /UG_TITLE=ESTs	1457669_x_at	AV096765	19718	Mm.212751.1	156.42	419.99	2.68	*	0.0157668		298.76	324.39	1.09		0.319866
BC049807	cDNA sequence BC049807	1437696_at	BG071037	381066	Mm.33148.1	110.75	295.91	2.67	*	0.0364119		126.65	170.25	1.34		0.286778
Dut	deoxyuridine triphosphatase	1419270_a_at	AF091101	110074	Mm.29879.1	398.02	1059.17	2.66	*	0.021301		228.06	103.35	-2.21	*	0.00553529
Slc5a3	expressed sequence BF642829	1435484_at	BM729431	503859	Mm.27661.1	221.5	587.63	2.65	*	0.00085145		715.95	865.62	1.21		0.03307
Gmnn	geminin	1417506_at	NM_020567	57441	Mm.12239.1	537.27	1420.27	2.64	*	0.00257678		278.43	251	-1.11		0.265387
1445583_x_at	Transcribed locus, weakly similar to XP_488715.1 LOC432873 [Mus musculus]	1445583_x_at	BF011371		Mm.80916.1	64.64	169.02	2.61	*	0.00104135		32.5	65.38	2.01		0.0185109
Alas1	aminolevulinic acid synthase 1	1455282_x_at	AI255644	11655	Mm.19143.2	4250.58	11111.3	2.61	*	0.00242028		5109.98	7762.47	1.52	*	0.108785
Ppat	phosphoribosyl pyrophosphate amidotransferase	1452831_s_at	AV305746	231327	Mm.27743.1	314.69	817.58	2.6	*	0.000927126		239.63	338.01	1.41		0.20382
S100a11	S100 calcium binding protein A11 (calizzarin)	1460351_at	BC021916	20195	Mm.175848.1	527.39	1360.55	2.58	*	0.0205043		1992.49	3235.85	1.62	*	0.0604584
Nol5a	nucleolar protein 5A	1455035_s_at	BM249243	67134	Mm.29363.2	554.11	1425.2	2.57	*	0.00116644		3325.83	5363.35	1.61	*	0.0505272
Steap4	tumor necrosis factor, alpha-induced protein 9	1460197_a_at	NM_054098	117167	Mm.31403.1	3314.02	8471.06	2.56	*	5.53097e-05		3476.83	5287.28	1.52	*	0.105887
1200003I10Rik /// 1200015M12Rik /// 1200016E24Rik /// A130040M12Rik /// E430024C06Rik	RIKEN cDNA 1200003I10 gene /// RIKEN cDNA 1200015M12 gene /// RIKEN cDNA 1200016E24 gene /// RIKEN cDNA A130040M12 gene	1427932_s_at	BI076834	319202 /// 319269 /// 319443 /// 71719 /// 71739	Mm.216195.1	6512.62	16704.6	2.56	*	0.00436199		18038	19600.2	1.09		0.666012
Siva1	Cd27 binding protein (Hindu God of destruction)	1452020_a_at	AF033112	30954	Mm.28216.2	184.93	473.97	2.56	*	0.00137081		129.83	101.58	-1.28		0.554313
Myo1c	myosin IC	1419648_at	NM_008659	17913	Mm.25194.1	152.68	389.13	2.55	*	0.0247291		196.82	285.88	1.45		0.0957265
Wbp5	WW domain binding protein 5	1451230_a_at	BC007478	22381	Mm.512.1	2018.83	5138.41	2.55	*	0.000311676		2697.8	3708.91	1.37		0.105318
LOC620966 /// Tmem189	Expressed sequence AI840826	1451341_s_at	BB208266	229049 /// 407243	Mm.38488.1	88.85	225.53	2.54	*	0.0151548		111.27	147.38	1.32		0.212019
Specc1	RIKEN cDNA 2810012G08 gene	1458440_at	BB827631	432572	Mm.37803.1	48.92	124.31	2.54	*	0.0345094		37.52	32.09	-1.17		0.504542
Ints2	RIKEN cDNA 4632419I22 gene	1436247_at	AW552294	70422	Mm.220929.2	166.21	416.96	2.51	*	0.0122358		299.5	438.12	1.46		0.0626421
Sptlc2	serine palmitoyltransferase, long chain base subunit 2	1435937_at	BB794710	20773	Mm.27071.1	94.98	237.1	2.5	*	0.0269373		58.18	72.24	1.24		0.22364
Syt11	Transcribed locus, moderately similar to NP_795929.1 RIKEN cDNA 8030475D13 gene [Mus musculus]	1456464_x_at	BB129990		Mm.181623.1	88.56	220.31	2.49	*	0.0202857		75.31	140.41	1.86		0.182632
Rbbp8	retinoblastoma binding protein 8	1427061_at	BB167067	225182	Mm.29216.1	146.84	366.28	2.49	*	0.0229249		237.39	261.25	1.1		0.321162
2410004L22Rik	RIKEN cDNA 2410004L22 gene	1418719_at	NM_029621	76478	Mm.27355.1	73.5	183.25	2.49	*	0.0141074		199.47	159.63	-1.25		0.256383
Hspa1b	heat shock protein 1B	1427127_x_at	M12573	15511	Mm.6388.1	278.14	691.94	2.49	*	0.00735552		494.24	274.5	-1.8	*	0.14142
C230093N12Rik	RIKEN cDNA C230093N12 gene	1426893_at	BC023470	98952	Mm.4065.1	75.26	185.58	2.47	*	0.0121524		55.31	66.38	1.2		0.454233
Tinf2	Terf1 (TRF1)-interacting nuclear factor 2	1451163_at	AF214013	28113	Mm.3680.1	389.25	955.65	2.46	*	0.00979582		340.46	362.49	1.06		0.441263
Cpd	Carboxypeptidase D	1434547_at	AW550842	12874	Mm.200828.1	87.85	215.1	2.45	*	0.0083828		45.86	49.1	1.07		0.867382
Tmem107	RIKEN cDNA 1110004B13 gene	1429058_at	AK003403	66910	Mm.33964.1	154.5	377.75	2.45	*	0.0194044		92.92	93.4	1.01		0.952407
Ccnd1	cyclin D1	1417419_at	NM_007631	12443	Mm.22288.1	1763.11	4328.42	2.45	*	0.0405949		1981.12	1278.17	-1.55	*	0.347674
Rangap1	RAN GTPase activating protein 1	1451092_a_at	AV258722	19387	Mm.3833.2	67.94	165.87	2.44	*	0.0110287		223.16	337.74	1.51	*	0.127731
B4galt5	UDP-Gal:betaGlcNAc beta 1,4-galactosyltransferase, polypeptide 5	1433617_s_at	BF780384	56336	Mm.200886.1	355.83	864.51	2.43	*	0.00333364		563.91	691.22	1.23		0.449889
1443090_at	RIKEN cDNA 9030425P06 gene	1443090_at	BB361936	99712	Mm.132174.1	64.67	157.42	2.43	*	0.0165845		130.45	113.54	-1.15		0.573606
Cxadr	coxsackievirus and adenovirus receptor	1452391_at	AK004908	13052	Mm.8702.2	135.28	327.25	2.42	*	0.0314428		216.7	172.96	-1.25		0.2921
Mpp5	membrane protein, palmitoylated 5 (MAGUK p55 subfamily member 5)	1421064_at	AW258373	56217	Mm.30561.1	172.57	414.02	2.4	*	0.033529		405.28	515.56	1.27		0.523776
2410014A08Rik	RIKEN cDNA 2410014A08 gene	1436509_at	BB000110	109154	Mm.196623.1	505.64	1208.64	2.39	*	0.000178996		238.62	276.87	1.16		0.278113
Ccnd1	cyclin D1	1448698_at	NM_007631	12443	Mm.22288.1	3231.19	7717.53	2.39	*	0.0330079		4106.57	2591.8	-1.58	*	0.261375
Nid1	nidogen 1	1416808_at	X14480	18073	Mm.4691.1	704.03	1675.45	2.38	*	0.0140214		1597.2	1354.96	-1.18		0.548808
Rfc5	replication factor C (activator 1) 5	1452917_at	AK011489	72151	Mm.27997.1	204.96	488.69	2.38	*	0.0419634		133.83	70.04	-1.91		0.0162296
Slc12a2	solute carrier family 12, member 2	1417623_at	BG069505	20496	Mm.4168.1	85.18	201.9	2.37	*	0.0139404		99.65	120.35	1.21		0.519412
Galnt7	UDP-N-acetyl-alpha-D-galactosamine: polypeptide N-acetylgalactosaminyltransferase 7	1452232_at	AV302406	108150	Mm.62886.1	75.84	179.62	2.37	*	0.000254244		141.79	132.4	-1.07		0.976676
4921509J17Rik	RIKEN cDNA 4921509J17 gene	1429106_at	AK014853	70857	Mm.39330.1	60.64	143.85	2.37	*	0.0147879		121.9	114.21	-1.07		0.891425
1810023F06Rik	RIKEN cDNA 1810023F06 gene	1425120_x_at	BC021795	217845	Mm.46348.1	967.84	2293.41	2.37	*	0.000207987		1734.53	1008.5	-1.72	*	0.00197729
Ddr1	discoidin domain receptor family, member 1	1456226_x_at	BB234940	12305	Mm.5021.4	266.96	630.64	2.36	*	0.0238447		766.43	1099.9	1.44		0.128206
Hsp90aa1	heat shock protein 1, alpha	1426645_at	AU079047	15519	Mm.1843.1	5561.02	13109.4	2.36	*	0.000138681		11465.9	15485.8	1.35		0.0272104
Vrk1	vaccinia related kinase 1	1425006_a_at	BC016676	22367	Mm.2981.2	299.91	708.74	2.36	*	0.00360396		329.38	347.56	1.06		0.583338
BC016495	cDNA sequence BC016495	1425646_at	BC016495	225994	Mm.211595.1	958.8	2261.29	2.36	*	0.00139502		611.87	518.5	-1.18		0.113262
C730043O17	hypothetical protein C730043O17	1455383_at	AW123841	330126	Mm.76757.1	956.26	2251.33	2.35	*	0.00182671		443.68	618.15	1.39		0.0280065
Pole3	polymerase (DNA directed), epsilon 3 (p17 subunit)	1452743_at	AK007693		Mm.27444.1	162.3	379.25	2.34	*	0.0292857		409.27	604.65	1.48		0.00120323
Ppat	phosphoribosyl pyrophosphate amidotransferase	1428543_at	AV305746	231327	Mm.27743.1	197.3	461.94	2.34	*	0.000275583		141.96	206.98	1.46		0.0971146
Mtrr	5-methyltetrahydrofolate-homocysteine methyltransferase reductase	1452110_at	BB757908	210009	Mm.205514.1	60.54	141.25	2.33	*	0.00647878		161.91	191.62	1.18		0.395087
Gda	guanine deaminase	1435748_at	AW911807	14544	Mm.157113.2	1404.04	3276.33	2.33	*	0.0002313		1007.14	858.83	-1.17		0.223983
Slbp	stem-loop binding protein	1460168_at	NM_009193	20492	Mm.4172.1	1234.48	2880.78	2.33	*	0.00135653		898.86	727.11	-1.24		0.0838188
Fndc3b	fibronectin type III domain containing 3B	1452783_at	AK005500	72007	Mm.38832.1	531.21	1233.86	2.32	*	0.00277585		1491.3	2059.62	1.38		0.117346
Krt18	keratin complex 1, acidic, gene 18	1448169_at	NM_010664	16668	Mm.22479.1	11725.3	27159.7	2.32	*	0.00303527		19409.5	22467.8	1.16		0.346575
Hspa1b	heat shock protein 1B	1452318_a_at	M12573	15511	Mm.6388.1	1473.46	3414.22	2.32	*	0.0183332		2226.54	1256.21	-1.77	*	0.0890871
Hspa8	heat shock protein 8	1420622_a_at	BC006722	15481 /// 621284 /// 666904 /// 669493	Mm.197551.1	15449.2	35655.4	2.31	*	0.000781772		25430.1	37980	1.49		0.0358291
Rbbp8	retinoblastoma binding protein 8	1427062_at	BB167067	225182	Mm.29216.1	71.13	164.16	2.31	*	0.0255816		88.84	102.65	1.16		0.0863597
Tfdp1	gb:BG075396 /DB_XREF=gi:12557965 /DB_XREF=H3146G01-3 /CLONE=H3146G01 /FEA=FLmRNA /CNT=243 /TID=Mm.925.1 /TIER=Stack /STK=23 /UG=Mm.925 /LL=21781 /UG_GENE=Tfdp1 /UG_TITLE=transcription factor Dp 1 /FL=gb:NM_009361.1	1423241_a_at	BG075396	21781 /// 664889 /// 672007 /// 674691	Mm.925.1	568.67	1313.52	2.31	*	0.00143777		498.98	551.31	1.1		0.184592
1435819_at	gb:BB833422 /DB_XREF=gi:17011665 /DB_XREF=BB833422 /CLONE=G930026F05 /FEA=EST /CNT=15 /TID=Mm.99958.1 /TIER=Stack /STK=13 /UG=Mm.99958 /UG_TITLE=ESTs	1435819_at	BB833422	230603	Mm.99958.1	82.97	191.2	2.3	*	0.0043613		1188.94	1779.17	1.5		0.105891
Cep76	RIKEN cDNA 6230425F05 gene	1437209_at	AV324566	225659	Mm.73618.1	118.54	272.1	2.3	*	0.0102875		228.45	235	1.03		0.777027
Actg1	actin, gamma, cytoplasmic 1	1415779_s_at	NM_013798	11465	Mm.116989.1	12796.9	29388.6	2.3	*	0.0103562		23525	23245.3	-1.01		0.948674
Ncapd3	RIKEN cDNA B130055D15 gene	1454952_s_at	BG069311	78658	Mm.21448.1	378.19	870.82	2.3	*	0.0349748		330.65	273.42	-1.21		0.301204
Siva1	Cd27 binding protein (Hindu God of destruction)	1426323_x_at	AF033112	30954	Mm.28216.2	330.43	758.03	2.29	*	0.00911206		168.42	191.52	1.14		0.814264
Dnmt1	DNA methyltransferase (cytosine-5) 1	1422946_a_at	NM_010066	13433	Mm.7814.1	187.03	427.79	2.29	*	0.0294549		154.45	121.35	-1.27		0.145719
Uxs1	UDP-glucuronate decarboxylase 1	1426275_a_at	AA203925	67883	Mm.12790.1	155.6	354.2	2.28	*	0.00241732		246.44	308.53	1.25		0.106833
Msh6	mutS homolog 6 (E. coli)	1416915_at	U42190	17688	Mm.18210.1	212.53	484.34	2.28	*	0.00686521		75.48	60.9	-1.24		0.444147
H2afz /// LOC626950	H2A histone family, member Z	1438091_a_at	AV003424	51788 /// 626950 /// 675899	Mm.916.5	4990.16	11395	2.28	*	0.000578117		5294.44	3090.83	-1.71	*	0.00740527
Dck	deoxycytidine kinase	1439012_a_at	BB030204	13178	Mm.3446.3	1690.16	3854.99	2.28	*	0.00176286		1478.23	740.55	-2	*	0.00842903
Ak3l1 /// LOC100047616 /// LOC635960	adenylate kinase 3 alpha-like 1	1421830_at	NM_009647	11639	Mm.42040.1	276.09	628.03	2.27	*	0.00770049		442.5	488.67	1.1		0.96927
Gigyf2	trinucleotide repeat containing 15	1439837_at	BE136147	227331	Mm.37898.1	60.07	136.26	2.27	*	0.0104441		29.31	19.71	-1.49		0.238827
Taf9	TAF9 RNA polymerase II, TATA box binding protein (TBP)-associated factor	1451509_at	BC019453	108143	Mm.182328.1	729.49	1646.88	2.26	*	0.00204782		921.21	863.28	-1.07		0.714521
LOC100048381 /// Ube2s	ubiquitin-conjugating enzyme E2S	1416726_s_at	NM_133777	77891	Mm.22491.1	728.83	1648.35	2.26	*	0.0269858		1083.89	970.19	-1.12		0.700169
Tmpo	thymopoietin	1426349_s_at	AA153892	21917	Mm.124.6	440.22	992.73	2.26	*	0.0160454		218.54	160.41	-1.36		0.0527694
Eppk1	epiplakin 1	1427537_at	BC026387	223650	Mm.123784.1	538.13	1213.05	2.25	*	0.00212619		339.87	429.97	1.27		0.215977
Pold3	polymerase (DNA-directed), delta 3, accessory subunit	1443733_x_at	C85233	67967	Mm.207227.1	296.69	668.71	2.25	*	0.0411391		308.91	336.34	1.09		0.523896
H2afz	H2A histone family, member Z	1416415_a_at	AY074806	51788 /// 666634 /// 669445	Mm.916.1	7036.94	15813.6	2.25	*	0.00139023		6565.03	4013.97	-1.64	*	0.00501982
Nup205	nucleoporin 205	1454743_at	BQ177153	70699	Mm.30515.1	238.91	534.3	2.24	*	0.00194849		400.6	495.26	1.24		0.178196
Ccnd1	cyclin D1	1417420_at	NM_007631	12443	Mm.22288.1	4233.76	9482.67	2.24	*	0.000777171		5818.97	3845.52	-1.51	*	0.266057
Cebpd	CCAAT/enhancer binding protein (C/EBP), delta	1423233_at	BB831146	12609	Mm.4639.1	180.45	402.12	2.23	*	0.00136395		278.88	385.15	1.38		0.416036
Kpna2 /// LOC100039592 /// LOC100043906	karyopherin (importin) alpha 2	1415860_at	NM_010655	16647 /// 670551 /// 671639	Mm.12508.1	4301.47	9581.52	2.23	*	0.00128526		6587.34	6975.57	1.06		0.281475
Lsm3	LSM3 homolog, U6 small nuclear RNA associated (S. cerevisiae)	1448536_at	NM_026309	67678	Mm.28803.1	450.6	998.9	2.22	*	0.000228894		401.41	449.05	1.12		0.144392
1439093_at	RIKEN cDNA 4921509J17 gene	1439093_at	BB270852		Mm.155691.1	179.85	399.02	2.22	*	0.0118461		336.52	291.15	-1.16		0.497559
EG666634 /// H2afz	H2A histone family, member Z	1456032_x_at	AV215230	51788 /// 666634 /// 675899	Mm.916.3	4220.06	9375.13	2.22	*	0.00729578		4184.16	2853.73	-1.47		0.0198477
Cbx5	chromobox homolog 5 (Drosophila HP1a)	1421934_at	NM_007626	12419	Mm.28003.1	69.99	154.6	2.21	*	0.00132092		47.29	45.72	-1.03		0.961311
Rfc3	replication factor C (activator 1) 3	1423700_at	BC026795	69263	Mm.12553.1	212.6	469.65	2.21	*	0.00472341		116.18	97.49	-1.19		0.0456003
Cyp39a1	cytochrome P450, family 39, subfamily a, polypeptide 1	1418780_at	NM_018887	56050	Mm.17991.1	1284.12	2837.88	2.21	*	0.0120349		348.15	288.19	-1.21		0.518819
1810011O10Rik	RIKEN cDNA 1810011O10 gene	1451415_at	BC016562	69068	Mm.25775.1	711.11	1574.14	2.21	*	0.017711		1866.09	1434.83	-1.3		0.256882
Spc24	spindle pole body component 24 homolog (S. cerevisiae)	1431087_at	BF577722	67629	Mm.218278.1	374.14	826.72	2.21	*	0.0129237		226.64	46.38	-4.89	*	0.0197259
Akap2 /// Palm2 /// Palm2-akap2	A kinase (PRKA) anchor protein 2	1449168_a_at	BC003735	11641	Mm.7622.1	81.65	179.73	2.2	*	0.0124759		188.88	168	-1.12		0.518508
Wdr12	WD repeat domain 12	1417270_at	NM_021312	57750	Mm.87293.1	66.19	144.85	2.19	*	0.0140259		148.44	223.05	1.5		0.144841
Fmo5 /// LOC100046051	flavin containing monooxygenase 5	1450332_s_at	NM_010232	14263	Mm.1668.1	13469.1	29435.4	2.19	*	1.86758e-07		30672.5	38927.5	1.27		0.000189656
Ptp4a1	protein tyrosine phosphatase 4a1	1419024_at	BC003761	19243	Mm.28909.1	910.46	1992.81	2.19	*	0.00119161		739.4	693.16	-1.07		0.835939
Tmem176a	RIKEN cDNA 0610011I04 gene	1425603_at	BC006049	66058	Mm.153276.1	3786.37	8284.89	2.19	*	0.000256583		3072.71	2546.78	-1.21		0.0920452
Chordc1	cysteine and histidine-rich domain (CHORD)-containing, zinc-binding protein 1	1460645_at	NM_025844	66917	Mm.29138.1	2330.79	5070.28	2.18	*	0.000985036		5460.39	6857.78	1.26		0.0658108
1200016E24Rik /// 3930401B19Rik /// A130040M12Rik /// E430024C06Rik	RIKEN cDNA 1200016E24 gene	1453238_s_at	AU018141	319202 /// 319269 /// 319443 /// 77570	Mm.196616.1	7105.35	15504.1	2.18	*	0.00352704		19556.1	21515.9	1.1		0.588264
1457483_at	gb:BM214036 /DB_XREF=gi:17772086 /DB_XREF=C0845B10-3 /CLONE=C0845B10 /FEA=EST /CNT=4 /TID=Mm.217790.1 /TIER=ConsEnd /STK=4 /UG=Mm.217790 /UG_TITLE=ESTs	1457483_at	BM214036	71371	Mm.217790.1	66.68	145.16	2.18	*	0.0246136		149.19	106.06	-1.41		0.273106
Thex1	gb:NM_026067.1 /DB_XREF=gi:13385565 /GEN=3110010F15Rik /FEA=FLmRNA /CNT=87 /TID=Mm.86387.1 /TIER=FL+Stack /STK=17 /UG=Mm.86387 /LL=67276 /DEF=Mus musculus RIKEN cDNA 3110010F15 gene (3110010F15Rik), mRNA. /PROD=RIKEN cDNA 3110010F15 /FL=gb:NM_026067.1	1418827_at	BF320755	67276	Mm.86387.1	174.31	378.87	2.17	*	0.00756337		190.54	198.86	1.04		0.755869
Rfc2	replication factor C (activator 1) 2	1417503_at	NM_020022	19718	Mm.27855.1	354.44	765.73	2.16	*	0.00646768		541.74	727.15	1.34		0.0673664
Dhfr	dihydrofolate reductase	1419172_at	NM_010049	13361	Mm.23695.1	2564.77	5528.81	2.16	*	0.00191777		1482.98	993.28	-1.49		0.104788
Nup93	nucleoporin 93	1424291_at	BC023140	71805	Mm.36725.1	235.49	506.68	2.15	*	0.00286401		361.75	464.45	1.28		0.049555
Casp8ap2	caspase 8 associated protein 2	1449217_at	NM_011997	26885	Mm.22279.1	337.11	725.92	2.15	*	0.00208637		498	473.81	-1.05		0.660536
Uxs1	UDP-glucuronate decarboxylase 1	1452011_a_at	AA203925	67883	Mm.12790.1	595.01	1272	2.14	*	0.000815108		587.04	663.59	1.13		0.465638
Dclre1a	DNA cross-link repair 1A, PSO2 homolog (S. cerevisiae)	1417904_at	AF241240	55947	Mm.2805.1	249.13	534.18	2.14	*	0.00252944		191.45	205.95	1.08		0.501851
Ssrp1	structure specific recognition protein 1	1426790_at	BC024835	20833	Mm.200837.1	1543.04	3297.95	2.14	*	0.00450153		2071.3	1817.69	-1.14		0.710173
Ptp4a1	protein tyrosine phosphatase 4a1	1455002_at	AV331223	19243	Mm.86759.2	4318.15	9211.49	2.13	*	0.000493461		3904.15	3166.34	-1.23		0.117548
Dck	deoxycytidine kinase	1449176_a_at	NM_007832	13178	Mm.3446.1	301.46	643.39	2.13	*	0.0422651		188.79	103.79	-1.82	*	0.0115954
Csrp2	cysteine and glycine-rich protein 2	1420731_a_at	NM_007792	13008	Mm.2020.1	1804.31	3826.18	2.12	*	0.000742159		1489.97	1845.11	1.24		0.021894
Stch	stress 70 protein chaperone, microsome-associated, human homolog	1453172_at	BE533039	110920	Mm.46007.1	879.16	1867.98	2.12	*	0.029336		2128.36	2527.46	1.19		0.23487
Tra2a	RIKEN cDNA G430041M01 gene	1454725_at	BG069073	101214	Mm.195898.3	1026.93	2179.25	2.12	*	0.000538983		4738.42	5079.44	1.07		0.379863
H2afz	gb:AV003424 /DB_XREF=gi:4780274 /DB_XREF=AV003424 /CLONE=0610027M19 /FEA=EST /CNT=14 /TID=Mm.916.5 /TIER=Stack /STK=12 /UG=Mm.916 /LL=51788 /UG_GENE=H2afz /UG_TITLE=H2A histone family, member Z	1438092_x_at	AV003424	51788 /// 626950 /// 666634 /// 669445 /// 675899	Mm.916.5	5779.24	12242.2	2.12	*	0.000405543		5933.76	3678.26	-1.61	*	0.0138508
Rnf145	RIKEN cDNA 3732413I11 gene	1452769_at	AK014408	74315	Mm.156771.1	1071.38	2273.82	2.12	*	0.00220576		1039.2	561.85	-1.85	*	0.0536351
Tmem141	DNA segment, Chr 2, ERATO Doi 217, expressed	1435258_at	AW551717	51875	Mm.5769.1	456.76	963.03	2.11	*	0.0203697		1092.11	1623.2	1.49		0.0212016
Nup62	nucleoporin 62	1415926_at	NM_053074	18226	Mm.22687.1	224.03	471.65	2.11	*	0.0339743		164.27	182.89	1.11		0.398508
Siva1	Cd27 binding protein (Hindu God of destruction)	1418377_a_at	NM_013929	30954	Mm.28216.1	172.18	363.29	2.11	*	0.0367729		115.14	119.31	1.04		0.946741
Arf6	expressed sequence AI788669	1434312_at	AA958965	104877	Mm.27308.1	1427.33	3011.31	2.11	*	0.00650341		1028.42	856.66	-1.2		0.0698102
St3gal5	ST3 beta-galactoside alpha-2,3-sialyltransferase 5	1460241_a_at	BB829192	20454	Mm.38248.1	749.4	1576.39	2.1	*	0.0169422		1099.37	1702.01	1.55	*	0.0534231
Nolc1	nucleolar and coiled-body phosphoprotein 1	1428869_at	BM213850	70769	Mm.78861.2	132.65	277.15	2.09	*	0.00562491		347.1	457.02	1.32		0.0566962
EG665989 /// LOC433064 /// LOC629952 /// LOC666411 /// Ppih	peptidyl prolyl isomerase H	1431506_s_at	AK008394	433064 /// 629952 /// 66101 /// 665989 /// 666411 /// 669441 /// 671009 /// 676493	Mm.196088.1	137.52	286.17	2.08	*	0.0241029		160.77	224.88	1.4		0.0774096
Rlf	rearranged L-myc fusion sequence	1427171_at	BF020283	109263	Mm.68846.1	229.62	477.71	2.08	*	0.0333585		853.76	1034.33	1.21		0.36702
Serpinh1	serine (or cysteine) proteinase inhibitor, clade H, member 1	1456733_x_at	BB329489	12406	Mm.22708.4	214.76	446.11	2.08	*	0.00910777		402.57	362.35	-1.11		0.735558
Lin54	expressed sequence AI461788	1435181_at	BG073348	231506	Mm.30566.1	407.64	845.99	2.08	*	0.00658937		397.7	354.31	-1.12		0.0859439
Cbx5	chromobox homolog 5 (Drosophila HP1a)	1454636_at	AV114188	12419	Mm.28003.2	107.27	222.79	2.08	*	0.031801		56.1	40.01	-1.4		0.243141
St3gal5	ST3 beta-galactoside alpha-2,3-sialyltransferase 5	1449198_a_at	BB829192	20454	Mm.38248.1	688.5	1426.13	2.07	*	0.000355043		1190.62	1699.25	1.43		0.0351494
Ssx2ip	synovial sarcoma, X breakpoint 2 interacting protein	1448743_at	NM_138744	99167	Mm.200783.1	262.49	544.33	2.07	*	0.0121684		189.36	169.66	-1.12		0.584436
1458947_at	Fanconi anemia, complementation group C	1458947_at	AV341977		Mm.63549.1	186.41	385.31	2.07	*	0.0191829		210.73	138.92	-1.52		0.198272
Endod1	gb:BF168366 /DB_XREF=gi:11048718 /DB_XREF=601774351F1 /CLONE=IMAGE:3994764 /FEA=FLmRNA /CNT=107 /TID=Mm.41423.1 /TIER=ConsEnd /STK=0 /UG=Mm.41423 /LL=71946 /UG_GENE=2310067E08Rik /UG_TITLE=RIKEN cDNA 2310067E08 gene /FL=gb:BC019813.1	1426541_a_at	BF168366	71946	Mm.41423.1	151.43	312.85	2.07	*	0.0311977		63.94	27.76	-2.3		0.0136288
Dpy19l1	RIKEN cDNA 1100001I19 gene	1456533_at	BM119324	244745	Mm.191939.1	715.64	1472.25	2.06	*	0.0182544		426.69	676.44	1.59	*	0.333831
E430028B21Rik	RIKEN cDNA E430028B21 gene	1454963_at	BQ127172	211948	Mm.1486.3	421.89	869.06	2.06	*	0.00529035		740.89	964.31	1.3		0.0617631
Acsl4	acyl-CoA synthetase long-chain family member 4	1451828_a_at	AB033886	50790	Mm.143689.2	451.91	930.11	2.06	*	0.0372254		787.54	869.5	1.1		0.778591
Tmem30a	DNA segment, Chr 9, Wayne State University 20, expressed	1443619_at	BB745549	69981	Mm.218453.1	108.11	222.48	2.06	*	0.0280679		79.35	79.96	1.01		0.894949
Tmem141	DNA segment, Chr 2, ERATO Doi 217, expressed	1435259_s_at	AW551717	51875	Mm.5769.1	598.59	1229	2.05	*	0.00409421		1378.28	1780.73	1.29		0.139628
1110007M04Rik	RIKEN cDNA 1110007M04 gene	1427997_at	BG064890	68493	Mm.28983.1	2061.95	4219.67	2.05	*	0.000136989		2487.04	3147.01	1.27		0.229804
Aaas	achalasia, adrenocortical insufficiency, alacrimia	1451377_a_at	BC025501	223921	Mm.28508.1	99.32	204.08	2.05	*	0.0253679		155.65	149.37	-1.04		0.708434
Cxadr	coxsackievirus and adenovirus receptor	1453282_at	BE824924	13052	Mm.28878.1	2582.25	5301.63	2.05	*	0.00291143		4420.33	3892.58	-1.14		0.345421
Tpm4	tropomyosin 4	1433883_at	AV122663	326618	Mm.27685.1	1838.83	3769.09	2.05	*	0.00509796		2756.23	2083.81	-1.32		0.116684
Prpf40a	formin binding protein 3	1450035_a_at	BG064340	56194	Mm.87658.1	1156.7	2361.91	2.04	*	0.0367095		2832.11	3855.29	1.36		0.344896
D630004K10Rik	RIKEN cDNA D630004K10 gene	1440840_at	BB335455	103210	Mm.101911.1	809.89	1655.26	2.04	*	0.0265683		834.18	1050.01	1.26		0.656548
Nasp	nuclear autoantigenic sperm protein (histone-binding)	1416042_s_at	BB493242	50927	Mm.7516.1	506.92	1033.46	2.04	*	0.0125122		538.95	679.76	1.26		0.0619143
Tmpo	thymopoietin	1428976_at	AK017463	21917	Mm.180271.1	446.87	912.72	2.04	*	0.0149975		373.17	273.49	-1.36		0.122559
Tk1	thymidine kinase 1	1416258_at	NM_009387	21877	Mm.2661.1	424.41	864.48	2.04	*	0.0326122		64.45	15.38	-4.19		0.0068248
Srprb	signal recognition particle receptor, B subunit	1421012_at	NM_009275	20818	Mm.7588.1	165.45	336.37	2.03	*	0.00421576		687.06	852.94	1.24		0.043375
Crem	cAMP responsive element modulator	1418322_at	AI467599	12916	Mm.5244.1	252.55	513.67	2.03	*	0.0190001		261.66	302.68	1.16		0.47507
Cpd	carboxypeptidase D	1455009_at	AW550842	12874	Mm.200828.1	687.19	1396.64	2.03	*	0.00381018		372.26	374.9	1.01		0.9627
Pole3	polymerase (DNA directed), epsilon 3 (p17 subunit)	1421015_s_at	NM_021498	59001	Mm.196040.1	100.21	202.8	2.02	*	0.00159771		174.83	237.66	1.36		0.0554405
Apcs	serum amyloid P-component	1419059_at	NM_011318	20219	Mm.2165.1	19313.2	39037.9	2.02	*	0.0178119		31991	40713.4	1.27		0.0994908
1459488_at	Transcribed locus	1459488_at	BM249225	67302	Mm.218124.1	122.21	246.2	2.01	*	0.0124419		187.78	587.13	3.13	*	0.19295
Gss	glutathione synthetase	1448273_at	NM_008180	14854	Mm.7504.1	615.57	1236.93	2.01	*	0.0251165		2813.47	2957.73	1.05		0.69303
Myh10	myosin, heavy polypeptide 10, non-muscle	1452740_at	BQ176159	77579	Mm.29530.1	657.09	1320.9	2.01	*	0.00385618		2077.64	1284.53	-1.62	*	0.00532575
Exod1	gb:BB091183 /DB_XREF=gi:8674430 /DB_XREF=BB091183 /CLONE=9430029E05 /FEA=EST /CNT=12 /TID=Mm.9821.5 /TIER=Stack /STK=12 /UG=Mm.9821 /LL=20216 /UG_GENE=Sah /UG_TITLE=SA rat hypertension-associated homolog	1438172_x_at	BB091183	71151	Mm.9821.5	318.39	637.59	2	*	0.00134147		388.47	377.58	-1.03		0.890432
Nampt	pre-B-cell colony-enhancing factor 1	1417190_at	AW989410	59027	Mm.28830.1	1158.82	2320.84	2	*	0.00710476		1550.28	1370.69	-1.13		0.63328
Lpgat1	lysophosphatidylglycerol acyltransferase 1	1424350_s_at	BE987427		Mm.205957.1	1146.89	2285.12	1.99	*	0.033628		1034.07	1572.06	1.52	*	0.278552
Gss	glutathione synthetase	1441931_x_at	BB125219	14854	Mm.90304.1	554.19	1103.59	1.99	*	0.023249		2690.89	2888.38	1.07		0.569382
Ak3l1 /// LOC100047616 /// LOC635960	adenylate kinase 3 alpha-like 1	1450387_s_at	NM_009647	11639	Mm.42040.1	873.34	1734.54	1.99	*	0.0134069		1418.72	1483.53	1.05		0.934536
Rorc	RAR-related orphan receptor gamma	1425793_a_at	AJ132394	19885	Mm.4372.2	149	297.02	1.99	*	0.000343917		327.52	95.98	-3.41	*	0.0880651
Gins4	RIKEN cDNA 2810037C03 gene	1417913_at	NM_024240	109145	Mm.27945.1	450.8	892.05	1.98	*	0.0024029		323.89	404.95	1.25		0.0800075
Krt8	keratin complex 2, basic, gene 8	1423691_x_at	M21836	16691	Mm.6800.2	8038.45	15905	1.98	*	0.000600596		16722.7	16824.7	1.01		0.97839
Nolc1	nucleolar and coiled-body phosphoprotein 1	1428870_at	BM213850	70769	Mm.78861.2	209.24	415.08	1.98	*	0.00741466		405.81	343.07	-1.18		0.226195
1810011O10Rik	RIKEN cDNA 1810011O10 gene	1435595_at	AV016374	69068	Mm.200646.1	376.8	746.93	1.98	*	0.0290039		1051.48	720.99	-1.46		0.130983
Rhoc	ras homolog gene family, member C	1435394_s_at	AI503490	11853	Mm.262.2	93.54	184.42	1.97	*	0.00333116		310.58	481.79	1.55	*	0.0611586
Prg4	proteoglycan 4 (megakaryocyte stimulating factor, articular superficial zone protein)	1449824_at	NM_021400	96875	Mm.212696.1	3002.61	5920.39	1.97	*	0.0181486		1449.93	1679.43	1.16		0.771829
Slc35e3	solute carrier family 35, member E3	1428805_at	AI854658	215436	Mm.26071.1	193.9	381.43	1.97	*	0.00757175		303.59	344.87	1.14		0.313258
Slc7a2	solute carrier family 7 (cationic amino acid transporter, y+ system), member 2	1426008_a_at	M62838	11988	Mm.4676.2	302.24	590.96	1.96	*	0.0114485		232.7	473.38	2.03	*	0.0686899
Atp1a1	ATPase, Na+/K+ transporting, alpha 1 polypeptide	1423653_at	BC025618	11928	Mm.205791.1	1976.08	3871.55	1.96	*	0.00285781		1113.77	1905.46	1.71	*	0.053848
Nr1i2	nuclear receptor subfamily 1, group I, member 2	1451807_at	AK018630	18171	Mm.8509.1	171.83	337.21	1.96	*	0.00157872		715.9	1141.24	1.59	*	0.0916123
1437694_at	gb:AW536892 /DB_XREF=gi:7179309 /DB_XREF=G0110A10-3 /CLONE=G0110A10 /FEA=EST /CNT=19 /TID=Mm.77586.1 /TIER=Stack /STK=15 /UG=Mm.77586 /UG_TITLE=ESTs, Weakly similar to JAK3 MOUSE TYROSINE-PROTEIN KINASE JAK3 (M.musculus)	1437694_at	AW536892	235047	Mm.77586.1	138.93	272.18	1.96	*	0.0448444		146.96	195.86	1.33		0.278537
Rabgap1l	RAB GTPase activating protein 1-like	1429197_s_at	BB431654	29809	Mm.39565.1	199.41	390.74	1.96	*	0.00509818		76.51	95.86	1.25		0.241354
BC023882	cDNA sequence BC023882	1423919_at	BC027393	231123	Mm.6452.1	387.65	761.29	1.96	*	0.00393889		260.88	260.69	-1		0.937042
Cp	ceruloplasmin	1417496_at	BB332449	12870	Mm.13787.1	14751.3	28765.2	1.95	*	0.00284539		23162.4	33801.7	1.46		0.00854157
1810009A15Rik /// LOC100048454	RIKEN cDNA 1810009A15 gene	1417886_at	BE307471	66276	Mm.28103.1	771.54	1504.13	1.95	*	0.00521093		976.38	1356.53	1.39		0.0267359
Tm4sf4	gb:BC010814.1 /DB_XREF=gi:14789880 /FEA=FLmRNA /CNT=34 /TID=Mm.26618.1 /TIER=FL+Stack /STK=10 /UG=Mm.26618 /DEF=Mus musculus, clone MGC:19127 IMAGE:4211816, mRNA, complete cds. /PROD=Unknown (protein for MGC:19127) /FL=gb:BC010814.1	1424962_at	BC010814	229302	Mm.26618.1	4639.05	9028.73	1.95	*	9.84498e-05		10512.4	13754.1	1.31		0.159283
Msrb3	Methionine sulfoxide reductase B3	1454997_at	AV286522	320183	Mm.25427.1	270.33	526.9	1.95	*	0.0149453		230.48	245.11	1.06		0.642321
Trim37	tripartite motif protein 37	1455012_s_at	BM119247	68729	Mm.17436.1	381.62	743.32	1.95	*	0.0168888		621.83	618.82	-1		0.890095
Tuba1b	tubulin, alpha 2	1423846_x_at	BC008117	22143	Mm.196396.2	13164.6	25637.2	1.95	*	0.0101219		17216.8	10931.5	-1.57	*	0.0175762
EG621542 /// LOC100044791 /// Mrpl30	mitochondrial ribosomal protein L30	1447651_x_at	BB293163	107734 /// 621542	Mm.125574.1	150.49	292.63	1.94	*	0.0356106		109.44	172.19	1.57		0.00152187
Rab27a	RAB27A, member RAS oncogene family	1429123_at	BB025283	11891	Mm.173136.1	87.55	169.77	1.94	*	0.0051036		148.95	223.56	1.5		0.237481
Hspa8	heat shock protein 8	1420623_x_at	BC006722	15481 /// 621284 /// 666904	Mm.197551.1	14167.4	27510.7	1.94	*	0.000323476		24353.9	31980.4	1.31		0.0619729
Alcam	activated leukocyte cell adhesion molecule	1426301_at	U95030	11658	Mm.2877.1	2050.52	3980.41	1.94	*	0.0485118		1814.32	2188.77	1.21		0.111511
Smc6	SMC6 structural maintenance of chromosomes 6-like 1 (yeast)	1417736_at	AV281575	67241	Mm.70309.1	244	474.42	1.94	*	0.00935664		439.98	464.56	1.06		0.821413
Kif5b	kinesin family member 5B	1418431_at	BI328541	16573	Mm.3380.1	601.18	1166.7	1.94	*	0.0410118		1022.73	1046.84	1.02		0.8308
Sltm	RIKEN cDNA 5730555F13 gene	1429624_at	BG068009	66660	Mm.218566.1	530.32	1029.64	1.94	*	0.0364636		2144.17	2154.63	1		0.9205
Cstf3	cleavage stimulation factor, 3' pre-RNA, subunit 3	1424723_s_at	BC003241	228410	Mm.39286.1	655.68	1266.69	1.93	*	0.00663577		1496.65	1776.81	1.19		0.0721747
Lsm5	LSM5 homolog, U6 small nuclear RNA associated (S. cerevisiae)	1418656_at	NM_025520	66373	Mm.25642.1	773.34	1495.31	1.93	*	0.00352409		743.67	768.17	1.03		0.865235
1454819_at	Transcribed locus	1454819_at	BQ031094		Mm.35416.1	468.6	904.12	1.93	*	0.0363916		669.64	684.81	1.02		0.995299
Cxadr	coxsackievirus and adenovirus receptor	1427321_s_at	AK004908	13052	Mm.8702.2	360.98	697.03	1.93	*	0.0123995		457.36	433.92	-1.05		0.537178
1700012G19Rik	RIKEN cDNA 1700012G19 gene	1452919_a_at	W59405	67078	Mm.28541.1	965.18	1861.1	1.93	*	0.0103874		1161.06	825.75	-1.41		0.274081
Nucks1	RIKEN cDNA 8430423A01 gene	1434668_at	BB095136	98415	Mm.116767.1	189.82	363.65	1.92	*	0.00111888		148.09	163.2	1.1		0.54383
Krt8	keratin complex 2, basic, gene 8	1435989_x_at	AW322280	16691 /// 434261 /// 675884	Mm.6800.3	8000.84	15392.2	1.92	*	0.000730328		15328.5	16230.2	1.06		0.679416
D1Ertd622e	DNA segment, Chr 1, ERATO Doi 622, expressed	1448721_at	NM_133825	52392	Mm.12309.1	187.61	360.35	1.92	*	0.00527971		372.88	260.89	-1.43		0.0665263
Pdgfa	platelet derived growth factor, alpha	1449187_at	BB371842	18590	Mm.2675.1	119.26	229.15	1.92	*	0.000770674		437.81	249.98	-1.75	*	0.0053251
Dst	dystonin	1423626_at	BB150886	13518	Mm.25326.3	1239.59	2371.65	1.91	*	0.000702796		1268.75	1666.7	1.31		0.0648513
Rasal2	RIKEN cDNA A330066M24 gene	1436910_at	BB529484	226525	Mm.29721.2	189.6	361.84	1.91	*	0.0305596		135.85	154.91	1.14		0.432173
Krt8	keratin complex 2, basic, gene 8	1420647_a_at	NM_031170	16691 /// 434261 /// 675884	Mm.6800.1	6631.46	12668.3	1.91	*	0.000131074		13363	13471.3	1.01		0.932563
Suz12	suppressor of zeste 12 homolog (Drosophila)	1427253_s_at	BG066534	52615	Mm.21964.1	317.22	606.26	1.91	*	0.00707702		408.8	391.49	-1.04		0.871062
Narg1	NMDA receptor-regulated gene 1	1418024_at	BG067031	74838	Mm.28256.1	1051.61	1997.22	1.9	*	0.00779512		2491	3154.39	1.27		0.376602
Stim2	stromal interaction molecule 2	1434219_at	BB004503	116873	Mm.204755.1	724.37	1375.86	1.9	*	0.0215529		785.1	743.5	-1.06		0.813881
Atp11a	ATPase, class VI, type 11A	1456388_at	AV378604	50770	Mm.203947.1	633.85	1206.07	1.9	*	0.0071537		441.01	409.52	-1.08		0.689067
Dusp3	RIKEN cDNA 5031436O03 gene	1434472_at	AV287497	72349	Mm.10141.2	363.7	691.64	1.9	*	0.00568189		879.06	783.92	-1.12		0.280997
Tmpo	thymopoietin	1452036_a_at	AA153892	21917	Mm.124.6	834.1	1588.5	1.9	*	0.0162554		1252.83	1004.98	-1.25		0.0649457
Rpa1	replication protein A1	1423293_at	BM244983	68275	Mm.180734.1	1097.71	2083.53	1.9	*	0.00591716		613.89	476.38	-1.29		0.00811612
Syncrip	synaptotagmin binding, cytoplasmic RNA interacting protein	1450743_s_at	BG920261	56403	Mm.196461.1	87.74	165.64	1.89	*	0.0374793		152.96	220.68	1.44		0.190555
Phip	pleckstrin homology domain interacting protein	1423432_at	BB425239	83946	Mm.29882.1	630.7	1192.83	1.89	*	0.00042343		1314.17	1590.19	1.21		0.0992049
Fbxo33	F-box only protein 33	1426871_at	BM939903	70611	Mm.40299.1	1002.84	1895.84	1.89	*	0.00818291		823.33	778.65	-1.06		0.732073
Usp1	ubiquitin specific protease 1	1423674_at	BC018179	230484	Mm.27496.1	484.57	915.36	1.89	*	0.00016967		702.69	659.9	-1.06		0.754347
Baz1b	bromodomain adjacent to zinc finger domain, 1B	1434824_at	BM118747	22385	Mm.200771.1	499.22	943.78	1.89	*	0.00690337		667.81	602.53	-1.11		0.511723
Cdk2	cyclin-dependent kinase 2	1416873_a_at	NM_016756	12566	Mm.219464.1	122.08	231.24	1.89	*	0.00213401		91.39	64.62	-1.41		0.0199008
Myo1c	myosin IC	1419649_s_at	NM_008659	17913	Mm.25194.1	844.58	1589.59	1.88	*	0.0133788		919.55	1118.1	1.22		0.196707
Slc39a6	solute carrier family 39 (metal ion transporter), member 6	1424674_at	BB825002	106957	Mm.21688.1	153.37	288.43	1.88	*	0.00479472		277.78	237.74	-1.17		0.139924
D16Ertd472e	DNA segment, Chr 16, ERATO Doi 472, expressed	1429897_a_at	AK009258	67102	Mm.35581.2	413.2	776.82	1.88	*	0.0238065		521.42	440.44	-1.18		0.644415
1455320_at	expressed sequence AI480535	1455320_at	BQ176847		Mm.202727.1	837.52	1576.29	1.88	*	0.000568155		402.15	240.79	-1.67	*	0.146381
Bcl3	B-cell leukemia/lymphoma 3	1418133_at	NM_033601	12051	Mm.1068.1	305.34	571.99	1.87	*	0.0169436		478.51	615.45	1.29		0.26232
Tmem176a	RIKEN cDNA 0610011I04 gene	1441811_x_at	AU040201	66058	Mm.200272.1	1920.4	3581.86	1.87	*	0.00117802		2169	2386.12	1.1		0.438875
Man2a1	mannosidase 2, alpha 1	1448647_at	NM_008549	17158	Mm.2433.1	4010.08	7472.77	1.86	*	1.38309e-05		3217.42	4721.73	1.47		0.0195169
Ssr4	signal sequence receptor, delta	1448524_s_at	NM_009279	20832	Mm.831.1	8037.43	14960.4	1.86	*	0.000709827		6009.53	7843.35	1.31		0.0281622
Pros1	protein S (alpha)	1426246_at	Z25469	19128	Mm.24611.1	2056.34	3815.31	1.86	*	0.000246569		1240.72	1625.31	1.31		0.146292
Raph1	RIKEN cDNA 9430025M21 gene	1434302_at	AV307311	77300	Mm.87452.1	4934.58	9169.49	1.86	*	0.000934224		4908.29	6067.37	1.24		0.362791
Hsp90aa1	heat shock protein 1, alpha	1438902_a_at	C77287	15519	Mm.1843.3	11865.1	22125.7	1.86	*	0.000101756		20267.2	24138.1	1.19		0.000836562
Tsr1	gb:BF228294 /DB_XREF=gi:11136389 /DB_XREF=uz42d07.x1 /CLONE=IMAGE:3671725 /FEA=EST /CNT=10 /TID=Mm.220843.2 /TIER=Stack /STK=10 /UG=Mm.220843 /UG_TITLE=Mus musculus adult male kidney cDNA, RIKEN full-length enriched library, clone:0610015N12:serine racemase, full insert sequence	1455643_s_at	BF228294	104662	Mm.220843.2	547.89	1021.26	1.86	*	0.00134731		2149.54	2363.83	1.1		0.254186
Setd8	RIKEN cDNA 2410195B05 gene	1460687_at	BB787289	67956	Mm.27424.1	232.12	432.69	1.86	*	0.0159286		704.58	507	-1.39		0.125015
Slc16a12	expressed sequence AW210596	1434188_at	AV220703	240638	Mm.74636.1	2781.84	5172.07	1.86	*	0.00133193		2405.54	1716.41	-1.4		0.0728375
Plxnb1	plexin B1	1435254_at	BM119522	235611	Mm.33361.1	149.68	276.43	1.85	*	0.0155929		265.4	375.71	1.42		0.017558
5830417C01Rik	RIKEN cDNA 5830417C01 gene	1425185_at	BC002200	78825	Mm.26611.1	716.87	1323.1	1.85	*	0.0275523		1524.22	2004.14	1.31		0.150411
Snrpd1	small nuclear ribonucleoprotein D1	1416336_s_at	NM_009226	20641	Mm.603.1	901.21	1667.04	1.85	*	0.000525549		912.79	1181.73	1.29		0.0298713
Apoc2	apolipoprotein C-II	1418069_at	NM_009695	11813	Mm.28394.1	12782.2	23679	1.85	*	0.00109934		29852.5	36167.6	1.21		0.0924066
Tmem37	transmembrane protein 37	1417611_at	BC024613	170706	Mm.24750.1	970.18	1797.69	1.85	*	0.0158461		1033.09	1241	1.2		0.333264
Plscr1	phospholipid scramblase 1	1453181_x_at	BF319989	22038	Mm.14627.3	835.77	1544.08	1.85	*	0.00287037		1081.28	1197.14	1.11		0.397514
Palld	RIKEN cDNA 2410003B16 gene	1433768_at	BG071905	72333	Mm.27390.1	1402.25	2587.27	1.85	*	0.0319947		1321.8	1422.19	1.08		0.611294
Sfrs7	splicing factor, arginine/serine-rich 7	1424883_s_at	BC027391	225027	Mm.29915.1	2173.38	4024.58	1.85	*	0.000322188		4855.31	5202.87	1.07		0.555196
LOC677143 /// Sfxn2	Sideroflexin 2	1439966_x_at	AV213621	94279	Mm.157748.1	306.76	568.34	1.85	*	0.00233529		263.53	227.12	-1.16		0.45895
Cpsf2	cleavage and polyadenylation specific factor 2	1420937_at	BM239527	51786	Mm.716.1	388.38	714.75	1.84	*	0.00475946		734.39	872.12	1.19		0.497419
Polh	gb:BB066090 /DB_XREF=gi:8523504 /DB_XREF=BB066090 /CLONE=8030447N12 /FEA=EST /CNT=2 /TID=Mm.50720.1 /TIER=ConsEnd /STK=2 /UG=Mm.50720 /UG_TITLE=ESTs	1447837_x_at	BB066090	80905	Mm.50720.1	137.91	253.16	1.84	*	0.0156475		170.85	189.34	1.11		0.415176
Lsm8	LSM8 homolog, U6 small nuclear RNA associated (S. cerevisiae)	1448703_at	NM_133939	76522	Mm.12539.1	773.16	1419.97	1.84	*	0.00899551		497.85	542.75	1.09		0.484549
Otud1	RIKEN cDNA 4933428L19 gene	1453119_at	BB530087	71198	Mm.20675.1	149.93	276.19	1.84	*	0.0480668		141.23	101.8	-1.39		0.192869
Ccdc5	coiled-coil domain containing 5	1424955_at	BC024400	225745	Mm.156884.1	504.75	929.08	1.84	*	0.00887792		452.9	313.76	-1.44		0.0383027
2810416G20Rik /// 4932431P20Rik /// EG432959 /// EG545555 /// Hmg1l1 /// Hmgb1 /// Hmgb1l /// LOC100039943 /// LOC100041307 /// LOC100041386 /// LOC100043427 /// LOC100044845 /// LOC100044945 /// LOC100045414 /// LOC100045876 /// LOC100048470 /// LOC545506 /// LOC546331 /// LOC625781 /// LOC637733 /// LOC638585 /// LOC666011 /// LOC667879 /// LOC674543	high mobility group box 1 /// RIKEN cDNA 4932431P20 gene /// similar to High mobility group protein 1 (HMG-1) (Amphoterin) (Heparin-binding protein p30) /// similar to Ac2-008	1448235_s_at	BF166000	114675 /// 15289 /// 432959 /// 434174 /// 545555 /// 625467 /// 637733 /// 667777 /// 669546	Mm.16421.1	1052.25	1926.93	1.83	*	0.0461661		747.68	752.37	1.01		0.914723
Suz12	suppressor of zeste 12 homolog (Drosophila)	1452364_at	BG066534	52615	Mm.21964.1	540.93	992.12	1.83	*	0.0039212		565.33	565.9	1		0.983228
LOC100047009 /// Pus7	RIKEN cDNA C330017I15 gene	1426631_at	BM199125	78697	Mm.58660.1	147.05	268.92	1.83	*	0.029766		547.74	547.22	-1		0.982999
Tsc22d3	TSC22 domain family 3	1420772_a_at	NM_010286	14605	Mm.22216.1	1574.34	2881.09	1.83	*	0.0309324		787.1	545.83	-1.44		0.0831676
Ang	angiogenin, ribonuclease A family, member 1	1450717_at	NM_007447	11727	Mm.2566.1	16552.4	30188.7	1.82	*	0.00280215		3059.17	5747.82	1.88	*	0.137285
Polr3k	polymerase (RNA) III (DNA directed) polypeptide K	1439266_a_at	AV260647	67005	Mm.22358.3	474.46	861.67	1.82	*	0.0089605		309.15	456.31	1.48		0.0132243
Myh9	myosin, heavy polypeptide 9, non-muscle	1420170_at	C80049	17886	Mm.219481.1	247.84	450.73	1.82	*	0.0165722		262.15	327.29	1.25		0.0441443
EG667723 /// LOC100044642 /// LOC100044742 /// LOC433406 /// LOC546482 /// LOC627166 /// Ptp4a1	protein tyrosine phosphatase 4a1	1449322_at	BC003761	19243 /// 269859 /// 433406 /// 546482 /// 627166 /// 627200 /// 667723 /// 669215 /// 673579	Mm.28909.1	4745.45	8625.64	1.82	*	0.00148871		3802.99	3857.14	1.01		0.814343
Mis12	MIS12 homolog (yeast)	1424717_at	BC026790	67139	Mm.28227.1	422.81	768.42	1.82	*	0.00167219		546.49	538.86	-1.01		0.942261
1190002N15Rik /// LOC100044725	RIKEN cDNA 1190002N15 gene	1433582_at	AV309085	68861	Mm.38211.1	807.68	1466.29	1.82	*	0.0118203		1960.15	1535.95	-1.28		0.503707
Fusip1	FUS interacting protein (serine-arginine rich) 1	1423982_at	AF060490	14105	Mm.10229.2	400.65	727.38	1.82	*	0.00013527		571.9	424.22	-1.35		0.074338
Tbc1d8	TBC1 domain family, member 8	1416996_at	BC005421	54610	Mm.104771.1	181.67	329.16	1.81	*	9.5091e-05		316.92	581.1	1.83	*	0.18723
Recql	RecQ protein-like	1418339_at	NM_023042	19691	Mm.27407.1	121.02	219.41	1.81	*	0.0274069		137.72	145.67	1.06		0.728374
Slmo2	RIKEN cDNA 2310042G06 gene	1448543_at	NM_025531	66390	Mm.182294.1	1016.2	1828.85	1.8	*	0.00775884		1516.14	2046.21	1.35		0.0260812
Wsb1	WD repeat and SOCS box-containing 1	1425241_a_at	BC019601	78889	Mm.28719.2	900.54	1619.27	1.8	*	0.0139032		2285.02	2860.25	1.25		0.466224
Frrs1 /// LOC100046401	stromal cell derived factor receptor 2	1423465_at	BB032852	20321 /// 635993	Mm.18910.1	694.85	1252.87	1.8	*	0.00126933		841.95	976.98	1.16		0.156102
Spred1	sprouty protein with EVH-1 domain 1, related sequence	1423160_at	BQ044290	114715	Mm.39505.1	372.92	670.08	1.8	*	0.00426646		284.82	275.21	-1.03		0.717436
Rnf168	ring fnger protein 168	1455585_at	BB275228	70238	Mm.217250.1	300.04	539.6	1.8	*	0.0279267		424.92	397.31	-1.07		0.666676
1190002N15Rik /// LOC100044725	RIKEN cDNA 1190002N15 gene	1433581_at	AV309085	68861	Mm.38211.1	1036.54	1863.14	1.8	*	0.0335109		2078.36	1590.85	-1.31		0.479642
Lass6	longevity assurance homolog 6 (S. cerevisiae)	1434418_at	BQ176664	241447	Mm.40284.1	660.18	1181.28	1.79	*	0.0035024		533.71	648.15	1.21		0.23527
Ap3m1	adaptor-related protein complex 3, mu 1 subunit	1416375_at	AF242857	55946	Mm.3256.1	261.42	466.94	1.79	*	0.0265777		321.94	382.37	1.19		0.288729
Ppp1r14b	protein phosphatase 1, regulatory (inhibitor) subunit 14B	1450914_at	BE986849	18938	Mm.140.1	733.02	1311.88	1.79	*	0.0310951		1858.57	2145.7	1.15		0.139293
Ivns1abp	influenza virus NS1A binding protein	1450084_s_at	NM_054102	117198	Mm.179252.2	3877.66	6924.48	1.79	*	0.00277697		8959.33	9471.81	1.06		0.613218
Ipo5	RAN binding protein 5	1426946_at	AW536621	70572	Mm.151329.1	445.8	796.15	1.79	*	0.00389364		688.39	705.47	1.02		0.672007
Dnaja1	DnaJ (Hsp40) homolog, subfamily A, member 1	1460179_at	BF141076	15502	Mm.27897.1	5479.86	9790.04	1.79	*	0.00131633		3096.26	2975.1	-1.04		0.749165
Setd8	RIKEN cDNA 2410195B05 gene	1426406_at	BB787289	67956	Mm.27424.1	201.64	361.07	1.79	*	0.0245852		791.31	624.99	-1.27		0.321279
Shb	src homology 2 domain-containing transforming protein B	1434153_at	BI408715	230126	Mm.36776.1	493.84	877.18	1.78	*	0.0488085		551.92	727.38	1.32		0.153197
Baz1a	cDNA sequence BC065123	1433599_at	BM239162	217578	Mm.89568.1	292.02	521.14	1.78	*	0.0221		808.38	943.95	1.17		0.148426
Ttc17	tetratricopeptide repeat domain 17	1428862_at	AK018641	74569	Mm.5231.1	310.82	554.72	1.78	*	0.0293229		1175.12	1368.13	1.16		0.0635681
Nhlrc2	NHL repeat containing 2	1429145_at	AK002650	66866	Mm.46346.1	643.57	1147.95	1.78	*	0.0141144		995.4	1098.39	1.1		0.085758
1200015M12Rik /// 1200016E24Rik /// A130040M12Rik /// E430024C06Rik	RIKEN cDNA 1200015M12 gene /// RIKEN cDNA A130040M12 gene /// RIKEN cDNA E430024C06 gene	1435137_s_at	BB119177	319202 /// 319269 /// 319443 /// 71739	Mm.216195.2	19375.4	34414.3	1.78	*	0.01073		40704.3	41344.4	1.02		0.80531
Dtymk	deoxythymidylate kinase	1438096_a_at	AV306250	21915	Mm.3856.3	1086.72	1939.32	1.78	*	0.0410695		1549.2	1322.7	-1.17		0.0385717
Pawr	gb:BB398886 /DB_XREF=gi:16412410 /DB_XREF=BB398886 /CLONE=C330011K11 /FEA=mRNA /CNT=71 /TID=Mm.46856.1 /TIER=Stack /STK=40 /UG=Mm.46856 /LL=114774 /UG_GENE=Pawr /UG_TITLE=PRKC, apoptosis, WT1, regulator	1426910_at	BB398886		Mm.46856.1	1367.1	2433.91	1.78	*	0.00212375		2294.17	1939.45	-1.18		0.250394
Atp1a1	ATPase, Na+/K+ transporting, alpha 1 polypeptide	1451071_a_at	BC025618	11928	Mm.205791.1	3763.1	6647.63	1.77	*	0.00404439		2537.32	3724.63	1.47		0.0895104
Josd3	gb:AU044383 /DB_XREF=gi:3980566 /DB_XREF=AU044383 /CLONE=J0919A04 /FEA=mRNA /CNT=33 /TID=Mm.218317.1 /TIER=ConsEnd /STK=1 /UG=Mm.218317 /LL=75316 /UG_GENE=4930553M18Rik /UG_TITLE=RIKEN cDNA 4930553M18 gene	1452635_x_at	AU044383	75316	Mm.218317.1	119.63	211.93	1.77	*	0.0309717		90.82	130.61	1.44		0.027235
Serpina10	serine (or cysteine) proteinase inhibitor, clade A (alpha-1 antiproteinase, antitrypsin), member 10	1424758_s_at	BC018416	217847	Mm.29094.1	15737.4	27825.3	1.77	*	0.000706084		20697.6	28293.9	1.37		0.017505
Foxa3	forkhead box A3	1431900_a_at	AK019022	15377	Mm.42260.2	786.08	1388.72	1.77	*	8.97674e-05		1047.15	1358.2	1.3		0.158694
Usp39	ubiquitin specific protease 39	1460209_at	BC026983	28035	Mm.27292.1	389.78	688.67	1.77	*	0.0148249		1136.24	1466.07	1.29		0.0302798
Stch	stress 70 protein chaperone, microsome-associated, human homolog	1433772_at	BE650268	110920	Mm.30744.1	2491.24	4407.24	1.77	*	0.00507668		5004.4	5532.45	1.11		0.371374
Larp7	DNA segment, Chr 3, Wayne State University 161, expressed	1428310_at	BF321707	28036	Mm.218494.1	183.05	324.21	1.77	*	0.00993037		125.48	121.52	-1.03		0.716953
LOC100044322 /// Ugcgl1	UDP-glucose ceramide glucosyltransferase-like 1	1448009_at	W98049	320011	Mm.1719.1	178.33	314.99	1.77	*	0.000623536		359.38	337.81	-1.06		0.760917
Sfrs3	splicing factor, arginine/serine-rich 3 (SRp20)	1454993_a_at	BB492363	20383	Mm.6787.2	1298.05	2303.45	1.77	*	0.0126478		1951.69	1673.06	-1.17		0.116801
4632419I22Rik	RIKEN cDNA 4632419I22 gene	1433954_at	AV227569	74038	Mm.220992.2	1206.52	2135.03	1.77	*	0.00305002		811.41	575.33	-1.41		0.0430176
Igf2r	insulin-like growth factor 2 receptor	1424112_at	BG092290	16004	Mm.2938.1	166.68	293.72	1.76	*	0.00309676		301.59	361.75	1.2		0.50005
Myh9	myosin, heavy polypeptide 9, non-muscle	1417472_at	NM_022410	17886	Mm.5938.1	913.34	1604.71	1.76	*	0.00393065		949.94	987.83	1.04		0.69535
Plscr1	phospholipid scramblase 1 /// similar to phospholipid scramblase 1	1429527_a_at	BF319989	22038 /// 433328 /// 677340	Mm.14627.3	840.13	1476.86	1.76	*	0.0233184		1001.33	975.61	-1.03		0.875816
2310061C15Rik	RIKEN cDNA 2310061C15 gene	1427921_s_at	AW045976	66531	Mm.4011.1	293.88	518.1	1.76	*	0.0203016		223.88	188.16	-1.19		0.142932
Tgm2	transglutaminase 2, C polypeptide	1417500_a_at	BC016492	21817	Mm.18843.1	2731.77	4791.19	1.75	*	0.0364293		9824.85	18496.8	1.88	*	0.162649
Tor1b	torsin family 1, member B	1417820_at	BB004887	30934	Mm.206786.1	434.7	760.74	1.75	*	0.0052702		2307.94	3101.49	1.34		0.200481
Ifrd2	interferon-related developmental regulator 2	1451016_at	BB540964	15983	Mm.181740.1	414.15	726.16	1.75	*	0.000851849		872.54	1048.27	1.2		0.119047
1435891_x_at	RIKEN cDNA 2610021A01 gene	1435891_x_at	BQ175465	668572	Mm.18001.1	122.03	214.07	1.75	*	0.0392767		277.71	303.12	1.09		0.545948
Rpa1	replication protein A1	1437309_a_at	BB491281	68275	Mm.180734.2	4309.15	7540.66	1.75	*	0.0138402		2557.46	1933.78	-1.32		0.00191177
Hspb8	heat shock 27kDa protein 8	1417013_at	AF250139	80888	Mm.21549.1	3753.94	6546.87	1.74	*	0.000103701		6354.44	9399.38	1.48		0.0183929
Tmem167	RIKEN cDNA 0610041E09 gene	1425780_a_at	BC024352	66074	Mm.23263.2	3226.18	5616.21	1.74	*	0.000388735		6913.1	9843.65	1.42		0.0161528
Phip	pleckstrin homology domain interacting protein	1429004_at	AK012667	83946	Mm.28871.1	507.86	882.05	1.74	*	0.000437454		839.72	1169.38	1.39		0.0972395
Ubxd4	UBX domain containing 4	1425019_at	AV174556	217379	Mm.40697.1	574.65	1000.79	1.74	*	0.0406975		637.5	870.99	1.37		0.476256
Crem	cAMP responsive element modulator	1449037_at	AI467599	12916	Mm.5244.1	747.91	1298.12	1.74	*	0.0230889		1829.17	2450.36	1.34		0.132909
Rrs1	RRS1 ribosome biogenesis regulator homolog (S. cerevisiae)	1456865_x_at	AV304745	59014	Mm.200704.1	1743.39	3038.7	1.74	*	0.0118021		3800.79	4683.26	1.23		0.311151
Ero1l	ERO1-like (S. cerevisiae) /// hypothetical gene supported by AK009667; NM_015774	1449324_at	BM234652	50527	Mm.206768.1	531.51	927.34	1.74	*	0.00185239		660.5	699.1	1.06		0.506876
Sfrs3	splicing factor, arginine/serine-rich 3 (SRp20)	1416150_a_at	NM_013663	20383	Mm.6787.1	4681.06	8126.79	1.74	*	0.0086518		12076.4	10176.4	-1.19		0.129768
Cldnd1	RIKEN cDNA 1110019C08 gene	1431293_a_at	AK012260	224250	Mm.29482.3	1137.83	1978.39	1.74	*	0.0263963		1100.5	879.06	-1.25		0.336047
Col5a2	procollagen, type V, alpha 2	1422437_at	AV229424	12832	Mm.10299.1	200.85	349.06	1.74	*	0.0266748		540.3	405.26	-1.33		0.530076
LOC100042561 /// LOC100043027 /// LOC100043039 /// LOC100046229 /// LOC100047287 /// Sec61g	SEC61, gamma subunit	1423090_x_at	AV216331	20335	Mm.1164.1	7325.25	12705.4	1.73	*	4.52889e-05		9193.64	13436.2	1.46		0.00232591
Serinc3	gb:NM_012032.1 /DB_XREF=gi:6755751 /GEN=Tde1 /FEA=FLmRNA /CNT=232 /TID=Mm.4962.1 /TIER=FL+Stack /STK=35 /UG=Mm.4962 /LL=26943 /DEF=Mus musculus tumor differentially expressed 1 (Tde1), mRNA. /PROD=tumor differentially expressed 1 /FL=gb:BC022901.1 gb:AF181684.1 gb:L29441.1 gb:NM_012032.1 gb:BC011295.1	1417815_a_at	NM_012032	26943	Mm.4962.1	7757.63	13435.9	1.73	*	0.0241209		6497.21	9111.83	1.4		0.0103046
4921524J17Rik	RIKEN cDNA 4921524J17 gene	1454136_a_at	AK013123	66714	Mm.46046.2	613.9	1059.9	1.73	*	0.00358614		1063.94	1279.84	1.2		0.011806
Rrs1	RRS1 ribosome biogenesis regulator homolog (S. cerevisiae)	1416998_at	NM_021511	59014	Mm.29061.1	795.65	1375.34	1.73	*	0.00495797		1412.29	1633.42	1.16		0.403808
Smc1a	SMC (structural maintenance of chromosomes 1)-like 1 (S. cerevisiae)	1417831_at	BB156359	24061	Mm.26412.1	508.3	877.57	1.73	*	0.0212145		516.51	518.56	1		0.974796
Gja1	gap junction membrane channel protein alpha 1	1438945_x_at	BB142324	14609	Mm.4504.5	251.04	434.24	1.73	*	0.00146615		437.46	416.83	-1.05		0.742837
Srd5a1	Steroid 5 alpha-reductase 1	1438699_at	AA530749	78925	Mm.22941.3	183.58	318.44	1.73	*	0.0315522		126.62	80.7	-1.57		0.701491
Ube2v2	ubiquitin-conjugating enzyme E2 variant 2	1417983_a_at	AV241588	70620	Mm.180150.1	1987.34	3408.87	1.72	*	0.00317312		2923.25	4512.88	1.54	*	0.0947149
Litaf	LPS-induced TN factor	1416304_at	AV360881	56722	Mm.21119.1	801.6	1376.48	1.72	*	0.0212044		1343.79	1948.23	1.45		0.0628199
Tgm2	transglutaminase 2, C polypeptide	1433428_x_at	AW321975	21817	Mm.18843.4	6464.94	11118.3	1.72	*	0.0409696		21925.7	31676.1	1.44		0.140845
Serinc3	tumor differentially expressed 1	1417816_s_at	NM_012032	26943	Mm.4962.1	243.99	419.12	1.72	*	0.0128622		288.32	410.74	1.42		0.00703242
Armet	arginine-rich, mutated in early stage tumors	1428112_at	AK014338	74840	Mm.29778.1	7766.53	13362.1	1.72	*	0.0288474		18941.1	26319.9	1.39		0.0967218
Tmem167	RIKEN cDNA 0610041E09 gene	1450904_at	BQ174163	66074	Mm.23263.1	2130.03	3658.32	1.72	*	0.00494085		2358.63	2916.45	1.24		0.0396446
C230093N12Rik	RIKEN cDNA C230093N12 gene	1426894_s_at	BC023470	98952	Mm.4065.1	214.55	368.99	1.72	*	0.0307243		184.12	215.53	1.17		0.701283
Nucks1	RIKEN cDNA 8430423A01 gene	1444952_a_at	BB260383	98415	Mm.29420.1	2637.51	4523.87	1.72	*	0.0101352		4345.16	4460.28	1.03		0.928341
Saa4	serum amyloid A 4	1419318_at	NM_011316	20211	Mm.3489.1	8600.79	14817.4	1.72	*	0.000328325		5440.79	5424.99	-1		0.991259
Hspa4l	heat shock 70kDa protein 4 like	1449010_at	NM_011020	18415	Mm.4150.1	272.65	469.56	1.72	*	0.00989045		375.12	305.59	-1.23		0.311993
Ywhah	tyrosine 3-monooxygenase/tryptophan 5-monooxygenase activation protein, eta polypeptide	1416004_at	NM_011738	22629	Mm.3308.1	1934.52	3331.23	1.72	*	0.034268		3021.49	1908.92	-1.58	*	0.000573921
Mre11a	meiotic recombination 11 homolog A (S. cerevisiae)	1416748_a_at	NM_018736	17535	Mm.25544.1	127.46	218.11	1.71	*	0.0156464		229.42	354.22	1.54	*	0.0759645
Cfh /// LOC100048018	complement component factor h	1450876_at	AI987976	12628	Mm.8655.1	22848.3	39147.4	1.71	*	0.0175366		16051.6	22919.9	1.43		0.230114
Etnk1	ethanolamine kinase 1	1433514_at	BG066916	75320	Mm.30163.1	2477.4	4241.26	1.71	*	0.000274012		2485.2	3392.88	1.37		0.00366149
Nxt1	NTF2-related export protein 1	1422488_at	NM_019761	56488	Mm.34663.1	326.41	559.35	1.71	*	0.0043252		355.02	430.79	1.21		0.0616033
LOC640502 /// Uap1	UDP-N-acetylglucosamine pyrophosphorylase 1	1416743_at	NM_133806	107652 /// 640502	Mm.27969.1	1549.95	2646.73	1.71	*	0.0474788		1601.75	1782.46	1.11		0.350262
Bxdc2	RIKEN cDNA 1110064N10 gene	1423841_at	BC014832	67832	Mm.28057.1	154.61	264.7	1.71	*	0.0170673		185.65	202.27	1.09		0.320746
Yipf5	RIKEN cDNA 2610311I19 gene	1444289_at	BB810787	67180	Mm.34543.1	153.03	261.82	1.71	*	0.0194169		134.79	135.49	1.01		0.90097
Rfc1	replication factor C 1	1451920_a_at	M88489	19687	Mm.148877.2	322.74	552.12	1.71	*	0.00795511		502.79	500.65	-1		0.882667
Rif1	Rap1 interacting factor 1 homolog (yeast)	1437179_at	BG070871	51869 /// 671598	Mm.12647.1	535.75	914.97	1.71	*	0.00969894		622.74	608.55	-1.02		0.871061
Etv6	gb:BB667430 /DB_XREF=gi:16398879 /DB_XREF=BB667430 /CLONE=C730013F22 /FEA=EST /CNT=87 /TID=Mm.45586.1 /TIER=Stack /STK=23 /UG=Mm.45586 /LL=101332 /UG_GENE=AW123102 /UG_TITLE=expressed sequence AW123102	1434880_at	BB667430	14011	Mm.45586.1	280.3	479.15	1.71	*	0.0285162		174.93	170.54	-1.03		0.829276
Nol8	nucleolar protein 8	1428951_at	AK017551	70930	Mm.12648.1	229.94	392.75	1.71	*	0.0147175		637.68	579.9	-1.1		0.825456
D16Ertd472e	DNA segment, Chr 16, ERATO Doi 472, expressed	1436125_at	AV381575	67102	Mm.37332.1	670.33	1143.31	1.71	*	0.0423881		604.52	534.62	-1.13		0.696973
Nup62	nucleoporin 62	1447905_x_at	BB331755	18226	Mm.149632.1	1037.2	1776.53	1.71	*	0.0216831		823.77	722.9	-1.14		0.0981002
Ipo9	Importin 9	1439481_at	BE860012	226432	Mm.40270.1	107.08	183.37	1.71	*	0.00850972		198.48	163.87	-1.21		0.0145703
Sfrs3	splicing factor, arginine/serine-rich 3 (SRp20)	1416151_at	NM_013663	20383	Mm.6787.1	382.91	653.85	1.71	*	0.0243174		284.24	217.49	-1.31		0.198733
Dek	DEK oncogene (DNA binding)	1452659_at	AK007546	110052	Mm.28343.1	7228.8	12377.3	1.71	*	0.00156807		4893.19	3720.25	-1.32		0.0223984
Lbr	lamin B receptor	1415829_at	NM_133815	98386	Mm.4538.1	1425.17	2437.75	1.71	*	0.0226201		766.93	526.25	-1.46		0.00211005
Cadps2	Ca2+-dependent activator protein for secretion 2	1451499_at	AF000969	320405	Mm.41732.1	544.45	928.85	1.71	*	0.00771083		43.11	15.66	-2.75		0.159544
Tmcc1	transmembrane and coiled coil domains 1	1455353_at	AV221889	330401	Mm.25887.1	329.94	561.82	1.7	*	0.00289428		378.92	407.2	1.07		0.340309
Gja1	gap junction membrane channel protein alpha 1	1437992_x_at	BB039269	14609	Mm.4504.3	666.57	1135.38	1.7	*	0.00270331		1104.43	1074.99	-1.03		0.927075
Fbxl14	F-box and leucine-rich repeat protein 14	1417407_at	NM_133940	101358	Mm.154613.1	221.47	375.7	1.7	*	0.0136364		180.07	144.53	-1.25		0.138998
2610024B07Rik	RIKEN cDNA 2610024B07 gene	1429556_at	BM214769	269987	Mm.24685.1	135	229.12	1.7	*	0.0340468		234.03	184.45	-1.27		0.277531
Baz1a	bromodomain adjacent to zinc finger domain 1A /// cDNA sequence BC065123	1447930_at	AV357135	217578	Mm.23864.1	345.97	584.8	1.69	*	0.00640714		777.86	972.11	1.25		0.1837
5830417C01Rik	RIKEN cDNA 5830417C01 gene	1451621_at	BC002200	78825	Mm.26611.1	908.67	1539.39	1.69	*	0.0493898		2213.98	2451.02	1.11		0.643315
Lsm2	LSM2 homolog, U6 small nuclear RNA associated (S. cerevisiae)	1451884_a_at	AF204156	27756	Mm.7312.4	164.92	278.66	1.69	*	0.00725362		137.78	139.31	1.01		0.924249
BC030336	cDNA sequence BC030336	1457706_at	BB221737	233812	Mm.164930.1	175.24	296.21	1.69	*	0.0268675		162.64	161.49	-1.01		0.965959
2210010L05Rik	RIKEN cDNA 2210010L05 gene	1424464_s_at	BF225441	98682	Mm.31343.1	257.11	434.87	1.69	*	0.0127891		297.8	291.56	-1.02		0.782682
D030056L22Rik	hypothetical protein D030056L22	1423879_at	BC020125	225995	Mm.28101.1	300.2	508.63	1.69	*	0.022548		322.42	303.36	-1.06		0.417984
Eml4	echinoderm microtubule associated protein like 4	1429612_at	AK019611	78798	Mm.87700.1	132.04	223.07	1.69	*	0.0049907		342.24	295.91	-1.16		0.46583
Pdgfa	platelet derived growth factor, alpha	1418711_at	BB371842	18590	Mm.2675.1	123.58	209.19	1.69	*	0.0111987		502.46	422.71	-1.19		0.417569
Ctcf	CCCTC-binding factor	1449042_at	BB836888	13018	Mm.493.1	445.58	751.56	1.69	*	0.0473969		760.15	530.69	-1.43		0.478826
Gys2	glycogen synthase 2	1424815_at	BC021322	232493 /// 633620	Mm.25781.1	2096.36	3540.57	1.69	*	0.0331752		2117.71	1313.23	-1.61	*	0.00714938
Slc16a10	solute carrier family 16 (monocarboxylic acid transporters), member 10	1436368_at	BB140436	72472	Mm.186778.2	572.25	962.96	1.68	*	0.00476692		568.45	707.77	1.25		0.495421
Cp	gb:BB009037 /DB_XREF=gi:15403220 /DB_XREF=BB009037 /CLONE=4732487C09 /FEA=EST /CNT=42 /TID=Mm.13787.2 /TIER=Stack /STK=14 /UG=Mm.13787 /LL=12870 /UG_GENE=Cp /UG_TITLE=ceruloplasmin	1455393_at	BB009037	12870	Mm.13787.2	29152.2	49024.5	1.68	*	0.000864568		39379.6	47594.1	1.21		0.0468822
Dnaja1	DnaJ (Hsp40) homolog, subfamily A, member 1	1416288_at	BF141076	15502	Mm.27897.1	8587.15	14379.6	1.67	*	0.000598774		8189.52	10479	1.28		0.208455
1110007M04Rik	gb:AV156568 /DB_XREF=gi:16383280 /DB_XREF=AV156568 /CLONE=3000003G13 /FEA=EST /CNT=32 /TID=Mm.28983.2 /TIER=Stack /STK=17 /UG=Mm.28983 /LL=68493 /UG_GENE=1110007M04Rik /UG_TITLE=RIKEN cDNA 1110007M04 gene	1435333_at	AV156568	68493	Mm.28983.2	1248.32	2087.91	1.67	*	0.00547828		863.63	1092.46	1.26		0.150043
Crlf3	cytokine receptor-like factor 3	1460338_a_at	BB161253	54394	Mm.33962.1	284.14	475.09	1.67	*	0.00287175		514.43	541.92	1.05		0.763278
C8a	complement component 8, alpha polypeptide	1428012_at	BC027748	230558	Mm.197638.1	19465.7	32575.2	1.67	*	9.18898e-05		25769.7	22977.2	-1.12		0.0492753
Map3k7	mitogen activated protein kinase kinase kinase 7	1419988_at	C87327	26409	Mm.197604.1	134.74	223.57	1.66	*	0.00415822		430.47	616.86	1.43		0.0609139
Sec11c	Sec11-like 3 (S. cerevisiae)	1460698_a_at	AK007641	66286	Mm.27800.1	3357.41	5556.96	1.66	*	0.000747128		6588.79	9073.41	1.38		0.0018399
Pcgf6	ring finger protein 134	1424081_at	BC016195	71041	Mm.38196.1	210.74	349.27	1.66	*	0.0187695		969.27	1188.03	1.23		0.101272
Ranbp1	RAN binding protein 1	1422547_at	L25255	19385	Mm.3752.1	1990.29	3313.44	1.66	*	0.00799367		1540.35	1854.92	1.2		0.0940727
Rbm25	RIKEN cDNA 2600011C06 gene	1425523_at	BI106967	67039	Mm.220915.1	808.22	1345.13	1.66	*	0.000492362		1948.71	1987.28	1.02		0.942123
Dnaja1	DnaJ (Hsp40) homolog, subfamily A, member 1	1459835_s_at	BB414617	15502	Mm.128481.1	8904.81	14816.2	1.66	*	0.00551895		4693.5	4526.15	-1.04		0.711551
Crim1	cysteine-rich motor neuron 1	1426951_at	AK018666	50766	Mm.19271.1	388.82	647.2	1.66	*	0.00995055		512	428.04	-1.2		0.197773
2310061C15Rik	RIKEN cDNA 2310061C15 gene	1452597_at	AW045976	66531	Mm.4011.1	838.91	1390.08	1.66	*	0.0145197		620.31	495.24	-1.25		0.338536
Etaa1	RIKEN cDNA 5730466H23 gene	1453064_at	AK018594	68145	Mm.178684.1	180.16	298.63	1.66	*	0.0204173		115.03	83.34	-1.38		0.0437994
Cfh /// LOC100048018	complement component factor h	1423153_x_at	AI987976	12628	Mm.8655.1	22836.8	37782.4	1.65	*	0.0357618		17303	24145.7	1.4		0.240586
Cln5	ceroid-lipofuscinosis, neuronal 5	1426886_at	AV315220	211286	Mm.38783.1	1017.25	1678.78	1.65	*	0.00417674		1040.36	1353.21	1.3		0.164959
Flnb	filamin, beta	1426750_at	AW538200	286940	Mm.28095.1	317.24	524.08	1.65	*	0.00594328		772.32	897.91	1.16		0.259803
9030625A04Rik	RIKEN cDNA 9030625A04 gene	1455263_at	AV373606	210808	Mm.89278.1	144	237.41	1.65	*	0.022961		234.26	262.27	1.12		0.262337
Ermp1	DNA segment, Chr 19, Wayne State University 12, expressed	1433702_at	BI663634	226090	Mm.27216.1	1215.09	2009.47	1.65	*	3.19413e-05		1465.38	1640.88	1.12		0.463336
Fbxo33	F-box only protein 33	1426870_at	BM939903	70611	Mm.40299.1	641.29	1058.99	1.65	*	0.00150794		384.61	376.92	-1.02		0.821486
EG632248 /// Sfrs3	splicing factor, arginine/serine-rich 3 (SRp20) /// similar to Splicing factor, arginine/serine-rich 3 (Pre-mRNA splicing factor SRP20) (X16 protein)	1434512_x_at	BB492363	20383 /// 632248	Mm.6787.2	634.54	1049.81	1.65	*	0.0111643		987.06	901.39	-1.1		0.185363
Psip1	PC4 and SFRS1 interacting protein 1	1417166_at	NM_133948	101739	Mm.28287.1	338.44	557.64	1.65	*	0.0330987		227.41	183.74	-1.24		0.00477203
9230114K14Rik	RIKEN cDNA 9230114K14 gene	1456643_at	BB043558	414108	Mm.75160.1	185.68	306.12	1.65	*	0.00984918		86.72	63.22	-1.37		0.352378
D14Ertd500e	DNA segment, Chr 14, ERATO Doi 500, expressed	1451103_at	BC011095	219072	Mm.29804.1	570.51	943.18	1.65	*	0.00377646		339.01	246.27	-1.38		0.259444
Dpy19l1	RIKEN cDNA 1100001I19 gene	1433759_at	BE949451	244745	Mm.38526.1	1651.69	2710.1	1.64	*	0.0226896		1890.1	2587.96	1.37		0.344701
Cdkn2aipnl	DNA segment, Chr 11, ERATO Doi 497, expressed	1440715_s_at	AU021842	52626	Mm.212528.1	429.9	705.8	1.64	*	0.0125259		450.1	593.59	1.32		0.0478774
Cyp3a13	cytochrome P450, family 3, subfamily a, polypeptide 13	1419523_at	NM_007819	13113	Mm.4094.1	11897.1	19456.6	1.64	*	0.0134974		28128.2	33271.4	1.18		0.351607
Atp6v1d	ATPase, H+ transporting, V1 subunit D	1438993_a_at	AV105788	73834	Mm.30206.3	2388.81	3927.09	1.64	*	0.0176603		2783.22	2935.53	1.05		0.380432
Tmem176a	RIKEN cDNA 0610011I04 gene	1423909_at	BC010831	66058	Mm.27061.1	7241.53	11904.7	1.64	*	9.92079e-05		6132.99	5932.65	-1.03		0.814839
Acsl4	acyl-CoA synthetase long-chain family member 4	1433531_at	BQ174545	50790	Mm.12166.1	5728.17	9403.52	1.64	*	0.0348645		6782.69	6542.67	-1.04		0.669101
Cpne3	copine III	1452814_at	BM213277	70568	Mm.38390.1	607.07	996.88	1.64	*	0.0191645		263.87	246.09	-1.07		0.936162
LOC100047915 /// Memo1	RIKEN cDNA 0610016J10 gene	1420339_at	NM_133771	76890	Mm.28773.1	181.91	298.76	1.64	*	0.0190559		74.85	63.29	-1.18		0.95555
Plce1	phospholipase C, epsilon 1	1452398_at	AV306884	74055	Mm.34031.1	130.27	214.1	1.64	*	0.0148287		134.22	108.96	-1.23		0.286087
Ltb4dh	leukotriene B4 12-hydroxydehydrogenase	1417777_at	BC014865	67103	Mm.34497.1	492.05	806.17	1.64	*	0.00824863		139.58	92.72	-1.51		0.238375
LOC100046567 /// Tmed5	transmembrane emp24 protein transport domain containing 5	1431789_s_at	AK014065	73130	Mm.195656.1	331.15	540.67	1.63	*	0.0406297		391.99	562.59	1.44		0.151975
Amd-ps3 /// Amd1 /// Amd2	S-adenosylmethionine decarboxylase 1	1448484_at	NM_009665	11702	Mm.7880.1	2097.14	3426.84	1.63	*	0.00530825		2300.16	3260.59	1.42		0.0204083
Exosc1	exosome component 1	1452012_a_at	BC024423	66583	Mm.196131.1	451.87	735.51	1.63	*	0.00363311		975.72	1307.26	1.34		0.00898639
Reep5	deleted in polyposis 1	1419398_a_at	NM_007874	13476	Mm.21251.1	412.32	672.7	1.63	*	0.0374768		1052.98	1241.1	1.18		0.165008
LOC640502 /// Uap1	UDP-N-acetylglucosamine pyrophosphorylase 1	1456516_x_at	BB113567	107652 /// 640502	Mm.27969.4	1151.26	1871.62	1.63	*	0.0254326		1273.27	1463.49	1.15		0.135664
Ivns1abp	influenza virus NS1A binding protein	1425718_a_at	BC004092	117198	Mm.179252.3	3941.46	6419.76	1.63	*	0.00375377		7499.6	8493.09	1.13		0.306632
Alcam	activated leukocyte cell adhesion molecule	1437467_at	AV315205	11658	Mm.203946.1	2019.48	3297.53	1.63	*	0.0121103		2007.67	2222.01	1.11		0.693968
Mbnl2	muscleblind-like 2	1455827_at	BB003847	105559	Mm.28651.1	2503.19	4083.75	1.63	*	0.0103775		3705.13	3984.44	1.08		0.593309
Sfpq	splicing factor proline/glutamine rich (polypyrimidine tract binding protein associated)	1423795_at	AY034062	71514	Mm.43213.1	1374.34	2238.69	1.63	*	0.0076783		1555.51	1564.42	1.01		0.984549
Zfp91	zinc finger protein 91	1426326_at	U05343	109910	Mm.140246.1	711.11	1155.84	1.63	*	0.0079987		1190.07	1044.8	-1.14		0.547669
Hmgn2 /// LOC100041826 /// LOC100042405 /// LOC100044482 /// LOC637089	high mobility group nucleosomal binding domain 2	1433507_a_at	BE553881	15331	Mm.911.2	3426.82	5577.5	1.63	*	0.00108778		2376.22	2028.78	-1.17		0.56971
Atp2b1	RIKEN cDNA 2810442I22 gene	1428936_at	BI080417	67972	Mm.103450.1	1334.8	2174.46	1.63	*	0.00346239		1398.57	1194.15	-1.17		0.565068
D1Ertd622e	DNA segment, Chr 1, ERATO Doi 622, expressed	1417471_s_at	NM_133825	52392	Mm.12309.1	577.95	944.87	1.63	*	0.00339916		890.88	619.92	-1.44		0.0133486
2310040A07Rik	RIKEN cDNA 2310040A07 gene	1428739_at	BB772205	69638	Mm.34074.1	1327.52	2150.16	1.62	*	0.0209101		275.57	456.08	1.66	*	0.137065
Ahsa2	RIKEN cDNA 1110064P04 gene	1435160_at	BM120737	268390	Mm.13148.2	1397.02	2262.16	1.62	*	0.000451042		2125.73	2970.97	1.4		0.0167503
Ube2g2	ubiquitin-conjugating enzyme E2G 2	1417032_at	AF296657	22213	Mm.29352.1	402.46	650.36	1.62	*	0.00580033		2174.49	3012.36	1.39		0.0130617
Errfi1	RIKEN cDNA 1300002F13 gene	1419816_s_at	AI788755	74155	Mm.200246.2	5432.45	8801.25	1.62	*	0.044488		6489.74	8760.47	1.35		0.203455
1457083_at	PRP31 pre-mRNA processing factor 31 homolog (yeast)	1457083_at	BB278392	68988	Mm.134533.1	136.82	221.7	1.62	*	0.0104238		307.55	401.77	1.31		0.0582043
Fabp2	fatty acid binding protein 2, intestinal	1418438_at	NM_007980	14079	Mm.28398.1	5143.23	8332.22	1.62	*	0.00221961		11071.2	14042.7	1.27		0.175615
LOC640502 /// Uap1	UDP-N-acetylglucosamine pyrophosphorylase 1	1437490_x_at	BB506562	107652 /// 640502	Mm.27969.3	1214.3	1967.26	1.62	*	0.00864591		1289.97	1494.47	1.16		0.166747
Lrrc58	RIKEN cDNA 1810012N18 gene	1427131_s_at	AV234245	320184	Mm.219.1	3176.05	5140.99	1.62	*	0.0185678		4897.53	5243.11	1.07		0.774319
Als2cr4	expressed sequence AI853305	1435661_at	BB018660	381259	Mm.24435.1	176.88	287.02	1.62	*	0.0421812		194.66	188.48	-1.03		0.741007
Fosl2 /// LOC634417	fos-like antigen 2	1437247_at	BM245170	14284 /// 634417	Mm.24684.1	208.15	336.69	1.62	*	0.0423701		419.33	380.3	-1.1		0.668371
Gtf2h1	general transcription factor II H, polypeptide 1	1453169_a_at	BE688673	14884	Mm.22700.2	593.2	956.07	1.61	*	0.0121095		3738.81	4988.69	1.33		0.0377735
Alcam	activated leukocyte cell adhesion molecule	1437466_at	AV315205	11658	Mm.203946.1	1144.04	1847.39	1.61	*	0.00349312		803.69	1030.35	1.28		0.281728
Pnn	pinin	1423324_at	AV135835	18949	Mm.22347.1	592.36	951.72	1.61	*	0.0277472		878	1030.31	1.17		0.296956
Toe1	RIKEN cDNA 4930584N22 gene	1426527_at	AK019829	68276	Mm.30534.1	218.03	350.64	1.61	*	0.0415319		318.25	324.3	1.02		0.851108
Dnajb9	DnaJ (Hsp40) homolog, subfamily B, member 9	1417191_at	NM_013760	27362	Mm.27432.1	3762.1	6048.85	1.61	*	0.013332		13279.7	13348.7	1.01		0.975823
Cnpy4	RIKEN cDNA 2610019P18 gene	1428325_at	AK011474	66455	Mm.24592.1	225.32	362.5	1.61	*	0.0113185		314.98	308.96	-1.02		0.747644
LOC100044322 /// Ugcgl1	UDP-glucose ceramide glucosyltransferase-like 1	1455839_at	BM211361	320011	Mm.45651.1	541.96	865.62	1.6	*	0.000158339		1085.73	1553.26	1.43		0.038458
Mtf2	metal response element binding transcription factor 2	1418514_at	BG066919	17765	Mm.10563.1	148.53	238.36	1.6	*	0.0191604		202.82	236.38	1.17		0.287897
Cacybp	calcyclin binding protein	1452047_at	AK013924	12301	Mm.10702.1	2622.14	4197.82	1.6	*	0.0010401		3367.95	3733.2	1.11		0.299054
Inhbc	inhibin beta-C	1422001_at	U95962	16325	Mm.2594.1	715.1	1141.86	1.6	*	0.012526		244.64	259.69	1.06		0.662886
3200002M19Rik	RIKEN cDNA 3200002M19 gene	1424328_s_at	BC006736	75430	Mm.182195.1	150.98	240.83	1.6	*	0.0238408		156.5	158.48	1.01		0.923613
Med14	Transcribed locus	1437632_at	BG921306	26896	Mm.45783.1	509.81	814.46	1.6	*	0.0275403		572.17	563.78	-1.01		0.704851
Usp1	ubiquitin specific protease 1	1451080_at	BC018179	230484	Mm.27496.1	1495.65	2388.59	1.6	*	0.0241206		1659.18	1471.21	-1.13		0.237369
Slc7a2	solute carrier family 7 (cationic amino acid transporter, y+ system), member 2	1422648_at	BF533509	11988	Mm.4676.1	2217.16	3520.68	1.59	*	0.00568065		1479.24	2621.54	1.77	*	0.0935842
Lbp	lipopolysaccharide binding protein	1448550_at	NM_008489	16803	Mm.218846.1	1788.68	2852.57	1.59	*	0.0175275		2651.31	4396.94	1.66	*	0.0667879
Efhd2	EF hand domain containing 2	1431339_a_at	AK007560	27984	Mm.17917.2	256	406.85	1.59	*	0.036284		319.94	445.97	1.39		0.305751
Cp	ceruloplasmin	1448734_at	BB332449	12870	Mm.13787.1	25398.7	40397.9	1.59	*	0.0316519		37489.1	43642.6	1.16		0.0993827
Ripk4	receptor-interacting serine-threonine kinase 4	1418488_s_at	AF302127	72388	Mm.35290.1	336.06	535.37	1.59	*	0.0263892		433.67	483.87	1.12		0.324965
Atp6v1d	ATPase, H+ transporting, V1 subunit D	1416951_a_at	NM_023721	73834	Mm.30206.1	3600.54	5719.98	1.59	*	0.00549087		4049.9	4372.35	1.08		0.404907
1420172_at	Myosin, heavy polypeptide 9, non-muscle	1420172_at	C80049	17886	Mm.219481.1	6710.55	10642.5	1.59	*	0.00495468		7302.28	7196.52	-1.01		0.853467
Arf6	ADP-ribosylation factor 6	1418822_a_at	BI248938	11845	Mm.196526.1	2835.72	4508.24	1.59	*	0.0441168		5968.77	5562.8	-1.07		0.560561
Esr1	estrogen receptor 1 (alpha)	1435663_at	AI646838	13982	Mm.18981.1	842.51	1336.91	1.59	*	0.0288414		693.24	627.12	-1.11		0.980824
Gja1	gap junction membrane channel protein alpha 1	1415800_at	M63801	14609	Mm.4504.1	432.17	686.76	1.59	*	0.00769096		784.09	703.83	-1.11		0.652931
Marveld1	MARVEL (membrane-associating) domain containing 1	1439381_x_at	BB142015	277010	Mm.206250.3	406.01	644.85	1.59	*	0.049808		648.91	516.14	-1.26		0.249009
Fbxo45	F-box protein 45	1452895_at	AK011438	268882	Mm.5710.1	216.35	344.44	1.59	*	0.0390735		223.87	167.04	-1.34		0.0229844
Riok2	RIO kinase 2 (yeast)	1436684_a_at	AV066689	67045	Mm.34105.2	1796.11	2846.05	1.58	*	0.00502577		2282.24	3514.22	1.54	*	0.0673049
Pdia5	protein disulfide isomerase-associated 5	1424650_at	BC009151	72599	Mm.71015.1	2620	4150.32	1.58	*	0.0368616		2664.24	3861.72	1.45		0.0855949
2700078E11Rik	RIKEN cDNA 2700078E11 gene	1451556_a_at	BB137173	78832	Mm.31319.1	392.91	622.55	1.58	*	0.0212464		492.24	698.05	1.42		0.0333624
Cnih4	RIKEN cDNA E430023H19 gene	1429763_at	AW547258	98417	Mm.151104.1	840.52	1331.52	1.58	*	0.00187274		890.31	1138.95	1.28		0.0993659
Itgb1	integrin beta 1 (fibronectin receptor beta)	1426918_at	BM120341	16412	Mm.4712.1	933.72	1476.96	1.58	*	0.00414933		1296.8	1588.14	1.22		0.214808
Mapk1	mitogen activated protein kinase 1	1419568_at	NM_011949	26413	Mm.196581.1	208.19	327.93	1.58	*	0.0429776		104.44	105.37	1.01		0.879045
Nupl1	Nucleoporin like 1	1437843_s_at	AV303002	71844	Mm.18583.3	1876.98	2964.33	1.58	*	0.00103384		2378.45	2247.84	-1.06		0.142539
Agtpbp1	ATP/GTP binding protein 1	1418332_a_at	NM_023328	671356 /// 67269	Mm.45991.1	375.59	592.2	1.58	*	0.0196223		853.34	780.32	-1.09		0.20195
D5Ertd579e	DNA segment, Chr 5, ERATO Doi 579, expressed	1454680_at	BG073020	320661	Mm.26480.1	1499.36	2367.63	1.58	*	0.0227889		1220.29	1112.72	-1.1		0.462266
Pds5b	androgen-induced proliferation inhibitor	1436161_at	BB442341	100710	Mm.127302.1	300.53	474.26	1.58	*	0.017461		119.59	93.99	-1.27		0.293123
Gcnt2	glucosaminyl (N-acetyl) transferase 2, I-branching enzyme	1425503_at	AB037596	14538	Mm.26734.1	905.66	1425.35	1.57	*	0.00474521		1049.08	1486.19	1.42		0.0348478
LOC100042253 /// LOC100044607 /// Lsm6	LSM6 homolog, U6 small nuclear RNA associated (S. cerevisiae)	1431054_at	AK019126	78651	Mm.28694.1	1192.41	1871.96	1.57	*	0.00809106		786.04	1109.53	1.41		0.0309745
Tmem167	RIKEN cDNA 0610041E09 gene	1423208_at	BQ174163	66074	Mm.23263.1	423.49	665.39	1.57	*	0.00709475		479.81	662.56	1.38		0.122374
Nola2	nucleolar protein family A, member 2	1416606_s_at	BC024944	52530	Mm.28203.1	1441.15	2256.17	1.57	*	0.00254145		2464.76	3048.57	1.24		0.150403
Nup54	nucleoporin 54	1438951_x_at	BB168451	269113	Mm.13356.3	1648.84	2582.15	1.57	*	0.000635511		1748.75	2144.99	1.23		0.241218
AI848100	expressed sequence AI848100	1455133_s_at	BM240684	226551	Mm.26019.1	1076.47	1691.8	1.57	*	0.00602192		2163.77	2593.92	1.2		0.147626
Mbnl2	muscleblind-like 2	1433754_at	BI649713	105559	Mm.24582.1	2535.31	3969.53	1.57	*	0.00252548		2811.47	3226.98	1.15		0.124075
2810452K22Rik	RIKEN cDNA 2810452K22 gene	1425830_a_at	BC021867	640972 /// 67236	Mm.20693.2	399.54	628.19	1.57	*	0.00722374		526.5	576.07	1.09		0.065504
1810037I17Rik	RIKEN cDNA 1810037I17 gene	1424365_at	BC002135	67704	Mm.24219.1	692.6	1089.08	1.57	*	0.00606125		613.37	615.86	1		0.988627
Polk	polymerase (DNA directed), kappa	1449483_at	BC008105	27015	Mm.89926.1	181.88	285.84	1.57	*	0.00567378		457.89	413.4	-1.11		0.687776
2410015N17Rik	RIKEN cDNA 2410015N17 gene	1416439_at	NM_023203	66422	Mm.29898.1	910	1426.37	1.57	*	0.00289731		577.13	520.45	-1.11		0.383592
Atp2b1	RIKEN cDNA 2810442I22 gene	1428937_at	BI080417	67972	Mm.103450.1	723.44	1136.07	1.57	*	0.00488694		718.91	622.08	-1.16		0.237622
Syncrip	synaptotagmin binding, cytoplasmic RNA interacting protein	1422769_at	BG920261	56403	Mm.196461.1	149.58	232.96	1.56	*	0.0387834		235.08	314.57	1.34		0.0426622
Narg1	NMDA receptor-regulated gene 1	1418023_at	BG067031	74838	Mm.28256.1	382.36	594.85	1.56	*	0.0259522		763.3	981.68	1.29		0.0967626
Rpl41	ribosomal protein L41	1455578_x_at	AU018166	67945	Mm.13859.4	8078.49	12601.3	1.56	*	0.0307573		9854.12	11773.9	1.19		0.148485
Unc45a	Expressed sequence AW538196	1455912_x_at	BB245330	101869	Mm.21287.2	329.64	513.57	1.56	*	0.000349309		976.51	1155.85	1.18		0.0899485
LOC100046567 /// Tmed5	transmembrane emp24 protein transport domain containing 5	1424574_at	BC020076	73130	Mm.117055.1	5654.98	8808.78	1.56	*	0.00504525		6131.39	6983.8	1.14		0.218989
Myadm	myeloid-associated differentiation marker	1439389_s_at	BB500055	50918	Mm.29874.2	2742.61	4273.36	1.56	*	0.010829		3620.58	4107.93	1.13		0.287675
Sfpq	splicing factor proline/glutamine rich (polypyrimidine tract binding protein associated)	1438458_a_at	BF224766	71514	Mm.43213.4	806.61	1255.25	1.56	*	0.00599697		1491.56	1350.46	-1.1		0.567456
LOC100041948 /// Ptma	prothymosin alpha	1423455_at	BF787570	19231	Mm.19187.1	14036.4	21927.3	1.56	*	0.00149386		13450.3	11867	-1.13		0.263205
1437821_at	Diaphanous homolog 1 (Drosophila)	1437821_at	BB408240	13367	Mm.214681.1	251.14	392.52	1.56	*	0.0435637		306.61	195.06	-1.57	*	0.092228
Tbc1d8b	RIKEN cDNA 4921505D17 gene	1430133_at	AK014817	245638	Mm.50006.1	895.33	1389.4	1.55	*	0.00826779		1078.89	1443.22	1.34		0.00361197
Nola2	nucleolar protein family A, member 2	1416605_at	BC024944	52530	Mm.28203.1	1004.71	1559.87	1.55	*	0.0203524		1617.13	2088.85	1.29		0.221891
Litaf	LPS-induced TN factor	1416303_at	AV360881	56722	Mm.21119.1	3614.79	5587.22	1.55	*	0.00868606		7884.57	9644.37	1.22		0.0461607
Usp39	ubiquitin specific protease 39	1437007_x_at	BB446580	28035	Mm.27292.2	914.12	1413.14	1.55	*	0.0176276		2355.6	2721.55	1.16		0.185714
2310016E02Rik	RIKEN cDNA 2310016E02 gene	1435522_a_at	BQ044335	67695	Mm.21450.3	3452.06	5340.19	1.55	*	7.29591e-05		4058.11	4663.49	1.15		0.106532
Cp	ceruloplasmin	1417495_x_at	BB332449	12870	Mm.13787.1	29382	45634.8	1.55	*	0.0172565		43739.4	49830.9	1.14		0.0178947
Hook1	hook homolog 1 (Drosophila)	1438018_at	BB463518	77963	Mm.49994.1	3437.89	5329.87	1.55	*	0.00203312		4297.81	4676.14	1.09		0.496972
Sfpq	splicing factor proline/glutamine rich (polypyrimidine tract binding protein associated)	1423796_at	AY034062	71514	Mm.43213.1	306.81	474.66	1.55	*	0.0329517		307.99	335.37	1.09		0.565002
Rnaseh2a	ribonuclease H2, large subunit	1452725_a_at	AK010292	69724	Mm.182470.1	525.22	816.18	1.55	*	0.00713915		555.33	589.12	1.06		0.304027
Bag3	Bcl2-associated athanogene 3	1422452_at	NM_013863	29810	Mm.28373.1	609.99	946.3	1.55	*	0.0037014		1111.58	1169.57	1.05		0.610933
Cpsf6	cleavage and polyadenylation specific factor 6	1437372_at	BB335087	432508	Mm.132502.1	152.38	236.62	1.55	*	0.0101492		102.88	105.53	1.03		0.993436
Ttll4	tubulin tyrosine ligase-like family, member 4	1428911_at	AV231607	67534	Mm.32062.1	147.22	228.35	1.55	*	0.0209786		211.96	190.86	-1.11		0.0938123
D030056L22Rik	hypothetical protein D030056L22	1455384_x_at	BB256746	225995	Mm.28101.2	400.15	621.49	1.55	*	0.00325065		406.19	338.29	-1.2		0.0549356
Cav2	caveolin 2	1417327_at	NM_016900	12390	Mm.31915.1	478.1	742.97	1.55	*	0.0074141		391.46	265.85	-1.47		0.071411
Sdccag1	serologically defined colon cancer antigen 1	1429446_at	BG229980	66244	Mm.28959.1	2534.38	3895.83	1.54	*	0.00438418		12485.2	18090.9	1.45		0.0018977
Stip1	stress-induced phosphoprotein 1	1415909_at	NM_016737	20867	Mm.4540.1	586.7	906.24	1.54	*	0.0170597		649.24	905.36	1.39		0.029795
Efhd2	EF hand domain containing 2	1437478_s_at	AA409309	27984	Mm.200660.1	4150.49	6409.8	1.54	*	0.0262548		4902.41	6173.66	1.26		0.433341
Ccdc59	DNA segment, Chr 10, ERATO Doi 718, expressed	1449446_at	BC027401	52713	Mm.33787.1	325.09	499.57	1.54	*	0.0248172		627.02	762.18	1.22		0.401704
LOC100039786 /// LOC676123 /// Ywhaq	tyrosine 3-monooxygenase/tryptophan 5-monooxygenase activation protein, theta polypeptide	1460590_s_at	BB422130	22630	Mm.14722.3	5810.55	8945.92	1.54	*	0.00478082		6430.61	7048.43	1.1		0.218451
Atp6v1d	ATPase, H+ transporting, V1 subunit D	1416952_at	NM_023721	73834	Mm.30206.1	1619.31	2492.88	1.54	*	0.0128997		2026.15	2172.46	1.07		0.403444
Nucks1	RIKEN cDNA 8430423A01 gene	1435753_a_at	BM209748	98415	Mm.116767.2	328.69	505.33	1.54	*	0.0379622		218.49	230.88	1.06		0.591574
Dnajb1	DnaJ (Hsp40) homolog, subfamily B, member 1	1416755_at	AK002290	81489	Mm.2982.1	1052.15	1620.59	1.54	*	0.0259999		1448.03	1252.4	-1.16		0.510908
Mapre2	microtubule-associated protein, RP/EB family, member 2	1426245_s_at	BC027056	212307	Mm.194045.1	268.13	413.07	1.54	*	4.64728e-06		246.27	152.46	-1.62	*	0.0155798
Atp1b1	ATPase, Na+/K+ transporting, beta 1 polypeptide	1439036_a_at	AV152334	11931	Mm.4550.6	2432.55	3714.21	1.53	*	0.011247		3318.14	5647.61	1.7	*	0.126337
LOC100046344 /// Nme1	expressed in non-metastatic cells 1, protein	1424110_a_at	BC005629	18102	Mm.1260.1	3620.72	5545.46	1.53	*	0.00304745		5947.22	7414.81	1.25		0.00899966
B230208H17Rik	RIKEN cDNA B230208H17 gene	1435067_at	BG075288	227624	Mm.29600.2	159.5	243.43	1.53	*	0.0159988		379.38	467.12	1.23		0.163626
Ndufaf2	RIKEN cDNA 1810058I14 gene	1452923_at	AK007894	75597	Mm.25404.1	818.38	1253.18	1.53	*	0.00254691		642.58	715.65	1.11		0.323627
2700029M09Rik	RIKEN cDNA 2700029M09 gene	1452877_at	AK012304	72612	Mm.25263.1	1246.83	1913.5	1.53	*	0.0258092		1221.21	1318.32	1.08		0.245277
Narg1l	NMDA receptor regulated 1-like	1429056_at	AK007755	66897	Mm.24425.1	316.07	482.82	1.53	*	0.00968772		2707.33	2906.79	1.07		0.549527
Nup85	pericentrin 1	1416073_a_at	NM_008787	445007	Mm.4379.1	188.31	288.4	1.53	*	0.0494202		201.65	196.73	-1.02		0.369498
Twsg1	twisted gastrulation homolog 1 (Drosophila) /// RIKEN cDNA 1810013J15 gene	1450388_s_at	BC004850	65960	Mm.10153.1	546.97	839.51	1.53	*	0.0465023		410.22	372.65	-1.1		0.392297
Sh3bgrl	SH3-binding domain glutamic acid-rich protein like	1428107_at	AK004519	56726	Mm.21446.1	7256.61	11096.2	1.53	*	0.0296316		3493.65	3007.77	-1.16		0.00195711
Foxa1 /// LOC100047556	forkhead box A1	1418496_at	NM_008259	15375	Mm.4578.1	544.96	834.15	1.53	*	0.026361		439.13	368.57	-1.19		0.454124
LOC100039343 /// LOC100045062 /// Timm8a1	translocase of inner mitochondrial membrane 8 homolog a (yeast)	1416346_at	W82151	30058	Mm.30034.1	700.76	1068.23	1.52	*	0.0179632		522.66	777.1	1.49		0.00225197
Egfr	epidermal growth factor receptor	1460420_a_at	AF277898	13649	Mm.8534.3	1242.89	1883.62	1.52	*	0.0418113		215.89	308.17	1.43		0.230067
C4bp	complement component 4 binding protein	1418037_at	NM_007576	12269	Mm.14087.1	23291.5	35295.9	1.52	*	0.00221841		19794.5	27764.5	1.4		0.00536521
Kpna1	karyopherin (importin) alpha 1	1419548_at	U20619	16646	Mm.6952.1	720.33	1096.41	1.52	*	0.0226603		1423.58	1865.3	1.31		0.00147003
Prmt3	heterogeneous nuclear ribonucleoprotein methyltransferase-like 3 (S. cerevisiae)	1426749_at	AK010534	71974	Mm.33202.1	525.83	801.53	1.52	*	0.00457686		1279.38	1568.22	1.23		0.0108414
Serinc3	gb:BE691746 /DB_XREF=gi:10079370 /DB_XREF=uv66b01.x1 /CLONE=IMAGE:3412105 /FEA=EST /CNT=16 /TID=Mm.4962.4 /TIER=Stack /STK=11 /UG=Mm.4962 /LL=26943 /UG_GENE=Tde1 /UG_TITLE=tumor differentially expressed 1	1455550_x_at	BE691746	26943	Mm.4962.4	16139.5	24574.3	1.52	*	0.00274645		14936.1	18244.5	1.22		0.0321234
LOC100043459 /// LOC100044181 /// LOC100045245 /// LOC100046167 /// LOC672381 /// LOC675440 /// Sumo2	SMT3 suppressor of mif two 3 homolog 2 (yeast)	1415782_at	NM_133354	170930	Mm.29923.1	6509.27	9919.89	1.52	*	0.00259188		5239.76	6103.85	1.16		0.0564766
Hspa8	gb:BB453676 /DB_XREF=gi:9349169 /DB_XREF=BB453676 /CLONE=D130026G11 /FEA=EST /CNT=149 /TID=Mm.131678.2 /TIER=Stack /STK=147 /UG=Mm.131678 /UG_TITLE=Mus musculus, clone MGC:38728 IMAGE:5358124, mRNA, complete cds	1455789_x_at	BB453676	15481	Mm.131678.2	28685.8	43671.9	1.52	*	0.00027558		44794.7	51229.3	1.14		0.0268085
Slc38a2	solute carrier family 38, member 2	1426722_at	BM248527	67760	Mm.46754.1	6044.48	9176.85	1.52	*	0.0201566		6750.89	7353.73	1.09		0.82973
Bmpr1a	bone morphogenetic protein receptor, type 1A	1425493_at	BM939768	12166	Mm.140965.1	281.97	429.13	1.52	*	0.0230237		191.78	201.33	1.05		0.411228
Top1	topoisomerase (DNA) I	1423474_at	BG068053	21969	Mm.29663.1	2907.7	4406.11	1.52	*	0.000556832		3874.38	3748.96	-1.03		0.612541
AU021838	expressed sequence AU021838	1433903_at	BM227771	328099	Mm.203905.1	1566.11	2383.57	1.52	*	0.046507		1195.57	1134.35	-1.05		0.587208
Mrps6	mitochondrial ribosomal protein S6	1447585_s_at	AV035110	121022	Mm.219513.1	785.21	1194.41	1.52	*	0.0115024		1783.95	1633.47	-1.09		0.507622
Tmem176b	RIKEN cDNA 1810009M01 gene	1418004_a_at	NM_023056	65963	Mm.28385.1	8733.79	13305.5	1.52	*	0.00248697		6730.38	6033	-1.12		0.0309925
Gtf2f1	general transcription factor IIF, polypeptide 1	1417698_at	AV325174	98053	Mm.24632.1	301.15	454.84	1.51	*	0.0494219		366.28	527.79	1.44		0.0188087
Hp	haptoglobin	1448881_at	NM_017370	15439	Mm.26730.1	41214.7	62353.6	1.51	*	0.000433908		43373.8	51985	1.2		0.107874
Pafah1b2	platelet-activating factor acetylhydrolase, isoform 1b, alpha2 subunit	1422792_at	BB539054	18475	Mm.200859.1	392.42	590.77	1.51	*	0.0464281		373.36	433.98	1.16		0.0973101
Dnajb1	DnaJ (Hsp40) homolog, subfamily B, member 1	1416756_at	AK002290	81489	Mm.2982.1	287.36	435.22	1.51	*	0.00873909		355.99	376.33	1.06		0.821821
Spna2	spectrin alpha 2	1427889_at	AK011566	20740	Mm.18249.1	1097.54	1658.95	1.51	*	0.0027253		1016.68	1064.93	1.05		0.586328
Enpp4	ectonucleotide pyrophosphatase/phosphodiesterase 4	1452639_at	BG920295	224794	Mm.221074.1	531.21	801.57	1.51	*	0.0151654		387.91	375.98	-1.03		0.867086
Nup85	pericentrin 1	1437520_a_at	BB320388	445007	Mm.4379.5	377.89	568.93	1.51	*	0.0432418		302.49	290.65	-1.04		0.760052
Ado	gene model 237, (NCBI)	1435923_at	BB667109	211488	Mm.95873.1	816.71	1234	1.51	*	0.00513149		512.69	431.77	-1.19		0.135195
Nanp	haloacid dehalogenase-like hydrolase domain containing 4	1417941_at	NM_026086	67311	Mm.22787.1	1205.57	1815.09	1.51	*	0.0100859		1325.5	992.16	-1.34		0.172083
Nup54	nucleoporin 54	1433580_at	AW681678	269113	Mm.13356.2	568.36	854.14	1.5	*	0.0431786		645.29	966.24	1.5		0.0603901
LOC100047601 /// Nus1	gb:BE949414 /DB_XREF=gi:10527173 /DB_XREF=UI-M-BH3-avi-f-05-0-UI.s1 /CLONE=UI-M-BH3-avi-f-05-0-UI /FEA=EST /CNT=129 /TID=Mm.26537.1 /TIER=Stack /STK=35 /UG=Mm.26537 /LL=52014 /UG_GENE=D10Ertd438e /UG_TITLE=DNA segment, Chr 10, ERATO Doi 438, expressed	1460563_at	BE949414	52014	Mm.26537.1	1954.72	2938.66	1.5	*	0.000856341		2925.65	4238.17	1.45		0.00895734
Zc3h15	RIKEN cDNA 2610312B22 gene	1453684_s_at	AK005661	69082	Mm.221150.1	2412.76	3628.72	1.5	*	0.0089453		3497.52	4712.88	1.35		0.1245
Sec63	SEC63-like (S. cerevisiae)	1424926_at	C76103	140740	Mm.39716.1	796.57	1196.49	1.5	*	0.0279526		1883.71	2245.61	1.19		0.416471
Crk	v-crk sarcoma virus CT10 oncogene homolog (avian)	1416201_at	BF020879	12928	Mm.22073.1	1165.21	1750.75	1.5	*	0.00664479		1446.97	1708.9	1.18		0.217586
Dnajb14	RIKEN cDNA 5730496F10 gene	1430561_at	BE952491	70604	Mm.30934.1	402.73	604.93	1.5	*	0.00239867		333.79	390.35	1.17		0.419489

## Sheet: WT 36h down (1233)
Gene Symbol	Gene	Probe set	Accession	EntrezGene	Description	WT 0h mean	WT 36h mean	WT Fold Change	filtered	P-value		Mut 0h mean	Mut 36h mean	Mut Fold Change	filtered	P-value
Cyp8b1	cytochrome P450, family 8, subfamily b, polypeptide 1	1449309_at	BC010973	13124	Mm.20889.1	5949.02	137.65	-43.22	*	0.0019392		2094.28	18.27	-114.63	*	0.000101604
1810022C23Rik	RIKEN cDNA 1810022C23 gene	1451588_at	BC014724	69123	Mm.175132.1	232.99	6.13	-38.01	*	0.0407856		6.73	4.54	-1.48		0.365413
Rfx4	regulatory factor X, 4 (influences HLA class II expression)	1436931_at	AV255458	71137	Mm.32654.1	216.23	8.3	-26.04	*	5.77731e-05		29.32	7.51	-3.91		0.0428617
Trib3	tribbles homolog 3 (Drosophila)	1426065_a_at	BC012955	228775	Mm.204986.1	308.6	13.21	-23.36	*	0.00215664		2391.35	1585.72	-1.51	*	0.0805055
Aqp8	aquaporin 8	1417828_at	NM_007474	11833	Mm.9970.1	4954.24	220.02	-22.52	*	0.000120449		8769.86	1709.08	-5.13	*	4.02681e-05
Hao3	hydroxyacid oxidase (glycolate oxidase) 3	1418654_at	NM_019545	56185	Mm.20413.1	255.55	12.74	-20.07	*	0.00122389		19.14	9.78	-1.96		0.105973
2610016E04Rik	major urinary protein 1	1430893_at	AK011413	76914	Mm.196051.1	1330.54	71.76	-18.54	*	0.0034677		86.95	7.45	-11.67	*	0.0167633
Sult3a1	sulfotransferase family 3A, member 1	1421669_at	NM_020565	57430	Mm.6590.1	11295.9	657.94	-17.17	*	0.00447069		8.62	6.51	-1.32		0.291616
5730414N17Rik	RIKEN cDNA 5730414N17 gene	1429899_at	BB039237	70524	Mm.112365.1	392.43	24.32	-16.14	*	0.000105888		7.41	6.18	-1.2		0.54113
Clec2h	C-type lectin domain family 2, member h	1431240_at	AK017207	94071	Mm.197579.2	145.89	9.2	-15.85	*	0.000272848		6.54	6.1	-1.07		0.337028
9130409I23Rik	Transcribed locus	1457403_at	AV378018	619326	Mm.175679.1	1002.44	64.83	-15.46	*	0.0070037		1450.64	475.04	-3.05	*	0.00147627
Serpinb1a	serine (or cysteine) proteinase inhibitor, clade B, member 1a	1416318_at	AF426024	66222	Mm.46316.1	581.46	37.83	-15.37	*	0.00010536		19.85	8.47	-2.34		0.41952
Trib3	tribbles homolog 3 (Drosophila)	1456225_x_at	BB508622	228775	Mm.204986.3	460.3	31.24	-14.74	*	0.00932991		2620.35	1887.19	-1.39		0.0611682
Arrdc3	Arrestin domain containing 3	1459253_at	AW556597	105171	Mm.103191.1	86.18	6.5	-13.26	*	0.000650407		21.92	6.95	-3.15		0.0506282
Elovl3	elongation of very long chain fatty acids (FEN1/Elo2, SUR4/Elo3, yeast)-like 3	1420722_at	BC016468	12686	Mm.21806.1	258	20.73	-12.45	*	0.00185422		981.13	226.09	-4.34	*	0.0163952
E2f8 /// LOC100046261	gb:AI256288 /DB_XREF=gi:3863813 /DB_XREF=ui84d03.x1 /CLONE=IMAGE:1889093 /FEA=EST /CNT=4 /TID=Mm.176935.2 /TIER=ConsEnd /STK=0 /UG=Mm.176935 /UG_TITLE=ESTs	1448080_at	AI256288	108961	Mm.176935.2	1272.13	103.33	-12.31	*	0.000649609		242.49	49.41	-4.91	*	0.00315934
Csrp3	cysteine and glycine-rich protein 3	1460318_at	NM_013808	13009	Mm.17235.1	1366.73	118.87	-11.5	*	0.00189499		1777.96	735.31	-2.42	*	0.00670341
Clec2h	C-type lectin domain family 2, member h	1424673_at	AF350410	94071	Mm.197689.1	389.06	33.94	-11.46	*	0.000112854		7.8	8.23	1.06		0.516442
Arrdc3	arrestin domain containing 3	1454617_at	BG072824	105171	Mm.34385.1	8524.88	769.55	-11.08	*	0.00368333		6806.59	1675.78	-4.06	*	0.0262577
Car3	carbonic anhydrase 3	1430584_s_at	BB213876	12350	Mm.160284.1	3644.29	347.07	-10.5	*	0.00059399		447.13	7.12	-62.76	*	0.00226923
Car3	carbonic anhydrase 3	1453588_at	BB213876	12350	Mm.160284.1	3252.63	338.72	-9.6	*	0.000661389		311.35	14.7	-21.19	*	0.00360328
Acacb /// LOC100047358	acetyl-Coenzyme A carboxylase beta	1427052_at	BC022940	100705	Mm.81793.1	1304.51	148.67	-8.77	*	0.000262292		806.94	179.35	-4.5	*	0.00509526
LOC668215	HECT domain containing 2	1438596_at	AW114007	71993	Mm.61107.2	683.9	86.44	-7.91	*	0.00294844		9.84	8.75	-1.12		0.509664
Txnrd3	thioredoxin reductase 3	1449623_at	AI196535	232223	Mm.195473.1	258.57	32.73	-7.9	*	0.00746006		69.06	25.95	-2.66		3.22145e-05
Igfbp3	insulin-like growth factor binding protein 3	1458268_s_at	AI649005	16009	Mm.200652.1	167.82	21.35	-7.86	*	0.000939022		23.52	31.19	1.33		0.125343
Mvd	mevalonate (diphospho) decarboxylase	1417303_at	NM_138656	192156	Mm.28146.1	441.98	57.38	-7.7	*	0.0143131		130.22	84.2	-1.55		0.0663183
Tcp11l2	RIKEN cDNA E430026E19 gene	1454646_at	BM245221	216198	Mm.30763.1	1062.98	140.12	-7.59	*	0.00199328		493.51	242.32	-2.04	*	0.0775523
H2-Aa	histocompatibility 2, class II antigen A, alpha	1452431_s_at	AF119253	14960	Mm.15680.2	402.41	53.11	-7.58	*	0.0107461		394.3	54.42	-7.25	*	0.00964801
1700001C19Rik	RIKEN cDNA 1700001C19 gene	1460425_at	AI195035	75462	Mm.46129.1	412.58	54.5	-7.57	*	0.00160509		338.82	205.32	-1.65	*	0.0027206
Igfbp3	insulin-like growth factor binding protein 3	1423062_at	AV175389	16009	Mm.29254.1	868.06	116.37	-7.46	*	0.0114118		115.65	134.53	1.16		0.600972
Sult5a1	sulfotransferase family 5A, member 1	1449816_at	NM_020564	57429	Mm.6562.1	136.03	19.37	-7.02	*	0.0301296		13.4	12.3	-1.09		0.774282
Fbxo21	F-box only protein 21	1452828_at	BG076338	231670	Mm.21912.1	821.78	118.06	-6.96	*	0.00244101		209.76	115.9	-1.81	*	0.532428
Arhgap26	RIKEN cDNA 4933432P15 gene	1444128_at	AI447325	71302	Mm.133197.1	871.18	125.82	-6.92	*	0.00458809		198.65	109.52	-1.81	*	0.0562524
9030619P08Rik	LY antigen-like	1443889_at	AI789751	105892	Mm.38909.1	2371.59	352.1	-6.74	*	0.00380876		2912.05	774.61	-3.76	*	0.00150188
Dct	dopachrome tautomerase	1418028_at	NM_010024	13190	Mm.19987.1	486.5	73.12	-6.65	*	0.000428694		4.08	4.06	-1		0.709288
Macrod1	RIKEN cDNA D930010J01 gene	1419687_at	NM_134147	107227	Mm.38346.1	1130.76	174.74	-6.47	*	0.00169734		125.38	29.4	-4.27	*	0.0222482
Car3	carbonic anhydrase 3	1460256_at	NM_007606	12350	Mm.300.1	15560	2456.4	-6.33	*	0.00102405		4957.51	40.98	-120.98	*	0.000226644
Camk1d	calcium/calmodulin-dependent protein kinase ID	1452050_at	BG071931	227541	Mm.26888.1	1390.13	221.05	-6.29	*	0.000126884		456.21	279.42	-1.63	*	0.0144773
Car1	carbonic anhydrase 1	1416193_at	BC011223	12346	Mm.3471.1	119.15	18.98	-6.28	*	0.000186062		445.41	17.04	-26.13	*	0.000315207
Acss2	acetyl-Coenzyme A synthetase 2 (ADP forming)	1422479_at	NM_019811	60525	Mm.22719.1	14925.1	2415.66	-6.18	*	0.000560003		2083.86	484.43	-4.3	*	0.00781452
Mvd	mevalonate (diphospho) decarboxylase	1448663_s_at	NM_138656	192156	Mm.28146.1	882.25	143.27	-6.16	*	0.00130219		226.94	165.48	-1.37		0.223643
Ndrg1	N-myc downstream regulated gene 1	1456174_x_at	AV309418	17988	Mm.4063.3	1226.57	199.7	-6.14	*	3.61131e-05		622.04	236.83	-2.63	*	0.00764497
Scd1	stearoyl-Coenzyme A desaturase 1	1415965_at	NM_009127	20249	Mm.140785.1	5469.37	894.96	-6.11	*	3.39315e-06		3681.14	611.05	-6.02	*	0.00366504
Ndrg1	N-myc downstream regulated-like	1420760_s_at	NM_008681	17988	Mm.30837.1	391.62	64.76	-6.05	*	0.000365948		196.2	70.73	-2.77	*	0.00257014
1810008I18Rik	RIKEN cDNA 1810008I18 gene	1459141_at	BB667838	73625	Mm.175096.1	3380.11	566.5	-5.97	*	0.000754116		971.91	280.23	-3.47	*	0.000312568
AI842396	expressed sequence AI842396	1448034_at	AA215276	103844	Mm.2295.1	821.15	140.03	-5.86	*	0.000470556		698.71	668.65	-1.04		0.797012
LOC545228	gb:AA175473 /DB_XREF=gi:1756631 /DB_XREF=ms91e07.r1 /CLONE=IMAGE:618948 /FEA=EST /CNT=26 /TID=Mm.24614.1 /TIER=Stack /STK=19 /UG=Mm.24614 /UG_TITLE=ESTs	1435198_at	AA175473	545228	Mm.24614.1	125.14	21.63	-5.79	*	0.00951333		64.23	20.56	-3.12		0.00773152
8430408G22Rik	RIKEN cDNA 8430408G22 gene	1433837_at	AV365503	213393	Mm.38231.1	2208.68	389.12	-5.68	*	0.00868707		981.6	105.19	-9.33	*	0.00458795
Camk1d	calcium/calmodulin-dependent protein kinase ID	1426389_at	BG071931	227541	Mm.26888.1	307.15	54.39	-5.65	*	0.00102496		85.99	59.96	-1.43		0.0310455
Cabc1	gb:AK014605.1 /DB_XREF=gi:12852564 /FEA=FLmRNA /CNT=129 /TID=Mm.28337.1 /TIER=ConsEnd /STK=5 /UG=Mm.28337 /LL=67426 /UG_GENE=4632432J16Rik /UG_TITLE=RIKEN cDNA 4632432J16 gene /DEF=Mus musculus 0 day neonate skin cDNA, RIKEN full-length enriched library, clone:4632432J16:HYPOTHETICAL HEART PROTEIN (FRAGMENT), full insert sequence. /FL=gb:NM_023341.1	1417067_s_at	AK014605	67426	Mm.28337.1	1968.85	349.64	-5.63	*	0.000414202		357.28	84.76	-4.21	*	0.000475277
Lss	lanosterol synthase	1426913_at	AK014742	16987	Mm.55075.1	1567.95	285.09	-5.5	*	0.00879585		574.56	480.51	-1.2		0.148011
Oprs1	opioid receptor, sigma 1	1451956_a_at	AF226605	18391	Mm.22745.2	455.6	83	-5.49	*	0.0123751		328.54	200.76	-1.64	*	0.150404
Defb1	gb:BC024380.1 /DB_XREF=gi:19353427 /FEA=FLmRNA /CNT=32 /TID=Mm.5341.1 /TIER=FL+Stack /STK=9 /UG=Mm.5341 /LL=13214 /UG_GENE=Defb1 /DEF=Mus musculus, defensin beta 1, clone MGC:36107 IMAGE:4975536, mRNA, complete cds. /PROD=defensin beta 1 /FL=gb:BC024380.1 gb:NM_007843.1	1419491_at	BC024380	13214	Mm.5341.1	349.49	63.9	-5.47	*	0.0175376		589.24	111.36	-5.29	*	0.083107
Id2	gb:AK013239.1 /DB_XREF=gi:12850478 /GEN=Idb2 /FEA=mRNA /CNT=10 /TID=Mm.1466.2 /TIER=ConsEnd /STK=1 /UG=Mm.1466 /LL=15902 /UG_TITLE=inhibitor of DNA binding 2 /DEF=Mus musculus 10, 11 days embryo whole body cDNA, RIKEN full-length enriched library, clone:2810434H03:inhibitor of DNA binding 2, full insert sequence.	1453596_at	AK013239	15902	Mm.1466.2	201.74	37.35	-5.4	*	0.00246298		135.25	169.62	1.25		0.682965
Cabc1	chaperone, ABC1 activity of bc1 complex like (S. pombe)	1417066_at	AK014605	67426	Mm.28337.1	8175.85	1527.21	-5.35	*	9.15916e-05		5170.06	1241.95	-4.16	*	0.00157231
5033413D22Rik	RIKEN cDNA 5033413D22 gene	1445787_at	BB667708	75973	Mm.210998.1	97.44	18.32	-5.32	*	3.42918e-05		152.36	45.33	-3.36	*	0.00599473
Slc19a2	solute carrier family 19 (thiamine transporter), member 2	1426117_a_at	AF326916	116914	Mm.35444.2	126.51	23.95	-5.28	*	0.00875043		15	21.6	1.44		0.372312
Bmf	Bcl2 modifying factor	1454880_s_at	BB212341	171543	Mm.35368.1	165.65	31.38	-5.28	*	0.00219917		29.5	22.35	-1.32		0.132261
Sult1c2	sulfotransferase family, cytosolic, 1C, member 2	1449409_at	NM_026935	69083	Mm.19320.1	157.97	30.86	-5.12	*	0.00117223		21.03	11.64	-1.81		0.0967183
2310043N10Rik	RIKEN cDNA 2310043N10 gene	1428083_at	AK018202	66961	Mm.183116.1	4776.52	947.38	-5.04	*	0.0410476		4486.58	3381.36	-1.33		0.766375
Tbx3	T-box 3	1437479_x_at	BB728182	21386	Mm.114474.1	136.75	27.38	-4.99	*	0.0130761		28.76	30.47	1.06		0.68286
Ndrg1	N-myc downstream regulated gene 1	1450976_at	AI987929	17988	Mm.4063.1	148.86	30.41	-4.9	*	0.00147141		76.61	32.12	-2.38		0.00402806
Mpa2l	macrophage activation 2 like	1438676_at	BM241485	100702 /// 626578 /// 673101	Mm.5057.2	3290.8	672.72	-4.89	*	0.000983823		1915.46	364.96	-5.25	*	0.00508119
Adamdec1	ADAM-like, decysin 1	1419476_at	NM_021475	58860	Mm.36742.1	296.43	60.86	-4.87	*	0.0130863		236.63	93.89	-2.52	*	0.00548166
H2-Eb1	histocompatibility 2, class II antigen E beta	1417025_at	NM_010382	14969	Mm.22564.1	912.71	187.43	-4.87	*	0.00109336		926.44	122.5	-7.56	*	0.00097164
Ms4a4b	membrane-spanning 4-domains, subfamily A, member 4B	1423467_at	BB199001	60361	Mm.33957.1	107	22.09	-4.84	*	0.00440823		127.1	20.91	-6.08	*	0.0098322
Aldoc	aldolase 3, C isoform	1451461_a_at	BC008184	11676	Mm.7729.1	721.92	149.85	-4.82	*	9.6261e-05		52.03	38.67	-1.35		0.144954
1459293_at	RIKEN cDNA C030038J10 gene	1459293_at	BB210405	243385	Mm.207974.1	226.68	47.53	-4.77	*	0.0208064		55.7	9.82	-5.67		0.00198176
Acss2	acetyl-Coenzyme A synthetase 2 (ADP forming)	1422478_a_at	NM_019811	60525	Mm.22719.1	22977	4824.07	-4.76	*	0.000876045		4414.53	983.69	-4.49	*	0.0127893
Acpp	acid phosphatase, prostate	1441975_at	BB008092	56318	Mm.140939.1	471.1	99.13	-4.75	*	0.000530452		179.44	272.07	1.52	*	0.512757
Adh6-ps1	alcohol dehydrogenase 6 (class V), pseudogene 1	1431817_at	AK004863	71749	Mm.158750.1	103.3	21.74	-4.75	*	0.00272822		40.04	20.69	-1.94		0.293064
H2-Ab1 /// Rmcs2 /// Rmcs5	histocompatibility 2, class II antigen A, beta 1	1451721_a_at	M15848	14961	Mm.6716.2	144.67	30.74	-4.71	*	0.0294464		119.03	23.65	-5.03	*	0.000768949
9430038I01Rik	RIKEN cDNA 9430038I01 gene	1435159_at	BG071786	77252	Mm.26876.1	212.73	45.32	-4.69	*	0.012735		54.18	36.67	-1.48		0.3508
Hmgcs1 /// LOC100040592	3-hydroxy-3-methylglutaryl-Coenzyme A synthase 1	1433446_at	BB705380	208715	Mm.61526.4	21984.2	4695.42	-4.68	*	0.000282705		3204.86	1222.23	-2.62	*	0.00877459
C730049O14Rik	RIKEN cDNA C730049O14 gene	1435084_at	BB200607	320117	Mm.80570.1	19052.3	4087.31	-4.66	*	0.000680079		28856.9	9510.84	-3.03	*	0.0245234
Sphk2	sphingosine kinase 2	1417431_a_at	AF245448	56632	Mm.24222.1	415.35	89.82	-4.62	*	0.00247676		401.63	333.06	-1.21		0.240676
Cirbp	cold inducible RNA binding protein	1416332_at	NM_007705	12696	Mm.17898.1	170.91	36.97	-4.62	*	0.00332495		113.69	61.86	-1.84		0.293479
4833411C07Rik	RIKEN cDNA 4833411C07 gene	1430319_at	BB667652	71624	Mm.139075.1	151.15	33.01	-4.58	*	0.00525051		257.98	191.07	-1.35		0.00872447
Lrit1	leucine rich repeat containing 21	1441110_at	BB280837	239037	Mm.37907.1	385.7	84.23	-4.58	*	0.00838888		65.38	9.52	-6.87		0.000277375
Anp32a	acidic (leucine-rich) nuclear phosphoprotein 32 family, member A	1421918_at	AF022957	11737	Mm.613.1	218.85	47.85	-4.57	*	7.30714e-06		46.38	24.75	-1.87		0.310338
Cyp2c55	cytochrome P450, family 2, subfamily c, polypeptide 55	1419582_at	NM_028089	72082	Mm.142581.1	294.72	65.66	-4.49	*	0.0340938		255.34	75.43	-3.38	*	0.0520071
Bach2	BTB and CNC homology 2	1437667_a_at	AW553304	12014	Mm.21908.5	418.88	93.64	-4.47	*	0.0365539		53.07	7.52	-7.05		0.0197956
Fbxl20	F-box and leucine-rich repeat protein 20	1452826_s_at	AK012109	72194	Mm.31447.1	254.8	57.43	-4.44	*	0.016054		270.98	165.73	-1.64	*	0.00727047
Sucnr1	succinate receptor 1	1418804_at	NM_032400	84112	Mm.125110.1	7157.18	1616.04	-4.43	*	0.00249264		1478.62	296.06	-4.99	*	0.0112422
Pklr	pyruvate kinase liver and red blood cell	1421258_a_at	NM_013631	18770	Mm.8359.1	130.32	29.52	-4.41	*	0.000751392		376.88	121.5	-3.1	*	0.00523976
Cd74	Ia-associated invariant chain	1425519_a_at	BC003476	16149	Mm.7043.1	3220.78	730.56	-4.41	*	0.00962817		2914.21	504.11	-5.78	*	0.00050207
Mterfd3	RIKEN cDNA 1700007D05 gene	1455700_at	BB359043	74238	Mm.174751.2	230.49	52.37	-4.4	*	0.0168391		19.7	34.07	1.73		0.217075
H2-Aa	histocompatibility 2, class II antigen A, alpha	1435290_x_at	BE688749	14960	Mm.175310.2	5507.35	1267.48	-4.35	*	0.00280327		5462.32	755.67	-7.23	*	0.000208785
LOC677317 /// Me1	malic enzyme, supernatant	1416632_at	BC011081	17436 /// 624892 /// 677317	Mm.148155.1	3068.99	707.76	-4.34	*	5.36503e-05		2584.26	1894.7	-1.36		0.259492
Prlr	prolactin receptor	1451844_at	M22959	19116	Mm.2752.2	156.12	36.04	-4.33	*	0.0104411		32.38	23.4	-1.38		0.195792
Acad10	acyl-Coenzyme A dehydrogenase family, member 10	1429339_a_at	AK010568	71985	Mm.24273.2	273.22	63.21	-4.32	*	0.0143042		351.98	166.84	-2.11	*	0.0432015
Fzd8	frizzled homolog 8 (Drosophila)	1423348_at	AV345166	14370	Mm.25171.1	498.16	115.93	-4.3	*	0.00359156		83.46	35.95	-2.32		0.0792791
Txnip	thioredoxin interacting protein	1415997_at	AF173681	56338	Mm.77432.1	172.71	40.28	-4.29	*	0.0249262		85	64.59	-1.32		0.571488
Dlat	dihydrolipoamide S-acetyltransferase (E2 component of pyruvate dehydrogenase complex)	1452005_at	AV336908	235339	Mm.38786.1	630.72	146.87	-4.29	*	0.000920203		77.67	25.95	-2.99		0.0439727
Chrna4	cholinergic receptor, nicotinic, alpha polypeptide 4	1456354_at	BB557207	11438	Mm.41869.1	268.68	63.19	-4.25	*	0.0331108		80.46	59.86	-1.34		0.317901
1110054M08Rik	RIKEN cDNA 1110054M08 gene	1436187_at	BB513634	68841	Mm.205997.1	629.78	148.64	-4.24	*	0.00100395		175.86	91.15	-1.93	*	0.0207723
Rhbg	Rhesus blood group-associated B glycoprotein	1419134_at	NM_021375	58176	Mm.103777.1	261.94	61.94	-4.23	*	0.0128685		82.1	29.66	-2.77		0.00383046
D430015B01Rik	RIKEN cDNA D430015B01 gene	1456611_at	BB482650	58909	Mm.28813.1	382.86	90.8	-4.22	*	0.0035378		80.08	38.98	-2.05		0.0965792
D130043K22Rik	RIKEN cDNA D130043K22 gene	1443327_at	BB456021	210108	Mm.77787.1	388.83	93.72	-4.15	*	0.0290602		805.27	363.73	-2.21	*	0.0694521
Cyp2b13	cytochrome P450, family 2, subfamily b, polypeptide 13	1449479_at	NM_007813	13089	Mm.14413.1	7108.13	1719.66	-4.13	*	0.0081927		5939.74	1355.94	-4.38	*	0.00181326
Gnpda2	glucosamine-6-phosphate deaminase 2	1426524_at	AK014950	67980	Mm.33830.2	123.08	29.99	-4.1	*	0.00526894		188.75	175.68	-1.07		0.585297
AI843755	gb:AI843755 /DB_XREF=gi:5477968 /DB_XREF=UI-M-AN1-afc-a-11-0-UI.s1 /CLONE=UI-M-AN1-afc-a-11-0-UI /FEA=EST /CNT=5 /TID=Mm.41666.1 /TIER=ConsEnd /STK=5 /UG=Mm.41666 /LL=100215 /UG_GENE=AI843755 /UG_TITLE=expressed sequence AI843755	1457227_at	AI843755	100215	Mm.41666.1	106.11	26.44	-4.01	*	0.00429755		18.56	20.71	1.12		0.13042
Rnf125	ring finger protein 125	1429399_at	BB667823	67664	Mm.45980.1	20411.2	5092.73	-4.01	*	0.00137536		33380.8	11321.9	-2.95	*	0.0217589
H2-Ab1 /// LOC641240 /// Rmcs2 /// Rmcs5	histocompatibility 2, class II antigen A, beta 1 /// response to metastatic cancers 1	1450648_s_at	NM_010379	14961	Mm.6716.1	693.95	173.53	-4	*	0.0102375		745.65	112.57	-6.62	*	0.000198034
Ces2 /// LOC667754	carboxylesterase 2	1424245_at	BC015290	234671 /// 667754	Mm.28191.1	1381.76	347.24	-3.98	*	0.0362247		911.18	1008.5	1.11		0.216574
Maf1	RIKEN cDNA 1110068E11 gene	1451126_at	BC016260	68877	Mm.19055.1	307.15	77.2	-3.98	*	0.013066		264.61	206.02	-1.28		0.235224
Ppp1r3c	protein phosphatase 1, regulatory (inhibitor) subunit 3C	1425631_at	U89924	53412	Mm.24724.1	595.56	150.07	-3.97	*	0.0333964		460.08	198.35	-2.32	*	0.628005
Fabp5	fatty acid binding protein 5, epidermal	1416022_at	BC002008	16592	Mm.741.1	12241	3109.17	-3.94	*	0.000360199		1022.93	1389.68	1.36		0.413803
Gstm6	glutathione S-transferase, mu 6	1422072_a_at	NM_008184	14867	Mm.31041.1	2165.24	552.37	-3.92	*	0.000129826		693.26	411.35	-1.69	*	0.00205159
Hyi	RIKEN cDNA 6430559E15 gene	1425201_a_at	BC024619	68180	Mm.46339.1	748.67	191.23	-3.92	*	0.000400368		1712.84	597.09	-2.87	*	0.0016951
Sco2	endothelial cell growth factor 1 (platelet-derived)	1432181_s_at	AK013765	72962	Mm.219419.2	2183.78	558.42	-3.91	*	3.4292e-05		2370.08	1908.41	-1.24		0.346926
Arsg	RIKEN cDNA 6330406P08 gene	1452277_at	AV059397	74008	Mm.41370.1	194.35	50.18	-3.87	*	0.000876903		1142.96	1486.24	1.3		0.25797
Es22	esterase 22	1419510_at	NM_133660	13897	Mm.63490.1	3997.53	1034.13	-3.87	*	0.000201574		2482.79	495.98	-5.01	*	0.000681605
Arrdc4	Expressed sequence AV216361	1426818_at	BC025091	66412	Mm.28099.2	344.52	89.92	-3.83	*	0.00170585		331.68	360.58	1.09		0.757955
Fdps	farnesyl diphosphate synthetase	1423418_at	BI247584	110196	Mm.39472.1	13406.6	3530.69	-3.8	*	0.00232533		3432.89	2550.6	-1.35		0.385178
Mta3	metastasis associated 3	1421402_at	NM_054082	116871	Mm.18821.1	326.61	86.29	-3.78	*	0.00572174		106.59	93.75	-1.14		0.724967
Adck5	aarF domain containing kinase 5	1436753_at	BB317588	268822	Mm.181624.1	554.6	148.42	-3.74	*	0.0155232		264.44	191.11	-1.38		0.312983
Vldlr	very low density lipoprotein receptor	1434465_x_at	AV333363	22359	Mm.4141.3	379.69	101.52	-3.74	*	0.000596441		579.31	312.26	-1.86	*	0.0536195
Prlr	prolactin receptor	1450226_at	NM_008932	19116	Mm.195966.1	851.43	227.75	-3.74	*	0.00248852		327.67	174.01	-1.88	*	0.03556
LOC677317 /// Me1	malic enzyme, supernatant	1430307_a_at	AK006387	17436 /// 624892 /// 677317	Mm.148155.2	3675.01	985.1	-3.73	*	0.00060137		2362.66	1788.14	-1.32		0.181796
Pklr	gb:BB667651 /DB_XREF=gi:16399100 /DB_XREF=BB667651 /CLONE=C730030C11 /FEA=EST /CNT=26 /TID=Mm.8359.2 /TIER=Stack /STK=9 /UG=Mm.8359 /LL=18770 /UG_GENE=Pklr /UG_TITLE=pyruvate kinase liver and red blood cell	1438711_at	BB667651	18770	Mm.8359.2	1027.82	277.6	-3.7	*	0.00099895		1900.32	571.53	-3.32	*	0.0114524
ENSMUSG00000073019	hypothetical protein B930075F07	1440522_at	BB349472	331484	Mm.31795.1	428.74	116.26	-3.69	*	0.0190941		47.49	15.34	-3.1		0.0642296
Ccdc25	RIKEN cDNA 2610528H13 gene	1451799_at	BC025545	67179	Mm.214576.1	167.21	45.87	-3.65	*	0.018568		20.63	16.29	-1.27		0.303186
Pdk1	pyruvate dehydrogenase kinase, isoenzyme 1	1423748_at	BC027196	228026	Mm.34411.1	1442.93	394.97	-3.65	*	0.00165691		320.94	122.94	-2.61	*	0.0027035
Slc24a6	solute carrier family 24 (sodium/potassium/calcium exchanger), member 6	1417811_at	NM_133221	170756	Mm.76991.1	481.69	132.29	-3.64	*	0.00321427		526.99	542.15	1.03		0.887315
Mvk	mevalonate kinase	1418052_at	BC005606	17855	Mm.28088.1	269.58	74.17	-3.63	*	0.0315168		49.81	52.08	1.05		0.762198
Smoc2	SPARC related modular calcium binding 2	1415935_at	NM_022315	64074	Mm.30162.1	185.4	51.12	-3.63	*	0.0318733		158.3	94.33	-1.68		0.728442
1447121_at	gb:BM224713 /DB_XREF=gi:17786077 /DB_XREF=K0200C10-3 /CLONE=K0200C10 /FEA=EST /CNT=2 /TID=Mm.54150.1 /TIER=ConsEnd /STK=2 /UG=Mm.54150 /UG_TITLE=ESTs	1447121_at	BM224713	68371	Mm.54150.1	202.14	55.83	-3.62	*	0.037336		13.43	12.88	-1.04		0.788244
Klhl24	RIKEN cDNA 4930429H24 gene	1429351_at	AK018314	75785	Mm.126970.1	1082.6	302.93	-3.57	*	0.0153124		531.45	341.66	-1.56	*	0.142976
Slc25a42	RIKEN cDNA 2900084M01 gene	1424790_at	BC025937	73095	Mm.216300.1	164.73	46.4	-3.55	*	0.00907031		113.42	91.58	-1.24		0.361085
1436464_at	gb:BE943617 /DB_XREF=gi:10521341 /DB_XREF=UI-M-BH3-awd-h-04-0-UI.s1 /CLONE=UI-M-BH3-awd-h-04-0-UI /FEA=EST /CNT=10 /TID=Mm.94529.1 /TIER=Stack /STK=9 /UG=Mm.94529 /UG_TITLE=ESTs	1436464_at	BE943617	0	Mm.94529.1	262.73	74.29	-3.54	*	0.00412387		69.48	85.64	1.23		0.789723
1700041C02Rik	RIKEN cDNA 1700041C02 gene	1430190_at	AK006668	73332	Mm.196069.1	216.61	61.57	-3.52	*	0.0132664		23.46	24.61	1.05		0.691908
Clec2h	C-type lectin domain family 2, member h	1451438_s_at	AF350410	94071	Mm.197689.1	156.1	44.62	-3.5	*	0.000512929		18.32	32.82	1.79		0.245985
9130227C08Rik	RIKEN cDNA 9130227C08 gene	1439038_at	BF455240	219094	Mm.100459.1	163.47	46.69	-3.5	*	0.00481048		160.35	84.43	-1.9	*	0.00628005
Cryl1	crystallin, lamda 1	1416795_at	NM_030004	68631	Mm.25539.1	436.6	125.14	-3.49	*	0.0332607		321.21	103.74	-3.1	*	0.00188376
BC014805	cDNA sequence BC014805	1425751_at	AJ132857	236149	Mm.207060.1	1352.48	388.34	-3.48	*	0.00546194		36.38	9.57	-3.8		0.151048
Prkd3	protein kinase C, nu	1444691_at	BB667397	75292	Mm.211715.1	3591.96	1035.7	-3.47	*	0.000704298		372.24	234.68	-1.59	*	0.357937
Cdc14b	CDC14 cell division cycle 14 homolog B (S. cerevisiae)	1437070_at	BB224362	218294	Mm.44079.1	496.53	144.04	-3.45	*	0.00740262		349.11	238.26	-1.47		0.0110858
8430408G22Rik	RIKEN cDNA 8430408G22 gene	1433836_a_at	AV365503	213393	Mm.38231.1	4911.87	1424.63	-3.45	*	0.0099594		2181.77	505.98	-4.31	*	0.000755229
1810021J13Rik	RIKEN cDNA 1810021J13 gene	1417174_at	NM_025464	66279	Mm.41451.1	363.49	106.13	-3.43	*	0.00249931		128.75	120.85	-1.07		0.662115
1810049H13Rik	RIKEN cDNA 1810049H13 gene	1441878_s_at	BB401085	66431	Mm.136392.1	303.66	89.68	-3.39	*	0.00439228		92.11	54.74	-1.68		0.0406895
Hsd17b7	hydroxysteroid (17-beta) dehydrogenase 7	1448865_at	NM_010476	15490	Mm.12882.1	272.18	80.47	-3.38	*	0.0423655		59.17	68.89	1.16		0.666129
Prkd3	protein kinase C, nu	1420567_at	NM_029239	75292	Mm.108699.1	681.24	201.73	-3.38	*	0.000456793		128.92	148.16	1.15		0.566737
Tmie	transmembrane inner ear	1441926_x_at	BB326566	20776	Mm.153982.1	270.45	79.98	-3.38	*	0.00380994		808.38	293.51	-2.75	*	0.068904
Ethe1	ethylmalonic encephalopathy 1	1417203_at	BC010592	66071	Mm.29553.1	4667.79	1389.84	-3.36	*	5.1147e-05		2122.49	1874.77	-1.13		0.433824
Ces6	carboxylesterase 6	1449375_at	NM_133960	102022	Mm.212983.1	13966.8	4153.12	-3.36	*	0.00463624		1018.22	877.65	-1.16		0.822294
LOC100044298 /// Nudt16	expressed sequence AI851783	1439884_at	AI851783	75686	Mm.41021.1	663.88	200.42	-3.31	*	0.00287764		652.16	602.79	-1.08		0.550517
LOC622307	gb:BB032759 /DB_XREF=gi:16258228 /DB_XREF=BB032759 /CLONE=5830473C10 /FEA=EST /CNT=4 /TID=Mm.111498.1 /TIER=ConsEnd /STK=3 /UG=Mm.111498 /UG_TITLE=ESTs, Weakly similar to AFAM MOUSE AFAMIN PRECURSOR (M.musculus)	1442510_at	BB032759	665792 /// 669957 /// 674416	Mm.111498.1	1064.46	324.98	-3.28	*	0.00024827		1824.68	783.72	-2.33	*	0.000230847
Raet1a /// Raet1b /// Raet1c /// Raet1d /// Raet1e	retinoic acid early transcript 1, alpha /// retinoic acid early transcript beta /// retinoic acid early transcript gamma /// retinoic acid early transcript delta /// retinoic acid early transcript 1E	1420603_s_at	NM_009016	19368 /// 19369 /// 19370 /// 379043 /// 56554	Mm.196428.1	2035.7	623.09	-3.27	*	0.000101124		2104.86	1297.23	-1.62	*	0.319845
Gabarapl1	gamma-aminobutyric acid (GABA(A)) receptor-associated protein-like 1	1416418_at	AF180518	57436	Mm.14638.1	9064.35	2777.97	-3.26	*	0.000587993		12595.2	10758.5	-1.17		0.395384
1442124_at	expressed sequence AI450326	1442124_at	BG797231	100132	Mm.32305.1	671.21	206.04	-3.26	*	0.00056566		782.73	516.86	-1.51	*	0.0399515
Gstm3	glutathione S-transferase, mu 3	1427473_at	J03953	14864	Mm.37199.1	711.9	218.14	-3.26	*	0.0362636		522.17	289.83	-1.8	*	0.0780296
Scnn1a	sodium channel, nonvoltage-gated, type I, alpha	1425088_at	AF112185	20276	Mm.144114.1	155.86	48	-3.25	*	0.00102325		27.53	22.85	-1.2		0.670032
Pdk1	Pyruvate dehydrogenase kinase, isoenzyme 1	1435836_at	BB553369	228026	Mm.137538.1	870.97	268.15	-3.25	*	0.00215369		315.32	74.97	-4.21	*	0.000456711
Pdk1	pyruvate dehydrogenase kinase, isoenzyme 1	1423747_a_at	BC027196	228026	Mm.34411.1	4249.41	1312.51	-3.24	*	0.000388446		889.34	286.32	-3.11	*	0.000843496
2810007J24Rik	RIKEN cDNA 2810007J24 gene	1428981_at	AK012685	76971	Mm.30070.1	23812.6	7387.53	-3.22	*	4.92151e-05		1374.09	107.74	-12.75	*	0.00237292
ORF28	open reading frame 28	1420543_at	BC005604	246738	Mm.101927.1	230.87	72.37	-3.19	*	0.0207841		175.72	151.94	-1.16		0.49102
Leap2	liver-expressed antimicrobial peptide 2	1427480_at	AA571276	259301	Mm.24283.1	5439.16	1706.65	-3.19	*	0.000651955		7300.96	5458.43	-1.34		0.37282
Aacs	acetoacetyl-CoA synthetase	1423797_at	BC026817	78894	Mm.41565.1	1153.35	362.13	-3.18	*	0.0249133		362.89	128.57	-2.82	*	0.030955
Hist3h2a	histone 3, H2a	1435866_s_at	AV297651	319162	Mm.219659.2	228.89	72.32	-3.17	*	0.0292824		449.29	498.75	1.11		0.525004
Flcn	Folliculin	1438167_x_at	AV269574	216805	Mm.27707.4	1332.44	421.77	-3.16	*	0.00470233		939.79	460.79	-2.04	*	0.084422
Grk5	G protein-coupled receptor kinase 5	1449514_at	BC019379	14773	Mm.10188.1	174.2	55.36	-3.15	*	0.0182717		154.62	125.79	-1.23		0.44453
Gabarapl1	gamma-aminobutyric acid (GABA(A)) receptor-associated protein-like 1	1416419_s_at	AF180518	57436	Mm.14638.1	9011.23	2859.04	-3.15	*	0.000310797		11975.7	9751.98	-1.23		0.24627
Mn1	similar to dJ353E16.2 (meningioma (disrupted in balanced translocation) 1)	1454867_at	BB234631	433938	Mm.123973.1	194.59	62.02	-3.14	*	0.00022148		38.06	36.13	-1.05		0.748745
Txnip	thioredoxin interacting protein	1415996_at	AF173681	56338	Mm.77432.1	1848.66	587.88	-3.14	*	0.00455833		1396.09	780.41	-1.79	*	0.0730868
Klhl24	RIKEN cDNA 4930429H24 gene	1428651_at	AK004187	75785	Mm.181757.1	925.69	294.36	-3.14	*	0.013878		628.43	345.44	-1.82	*	0.00983339
Ela1	elastase 1, pancreatic	1423693_at	BC011218	109901	Mm.2131.1	1633.44	522.58	-3.13	*	0.00629559		1228.58	1437.46	1.17		0.382932
Adcy9	DNA segment, Chr 16, Wayne State University 65, expressed	1449620_s_at	AW125421	28001	Mm.201803.1	374.09	119.54	-3.13	*	0.0178459		231.08	177.44	-1.3		0.0946028
1434379_at	Max dimerization protein 4	1434379_at	BG868949	17122	Mm.148395.2	110.95	35.67	-3.11	*	0.00588439		89.7	74.06	-1.21		0.241481
BC014805	cDNA sequence BC014805	1425752_at	AJ132857	236149	Mm.207060.1	2140.01	687.3	-3.11	*	0.00343276		73.94	9.19	-8.04		0.0361079
Rdh11	retinol dehydrogenase 11	1449209_a_at	AB030503	17252	Mm.219462.1	2726.37	882.74	-3.09	*	0.0171136		603.67	776.51	1.29		0.284518
Prlr	prolactin receptor	1421382_at	NM_008932	19116	Mm.195966.1	3005.05	973.57	-3.09	*	0.00171149		1157.6	480.17	-2.41	*	0.00725916
Alas2	aminolevulinic acid synthase 2, erythroid	1451675_a_at	M63244	11656	Mm.140509.2	1054.91	341.19	-3.09	*	0.00215228		727.79	100.23	-7.26	*	0.00896194
Gstt3	glutathione S-transferase, theta 3	1423891_at	BC003903	103140	Mm.25313.1	802.82	260.42	-3.08	*	0.0136296		192.77	365.37	1.9	*	0.164475
4930581F22Rik	RIKEN cDNA 4930581F22 gene	1453692_at	AK019824	78934	Mm.160157.1	244.65	79.77	-3.07	*	0.0048273		137.85	151.22	1.1		0.819161
Gstm4	glutathione S-transferase, mu 4	1424835_at	AF464943	14865	Mm.31203.1	956.86	312.28	-3.06	*	0.00350457		535.44	351.78	-1.52	*	0.00677542
Adcy9	adenylate cyclase 9	1418586_at	NM_009624	11515	Mm.4294.1	678.65	223.37	-3.04	*	0.000724203		487.53	403.39	-1.21		0.0302584
Lss	lanosterol synthase	1420013_s_at	C77434	16987	Mm.195350.1	3635.08	1204.34	-3.02	*	0.0112369		2765.56	4146.69	1.5		0.251215
Dhrs3	dehydrogenase/reductase (SDR family) member 3	1448390_a_at	NM_011303	20148	Mm.14063.1	4074.62	1347.92	-3.02	*	7.5801e-05		2513.59	1054.51	-2.38	*	0.00800569
AI132709	expressed sequence AI132709	1458442_at	AI266897	101494	Mm.26753.1	1995.03	661.04	-3.02	*	0.00198868		1887.87	540.07	-3.5	*	0.0137312
Wdr81	cDNA sequence BC054822	1460234_at	NM_138950	192652	Mm.122494.1	507.75	168.69	-3.01	*	0.00190039		410.5	221.74	-1.85	*	0.00406261
Ppargc1b	peroxisome proliferative activated receptor, gamma, coactivator 1 beta	1449945_at	NM_133249	170826	Mm.35750.1	642.86	213.7	-3.01	*	0.0450351		317.63	89.11	-3.56	*	0.0439343
Fbxl20	RIKEN cDNA 4632423N09 gene	1418419_at	NM_134030	72194	Mm.41089.1	162.96	54.29	-3	*	0.00625762		81.86	55.47	-1.48		0.0571411
Car14	carbonic anhydrase 14	1450725_s_at	NM_011797	23831	Mm.34556.1	546.76	182.01	-3	*	0.00127674		90.21	39.65	-2.28		0.0239457
Ccdc28a /// LOC100045472	RIKEN cDNA 1700009P13 gene	1440825_s_at	AV100366	215814	Mm.64568.1	383.64	128.14	-2.99	*	0.0256828		501.23	380.74	-1.32		0.0496502
Sh2d4a	SH2 domain containing 4A	1453377_at	AK008803	72281	Mm.40974.1	393.55	131.55	-2.99	*	3.10395e-05		35.71	18.06	-1.98		0.21576
Eps8l2	EPS8-like 2	1417843_s_at	NM_133191	98845	Mm.27451.1	187.72	62.91	-2.98	*	0.00669278		269.31	260.21	-1.03		0.776793
Bcl6	B-cell leukemia/lymphoma 6	1421818_at	U41465	12053	Mm.15811.1	1121.7	376.75	-2.98	*	0.0440162		712.49	278.58	-2.56	*	0.0483065
Atf5	activating transcription factor 5	1425927_a_at	AF375476	107503	Mm.1566.2	2702.73	911.28	-2.97	*	0.00235254		13743.9	9496.38	-1.45		0.0378378
Acaa1a /// Acaa1b	acetyl-Coenzyme A acyltransferase 1 /// 3-ketoacyl-CoA thiolase B	1416946_a_at	NM_130864	113868 /// 235674	Mm.205266.1	15593.7	5248.95	-2.97	*	0.000177911		24057.8	8963.3	-2.68	*	0.0288061
Mmab	methylmalonic aciduria (cobalamin deficiency) type B homolog (human)	1435097_at	BB772682	77697	Mm.69.3	114.14	38.62	-2.96	*	0.00539883		59.53	38.8	-1.53		0.0715746
Lpin1	lipin 1	1418288_at	NM_015763	14245	Mm.28548.1	1326.14	449.48	-2.95	*	0.0013813		948.57	636.05	-1.49		0.463514
Slc23a2	solute carrier family 23 (nucleobase transporters), member 2	1417329_at	NM_018824	54338	Mm.103581.1	214.84	72.78	-2.95	*	0.044988		158.17	87.05	-1.82		0.188151
2010107G23Rik	RIKEN cDNA 2010107G23 gene	1424072_at	BC024943	69894	Mm.28752.1	156.42	53.22	-2.94	*	0.0190884		132.27	199.37	1.51		0.0314256
Dixdc1	DIX domain containing 1	1435207_at	BB758432	330938	Mm.41644.1	1478.22	503.31	-2.94	*	5.85542e-05		1886.31	1096.39	-1.72	*	0.0118734
EG634650 /// LOC626578 /// Mpa2l	macrophage activation 2 like	1447927_at	BG092512	100702	Mm.200270.1	4154.93	1415.18	-2.94	*	0.0105918		3499.8	459.62	-7.61	*	0.0042491
D630039A03Rik	RIKEN cDNA D630039A03 gene	1437085_at	AV370040	242484	Mm.23214.1	1021.23	348.99	-2.93	*	0.000307454		102.62	100.85	-1.02		0.989669
H2-Aa	Histocompatibility 2, class II antigen A, alpha	1438858_x_at	AV018723	14960	Mm.46334.1	1379.56	471.1	-2.93	*	0.0107465		1639.42	279.41	-5.87	*	0.00025004
Gsta2	glutathione S-transferase, alpha 2 (Yc2)	1421040_a_at	NM_008182	14858	Mm.197422.1	14716.1	5015.38	-2.93	*	0.00111052		3555.17	314.11	-11.32	*	0.00232691
Slc39a4	solute carrier family 39 (zinc transporter), member 4	1451139_at	BC023498	72027	Mm.29483.1	979	335.51	-2.92	*	0.00982686		463.42	253.76	-1.83	*	0.0133561
Ccdc28a /// LOC100045472	gb:BG141739 /DB_XREF=gi:12645134 /DB_XREF=ia93e05.x1 /CLONE=IMAGE:5646032 /FEA=mRNA /CNT=21 /TID=Mm.221166.1 /TIER=Stack /STK=13 /UG=Mm.221166 /UG_TITLE=Mus musculus, Similar to hypothetical protein MGC1203, clone MGC:38426 IMAGE:5346317, mRNA, complete cds	1427951_s_at	BG141739	215814	Mm.221166.1	308.72	106.17	-2.91	*	0.00438183		390.56	268.99	-1.45		0.0928803
2310014D11Rik	RIKEN cDNA 2310014D11 gene	1428914_at	AK009333	69633	Mm.29777.1	486.78	167.86	-2.9	*	0.015211		301.22	229.02	-1.32		0.0338077
Gstm7	glutathione S-transferase, mu 7	1419072_at	NM_026672	68312	Mm.29640.1	2193.29	757.28	-2.9	*	0.00106265		729.72	385.11	-1.89	*	0.0106864
2010305C02Rik	RIKEN cDNA 2010305C02 gene	1432282_a_at	AK008522	380712	Mm.218638.2	12251.5	4230.42	-2.9	*	0.000449192		3507.52	1611.32	-2.18	*	0.00468544
Lrrc8d	leucine rich repeat containing 5	1433506_at	BB315861	231549	Mm.23837.1	193.5	66.99	-2.89	*	0.0270397		374.23	217.76	-1.72	*	0.00132493
Cyp2d22	cytochrome P450, family 2, subfamily d, polypeptide 22	1419040_at	BF683039	56448	Mm.157435.1	3226.44	1119.81	-2.88	*	0.000424311		4498.15	3579.24	-1.26		0.0489587
Fahd2a	RIKEN cDNA B430104H02 gene	1453795_at	BI872590	68126	Mm.180782.2	224.86	78.48	-2.87	*	0.0328198		97.47	80.99	-1.2		0.434542
1434378_a_at	Max dimerization protein 4	1434378_a_at	BG868949	17122	Mm.148395.2	553.92	193.34	-2.87	*	0.00112604		672.1	470.89	-1.43		0.0356945
Papss2	3'-phosphoadenosine 5'-phosphosulfate synthase 2	1421987_at	BF786072	23972	Mm.27646.1	958.1	334.16	-2.87	*	0.00543484		232.01	148.64	-1.56	*	0.145121
Flcn	folliculin	1423663_at	BC025820	216805	Mm.27707.1	178.15	62.25	-2.86	*	0.00916131		141.35	80.89	-1.75		0.334494
2610528J11Rik	RIKEN cDNA 2610528J11 gene	1450947_at	AK012175	66451	Mm.34431.1	411.18	143.56	-2.86	*	0.00701131		40.27	20.46	-1.97		0.0308961
Rdh11	retinol dehydrogenase 11	1418760_at	AB030503	17252	Mm.219462.1	5561.71	1948.82	-2.85	*	0.0149075		1441.47	1423.02	-1.01		0.945755
Rpl22	ribosomal protein L22	1448398_s_at	NM_009079	19934	Mm.13917.1	940.4	329.99	-2.85	*	0.000813422		764.76	555.46	-1.38		0.135361
Fn3k	fructosamine 3 kinase	1418311_at	NM_022014	63828	Mm.32787.1	306.79	107.8	-2.85	*	0.000195681		32.47	21.62	-1.5		0.539365
Ppp1r3c	protein phosphatase 1, regulatory (inhibitor) subunit 3C	1433691_at	BQ176864	53412	Mm.24724.2	6584.15	2309.89	-2.85	*	0.0174527		6999.75	2601.64	-2.69	*	0.405291
Adcy9	DNA segment, Chr 16, Wayne State University 65, expressed	1419811_at	AW125421	28001	Mm.201803.1	571.42	201.18	-2.84	*	0.00339137		329.11	334.18	1.02		0.855385
Anp32a	acidic (leucine-rich) nuclear phosphoprotein 32 family, member A	1434555_at	BG073527	11737	Mm.22717.1	1384.38	487.86	-2.84	*	0.00111305		342.63	222.52	-1.54	*	0.0104796
Acsl1	Acyl-CoA synthetase long-chain family member 1	1460316_at	BI413218	14081	Mm.28962.1	661.3	233.84	-2.83	*	0.000453747		353.98	214.35	-1.65	*	0.011778
Foxp1	Forkhead box P1	1435221_at	BM220880	0	Mm.196551.1	119.23	42.16	-2.83	*	0.00744677		60.39	31.43	-1.92		0.0552107
Hamp2	hepcidin antimicrobial peptide 2	1436643_x_at	AV051678	66438	Mm.23995.2	23601.5	8355.33	-2.82	*	0.00436829		6081.21	7069.03	1.16		0.181247
Ctsc	Cathepsin C	1437939_s_at	BM237633	13032	Mm.77399.1	431.44	152.88	-2.82	*	0.00358554		128.51	96.22	-1.34		0.0869795
Pmvk	phosphomevalonate kinase	1427893_a_at	BI713896	68603	Mm.34242.1	4107.48	1464.67	-2.8	*	0.0137327		3952.81	1453.1	-2.72	*	0.0120612
Elac1	RIKEN cDNA 2610018O07 gene	1453061_at	AK011449	114615	Mm.50642.1	158.27	56.71	-2.79	*	0.00570802		71.28	62.31	-1.14		0.398965
Snca	synuclein, alpha	1418493_a_at	NM_009221	20617	Mm.17484.1	455.23	163.32	-2.79	*	0.034645		288.29	36.51	-7.9	*	0.0094108
Bach2	RIKEN cDNA E030004N02 gene	1436515_at	BB529913	319905	Mm.88186.1	549.27	196.76	-2.79	*	0.0405068		116.8	13.74	-8.5	*	0.00176305
Fbxl20	F-box and leucine-rich repeat protein 20	1456378_s_at	AV120094	72194	Mm.31447.2	1770.45	637.95	-2.78	*	0.00318684		1945.7	1480.86	-1.31		0.126142
Erbb3	V-erb-b2 erythroblastic leukemia viral oncogene homolog 3 (avian)	1434606_at	BF140685	13867	Mm.29023.1	4763.36	1715.73	-2.78	*	0.00149881		2251.26	1405.59	-1.6	*	0.104604
Narf	RIKEN cDNA 4430402O11 gene	1425344_at	BI452475	67608	Mm.37392.1	146.19	52.7	-2.77	*	0.0465933		59.4	44.49	-1.34		0.733585
Mlxipl	Williams-Beuren syndrome chromosome region 14 homolog (human)	1419185_a_at	AF245479	58805	Mm.34213.1	2316.58	835.34	-2.77	*	0.00160124		2015.15	1272.07	-1.58	*	0.0131875
Tmem80	RIKEN cDNA 5530601I19 gene	1431726_a_at	AK017460	71448	Mm.87738.2	124.87	45.32	-2.76	*	0.00051669		69	104.48	1.51		0.478643
Tbc1d17	TBC1 domain family, member 17	1423659_a_at	BC017607	233204	Mm.27567.1	319.8	116.01	-2.76	*	0.0244926		520.69	380.9	-1.37		0.169054
Ube2h	ubiquitin-conjugating enzyme E2H	1428791_at	BB183512	22214	Mm.5203.1	1299.56	470.9	-2.76	*	0.000104816		689.82	342.2	-2.02	*	0.00115477
Pdcd6ip	programmed cell death 6 interacting protein	1415937_s_at	BC026823	18571	Mm.29816.1	289.69	104.89	-2.76	*	0.00500293		114.44	46.93	-2.44		0.0601038
Pdk2	pyruvate dehydrogenase kinase, isoenzyme 2	1448825_at	NM_133667	18604	Mm.29768.1	842.01	305.96	-2.75	*	0.00587992		385.24	477.08	1.24		0.295983
Hdac11	histone deacetylase 11	1454803_a_at	BB183559	232232	Mm.206218.2	364.72	132.84	-2.75	*	0.000990136		1072.2	573.92	-1.87	*	0.00340305
H2-DMa	histocompatibility 2, class II, locus DMa	1422527_at	NM_010386	14998	Mm.16373.1	146.29	53.34	-2.74	*	0.0428887		119.25	47.36	-2.52		0.0116836
Cryl1	crystallin, lamda 1	1447112_s_at	C85932	68631	Mm.200251.1	314.58	114.92	-2.74	*	0.0198979		241.25	76.24	-3.16	*	0.00798256
C730025P13Rik	RIKEN cDNA C730025P13 gene	1426277_at	BC022606	227615	Mm.29411.1	190.32	69.81	-2.73	*	0.0343246		198.14	136.45	-1.45		0.218513
Hsd17b2	hydroxysteroid (17-beta) dehydrogenase 2	1418352_at	BC012682	15486	Mm.8877.1	10381.5	3803.71	-2.73	*	0.000666672		2687.28	1176.66	-2.28	*	0.0353308
Cyp2b10	cytochrome P450, family 2, subfamily b, polypeptide 10	1425645_s_at	AF128849	13088	Mm.14177.1	1115.57	410.53	-2.72	*	0.0456306		298.2	283.97	-1.05		0.537539
Pdcd4	programmed cell death 4	1418840_at	NM_011050	18569 /// 670861	Mm.1605.1	5249.37	1931.99	-2.72	*	0.00028178		1244.5	789.63	-1.58	*	0.0206794
Tsc22d1	transforming growth factor beta 1 induced transcript 4	1454758_a_at	AU016382	21807	Mm.20927.3	2629.59	967.19	-2.72	*	0.0462808		1574.3	901.77	-1.75	*	0.0639619
Ube2u	similar to hypothetical protein	1437609_at	AV278535	381534	Mm.87383.1	240.37	88.41	-2.72	*	0.0392964		155.36	72.75	-2.14	*	0.105362
Zfp292	zinc finger protein 292	1436308_at	BB315561	30046	Mm.6436.1	280.99	103.5	-2.71	*	0.0228337		208.51	143.62	-1.45		0.157208
5830411G16Rik	RIKEN cDNA 5830411G16 gene	1434659_at	BB514213	78937	Mm.35854.2	578.63	213.69	-2.71	*	0.00625969		551.77	347.75	-1.59	*	0.00226656
Isoc2b	RIKEN cDNA 0610042E07 gene	1418537_at	NM_026158	67441	Mm.41385.1	274.42	101.28	-2.71	*	0.0151177		327.74	132.91	-2.47	*	0.00776865
N4bp2l1	RIKEN cDNA B230342M21 gene	1417707_at	NM_133898	100637	Mm.22878.1	1731.03	639.15	-2.71	*	2.14272e-05		1677.65	582.44	-2.88	*	0.00243358
Rwdd3	RWD domain containing 3	1451809_s_at	AF439556	73170	Mm.23989.1	353.82	131.19	-2.7	*	0.00250059		1471.38	1325.32	-1.11		0.662414
Hps1	Hermansky-Pudlak syndrome 1 homolog (human)	1459827_x_at	BB188040	192236	Mm.169781.2	409.91	151.87	-2.7	*	0.0265455		323.96	191.17	-1.69	*	0.00889582
Rilp	Rab interacting lysosomal protein	1457696_at	AI835553	280408	Mm.41416.1	827	307.41	-2.69	*	0.00965931		2090.23	1516.26	-1.38		0.108424
Hps4	Hermansky-Pudlak syndrome 4 homolog (human)	1448629_at	NM_138646	192232	Mm.4052.1	589.8	219.21	-2.69	*	0.0204691		299.43	195.94	-1.53	*	0.142345
Tec	cytoplasmic tyrosine kinase, Dscr28C related (Drosophila)	1460204_at	NM_013689	21682	Mm.2350.1	983	365.81	-2.69	*	0.0115479		443.75	245.83	-1.81	*	0.0124631
Cyp51	cytochrome P450, family 51	1422534_at	NM_020010	13121	Mm.140158.1	224.7	83.74	-2.68	*	0.0212524		21.74	27.68	1.27		0.625192
Abcg8	ATP-binding cassette, sub-family G (WHITE), member 8	1420656_at	AF324495	67470	Mm.26581.1	350.39	131.24	-2.67	*	0.0251457		391.41	446.27	1.14		0.718851
1810019J16Rik	RIKEN cDNA 1810019J16 gene	1417797_a_at	NM_133707	69073	Mm.26248.1	348.62	130.76	-2.67	*	0.00818389		181.42	190.79	1.05		0.780106
Cyb5r3	diaphorase 1 (NADH)	1425329_a_at	AF332060	109754	Mm.22560.2	274.56	102.88	-2.67	*	0.0106107		150.76	81.45	-1.85		0.0273094
Hmgcs2	3-hydroxy-3-methylglutaryl-Coenzyme A synthase 2	1431833_a_at	AK004902	15360	Mm.10633.2	3419.89	1285.51	-2.66	*	0.00473543		1631.29	393.36	-4.15	*	0.0028191
BC003940	cDNA sequence BC003940	1460690_at	BI526818	192173	Mm.23826.1	164.15	62.06	-2.65	*	0.0182885		250.08	267.81	1.07		0.905549
1440220_at	expressed sequence AI503564	1440220_at	AV304145	105191	Mm.33297.1	282.7	106.87	-2.65	*	0.00148047		46.27	31.3	-1.48		0.316639
Tm7sf2	transmembrane 7 superfamily member 2	1460684_at	BC014769	73166	Mm.23082.1	6454.32	2436.71	-2.65	*	0.000159009		797.67	409.7	-1.95	*	0.0107846
2410018G20Rik	RIKEN cDNA 2410018G20 gene	1452591_a_at	AK010544	72083	Mm.22351.1	1227.03	464.13	-2.64	*	0.00430334		466.31	487.52	1.05		0.77637
1442097_at	0 day neonate kidney cDNA, RIKEN full-length enriched library, clone:D630011L08 product:unknown EST, full insert sequence	1442097_at	BB498027	665393	Mm.132956.1	562.53	213.1	-2.64	*	0.00201765		205.61	91.33	-2.25	*	0.0309196
Dhcr7	7-dehydrocholesterol reductase	1448619_at	NM_007856	13360	Mm.182149.1	3859.48	1459.38	-2.64	*	0.000789356		2318.85	972.67	-2.38	*	0.0718888
Csprs /// EG665317 /// LOC100040213	component of Sp100-rs	1435792_at	BB148221	114564 /// 665338	Mm.99965.2	220.02	83.66	-2.63	*	0.0334841		308.2	178.53	-1.73	*	0.135238
Cxcl9	chemokine (C-X-C motif) ligand 9	1418652_at	NM_008599	17329	Mm.766.1	3005.2	1143.21	-2.63	*	0.0166234		1572.37	151.89	-10.35	*	0.0282324
2210016H18Rik	RIKEN cDNA 2210016H18 gene	1430637_at	BB515259	70125	Mm.18168.1	359.54	137.11	-2.62	*	0.00138579		105	82.29	-1.28		0.0976094
2310004I24Rik	RIKEN cDNA 2310004I24 gene	1450987_a_at	BG144005	66358	Mm.22511.1	857	327.65	-2.62	*	0.0021067		2357.65	1716.59	-1.37		0.0391381
Papss2	gb:BF786072 /DB_XREF=gi:12091108 /DB_XREF=602110642F1 /CLONE=IMAGE:4238914 /FEA=FLmRNA /CNT=17 /TID=Mm.27646.1 /TIER=ConsEnd /STK=0 /UG=Mm.27646 /LL=23972 /UG_GENE=Papss2 /UG_TITLE=3-phosphoadenosine 5-phosphosulfate synthase 2 /FL=gb:AF085144.1 gb:AF052453.1 gb:NM_011864.1	1421989_s_at	BF786072	23972	Mm.27646.1	2147.7	818.77	-2.62	*	0.00151175		542.72	304.9	-1.78	*	0.0596277
1436032_at	CDNA clone IMAGE:30303372	1436032_at	BB201888	0	Mm.19355.2	237	90.39	-2.62	*	0.0367627		168.13	58.93	-2.85	*	0.0135356
Afmid	synaptogyrin 2	1452944_at	AK004030	71562	Mm.30192.1	2054	783.26	-2.62	*	5.75339e-05		462.7	19.98	-23.16	*	0.000294677
Slc6a12	solute carrier family 6 (neurotransmitter transporter, betaine/GABA), member 12	1449382_at	NM_133661	14411	Mm.22562.1	1089.35	417.14	-2.61	*	0.000554763		165.09	281.54	1.71	*	0.0322547
Cdk5rap1	CDK5 regulatory subunit associated protein 1	1448626_at	NM_025876	66971	Mm.74138.1	341.68	131.15	-2.61	*	0.0108107		628.45	890.78	1.42		0.0066129
AU018778	expressed sequence AU018778	1424266_s_at	BC013479	234564	Mm.29110.1	18695.8	7154.32	-2.61	*	5.04582e-06		5377.77	1275.74	-4.22	*	0.00344692
Sap130	RIKEN cDNA 2610304F09 gene	1428857_at	AK011978	269003	Mm.27562.1	132.02	50.86	-2.6	*	0.0454298		114.78	97.87	-1.17		0.373224
Fbxo21	F-box only protein 21	1451543_at	BC021871	231670	Mm.216305.1	142.98	55.06	-2.6	*	0.0488158		77.41	62.43	-1.24		0.697668
Hsd3b7	hydroxy-delta-5-steroid dehydrogenase, 3 beta- and steroid delta-isomerase 7	1416968_a_at	NM_133943	101502	Mm.157103.1	14702	5657.87	-2.6	*	9.24773e-05		10807.6	8449.73	-1.28		0.0681539
2310002J21Rik	RIKEN cDNA 2310002J21 gene	1456393_at	AI642124	66360	Mm.1605.2	19059.7	7337.29	-2.6	*	0.000172812		4628.78	3275.66	-1.41		0.0619641
5033411D12Rik	cDNA sequence AF397014	1421422_at	NM_138654	192136	Mm.36108.1	566.35	217.71	-2.6	*	0.0265094		240.19	154.5	-1.55	*	0.220594
Hgfac	hepatocyte growth factor activator	1418405_at	NM_019447	54426	Mm.27369.1	4602.85	1777.23	-2.59	*	0.00100321		2212.7	1129.85	-1.96	*	0.00156479
1454967_at	RIKEN cDNA A930001N09 gene	1454967_at	BM246522	0	Mm.52252.1	419.93	162.31	-2.59	*	0.00275304		295.56	148.05	-2	*	0.0467703
Fabp5 /// LOC620603	fatty acid binding protein 5, epidermal	1416021_a_at	BC002008	16592 /// 628298 /// 669559	Mm.741.1	24653.1	9561.89	-2.58	*	0.000115611		4052.15	4706.43	1.16		0.688376
Nmnat3	nicotinamide nucleotide adenylyltransferase 3	1424899_at	BC005737	74080	Mm.94404.1	198.08	76.9	-2.58	*	0.00974244		224.3	221.57	-1.01		0.850496
LOC100047093 /// Ube2h	ubiquitin-conjugating enzyme E2H	1418631_at	BI694835	22214	Mm.180409.1	1051.4	407.35	-2.58	*	0.00244414		1017.81	731.69	-1.39		0.0585079
Tsc22d1	transforming growth factor beta 1 induced transcript 4	1425742_a_at	AF201285	21807	Mm.20927.2	3447.34	1333.83	-2.58	*	0.0494832		2212.04	1199.1	-1.84	*	0.0509964
Mtx3	metaxin 3	1434807_s_at	AU067765	382793	Mm.202301.1	397	154.77	-2.57	*	0.045925		444.05	327.67	-1.36		0.136246
Aacs	acetoacetyl-CoA synthetase	1456081_a_at	AI987654	78894	Mm.41565.2	243.96	94.91	-2.57	*	0.00421148		114.1	35.29	-3.23	*	0.00249951
Agtr1a	angiotensin receptor 1	1436739_at	AI551199	11607	Mm.35062.1	2966.47	1159.47	-2.56	*	0.000175234		1131.94	922.71	-1.23		0.294685
Madd	MAP-kinase activating death domain	1455502_at	BM225074	228355	Mm.36410.1	201.48	78.69	-2.56	*	0.00915137		111.5	72.43	-1.54		0.146538
Lpin1	lipin 1	1426516_a_at	AK014526	14245	Mm.28548.2	1708.96	666.97	-2.56	*	0.00287276		1357.48	810.95	-1.67	*	0.437297
Ppap2b	phosphatidic acid phosphatase type 2B	1448908_at	NM_080555	67916	Mm.29124.1	2937.45	1148.05	-2.56	*	0.00369284		1870.2	1072.08	-1.74	*	0.0308564
Stat5b	signal transducer and activator of transcription 5B	1422103_a_at	BC024319	20851	Mm.34064.1	749.8	292.82	-2.56	*	0.00461691		542.75	270.64	-2.01	*	0.00101035
Car3	gb:AK003671.1 /DB_XREF=gi:12834480 /GEN=Car3 /FEA=FLmRNA /CNT=422 /TID=Mm.300.1 /TIER=Stack /STK=91 /UG=Mm.300 /LL=12350 /UG_TITLE=carbonic anhydrase 3 /DEF=Mus musculus 18 days embryo whole body cDNA, RIKEN full-length enriched library, clone:1110013P06:carbonic anhydrase 3, full insert sequence. /FL=gb:BC011129.1 gb:NM_007606.1 gb:M27796.1	1449434_at	NM_007606	12350	Mm.300.1	77560.8	30270.7	-2.56	*	0.000121831		47566.6	1173.22	-40.54	*	0.000439566
Galt	galactose-1-phosphate uridyl transferase	1450187_a_at	NM_016658	14430	Mm.2420.1	2972.84	1168.6	-2.54	*	0.00101069		3442.25	3665.06	1.06		0.267969
LOC100047324 /// Sesn1	sestrin 1	1433711_s_at	BG076140	140742	Mm.29742.1	752.19	296.04	-2.54	*	0.00174223		454.36	281.88	-1.61	*	0.0236804
Trim12	tripartite motif protein 12	1437432_a_at	BM244351	76681	Mm.26466.3	722.64	284.22	-2.54	*	0.000708934		313.9	158.59	-1.98	*	0.0229778
Oprs1	opioid receptor, sigma 1	1416750_at	NM_011014	18391	Mm.22745.1	2915.32	1147.95	-2.54	*	0.00164426		2574.32	1277.71	-2.01	*	0.023121
Ocln	occludin	1448873_at	NM_008756	18260	Mm.4807.1	789.1	311.87	-2.53	*	0.00212953		241	166.35	-1.45		0.15197
1430038_at	gephyrin	1430038_at	AK017831	268566	Mm.219654.1	169.35	66.96	-2.53	*	0.00520532		270.09	141.61	-1.91	*	0.0430411
Sgk2	serum/glucocorticoid regulated kinase 2	1418739_at	NM_013731	27219	Mm.26462.1	4681.52	1857.9	-2.52	*	0.0100848		8167.17	8078	-1.01		0.832507
Fdft1	farnesyl diphosphate farnesyl transferase 1	1448130_at	NM_010191	14137	Mm.3204.1	12581.4	4991.67	-2.52	*	0.00200446		2451.48	1699.83	-1.44		0.0934547
Acaa1a /// Acaa1b	3-ketoacyl-CoA thiolase B	1424451_at	BC019882	235674	Mm.205266.2	53896.4	21356.9	-2.52	*	0.000810072		64340.5	35399.6	-1.82	*	0.0326289
Ube2h	ubiquitin-conjugating enzyme E2H	1438971_x_at	BB447627	22214	Mm.5203.3	2419.9	960.21	-2.52	*	0.000626425		1239.7	641.9	-1.93	*	0.00406578
Acot1 /// Acot2 /// LOC100044830	cytosolic acyl-CoA thioesterase 1 /// mitochondrial acyl-CoA thioesterase 1	1422997_s_at	NM_134188	171210 /// 26897	Mm.219457.1	509.96	202.54	-2.52	*	0.00331292		107.11	44.9	-2.39		0.192361
0610030E20Rik	RIKEN cDNA 0610030E20 gene	1435538_at	BE553868	68364	Mm.30758.1	867.19	345.37	-2.51	*	0.00595686		724.59	678.47	-1.07		0.65762
Mkrn1	makorin, ring finger protein, 1	1418434_at	BQ176661	54484	Mm.7198.1	266.64	106.17	-2.51	*	0.00546812		274.59	233.03	-1.18		0.0914025
Atp6v0d2	ATPase, H+ transporting, V0 subunit D, isoform 2	1434798_at	BB769890	242341	Mm.19298.1	311.94	124.39	-2.51	*	0.00775743		21.49	10.43	-2.06		0.137036
Acot1 /// LOC100044830	cytosolic acyl-CoA thioesterase 1	1449065_at	NM_012006	26897	Mm.1978.1	903.89	360.78	-2.51	*	0.0118661		186.36	72.54	-2.57	*	0.177757
LOC100047324 /// Sesn1	sestrin 1	1454699_at	BG076140	140742	Mm.29742.1	409.08	163.8	-2.5	*	0.00220909		245.71	171.05	-1.44		0.0225209
Cxcl9	chemokine (C-X-C motif) ligand 9	1456907_at	BI104444	17329	Mm.119763.1	183.62	73.51	-2.5	*	0.0466209		139.34	15.62	-8.92	*	0.0370667
Casp6	caspase 6	1415995_at	NM_009811	12368	Mm.28814.1	1002.28	402.88	-2.49	*	0.00156569		347.86	453.52	1.3		0.387673
Acaa1a /// Acaa1b	acetyl-Coenzyme A acyltransferase 1 /// 3-ketoacyl-CoA thiolase B	1416947_s_at	NM_130864	113868 /// 235674	Mm.205266.1	29248.8	11750.4	-2.49	*	0.000407079		36676.1	16344.1	-2.24	*	0.0306806
Cyp2b9 /// LOC100047700	cytochrome P450, family 2, subfamily b, polypeptide 9	1419590_at	NM_010000	13094	Mm.876.1	8187.58	3285.91	-2.49	*	0.00129749		6886.28	2924.06	-2.36	*	0.0193921
Afmid	synaptogyrin 2 /// arylformamidase	1428885_at	AK004030	71562	Mm.30192.1	203.28	81.7	-2.49	*	0.00710046		60.41	17.56	-3.44		0.0214493
Thrsp	thyroid hormone responsive SPOT14 homolog (Rattus)	1422973_a_at	NM_009381	21835	Mm.28585.1	3222.34	1295.13	-2.49	*	0.00242286		3093.31	780.09	-3.97	*	0.0140834
Tbx3	T-box 3	1448029_at	AA543734	21386	Mm.23467.2	229.91	92.8	-2.48	*	0.000545876		56.38	52.74	-1.07		0.910975
Cdc14b	CDC14 cell division cycle 14 homolog B (S. cerevisiae)	1429418_at	AK013228	218294	Mm.25335.1	1491.41	601.35	-2.48	*	0.000589444		1151.65	847.57	-1.36		0.0286161
Fdft1	farnesyl diphosphate farnesyl transferase 1	1438322_x_at	BB028312	14137	Mm.3204.3	29656.6	11978.7	-2.48	*	0.00161327		6887.24	4086.99	-1.69	*	0.0360075
Hdac11	histone deacetylase 11	1451229_at	BC016208	232232	Mm.206218.1	707.1	285.33	-2.48	*	0.00169159		1970.78	1123.59	-1.75	*	0.00222913
Serpinf1	serine (or cysteine) proteinase inhibitor, clade F, member 1	1453724_a_at	AK012411	20317	Mm.2044.2	2510.3	1010.81	-2.48	*	0.00225978		373.36	204.5	-1.83	*	0.0723986
Dapk1	death associated protein kinase 1	1427358_a_at	BC026671	69635	Mm.24103.2	355.99	143.45	-2.48	*	0.00310177		148.84	64.34	-2.31	*	0.0107576
Rdh16	retinol dehydrogenase 6	1420541_at	NM_009040	19683	Mm.100276.1	2122.75	855.43	-2.48	*	0.00176544		672.56	245.34	-2.74	*	0.0481873
Tprkb	RIKEN cDNA 1810034M08 gene	1424992_at	BC024858	69786	Mm.218434.1	1819.85	736.04	-2.47	*	0.00121979		3195.53	2173.76	-1.47		0.0393772
1448021_at	Transcribed locus	1448021_at	AA266723	74645	Mm.29940.1	1399.49	565.8	-2.47	*	0.0143355		870.46	113.58	-7.66	*	0.006573
Slc30a10	RIKEN cDNA 130106K10 gene	1438751_at	BB736474	226781	Mm.62038.1	527.36	214.8	-2.46	*	0.0175337		489.17	645.43	1.32		0.194415
1810031K17Rik	RIKEN cDNA 1810031K17 gene	1427879_at	AK007667	69171	Mm.28193.1	945.63	384.61	-2.46	*	0.00218585		1665.86	1443.97	-1.15		0.237783
Tnfaip2	tumor necrosis factor, alpha-induced protein 2	1416273_at	NM_009396	21928	Mm.4348.1	262.19	106.6	-2.46	*	0.0121392		100.74	80.48	-1.25		0.409046
Ddx60	cDNA sequence BC013672	1451777_at	BC013672	234311	Mm.33332.1	340.57	138.19	-2.46	*	0.011643		267.55	91.25	-2.93	*	0.00558589
Slc19a2	solute carrier family 19 (thiamine transporter), member 2	1417902_at	NM_054087	116914	Mm.35444.1	4493.09	1834.19	-2.45	*	0.000522		1655.81	1611.41	-1.03		0.821094
Npr2	natriuretic peptide receptor 2	1427191_at	AW558468	230103	Mm.103477.1	485.86	198.2	-2.45	*	0.0116789		291.54	213.48	-1.37		0.332098
Psmd11	gb:AV136581 /DB_XREF=gi:5322311 /DB_XREF=AV136581 /CLONE=2810027E07 /FEA=EST /CNT=8 /TID=Mm.1800.1 /TIER=ConsEnd /STK=5 /UG=Mm.1800 /UG_TITLE=ESTs	1440253_at	AV136581		Mm.1800.1	4967.27	2036.63	-2.44	*	0.00155685		5298.11	4775.32	-1.11		0.369529
Rfxank	regulatory factor X-associated ankyrin-containing protein	1419310_s_at	L43164	19727	Mm.20848.1	246.31	101.15	-2.44	*	0.00410272		154.01	136.31	-1.13		0.303082
Ypel3	yippee-like 3 (Drosophila)	1426624_a_at	BI660196	66090	Mm.27114.1	319.62	131.22	-2.44	*	0.000488277		147.68	82.43	-1.79		0.0366967
Bco2	beta-carotene 9', 10'-dioxygenase 2	1421221_at	NM_133217	170752	Mm.71195.1	577.1	236.59	-2.44	*	0.00114811		170.09	58.53	-2.91	*	0.00210475
Cyp27a1	cytochrome P450, family 27, subfamily a, polypeptide 1	1417590_at	NM_024264	104086	Mm.26793.1	11285.8	4637.92	-2.43	*	0.000353313		4781.86	3703.51	-1.29		0.062145
Bphl	biphenyl hydrolase-like (serine hydrolase, breast epithelial mucin-associated antigen)	1424242_at	BC023146	68021	Mm.140243.1	9588.01	3938.91	-2.43	*	0.00171952		4788.61	2562.96	-1.87	*	0.00350679
Fpgs	folylpolyglutamyl synthetase	1460673_at	U33557	14287	Mm.3830.1	939.2	388.62	-2.42	*	0.005676		450.06	386.04	-1.17		0.410175
Serpina12	serine (or cysteine) proteinase inhibitor, clade A (alpha-1 antiproteinase, antitrypsin), member 12	1421092_at	AK014346	68054	Mm.20286.1	2003.27	827.85	-2.42	*	0.041151		16.62	8.1	-2.05		0.316249
Cisd1	gb:AV347904 /DB_XREF=gi:6388963 /DB_XREF=AV347904 /CLONE=6430628L07 /FEA=EST /CNT=3 /TID=Mm.174603.1 /TIER=ConsEnd /STK=3 /UG=Mm.174603 /UG_TITLE=ESTs	1443822_s_at	AV347904		Mm.174603.1	4308.08	1783.86	-2.42	*	0.00127334		1874.15	853.27	-2.2	*	0.00917166
Tmem25	transmembrane protein 25	1436644_x_at	BB245618	71687	Mm.41409.2	913.73	377.28	-2.42	*	0.034032		256.62	103.37	-2.48	*	0.318186
Gamt	guanidinoacetate methyltransferase	1422558_at	AF015887	14431	Mm.7329.1	3701.99	1527.29	-2.42	*	0.0123094		233.9	22.06	-10.61	*	0.00482967
C630028N24Rik	ES cells cDNA, RIKEN full-length enriched library, clone:C330021I02 product:unknown EST, full insert sequence	1435691_at	BB209207	235386	Mm.123952.1	3638.06	1508.45	-2.41	*	0.0145014		2709.75	2085.99	-1.3		0.0295239
Map2k5	mitogen activated protein kinase kinase 5	1417854_at	NM_011840	23938	Mm.19947.1	435.22	180.93	-2.41	*	0.0144529		458.25	349.43	-1.31		0.00546537
Acad8	acyl-Coenzyme A dehydrogenase family, member 8	1419261_at	BB223744	66948	Mm.45738.1	459.3	190.22	-2.41	*	0.000541362		232.78	156.46	-1.49		0.0462974
Aasdh	RIKEN cDNA A230062G08 gene	1419824_a_at	AI875121	231326	Mm.39271.3	632.2	262.06	-2.41	*	0.00636262		786.22	521.04	-1.51	*	0.0354087
Tmem140	RIKEN cDNA 1110007F12 gene	1424354_at	BC020080	68487	Mm.46356.1	554.17	229.86	-2.41	*	0.00205266		2685.43	1564.25	-1.72	*	0.121111
D930015E06Rik	RIKEN cDNA D930015E06 gene	1426834_s_at	BM234701	229473	Mm.28838.1	683.12	283.62	-2.41	*	0.00729526		459.12	149.83	-3.06	*	0.0199202
Gas1	growth arrest specific 1	1448494_at	BB550400	14451	Mm.22701.1	252	105.17	-2.4	*	0.002768		7.41	4.2	-1.77		0.0758635
B230114P17Rik	RIKEN cDNA B230114P17 gene	1456295_at	BB304874	402735	Mm.38066.1	2731.79	1139.54	-2.4	*	0.00149321		298.14	24.05	-12.4	*	0.00235063
Gas5	growth arrest specific 5	1449410_a_at	NM_013525	14455	Mm.35844.1	2698.43	1131.03	-2.39	*	0.000117612		35238.2	37233.2	1.06		0.536883
Mapk1ip1	mitogen activated protein kinase 1 interacting protein 1	1452798_s_at	AK009250	69546	Mm.31598.1	197.92	82.68	-2.39	*	0.000881764		101.45	88.66	-1.14		0.339159
LOC624275 /// Paox	polyamine oxidase	1428859_at	AK010469	212503	Mm.44197.1	1658.56	694.81	-2.39	*	0.000674312		295.87	240.01	-1.23		0.44195
Hist1h2ab /// Hist1h2ac /// Hist1h2ad /// Hist1h2ae /// Hist1h2ag /// Hist1h2ai /// Hist1h2an /// Hist1h2ao /// Hist1h3b /// Hist1h3c /// Hist1h3d /// Hist1h3e /// Hist1h3f /// Hist2h2aa1 /// Hist2h2aa2 /// Hist2h2ac /// Hist2h3b /// Hist2h3c1 /// Hist2h3c2 /// RP23-480B19.10	histone 2, H2aa1 /// histone 1, H2ad /// histone 1, H2an /// histone 2, H2ab /// histone 2, H2ac /// histone 2, H2aa2	1418366_at	BC010564	15267 /// 319165 /// 319170 /// 319176 /// 319192	Mm.219659.1	1518.79	636.42	-2.39	*	0.00691521		1724.81	1158.04	-1.49		0.231822
Cyp1a2	cytochrome P450, family 1, subfamily a, polypeptide 2	1450715_at	NM_009993	13077	Mm.15537.1	20220.1	8453.52	-2.39	*	0.000821118		2492.34	1272.23	-1.96	*	0.301947
5730593F17Rik	RIKEN cDNA 5730593F17 gene	1433639_at	AW548096	215512	Mm.12180.1	231.18	96.55	-2.39	*	0.0377851		119.41	56.68	-2.11		0.00970144
Slc30a10	RIKEN cDNA 130106K10 gene	1439934_at	BB540543	226781	Mm.187893.1	821	344.56	-2.38	*	0.0206094		599.25	893.64	1.49		0.09199
Nkiras2	NFKB inhibitor interacting Ras-like protein 2	1424416_at	BC024398	71966	Mm.10586.1	467.41	196.34	-2.38	*	0.0239804		736.57	905.19	1.23		0.0870891
Syne1	synaptic nuclear envelope 1	1455493_at	BI734306	64009	Mm.29815.3	465.03	195.05	-2.38	*	0.00645754		535.71	370.28	-1.45		0.0142438
Elovl5	ELOVL family member 5, elongation of long chain fatty acids (yeast)	1437211_x_at	BB254141	68801	Mm.19130.3	22074.9	9275.76	-2.38	*	0.000176597		33214.7	19824.8	-1.68	*	0.00015316
Setd1b	cDNA sequence BC035291	1437353_at	BB494182	208043	Mm.24686.1	251.15	105.41	-2.38	*	0.0425022		196.11	109.71	-1.79	*	0.0327819
Rcl1	RNA terminal phosphate cyclase-like 1	1416730_at	BC004574	59028	Mm.28630.1	4130.11	1741.89	-2.37	*	0.00403233		4667.78	7335.07	1.57	*	0.0122536
1439887_at	16 days embryo head cDNA, RIKEN full-length enriched library, clone:C130025B04 product:unknown EST, full insert sequence	1439887_at	BB364961	0	Mm.23549.1	546.76	230.62	-2.37	*	0.0211407		157.62	75.67	-2.08	*	0.207255
Mnat1	menage a trois 1	1432177_a_at	AK011833	17420	Mm.3688.2	253.01	107.41	-2.36	*	0.022849		379.54	619.61	1.63	*	0.00877058
Atxn1	spinocerebellar ataxia 1 homolog (human)	1438294_at	BG067317	20238	Mm.31289.1	875.03	370.04	-2.36	*	0.0037334		337.84	236.94	-1.43		0.16857
LOC100044376	RIKEN cDNA 1810038L18 gene	1436918_at	BE374941	69181	Mm.103617.1	2337.92	990.69	-2.36	*	0.000120791		906.07	566.42	-1.6	*	0.00299916
Hist1h4a /// Hist1h4b /// Hist1h4c /// Hist1h4d /// Hist1h4f /// Hist1h4h /// Hist1h4i /// Hist1h4j /// Hist1h4k /// Hist1h4m /// Hist2h4 /// Hist4h4 /// LOC100041230	histone 1, H4h	1428014_at	BC028550	69386	Mm.144300.1	498.9	211.2	-2.36	*	0.0247682		511.19	186.71	-2.74	*	0.0846003
Sc5d	sterol-C5-desaturase (fungal ERG3, delta-5-desaturase) homolog (S. cerevisae)	1434520_at	AU067703	235293	Mm.32700.1	4787.5	2030.48	-2.36	*	0.0087609		3823.22	780.62	-4.9	*	0.0157411
Ezh1	enhancer of zeste homolog 1 (Drosophila)	1449023_a_at	NM_007970	14055	Mm.5027.1	240.01	102.27	-2.35	*	0.000794651		258.34	254.79	-1.01		0.825861
4632417N05Rik	RIKEN cDNA 4632417N05 gene	1427082_at	AK014586	74032	Mm.23630.1	1881.92	800	-2.35	*	0.000118781		1732.17	1555.55	-1.11		0.679553
Rnf167	ring finger protein 167	1430527_a_at	AK017523	70510	Mm.29092.2	704.04	299.81	-2.35	*	0.000234232		447.53	279.8	-1.6	*	0.00548401
Fbxo36	F-box only protein 36	1449418_s_at	NM_025386	66153	Mm.27888.1	152.78	65.38	-2.34	*	0.00247921		310.8	348.4	1.12		0.6464
1500005A01Rik	RIKEN cDNA 1500005A01 gene	1418474_at	NM_033146	85308	Mm.40667.1	317.03	135.27	-2.34	*	0.00992578		229.89	158.91	-1.45		0.206322
Foxp1	Forkhead box P1	1435222_at	BM220880	108655	Mm.196551.1	654.14	279.32	-2.34	*	0.0174343		258.71	153.67	-1.68	*	0.031934
Gpsn2	glycoprotein, synaptic 2	1416352_s_at	NM_134118	106529	Mm.142511.1	2823.32	1205.58	-2.34	*	0.00435301		775.82	346.16	-2.24	*	0.00702194
Chkb	choline kinase beta	1448448_a_at	NM_007692	12651	Mm.10124.1	653	280.84	-2.33	*	0.0109532		1644.75	1774.84	1.08		0.384838
Sbk1	SH3-binding kinase 1	1423978_at	BC025837	104175	Mm.29660.1	186.47	80.13	-2.33	*	0.0289348		206.93	113.15	-1.83	*	0.156131
Ssbp3	single-stranded DNA binding protein 3	1427917_s_at	AV295012	72475	Mm.195635.3	631.25	270.95	-2.33	*	0.00859291		222.06	119.87	-1.85	*	0.00597499
Cited2	gb:Y15163.1 /DB_XREF=gi:3059126 /GEN=mrg1 /FEA=mRNA /CNT=148 /TID=Mm.9524.2 /TIER=Stack /STK=57 /UG=Mm.9524 /LL=17684 /DEF=Mus musculus mRNA for mrg1 protein. /PROD=mrg1 protein	1452207_at	Y15163	17684 /// 671495	Mm.9524.2	1531.49	658.48	-2.33	*	0.00127856		427.84	150.56	-2.84	*	0.0180913
Maf1	RIKEN cDNA 1110068E11 gene	1420046_s_at	AU042856	68877	Mm.201653.1	616.38	265.32	-2.32	*	0.00138761		654.08	484.75	-1.35		0.0510507
Agxt	alanine-glyoxylate aminotransferase	1418833_at	NM_016702	11611	Mm.7457.1	12037.6	5179.63	-2.32	*	0.000485317		8308.51	5814.75	-1.43		0.0461484
A530050D06Rik	RIKEN cDNA A530050D06 gene	1435036_at	BI146987	104816	Mm.77133.1	1302.22	560.93	-2.32	*	0.047181		2154.46	1493.4	-1.44		0.0747258
Pcmtd2	RIKEN cDNA 5330414D10 gene	1427074_at	BM117243	245867	Mm.29308.1	1329.27	571.94	-2.32	*	0.0119213		679.24	439.33	-1.55	*	0.0195932
Slc23a1	solute carrier family 23 (nucleobase transporters), member 1	1421912_at	AA276202	20522	Mm.22702.1	845.05	365.8	-2.31	*	0.00191522		889.44	986.13	1.11		0.593689
2210403K04Rik	RIKEN cDNA 2210403K04 gene	1428562_at	AK008813	67098	Mm.41393.1	1068.13	462.6	-2.31	*	0.000498986		511.72	470.09	-1.09		0.683919
Ranbp10	RAN binding protein 10	1424585_at	BC024698	74334	Mm.4206.1	759.56	328.74	-2.31	*	0.00920195		1345.22	1019.12	-1.32		0.0757329
Trim34	tripartite motif protein 34	1424857_a_at	AF220142	434218 /// 94094	Mm.219657.2	1010.62	437.77	-2.31	*	0.0048318		434.9	226.4	-1.92	*	0.0190764
Dcxr	dicarbonyl L-xylulose reductase	1419456_at	BC012247	67880	Mm.29180.1	5261.01	2274.38	-2.31	*	0.003233		1661.75	697.04	-2.38	*	0.0132912
AB056442	cDNA sequence AB056442	1419751_x_at	NM_134256	171405	Mm.187584.1	1173.4	507.18	-2.31	*	0.0144742		1815.38	269.79	-6.73	*	0.00192655
D4Wsu53e	DNA segment, Chr 4, Wayne State University 53, expressed	1448538_a_at	BE447520	27981	Mm.10009.1	182.26	79.38	-2.3	*	0.0292175		57.17	103.31	1.81		0.342135
Prlr	prolactin receptor	1425853_s_at	M22958	19116	Mm.2752.3	2422.06	1051.55	-2.3	*	0.00184236		975.35	626.26	-1.56	*	0.0348205
Gstm3	glutathione S-transferase, mu 3	1427474_s_at	J03953	14864	Mm.37199.1	8718.02	3785.74	-2.3	*	0.0350658		8264.94	5004.14	-1.65	*	0.0836139
Hmgcs1 /// LOC100040592	3-hydroxy-3-methylglutaryl-Coenzyme A synthase 1	1433444_at	BB705380	208715	Mm.61526.4	28349	12329.1	-2.3	*	0.00402076		9949.6	5231	-1.9	*	0.0238577
Hmgcs1 /// LOC100040592	3-hydroxy-3-methylglutaryl-Coenzyme A synthase 1	1433443_a_at	BB705380	208715	Mm.61526.4	48576.3	21140	-2.3	*	6.60278e-05		17256	7099.48	-2.43	*	0.0207455
Nsdhl	NAD(P) dependent steroid dehydrogenase-like	1416222_at	BC019945	18194	Mm.38792.1	3780.7	1649.94	-2.29	*	0.0135555		384.36	473.18	1.23		0.533075
Sgms2	RIKEN cDNA 4933405A16 gene	1429029_at	AK016659	74442	Mm.37922.1	246.48	108.21	-2.28	*	0.0368123		359.03	335.45	-1.07		0.881722
1436189_at	Receptor (TNFRSF)-interacting serine-threonine kinase 1	1436189_at	AV380561	18105	Mm.99453.1	1545.33	677.67	-2.28	*	0.00976603		402.92	115.86	-3.48	*	0.0365119
Ing4	inhibitor of growth family, member 4	1460728_s_at	BB042583	28019	Mm.43482.1	168.32	74.3	-2.27	*	0.0117931		265.26	272.34	1.03		0.980989
BC035537	cDNA sequence BC035537	1455793_at	BB766438	212326	Mm.51259.1	326.03	143.48	-2.27	*	0.00558909		197.64	179.56	-1.1		0.581099
Atg10	autophagy 10-like (S. cerevisiae)	1419081_at	NM_025770	66795	Mm.111702.1	160.09	70.53	-2.27	*	0.00810914		352.64	320.72	-1.1		0.387258
Dlat	dihydrolipoamide S-acetyltransferase (E2 component of pyruvate dehydrogenase complex)	1426264_at	AV336908	235339	Mm.38786.1	1638.74	722.63	-2.27	*	0.0067493		699.49	619.56	-1.13		0.0299189
Sc4mol	sterol-C4-methyl oxidase-like	1423078_a_at	AK005441	66234	Mm.30119.1	18016.4	7949.37	-2.27	*	0.00453871		2289.4	2017.38	-1.13		0.527571
Jmjd3	jumonji domain containing 3	1456610_at	AW763746	216850	Mm.76646.1	221.39	97.54	-2.27	*	0.0333817		177.25	148.34	-1.19		0.451538
Mcm10	minichromosome maintenance deficient 10 (S. cerevisiae)	1433408_a_at	AK010648	70024	Mm.23828.1	944.45	415.14	-2.27	*	0.0458941		477.33	358.79	-1.33		0.562101
AI316807	expressed sequence AI316807	1438199_at	AW228053	102032	Mm.157511.3	841.14	370.04	-2.27	*	0.00369866		322	222.7	-1.45		0.166981
Elovl5	ELOVL family member 5, elongation of long chain fatty acids (yeast)	1415840_at	NM_134255	68801	Mm.19130.1	30016.5	13213.8	-2.27	*	0.00012763		40168.1	25852.6	-1.55	*	0.000931582
Pstpip2	proline-serine-threonine phosphatase-interacting protein 2	1421411_at	BC002123	19201	Mm.57174.1	308.98	136.28	-2.27	*	0.032639		141	90.69	-1.55		0.00595048
Klb	expressed sequence AV071179	1449568_at	NM_031180	83379	Mm.45274.1	1152.07	509.39	-2.26	*	0.00387122		1538.16	2020.37	1.31		0.0158851
Hbp1	high mobility group box transcription factor 1	1432143_a_at	AK006835	73389	Mm.87639.2	793.06	350.71	-2.26	*	0.00864372		675.33	689.65	1.02		0.947525
Abcd2	ATP-binding cassette, sub-family D (ALD), member 2	1438431_at	BB197269	26874	Mm.104643.2	909.6	403.21	-2.26	*	0.00316798		342.12	314.79	-1.09		0.614714
Zfyve26	zinc finger, FYVE domain containing 26	1452306_at	BC006654	211978	Mm.28526.1	685.01	302.91	-2.26	*	0.00601064		874.16	727.56	-1.2		0.0891033
Ropn1l	ropporin 1-like	1423959_at	AF305427	252967	Mm.46172.1	1054.36	466.45	-2.26	*	0.00106768		512.76	375.46	-1.37		0.17156
Tcn2	transcobalamin 2	1441850_x_at	BB449960	21452	Mm.169688.1	1138.19	503.96	-2.26	*	0.046714		376.95	268.27	-1.41		0.0593474
Cs	citrate synthase	1422578_at	AB056479	12974	Mm.43822.1	2589.33	1146.36	-2.26	*	0.00491259		2054.39	1110.9	-1.85	*	0.0101057
Dlat	dihydrolipoamide S-acetyltransferase (E2 component of pyruvate dehydrogenase complex)	1426265_x_at	AV336908	235339	Mm.38786.1	1583.57	704.21	-2.25	*	0.00581377		723.89	592.62	-1.22		0.191646
Appl2	Dip3 beta	1426743_at	BC002232	216190	Mm.29665.1	637.21	282.69	-2.25	*	0.000871613		376	298.68	-1.26		0.229874
Elp4	elongation protein 4 homolog (S. cerevisiae)	1416987_at	NM_023876	77766	Mm.33870.1	139.6	61.91	-2.25	*	0.0177845		87.07	55.02	-1.58		0.100621
Ehhadh	enoyl-Coenzyme A, hydratase/3-hydroxyacyl Coenzyme A dehydrogenase	1448382_at	NM_023737	74147	Mm.28100.1	11292.4	5014.61	-2.25	*	0.0187492		9914.65	6209.75	-1.6	*	0.197959
Cyb5r3	diaphorase 1 (NADH)	1422185_a_at	NM_029787	109754	Mm.22560.1	4144.71	1842.07	-2.25	*	0.000570533		2621.57	1305.26	-2.01	*	0.00550782
Hmgcs1 /// LOC100040592	3-hydroxy-3-methylglutaryl-Coenzyme A synthase 1	1433445_x_at	BB705380	208715	Mm.61526.4	38809.4	17261.6	-2.25	*	0.00123775		14826.1	6884.66	-2.15	*	0.0287793
Gch1	GTP cyclohydrolase 1	1429692_s_at	BB698398	14528	Mm.41683.2	6569.2	2923.01	-2.25	*	0.0186674		3810.87	1695.89	-2.25	*	0.00100677
Gpsn2	glycoprotein, synaptic 2	1429681_a_at	AK020708	106529	Mm.142511.2	7016.56	3122.15	-2.25	*	0.00271999		2068.29	809.44	-2.56	*	0.000574751
1459695_at	gb:AU040352 /DB_XREF=gi:3954172 /DB_XREF=AU040352 /CLONE=J0804G04 /FEA=EST /CNT=2 /TID=Mm.38206.1 /TIER=ConsEnd /STK=2 /UG=Mm.38206 /UG_TITLE=ESTs	1459695_at	AU040352		Mm.38206.1	221.92	98.55	-2.25	*	0.0223081		24.43	8.45	-2.89		0.0500685
A630077B13Rik	RIKEN cDNA A630077B13 gene	1436576_at	BB239429	215900	Mm.34479.1	197.28	87.53	-2.25	*	0.0281677		99.78	23.33	-4.28	*	0.0194398
D19Ertd721e	DNA segment, Chr 19, ERATO Doi 721, expressed	1436342_a_at	AU041099	225896	Mm.27839.2	4529.82	2024.97	-2.24	*	0.000223241		4020.71	4567.35	1.14		0.322628
LOC100047324 /// Sesn1	sestrin 1	1438931_s_at	AV016566	140742	Mm.29742.2	1460.93	651.78	-2.24	*	0.000706158		846.55	582.57	-1.45		0.00282484
Tlcd1	RIKEN cDNA 0610007A15 gene	1452132_at	BE951033	68385	Mm.28122.1	847.18	377.86	-2.24	*	0.0144017		1207.69	802.76	-1.5	*	0.0799129
Nudt7	nudix (nucleoside diphosphate linked moiety X)-type motif 7	1430896_s_at	AK008824	67528	Mm.158805.1	6998.81	3128.73	-2.24	*	0.000781992		3259.88	1678.96	-1.94	*	0.00806778
2810439F02Rik	RIKEN cDNA 2810439F02 gene	1441380_at	BB044461	72747	Mm.113098.1	330.52	147.76	-2.24	*	0.0187576		178.91	61.09	-2.93	*	0.0942187
Aptx	aprataxin	1450921_at	AK005286	66408	Mm.44221.1	179.31	80.44	-2.23	*	0.0233371		390.27	459.73	1.18		0.433014
Scap	SREBP cleavage activating protein	1433520_at	BI412871	235623	Mm.29174.2	2876.12	1288.43	-2.23	*	0.00126658		1110.71	1036.67	-1.07		0.333004
Cyp2j6	gb:AV373767 /DB_XREF=gi:15412257 /DB_XREF=AV373767 /CLONE=9130001H23 /FEA=EST /CNT=5 /TID=Mm.97979.1 /TIER=ConsEnd /STK=5 /UG=Mm.97979 /UG_TITLE=ESTs	1440691_at	AV373767	13110	Mm.97979.1	524.15	235.26	-2.23	*	0.0112378		205.01	184.69	-1.11		0.403436
Cyp51	gb:BB004104 /DB_XREF=gi:15389680 /DB_XREF=BB004104 /CLONE=4732458H05 /FEA=FLmRNA /CNT=202 /TID=Mm.140158.1 /TIER=Stack /STK=25 /UG=Mm.140158 /LL=13121 /UG_GENE=Cyp51 /UG_TITLE=cytochrome P450, 51 /FL=gb:NM_020010.1 gb:AF166266.1	1422533_at	NM_020010	13121	Mm.140158.1	4651.82	2091.98	-2.22	*	0.0136765		318.78	295.68	-1.08		0.682919
Ceacam1	CEA-related cell adhesion molecule 2	1460681_at	BC024320	26365	Mm.155711.2	1386.06	623.31	-2.22	*	0.00216501		1215.48	1022.3	-1.19		0.226256
Mcc	Transcribed locus	1438081_at	BB794635	328949	Mm.210479.1	1150.4	517.1	-2.22	*	0.00070659		454.64	359.29	-1.27		0.13261
Grb7	growth factor receptor bound protein 7	1448227_at	NM_010346	14786	Mm.17500.1	1126.37	506.24	-2.22	*	2.30023e-05		429.58	308.35	-1.39		0.0587567
Pde2a	phosphodiesterase 2A, cGMP-stimulated	1447707_s_at	BB367174	207728	Mm.167414.1	593.97	267.03	-2.22	*	0.0411478		730.53	524.59	-1.39		0.0202098
Khk	ketohexokinase	1449062_at	BC013464	16548	Mm.22451.1	6843.1	3087.84	-2.22	*	0.000298605		4337.96	624.03	-6.95	*	0.00143074
Eif2ak1	eukaryotic translation initiation factor 2 alpha kinase 1	1421900_at	BB077436	15467	Mm.220921.1	169.24	76.68	-2.21	*	0.0382472		139.18	165.31	1.19		0.332511
Cradd	CASP2 and RIPK1 domain containing adaptor with death domain	1427505_a_at	AJ224740	12905	Mm.17493.3	165.48	74.97	-2.21	*	0.00747654		72.33	61.75	-1.17		0.241871
Amdhd1	RIKEN cDNA 1300019J08 gene	1447380_at	BB797326	71761	Mm.214299.1	1217.6	550.89	-2.21	*	0.00103592		715.82	534.72	-1.34		0.0238875
Foxn3	checkpoint supressor 1	1436925_at	AV228812	71375	Mm.52233.1	1217.32	550.86	-2.21	*	0.000749204		626.97	214.69	-2.92	*	0.00163211
Rnf14	ring finger protein 14	1425929_a_at	AF249668	56736	Mm.22086.2	238.63	108.45	-2.2	*	0.0488099		227.73	260.4	1.14		0.551564
Zkscan1	zinc finger with KRAB and SCAN domains 1	1429152_at	AI509716	74570	Mm.33370.1	956.64	434.39	-2.2	*	0.00187841		721.28	750.27	1.04		0.699086
Gramd3	RIKEN cDNA 9130427A09 gene	1428736_at	AV259880	107022	Mm.24356.1	1691.97	769.14	-2.2	*	0.000876239		1082.29	884.06	-1.22		0.138168
Eepd1	RIKEN cDNA 2310005P05 gene	1417877_at	NM_026189	67484	Mm.6825.1	552.29	250.65	-2.2	*	0.0296693		251.53	156.99	-1.6	*	0.0840574
Acsl1	acyl-CoA synthetase long-chain family member 1	1450643_s_at	BI413218	14081	Mm.28962.1	13106.5	5949.45	-2.2	*	4.76662e-05		6736.03	3453.1	-1.95	*	0.0198487
Acly	ATP citrate lyase	1425326_at	BI456232	104112	Mm.25316.1	1437.13	652.25	-2.2	*	0.0310933		463.53	210.03	-2.21	*	0.0152081
Cog1	component of oligomeric golgi complex 1	1449053_s_at	BB210424	16834	Mm.182445.1	191.98	87.84	-2.19	*	0.036014		221.47	306.26	1.38		0.0442058
Pde7b	Phosphodiesterase 7B	1445539_at	BE687857	0	Mm.35223.1	234.83	107.44	-2.19	*	0.0199657		62.72	58.83	-1.07		0.454814
Otc	ornithine transcarbamylase	1425540_at	BC024893	18416	Mm.2611.2	623.17	284.82	-2.19	*	0.00250029		93.88	39	-2.41		0.0304418
Thrsp	thyroid hormone responsive SPOT14 homolog (Rattus)	1424737_at	BC009165	21835	Mm.28585.2	12923.2	5913.56	-2.19	*	0.00160071		13335.1	3242.42	-4.11	*	0.0146474
Car5a	carbonic anhydrase 5a, mitochondrial	1419525_at	NM_007608	12352	Mm.116761.1	2137.21	976.38	-2.19	*	0.023044		1576.4	61.3	-25.72	*	0.000452018
Gldc	glycine decarboxylase	1416049_at	NM_138595	104174	Mm.27953.1	4432.93	2035.84	-2.18	*	0.0048425		4510.36	4024.86	-1.12		0.565806
Efna1	ephrin A1	1448510_at	D38146	13636	Mm.15675.1	243.88	111.87	-2.18	*	0.0212877		521.89	463.55	-1.13		0.614019
Rnd1	Rho family GTPase 1	1455197_at	BE852181	223881	Mm.100439.1	146.42	67.02	-2.18	*	0.02098		304.95	144.84	-2.11	*	0.00769478
Ifi47	interferon gamma inducible protein 47	1417292_at	NM_008330	15953	Mm.24769.1	4638.66	2125.63	-2.18	*	0.00419854		1280.21	355.58	-3.6	*	0.0210847
Upp2	gb:BC027189.1 /DB_XREF=gi:20071297 /FEA=FLmRNA /CNT=22 /TID=Mm.200370.1 /TIER=FL+Stack /STK=10 /UG=Mm.200370 /LL=76654 /UG_GENE=1700124F02Rik /DEF=Mus musculus, clone MGC:28547 IMAGE:4196835, mRNA, complete cds. /PROD=Unknown (protein for MGC:28547) /FL=gb:BC027189.1	1451548_at	BC027189		Mm.200370.1	8524.24	3913.48	-2.18	*	0.0443964		814.66	161.13	-5.06	*	0.156835
2410018C20Rik	RIKEN cDNA 2410018C20 gene	1417146_at	NM_026423	67873	Mm.46689.1	356.78	164.5	-2.17	*	0.0335899		344.9	291.15	-1.18		0.293544
A530088I07Rik	RIKEN cDNA A530088I07 gene	1435596_at	BB820613	212167	Mm.78794.1	308.36	142.35	-2.17	*	0.007234		818.71	594.57	-1.38		0.0517975
Lipc	lipase, hepatic	1419560_at	NM_008280	15450	Mm.362.1	10157.6	4671.71	-2.17	*	8.37061e-05		5602.06	2970.2	-1.89	*	0.000321253
Dapk1	death associated protein kinase 1	1426915_at	BC021490	69635	Mm.24103.1	2011.31	926.03	-2.17	*	0.00253184		1022.84	521.76	-1.96	*	0.0114252
Soat2	sterol O-acyltransferase 2	1460722_at	BC025931	223920	Mm.57153.1	409.17	189.05	-2.16	*	0.0246409		2987.68	4192.04	1.4		0.0850454
LOC676654 /// Lyn	Yamaguchi sarcoma viral (v-yes-1) oncogene homolog	1425598_a_at	M64608	676654	Mm.1834.2	192.1	89.02	-2.16	*	0.0437145		141.45	126.52	-1.12		0.596054
Nudt16l1	RIKEN cDNA 1110001K21 gene	1437624_x_at	AV211435	66911	Mm.34388.5	1559.96	720.82	-2.16	*	0.00159796		941.77	676.57	-1.39		0.0249622
Nt5e	5' nucleotidase, ecto	1428547_at	AV273591	23959	Mm.31676.1	1320.29	611.65	-2.16	*	0.0133412		5961.11	3561.42	-1.67	*	0.008669
4930528F23Rik	RIKEN cDNA 4930528F23 gene	1431648_at	AK015924	75178	Mm.52592.1	488.47	226.25	-2.16	*	0.0161085		243.4	133.41	-1.82	*	0.0895915
Sirt7	sirtuin 7 (silent mating type information regulation 2, homolog) 7 (S. cerevisiae)	1424238_at	BC026403	209011	Mm.28843.1	487.68	227.08	-2.15	*	0.0101015		630.54	719.53	1.14		0.348622
2810453I06Rik	RIKEN cDNA 2810453I06 gene	1418389_at	NM_133703	67238	Mm.212527.1	207.64	96.46	-2.15	*	0.0348989		227.29	134.82	-1.69	*	0.140101
Fmn1	expressed sequence BB164513	1439397_at	BB164513	14260	Mm.128312.1	372.08	173.12	-2.15	*	0.0190389		568.94	145.4	-3.91	*	0.00340671
2700038C09Rik	RIKEN cDNA 2700038C09 gene	1428381_a_at	BG868450	66496	Mm.182914.1	2123.95	990.83	-2.14	*	0.0179559		803.34	696.68	-1.15		0.472648
Cnnm3	gb:AW046503 /DB_XREF=gi:5907032 /DB_XREF=UI-M-BH1-akz-d-11-0-UI.s1 /CLONE=UI-M-BH1-akz-d-11-0-UI /FEA=FLmRNA /CNT=168 /TID=Mm.44492.1 /TIER=Stack /STK=117 /UG=Mm.44492 /LL=94218 /UG_GENE=Cnnm3 /UG_TITLE=cyclin M3 /FL=gb:NM_053186.1 gb:AF216964.1	1420481_at	NM_053186	94218	Mm.44492.1	231.29	108.23	-2.14	*	0.00378865		137.96	114.07	-1.21		0.234664
Mtus1	mitochondrial tumor suppressor 1	1436501_at	BB747681	102103	Mm.200266.1	545.86	254.51	-2.14	*	0.0149623		167.67	133.68	-1.25		0.277808
Polg2	polymerase (DNA directed), gamma 2, accessory subunit	1450816_at	NM_015810	50776	Mm.859.1	529.1	247.28	-2.14	*	0.00247357		3199.78	2211.54	-1.45		0.0179446
Gsta1 /// Gsta2 /// LOC100042295	glutathione S-transferase, alpha 2 (Yc2)	1421041_s_at	NM_008182	14857 /// 14858	Mm.197422.1	7952.35	3707.75	-2.14	*	0.00677201		5140.34	1322.25	-3.89	*	0.0226252
Psmf1	proteasome (prosome, macropain) inhibitor subunit 1	1424369_at	BC012260	228769	Mm.146984.1	216.81	101.78	-2.13	*	0.0233645		496.43	567.32	1.14		0.108949
Gcat	glycine C-acetyltransferase (2-amino-3-ketobutyrate-coenzyme A ligase)	1417823_at	AK013138	26912	Mm.18618.1	2486.1	1166.47	-2.13	*	2.65828e-05		836.06	556.4	-1.5	*	0.00835401
Acsl1	acyl-CoA synthetase long-chain family member 1	1422526_at	BI413218	14081	Mm.28962.1	3850.28	1805.78	-2.13	*	0.00105687		3025.81	1659.16	-1.82	*	0.0636759
EG226654	similar to KAT protein	1456169_at	AW111083	226654	Mm.46366.1	1841.04	863.05	-2.13	*	0.000621909		486.31	261.83	-1.86	*	0.0285061
Crbn	cereblon	1423094_at	AV156594	58799	Mm.139677.1	936.68	442.11	-2.12	*	0.00776771		1016.85	1057.83	1.04		0.744898
Mgea5	meningioma expressed antigen 5 (hyaluronidase)	1422902_s_at	NM_023799	76055	Mm.202734.1	375.41	177.35	-2.12	*	0.044687		782.22	798.74	1.02		0.848271
Eif1	suppressor of initiator codon mutations, related sequence 1 (S. cerevisiae)	1423799_at	BI693609	20918	Mm.13886.1	7070.02	3335.41	-2.12	*	0.00772839		10924.5	8337.28	-1.31		0.0065033
Ypel2	hypothetical protein 6430570G24	1454901_at	BG069663	77864	Mm.24166.1	705.9	333.42	-2.12	*	0.0163838		1298.82	582.21	-2.23	*	0.0373414
Rab23	RAB23, member RAS oncogene family	1452113_a_at	BB122884	19335	Mm.86744.2	358.25	169.95	-2.11	*	0.0365645		257.98	255.56	-1.01		0.864692
1110033M05Rik	RIKEN cDNA 1110033M05 gene	1454723_at	AV141095	68675	Mm.33975.1	163.06	77.24	-2.11	*	0.0310956		112.68	106.51	-1.06		0.634421
Pcmtd2	RIKEN cDNA 5330414D10 gene	1427075_s_at	BM117243	245867	Mm.29308.1	3339.92	1582.58	-2.11	*	0.0104172		1463.38	992.35	-1.47		0.00692809
5730469M10Rik	RIKEN cDNA 5730469M10 gene	1452716_at	AK017688	70564	Mm.27227.1	8855.63	4205.64	-2.11	*	0.00125986		6526.03	3491.31	-1.87	*	0.0044803
Pm20d1	RIKEN cDNA 4732466D17 gene	1426876_at	BC025830	212933	Mm.23844.1	1631.11	772.95	-2.11	*	0.000150066		766.73	405.13	-1.89	*	0.00157009
Fads2	fatty acid desaturase 2	1449325_at	NM_019699	56473	Mm.38901.1	2419.16	1147.43	-2.11	*	0.00243217		5776.71	2876.23	-2.01	*	0.0114457
Prodh2	proline dehydrogenase (oxidase) 2	1432099_a_at	AK011039	56189	Mm.182309.2	2039.21	965.49	-2.11	*	0.0127058		1499.43	712.14	-2.11	*	0.0384934
Ddi2 /// Rsc1a1	RIKEN cDNA 1700027M01 gene	1422560_at	NM_023544	68817 /// 69994	Mm.17880.1	597.79	284.14	-2.1	*	0.0162366		461.39	589.05	1.28		0.324939
Myo6	myosin VI	1433942_at	BE133806	17920	Mm.215129.1	372.2	177.36	-2.1	*	0.0163503		214.9	192.02	-1.12		0.470785
Dtx4	deltex 4 homolog (Drosophila)	1436545_at	AV017487	207521	Mm.34470.1	214.91	102.26	-2.1	*	0.000514184		625.09	520.51	-1.2		0.227908
Xpo6	exportin 6	1422759_a_at	NM_028816	74204	Mm.21892.1	327.03	155.67	-2.1	*	0.0214085		516.54	376.2	-1.37		0.0429703
Nlrp6	NACHT, leucine rich repeat and PYD containing 6	1427369_at	BB071996	101613	Mm.31060.1	1062.39	505.96	-2.1	*	0.0151056		795.99	271.12	-2.94	*	0.00920527
Gas1	growth arrest specific 1	1416855_at	BB550400	14451	Mm.22701.1	2045.78	972.97	-2.1	*	0.0014816		62.48	20.76	-3.01		0.00962265
Pctp	phosphatidylcholine transfer protein	1420983_at	AF114437	18559	Mm.5062.1	317.67	151.75	-2.09	*	0.000551319		340.81	461.94	1.36		0.164269
Cyp2d22	cytochrome P450, family 2, subfamily d, polypeptide 22	1419039_at	BF683039	56448	Mm.157435.1	2650.64	1270.07	-2.09	*	0.0125183		3920.92	3453.94	-1.14		0.224379
3222402P14Rik	RIKEN cDNA 3222402P14 gene	1455091_at	AI642021	235542	Mm.28416.1	186.84	89.19	-2.09	*	0.00205742		53.94	43.31	-1.25		0.578084
2310051E17Rik /// Klf9	basic transcription element binding protein 1	1456341_a_at	AV354744	16601	Mm.19788.5	15376.4	7374.24	-2.09	*	0.0123671		10721.8	7109	-1.51	*	0.129101
Tk2	thymidine kinase 2, mitochondrial	1426100_a_at	AF105217	57813	Mm.183110.2	453.41	218.29	-2.08	*	0.00408237		1561.61	1361.95	-1.15		0.021502
Anks4b	RIKEN cDNA 2010013E14 gene	1453042_at	AK008229	72074	Mm.23165.1	1520.98	729.93	-2.08	*	0.00966161		910.97	759.48	-1.2		0.423011
Ankrd44	Transcribed locus, strongly similar to XP_516003.1 similar to hypothetical protein [Pan troglodytes]	1434856_at	AV256780	329154	Mm.218595.3	181.23	87.05	-2.08	*	0.0440809		167.9	92.58	-1.81	*	0.0401915
Ulk2	Unc-51 like kinase 2 (C. elegans)	1417846_at	NM_013881	29869	Mm.27664.1	760.76	365.85	-2.08	*	0.00256029		228.49	93.87	-2.43	*	0.00512064
9630025H16Rik	RIKEN cDNA 9630025H16 gene	1455680_at	BB438526	319878	Mm.31914.1	256.33	123.56	-2.07	*	0.0141565		550.66	485	-1.14		0.319772
Kctd20	RIKEN cDNA 2410004N11 gene	1416323_at	AV281062	66989	Mm.435.1	246.12	119.02	-2.07	*	0.0364999		201.36	149.23	-1.35		0.0224747
Bpgm	2,3-bisphosphoglycerate mutase	1448119_at	NM_007563	12183	Mm.22706.1	484.35	233.71	-2.07	*	0.021995		442.71	317.76	-1.39		0.254543
Kif1b	kinesin family member 1B	1423994_at	BQ175246	16561	Mm.42027.1	3599.13	1739.85	-2.07	*	0.00133377		2757.16	1895.04	-1.45		0.0265054
Clpx	caseinolytic protease X (E.coli)	1423447_at	BF020441	270166	Mm.30088.1	8582.24	4154.59	-2.07	*	0.00466438		11331.8	6892.67	-1.64	*	0.0416513
2310047M10Rik	RIKEN cDNA 2310047M10 gene	1428723_at	AK009886	71923	Mm.41579.1	156.02	75.4	-2.07	*	0.0323482		182.88	108.51	-1.69		0.0112779
1436169_at	RIKEN cDNA C730029A08 gene	1436169_at	BB428892	320926	Mm.24292.1	3501.65	1691.4	-2.07	*	0.00158417		3844.22	2085.18	-1.84	*	0.187645
Gstt1	glutathione S-transferase, theta 1	1418186_at	BC012254	14871	Mm.2746.1	16017.4	7725.53	-2.07	*	0.000103574		7688.64	3590.5	-2.14	*	0.000440187
Abca8b	ATP-binding cassette, sub-family A (ABC1), member 8b	1427546_at	AF213393	27404	Mm.38377.1	279.33	135.45	-2.06	*	0.021136		1193.72	1230.56	1.03		0.781452
Rassf6	Ras association (RalGDS/AF-6) domain family 6	1429262_at	AK005472	73246	Mm.30172.1	407.38	197.66	-2.06	*	0.0327147		1568.82	1461.62	-1.07		0.576465
Cyb5b	RIKEN cDNA 1810044O22 gene	1448844_at	NM_025558	66427	Mm.20242.1	2088.25	1011.89	-2.06	*	0.00576534		1655.8	1332.53	-1.24		0.371379
Ptprk	protein tyrosine phosphatase, receptor type, K	1423278_at	AI893646	19272	Mm.27856.1	579.83	281.37	-2.06	*	0.00993858		179.73	104.13	-1.73	*	0.0906915
Cds2	CDP-diacylglycerol synthase (phosphatidate cytidylyltransferase) 2	1452832_s_at	BG296584	110911	Mm.24482.1	662.35	321.61	-2.06	*	0.00992209		242.38	139.37	-1.74	*	0.0135237
Pstpip2	proline-serine-threonine phosphatase-interacting protein 2	1455405_at	AV229693	19201	Mm.57174.2	1476.66	716.35	-2.06	*	0.0355045		469.3	254.96	-1.84	*	0.00540335
EG667823	10 days neonate cortex cDNA, RIKEN full-length enriched library, clone:A830054P04 product:unknown EST, full insert sequence	1443858_at	BI653857	667823	Mm.205023.1	918.19	445.43	-2.06	*	0.00172111		450.08	221.42	-2.03	*	0.0109532
Sbk1	SH3-binding kinase 1	1451190_a_at	BC025837	104175	Mm.29660.1	853.96	413.96	-2.06	*	0.036263		918.3	441.08	-2.08	*	0.0476117
Odz3	odd Oz/ten-m homolog 3 (Drosophila)	1429178_at	BB472509	23965	Mm.45150.1	387.53	187.76	-2.06	*	0.0326284		350.61	120.14	-2.92	*	0.00423719
Bclaf1	BCL2-associated transcription factor 1	1428845_at	BI965039	72567	Mm.385.1	776.52	378.54	-2.05	*	0.0265564		910.24	954.59	1.05		0.612499
Col18a1	procollagen, type XVIII, alpha 1	1426955_at	D17546	12822	Mm.4352.2	4765.08	2325.13	-2.05	*	0.0235563		1509.56	1344.05	-1.12		0.21315
Coq10a	gene model 1, (NCBI)	1433628_at	BQ044689	210582	Mm.27862.1	172.91	84.37	-2.05	*	0.000853542		82.37	72.19	-1.14		0.441256
Bpgm	2,3-bisphosphoglycerate mutase	1415865_s_at	NM_007563	12183	Mm.22706.1	1450.4	708.83	-2.05	*	0.0191766		1459.98	1068.83	-1.37		0.245585
Foxk1	forkhead box K1	1434655_at	BB794583	17425	Mm.26785.1	264.94	128.93	-2.05	*	0.0184106		131.07	74.67	-1.76		0.0360413
Anubl1	AN1, ubiquitin-like, homolog (Xenopus laevis)	1429642_at	AK012639	67492	Mm.84573.1	1306.16	635.9	-2.05	*	0.0379745		548.01	193.96	-2.83	*	0.0218007
Slc19a2	solute carrier family 19 (thiamine transporter), member 2	1441315_s_at	BB449198	116914	Mm.198170.1	6196.21	3030.4	-2.04	*	0.000246744		2062.63	2119.95	1.03		0.939234
Sirt5	sirtuin 5 (silent mating type information regulation 2 homolog) 5 (S. cerevisiae)	1428915_at	AK002609	68346	Mm.35325.1	613.84	301.55	-2.04	*	0.0116119		455.78	471.35	1.03		0.582348
Gjb1	gap junction membrane channel protein beta 1	1448766_at	BC026833	14618	Mm.21198.1	2352.96	1152.72	-2.04	*	0.00106746		1097.65	1089.04	-1.01		0.836481
Lgals9	lectin, galactose binding, soluble 9	1421217_a_at	NM_010708	16859	Mm.18087.1	6607.9	3236.42	-2.04	*	0.000268293		3962.1	3538.74	-1.12		0.404659
Alkbh7	spermatogenesis associated 11	1428516_a_at	BI903628	66400	Mm.196150.1	564.77	276.28	-2.04	*	0.011642		220.45	188.29	-1.17		0.386989
Pex11c	gb:AK007848.1 /DB_XREF=gi:12841663 /FEA=mRNA /CNT=4 /TID=Mm.154342.1 /TIER=ConsEnd /STK=1 /UG=Mm.154342 /LL=73655 /UG_GENE=1810049N02Rik /UG_TITLE=RIKEN cDNA 1810049N02 gene /DEF=Mus musculus 10 day old male pancreas cDNA, RIKEN full-length enriched library, clone:1810049N02:related to CG13827 PROTEIN, full insert sequence.	1430856_at	AK007848	69129	Mm.154342.1	336.59	164.88	-2.04	*	0.00638741		676.32	565.57	-1.2		0.0713876
Sc5d	sterol-C5-desaturase (fungal ERG3, delta-5-desaturase) homolog (S. cerevisae)	1451457_at	AB016248	235293	Mm.13081.1	22531.1	11040.2	-2.04	*	0.000521866		21809	10483.2	-2.08	*	0.000745214
4933403F05Rik	RIKEN cDNA 4933403F05 gene	1436219_at	BQ176997	108654	Mm.34672.1	723.07	354.34	-2.04	*	0.00377424		137.14	50.54	-2.71	*	0.0983449
Thrap3	thyroid hormone receptor associated protein 3	1460545_at	BB531820	230753	Mm.220342.2	1030.59	508.56	-2.03	*	0.00559508		2852.26	3316.77	1.16		0.0735275
Lifr	leukemia inhibitory factor receptor	1425107_a_at	D17444	16880	Mm.3174.2	9852.12	4857.36	-2.03	*	0.00137656		2253.83	2244.23	-1		0.893077
Pdrg1	p53 and DNA damage regulated 1	1428308_at	AK003410	68559	Mm.12746.1	172.28	84.69	-2.03	*	0.0194896		1531.82	1508.92	-1.02		0.874796
Pigc	phosphatidylinositol glycan, classC	1424189_at	AK014096	67292	Mm.45106.1	318.58	157.27	-2.03	*	0.00184756		264.53	250.68	-1.06		0.544565
C77080	expressed sequence C77080	1433775_at	BB163333	97130	Mm.22929.1	353.69	174.08	-2.03	*	0.0105177		231.72	197.57	-1.17		0.128574
Rtn4	reticulon 4	1421116_a_at	NM_024226	68585	Mm.220966.1	5511.85	2718.67	-2.03	*	0.00544253		2466.44	1354.46	-1.82	*	0.0251963
Ugt3a1	expressed sequence AI746432	1451373_at	BC025940	105887 /// 666512	Mm.201628.1	962.64	473.17	-2.03	*	0.00544344		57.14	15.98	-3.58		0.00835514
1700023B02Rik	RIKEN cDNA 1700023B02 gene	1423375_at	AK005900	66935	Mm.22919.1	176.16	87.24	-2.02	*	0.0224834		158.4	201.7	1.27		0.0271733
Ifnar2	interferon (alpha and beta) receptor 2	1440169_x_at	BB522265	15976	Mm.133503.1	170.08	84.17	-2.02	*	0.0347563		202.05	208.23	1.03		0.819906
Abcd2	ATP-binding cassette, sub-family D (ALD), member 2	1419748_at	NM_011994	26874	Mm.4817.1	477.51	236.96	-2.02	*	0.0348487		237.24	192.86	-1.23		0.44858
Sec14l2	SEC14-like 2 (S. cerevisiae)	1424530_at	BC005759	67815	Mm.28994.1	6820.87	3373.41	-2.02	*	0.00154432		6508.69	5141.61	-1.27		0.140504
Qdpr	quininoid dihydropteridine reductase	1423664_at	BC002107	110391	Mm.30204.1	14730.5	7284.56	-2.02	*	5.79888e-05		9147.54	6252.58	-1.46		0.0173957
Rmnd5a	RIKEN cDNA 1110007A06 gene	1426884_at	BG795169	68477	Mm.28474.1	2935.67	1454.82	-2.02	*	0.000871317		1806.57	1122.77	-1.61	*	0.00078429
Angptl6	angiopoietin-like 6	1424785_at	BC025904	70726	Mm.34019.1	225.01	111.34	-2.02	*	0.0190663		241.13	138.7	-1.74	*	0.104527
Dyrk2 /// LOC100044376	RIKEN cDNA 1810038L18 gene	1428637_at	AK007736	69181	Mm.45565.1	4262.35	2107.95	-2.02	*	1.63767e-05		2032.91	1145.48	-1.77	*	0.000276485
Tm4sf1	transmembrane 4 superfamily member 1	1450958_at	BQ177170	17112	Mm.856.1	543.88	269.88	-2.02	*	0.00519221		799.97	450.05	-1.78	*	0.00219303
Papss2	3'-phosphoadenosine 5'-phosphosulfate synthase 2	1434510_at	BF780807	23972	Mm.203916.1	9902.86	4891.31	-2.02	*	0.00208882		3893.61	1984.6	-1.96	*	0.0118799
Pthr1	parathyroid hormone receptor 1	1417092_at	BC013446	19228	Mm.3542.1	291.85	144.69	-2.02	*	0.0293625		201.81	54.79	-3.68	*	0.000792801
Ugt3a1	expressed sequence AI746432	1424493_s_at	BC025940	105887	Mm.201628.1	2114.22	1047.66	-2.02	*	0.00662621		173.82	17.86	-9.73	*	0.00177566
4833420G17Rik	RIKEN cDNA 4833420G17 gene	1419637_s_at	BG067119	67392	Mm.9860.1	968.91	480.94	-2.01	*	0.00408935		1158.56	994.58	-1.16		0.59706
Lipt1	MRNA similar to lipoyltransferase (cDNA clone MGC:28431 IMAGE:4038179), complete cds	1451552_at	BC019519	623661	Mm.63984.1	262.79	130.86	-2.01	*	0.0184386		172.38	136.33	-1.26		0.0966783
4833426J09Rik	RIKEN cDNA 4833426J09 gene	1428996_at	AK014774	382051	Mm.83644.1	300.2	149.37	-2.01	*	0.0166023		197.04	156.75	-1.26		0.251162
Cyb5b	RIKEN cDNA 1810044O22 gene	1417767_at	NM_025558	66427	Mm.20242.1	3102.67	1542.25	-2.01	*	0.00269683		2981.86	1936.81	-1.54	*	0.108807
5730469M10Rik	RIKEN cDNA 5730469M10 gene	1447774_x_at	AV332575	70564	Mm.66410.1	1974.14	982.83	-2.01	*	0.014357		1313.2	725.64	-1.81	*	0.0175049
1441765_at	gb:BB822342 /DB_XREF=gi:16994971 /DB_XREF=BB822342 /CLONE=G830018E18 /FEA=EST /CNT=4 /TID=Mm.209969.1 /TIER=ConsEnd /STK=4 /UG=Mm.209969 /UG_TITLE=ESTs	1441765_at	BB822342		Mm.209969.1	1958.31	974.38	-2.01	*	0.00224291		708.3	356.58	-1.99	*	0.00693223
Mocos	molybdenum cofactor sulfurase	1429352_at	AK003797	68591	Mm.28252.1	1697.59	849.93	-2	*	0.00156046		1524.53	1557.2	1.02		0.660886
Gas5	growth arrest specific 5	1419291_x_at	NM_013525	14455	Mm.35844.1	3135.92	1565.11	-2	*	0.000126546		36752.2	37259.5	1.01		0.771742
Atp6v1b2	ATPase, H+ transporting, V1 subunit B, isoform 2	1419883_s_at	AI790362	11966	Mm.200697.2	370.97	185.72	-2	*	0.00126194		305.72	279.6	-1.09		0.453989
Pnkd	brain protein 17	1418746_at	NM_019999	56695	Mm.177272.1	1743.72	871.34	-2	*	0.0146618		1120.66	721.94	-1.55	*	0.2163
5830404H04Rik	RIKEN cDNA 5830404H04 gene	1437731_at	BB834407	207781	Mm.27641.4	1061.11	531.48	-2	*	0.0019247		1117.72	641.17	-1.74	*	0.0352072
Idi1	isopentenyl-diphosphate delta isomerase	1451122_at	BC004801	319554	Mm.29847.1	26072.4	13038.3	-2	*	0.0092858		2213.6	1172.58	-1.89	*	0.140893
Pm20d1	RIKEN cDNA 4732466D17 gene	1438980_x_at	BB027848	212933	Mm.23844.2	9983.15	4987.89	-2	*	0.000269766		5676.19	2851.79	-1.99	*	0.00378629
Gstm1	glutathione S-transferase, mu 1 /// similar to Glutathione S-transferase Mu 1 (GST class-mu 1) (Glutathione S-transferase GT8.7) (pmGT10) (GST 1-1)	1425627_x_at	J03952	14862 /// 433943 /// 674086	Mm.2011.2	4226.96	2115.53	-2	*	0.000686919		2185.32	959.7	-2.28	*	0.000688284
Fahd2a	RIKEN cDNA B430104H02 gene	1431190_x_at	BI872590	68126	Mm.180782.2	440.3	220.82	-1.99	*	0.00335139		189.46	212.51	1.12		0.592129
1435546_a_at	RIKEN cDNA 1810013L24 gene	1435546_a_at	BM227762	69053	Mm.32827.1	647.96	325.14	-1.99	*	0.019291		782.33	684.7	-1.14		0.207195
2610101N10Rik	RIKEN cDNA 2610101N10 gene	1455352_at	AV340615	102683	Mm.27137.1	402.85	202.25	-1.99	*	0.0260256		233.77	173.62	-1.35		0.104153
0610007P14Rik	RIKEN cDNA 0610007P14 gene	1454161_s_at	AK002308	58520	Mm.195519.1	1654.11	832.25	-1.99	*	0.00848817		459.02	328.8	-1.4		0.00589734
Zfp292	zinc finger protein 292	1419575_s_at	NM_013889	30046	Mm.38193.1	360.06	180.95	-1.99	*	0.0328782		312.66	206.81	-1.51	*	0.160008
Cnot8	CCR4-NOT transcription complex, subunit 8	1451102_at	BC004040	69125	Mm.28910.2	413.2	207.45	-1.99	*	0.0364739		207.11	135.64	-1.53		0.12464
Rbl2	retinoblastoma-like 2	1425981_a_at	U47333	19651 /// 635075	Mm.28027.2	463.48	233.03	-1.99	*	0.0126645		317.72	199.24	-1.59	*	0.0426346
Olfml1	olfactomedin-like 1	1455663_at	BB055163	244198	Mm.45745.1	246.42	123.58	-1.99	*	0.0164824		12.33	7.3	-1.69		0.018668
Foxn3	checkpoint supressor 1	1438255_at	BM196962	71375	Mm.206973.1	1603.63	805.07	-1.99	*	0.00987786		843.27	332.32	-2.54	*	0.0196735
2410024N18Rik	RIKEN cDNA 2410024N18 gene	1452914_at	AK010587	70229	Mm.220888.1	211.99	106.37	-1.99	*	0.02284		117.84	42.33	-2.78	*	0.0450045
LOC632664 /// Ptprg	protein tyrosine phosphatase, receptor type, G	1434360_s_at	AI596632	19270 /// 632664	Mm.202333.1	378.16	190.61	-1.98	*	0.0394474		371.52	521.01	1.4		0.0990208
Mboat5	gene rich cluster, C3f gene	1423960_at	BC006753	14792	Mm.3634.1	3093.26	1561.16	-1.98	*	0.00162523		4288.54	3305.93	-1.3		0.0127468
Polrmt	polymerase (RNA) mitochondrial (DNA directed)	1437377_a_at	BB739221	216151	Mm.39001.2	795.75	401.72	-1.98	*	0.0368196		812.59	594.88	-1.37		0.0347697
D5Wsu178e	gb:BB024620 /DB_XREF=gi:16257892 /DB_XREF=BB024620 /CLONE=5330423A02 /FEA=EST /CNT=17 /TID=Mm.32453.1 /TIER=Stack /STK=13 /UG=Mm.32453 /LL=100648 /UG_GENE=AI448296 /UG_TITLE=expressed sequence AI448296	1435797_at	BB024620	28042	Mm.32453.1	908.36	458.99	-1.98	*	0.018651		1086.45	767.37	-1.42		0.0224531
Hs1bp3	HS1 binding protein 3	1433843_at	AW541327	58240	Mm.41098.2	198.12	99.99	-1.98	*	0.0130505		217.86	149.87	-1.45		0.0147177
C730029A08Rik	RIKEN cDNA C730029A08 gene	1436168_at	BB428892	320926	Mm.24292.1	5126.28	2589.6	-1.98	*	0.00173809		5788.1	3268.8	-1.77	*	0.0904699
Ccng2	cyclin G2	1416488_at	U95826	12452	Mm.3527.1	2279.95	1150.87	-1.98	*	0.00364443		1873.56	786.14	-2.38	*	0.0354258
Nr0b2	nuclear receptor subfamily 0, group B, member 2	1449854_at	BC019540	23957	Mm.34209.1	1913.45	971.86	-1.97	*	0.0385007		444.17	1263.91	2.85	*	0.0835414
Pex16	peroxisome biogenesis factor 16	1425021_a_at	BC010822	18633	Mm.88730.1	2418.14	1229.88	-1.97	*	0.00483218		3299.18	3948.29	1.2		0.0772105
Ptbp2	polypyrimidine tract binding protein 2	1423470_at	BB076855	56195	Mm.29966.1	349.3	176.93	-1.97	*	0.0338757		2749.02	2707.99	-1.02		0.985828
BC026585	cDNA sequence BC026585	1460696_at	BC026585	226527	Mm.215960.1	265.2	134.45	-1.97	*	0.0132953		337.71	319.07	-1.06		0.498225
Mccc2	methylcrotonoyl-Coenzyme A carboxylase 2 (beta)	1432472_a_at	AK019760	78038	Mm.137327.1	1233.03	625.83	-1.97	*	0.00258802		398.78	374.41	-1.07		0.707368
Zbtb22	zinc finger protein 297	1448705_at	BC026964	81630	Mm.154457.1	547.69	277.5	-1.97	*	0.0227023		332.47	274.4	-1.21		0.0258908
Kank1	ankyrin repeat domain 15	1433742_at	BQ032773	107351	Mm.25891.1	476.93	242.66	-1.97	*	0.00105636		186.31	139.67	-1.33		0.15473
Lrsam1	leucine rich repeat and sterile alpha motif containing 1	1429176_at	AW557823	227738	Mm.100831.1	159.51	81.15	-1.97	*	0.0315973		143.76	107.64	-1.34		0.00524072
Acsm5	RIKEN cDNA C730027J19 gene	1437662_at	BB667617	272428	Mm.185183.1	2368.09	1202.8	-1.97	*	0.000749945		1635.7	1147.98	-1.42		0.0189113
Mfsd3	RIKEN cDNA 2310010G13 gene	1451433_at	BC019171	69572	Mm.34920.1	264.9	134.57	-1.97	*	0.00524367		323.36	223.56	-1.45		0.00416694
Zfp362	cDNA sequence BC039093	1435087_at	BI409907	230761	Mm.22616.1	223.96	113.72	-1.97	*	0.00264839		103.72	59.62	-1.74		0.0110861
Pbld	RIKEN cDNA 0610038K03 gene	1425057_at	BC019997	68371	Mm.104960.1	3295.45	1675.73	-1.97	*	0.0185246		1241.79	683.73	-1.82	*	0.0612106
Sesn3	sestrin 3	1449303_at	NM_030261	75747	Mm.32956.1	819.62	416.23	-1.97	*	0.00196629		459.38	244.27	-1.88	*	0.0214615
Serpinf1	serine (or cysteine) proteinase inhibitor, clade F, member 1	1416168_at	NM_011340	20317	Mm.2044.1	16935	8580.71	-1.97	*	0.00402851		3455.53	820.18	-4.21	*	0.000751302
Hba-a1 /// Hba-a2	hemoglobin alpha, adult chain 1	1417714_x_at	NM_008218	15122	Mm.196110.1	15039.8	7641.68	-1.97	*	0.0472594		14812	2514.2	-5.89	*	0.00554764
2610008E11Rik	RIKEN cDNA 2610008E11 gene	1429281_at	AK011343	72128	Mm.35376.1	203.37	103.57	-1.96	*	0.00515722		144.56	142.53	-1.01		0.852791
Rnf43	RIKEN cDNA 4732452J19 gene	1427008_at	BC004781	207742	Mm.87252.1	179.04	91.19	-1.96	*	0.0371402		46.62	43.52	-1.07		0.666922
Spnb3	spectrin beta 3	1452269_at	AF026489	20743	Mm.7363.1	417.39	212.93	-1.96	*	0.00740492		205.16	164.77	-1.25		0.0608078
Tprkb	RIKEN cDNA 1810034M08 gene	1425682_a_at	BC027162	69786	Mm.218434.3	6797.11	3471.24	-1.96	*	0.00874136		11425.8	9085.68	-1.26		0.0253376
Arl2bp	ADP-ribosylation factor-like 2 binding protein	1417112_at	NM_024191	107566	Mm.139700.1	203.8	103.87	-1.96	*	0.019523		322.93	248.42	-1.3		0.348033
Ppm1b	protein phosphatase 1B, magnesium dependent, beta isoform	1426382_at	AJ271833	19043	Mm.849.5	2626.53	1341.47	-1.96	*	0.00270768		1422.13	1087.77	-1.31		0.00516561
2900024O10Rik	RIKEN cDNA 2900024O10 gene	1437704_at	AW494626	72852	Mm.133708.1	306.05	156.3	-1.96	*	0.00819901		98.51	71.91	-1.37		0.123528
Sox5	SRY-box containing gene 5	1432189_a_at	AK015212	20678	Mm.1752.4	202.79	103.24	-1.96	*	0.0181379		104.9	65.01	-1.61		0.158738
Abcd2	ATP-binding cassette, sub-family D (ALD), member 2	1456812_at	AW456685	26874	Mm.40168.1	643.69	328.12	-1.96	*	0.0202577		198.47	88.26	-2.25	*	0.0774998
Aox3	aldehyde oxidase 3	1418858_at	NM_023617	71724	Mm.20108.1	6677.42	3411.05	-1.96	*	0.0031875		1992.69	671.69	-2.97	*	0.0110692
Pex11c	peroxisomal biogenesis factor 11c	1430857_s_at	AK007848	69129	Mm.154342.1	491.08	252.28	-1.95	*	0.029915		702.15	720.49	1.03		0.996663
Man2c1	mannosidase, alpha, class 2C, member 1	1423687_a_at	BC016253	73744	Mm.30110.1	1106.51	566.47	-1.95	*	0.0391253		1962.3	1950.7	-1.01		0.888592
Zrsr1	U2 small nuclear ribonucleoprotein auxiliary factor (U2AF) 1, related sequence 1	1449354_at	NM_011663	22183	Mm.14286.1	412.05	211.18	-1.95	*	0.036705		335.58	276.68	-1.21		0.0757956
Nr2c2	gb:AV162817 /DB_XREF=gi:16383411 /DB_XREF=AV162817 /CLONE=3110005K06 /FEA=EST /CNT=89 /TID=Mm.24434.1 /TIER=Stack /STK=41 /UG=Mm.24434 /UG_TITLE=ESTs, Weakly similar to T02345 hypothetical protein KIAA0324 (H.sapiens)	1454851_at	AV162817	22026	Mm.24434.1	515.34	263.81	-1.95	*	0.000543293		437.85	319.76	-1.37		0.0420086
Tmem55b	cDNA sequence BC039161	1454797_at	AW556098	219024	Mm.27340.1	512.33	263.3	-1.95	*	0.0195307		400.64	228.49	-1.75	*	0.00556806
Cyb5r3	diaphorase 1 (NADH)	1422186_s_at	NM_029787	109754	Mm.22560.1	10583	5415.78	-1.95	*	0.00068011		7855.16	3919.64	-2	*	0.00132236
Cyp2f2	cytochrome P450, family 2, subfamily f, polypeptide 2	1448792_a_at	NM_007817	13107	Mm.4515.1	26797.1	13767.7	-1.95	*	0.024988		8114.99	3142.91	-2.58	*	0.000382698
Plxna2	plexin A2	1453286_at	BB085537	18845	Mm.33582.1	1027.78	528.1	-1.95	*	0.0296981		431.44	113.32	-3.81	*	0.00929685
Cyp2c54	cytochrome P450, family 2, subfamily c, polypeptide 50 /// cytochrome P450	1455457_at	AI256046	107141 /// 404195	Mm.220317.2	23827.1	12208.7	-1.95	*	0.00625124		241.23	50.1	-4.82	*	0.0839332
Fasn	fatty acid synthase	1423828_at	AF127033	14104	Mm.3760.1	6976.52	3572.6	-1.95	*	0.0212116		3811.5	494.02	-7.72	*	0.0183377
2410006H16Rik	RIKEN cDNA 2410006H16 gene	1447936_at	AA939619	69221	Mm.45149.1	455.66	234.78	-1.94	*	0.000851049		14449.4	18198.6	1.26		0.091707
Adipor2	adiponectin receptor 2	1437864_at	BE632137	68465	Mm.41916.1	783.21	403.99	-1.94	*	0.0133315		932	951.75	1.02		0.851806
Hsd17b7	hydroxysteroid (17-beta) dehydrogenase 7	1457248_x_at	BB554029	15490	Mm.215044.1	4303.17	2217.55	-1.94	*	0.0124843		1214.37	1224.87	1.01		0.895013
Fahd2a	RIKEN cDNA B430104H02 gene	1431189_a_at	BI872590	68126	Mm.180782.2	287.36	148.01	-1.94	*	0.000154019		130.19	131.96	1.01		0.918099
Tle1	transducin-like enhancer of split 1, homolog of Drosophila E(spl)	1434033_at	AI325112	21885	Mm.12823.2	926.02	479.94	-1.93	*	0.00214049		571.56	941.73	1.65	*	0.0423725
Acot12	cytosolic acetyl-CoA hydrolase	1449457_at	AB078618	74156	Mm.43994.1	1951.67	1013.19	-1.93	*	0.00455566		2762.71	3065.99	1.11		0.536029
4833420G17Rik	RIKEN cDNA 4833420G17 gene	1419636_at	BG067119	67392	Mm.9860.1	580.12	300.18	-1.93	*	0.0192092		673.45	641.41	-1.05		0.901973
Pex14	peroxisomal biogenesis factor 14	1419053_at	NM_019781	56273	Mm.4609.1	565.68	292.45	-1.93	*	0.0475153		527.27	492.53	-1.07		0.525529
Acad8	acyl-Coenzyme A dehydrogenase family, member 8	1419262_at	BB223744	66948	Mm.45738.1	1017.5	525.96	-1.93	*	0.00255769		868.51	774.6	-1.12		0.114048
Cmbl	RIKEN cDNA 2310016A09 gene	1451322_at	BC024580	69574	Mm.28108.1	9018.73	4666.25	-1.93	*	0.000261668		2234.4	1756.81	-1.27		0.182176
Aldh1l1 /// LOC100047937	formyltetrahydrofolate dehydrogenase	1424400_a_at	AK007822	107747	Mm.30035.1	27120.8	14062.8	-1.93	*	0.00218217		10575.2	6704.67	-1.58	*	0.0557572
1443908_at	Gene model 1609, (NCBI)	1443908_at	BB205833	0	Mm.215578.1	285.32	147.46	-1.93	*	9.8099e-07		554.33	323.06	-1.72	*	0.102718
Nfix	nuclear factor I/X	1436363_a_at	AW049660	18032	Mm.9394.3	5032.61	2612.81	-1.93	*	0.024978		1417.21	648.57	-2.19	*	0.0328032
Cebpa	CCAAT/enhancer binding protein (C/EBP), alpha	1418982_at	BC011118	12606	Mm.34537.1	3177.74	1648.11	-1.93	*	0.000522069		2094.07	920.52	-2.27	*	0.00878774
Cml1	camello-like 1	1418013_at	NM_023160	66116	Mm.13036.1	12299.6	6363.6	-1.93	*	0.00113525		1235.45	469.9	-2.63	*	0.00394371
Tcta	T-cell leukemia translocation altered gene	1424068_at	BC019397	102791	Mm.24670.1	422.15	219.85	-1.92	*	0.0258598		3853.39	4289.19	1.11		0.677229
Akr1d1	aldo-keto reductase family 1, member D1	1425771_at	BC018333	208665	Mm.77361.1	2623.95	1368.05	-1.92	*	0.0138416		731.55	799.69	1.09		0.612082
1300018J18Rik	RIKEN cDNA 1300018J18 gene	1428894_at	AK005048	223776	Mm.44763.1	1832.95	955.56	-1.92	*	0.00787737		1307.29	1311.41	1		0.891573
Hacl1	RIKEN cDNA 1600020H07 gene	1449047_at	NM_019975	56794	Mm.38887.1	18633.3	9723.28	-1.92	*	0.00122744		9542.33	9112.47	-1.05		0.732775
Usp52	ubiquitin specific protease 52	1426700_a_at	AW552018	103135	Mm.32580.1	291.64	152	-1.92	*	0.0348083		453.07	395.59	-1.15		0.392838
Shmt1	serine hydroxymethyl transferase 1 (soluble)	1422198_a_at	NM_009171	20425	Mm.3379.1	775.82	403.75	-1.92	*	0.00539785		226.95	155.11	-1.46		0.0158511
Ppap2b	phosphatidic acid phosphatase type 2B	1429514_at	AW111876	67916	Mm.27363.1	4884.83	2546.78	-1.92	*	0.000104297		3152.85	2095.59	-1.5	*	0.0205162
H2-M3	histocompatibility 2, M region locus 3	1421358_at	NM_013819	14991	Mm.14437.1	208.06	108.38	-1.92	*	0.0433786		349.69	218.37	-1.6	*	0.0203894
Phlpp	PH domain and leucine rich repeat protein phosphatase	1426994_at	BC024670	98432	Mm.24115.1	1049.42	546.27	-1.92	*	0.0123063		532.61	260.77	-2.04	*	0.00252599
Ypel2	hypothetical protein 6430570G24	1434277_a_at	BG069663	77864	Mm.24166.1	2451.99	1275.78	-1.92	*	0.027902		4219.2	2024.4	-2.08	*	0.0522777
Cnot6l	CCR4-NOT transcription complex, subunit 6-like	1434311_at	BB025078	231464	Mm.28374.2	372.79	194.33	-1.92	*	0.0244982		352.14	137.38	-2.56	*	0.00455098
AW061290	gb:AW061290 /DB_XREF=gi:6009041 /DB_XREF=UI-M-BH1-anw-b-07-0-UI.s1 /CLONE=UI-M-BH1-anw-b-07-0-UI /FEA=EST /CNT=29 /TID=Mm.119235.1 /TIER=Stack /STK=27 /UG=Mm.119235 /LL=106770 /UG_GENE=AW061290 /UG_TITLE=expressed sequence AW061290	1455063_at	AW061290	381110 /// 70923	Mm.119235.1	1654.73	867.29	-1.91	*	0.0236849		1782.83	2400.84	1.35		0.118019
Ddx54	DEAD (Asp-Glu-Ala-Asp) box polypeptide 54	1460396_at	AK010484	71990	Mm.24495.1	257.96	134.76	-1.91	*	0.0464772		257.26	244.38	-1.05		0.599024
Fbxo8	F-box only protein 8	1418510_s_at	NM_015791	50753	Mm.24156.1	2449.81	1284.32	-1.91	*	0.0077894		1611.55	1483.15	-1.09		0.3922
Ulk1	Unc-51 like kinase 1 (C. elegans)	1448370_at	AF072370	22241	Mm.34216.1	775.94	406.64	-1.91	*	0.0316988		621.37	551.54	-1.13		0.656639
N4bp2	Bcl3 binding protein	1434394_at	AV116077	333789	Mm.33936.1	784.17	410.11	-1.91	*	0.0185875		339.7	281.54	-1.21		0.372873
4121402D02Rik /// LOC100047441	RIKEN cDNA 4121402D02 gene	1428871_at	AW495537	74026	Mm.30252.1	501.06	262.59	-1.91	*	0.0233297		317.96	246.32	-1.29		0.0922892
Paqr9	progestin and adipoQ receptor family member IX	1455025_at	AV103696	75552	Mm.30771.1	12215.6	6402.3	-1.91	*	0.0126185		3521.78	2343.63	-1.5	*	0.089333
Lrrc8d	leucine rich repeat containing 5	1433505_a_at	BB315861	231549	Mm.23837.1	778.14	407.64	-1.91	*	0.00447885		1851.61	1043.54	-1.77	*	0.00331909
Ldlrap1	10 days lactation, adult female mammary gland cDNA, RIKEN full-length enriched library, clone:D730006C24 product:unclassifiable, full insert sequence	1458060_at	BB794855	0	Mm.60063.1	183.42	96.03	-1.91	*	0.0312959		137.04	67.33	-2.04		0.0383615
Gstm1	glutathione S-transferase, mu 1	1448330_at	NM_010358	14862	Mm.2011.1	29446.8	15440.2	-1.91	*	0.00334397		16500.5	6800.26	-2.43	*	0.00186661
1437967_at	Titin	1437967_at	AV365582	0	Mm.105572.1	220.1	115.34	-1.91	*	0.0188644		867.17	290.15	-2.99	*	0.000778705
Trmt1	DNA segment, Chr 8, ERATO Doi 812, expressed	1451249_at	BC027404	212528	Mm.195313.1	195.31	103.05	-1.9	*	0.0371308		713.48	997.94	1.4		0.0232721
Msrb2	methionine sulfoxide reductase B2	1424433_at	BC021619	76467	Mm.27166.1	455.67	239.44	-1.9	*	0.0328471		794.34	921.26	1.16		0.100482
Tbce	tubulin-specific chaperone e	1428282_at	AK011899	70430	Mm.200507.1	504.9	265.61	-1.9	*	0.0111482		2081.73	2390.85	1.15		0.135998
Pabpn1	poly(A) binding protein, nuclear 1	1415728_at	BG806432	54196	Mm.7723.2	248.27	130.58	-1.9	*	0.0325486		176.36	186.09	1.06		0.920729
Mbtd1	mbt domain containing 1	1448641_at	NM_134012	103537	Mm.29067.1	1071.02	563.68	-1.9	*	0.00208776		1639.25	1458.15	-1.12		0.180615
Adipor2	adiponectin receptor 2	1434329_s_at	BG074607	68465	Mm.24126.1	6631.96	3491.54	-1.9	*	0.000244648		7553.84	6572.94	-1.15		0.196836
Mpdz	multiple PDZ domain protein	1418664_at	AK019164	17475	Mm.3140.1	1489.76	785.36	-1.9	*	0.00629574		555.75	451.83	-1.23		0.529312
ENSMUSG00000074917	RIKEN cDNA 2900016G23 gene	1434451_at	AA216953	100038539	Mm.30692.1	801	420.77	-1.9	*	0.00114725		380.66	246.87	-1.54	*	0.0270376
Zfp467	zinc finger protein 467	1441727_s_at	BE628275	68910	Mm.200881.1	722.41	379.73	-1.9	*	0.0145857		357.95	123.02	-2.91	*	0.0129622
Hcfc1r1	host cell factor C1 regulator 1 (XPO1-dependent)	1428406_s_at	BF580567	353502	Mm.28518.2	374.47	196.8	-1.9	*	0.00425544		203.87	69.12	-2.95	*	0.000114004
Tmem14a	transmembrane protein 14A	1428447_at	AK017734	75712	Mm.21308.1	469.65	246.89	-1.9	*	0.0081629		83.13	14.72	-5.65		0.000676055
E130311K13Rik	hypothetical protein E130311K13	1439531_at	BB754259	329659	Mm.39342.1	546.52	288.77	-1.89	*	0.0112612		423.89	406.35	-1.04		0.771534
Taok3	gb:BB194075 /DB_XREF=gi:16270883 /DB_XREF=BB194075 /CLONE=A330080K09 /FEA=EST /CNT=14 /TID=Mm.82938.1 /TIER=Stack /STK=12 /UG=Mm.82938 /UG_TITLE=ESTs, Weakly similar to T17365 serinethreonine protein kinase TAO1 - rat (R.norvegicus)	1435964_a_at	BB194075	330177	Mm.82938.1	5482.45	2903.27	-1.89	*	0.00110477		5428.77	4601.83	-1.18		0.134681
Igsf11	immunoglobulin superfamily, member 11	1460607_at	BM899311	207683	Mm.151375.1	350.33	185.37	-1.89	*	0.00500824		401.69	329.44	-1.22		0.307231
Bbox1	gb:AI874739 /DB_XREF=gi:5548726 /DB_XREF=ul22g04.x1 /CLONE=IMAGE:2088342 /FEA=EST /CNT=3 /TID=Mm.40249.1 /TIER=ConsEnd /STK=2 /UG=Mm.40249 /LL=99124 /UG_GENE=AI874739 /UG_TITLE=expressed sequence AI874739	1459030_at	AI874739	170442	Mm.40249.1	1925.94	1020.86	-1.89	*	0.0044739		488.71	234.44	-2.08	*	0.0399095
Ranbp10	RAN binding protein 10	1424584_a_at	BC024698	74334	Mm.4206.1	1625.08	862.14	-1.88	*	0.00182235		2516.96	2126.02	-1.18		0.172257
A030007L17Rik	RIKEN cDNA A030007L17 gene	1435695_a_at	AA673177	68252	Mm.27337.2	951.35	505.88	-1.88	*	0.0259001		3131.86	2587.62	-1.21		0.0790225
Mccc1	gb:BB770903 /DB_XREF=gi:16212968 /DB_XREF=BB770903 /CLONE=G370118G20 /FEA=EST /CNT=3 /TID=Mm.211374.1 /TIER=ConsEnd /STK=3 /UG=Mm.211374 /LL=97117 /UG_GENE=R75106 /UG_TITLE=expressed sequence R75106	1458208_s_at	BB770903	72039	Mm.211374.1	557.68	296.93	-1.88	*	0.00035086		271.37	215.9	-1.26		0.00763901
Slc25a1	solute carrier family 25 (mitochondrial carrier, citrate transporter), member 1	1428190_at	AK005070	13358	Mm.22679.1	3680.57	1955.75	-1.88	*	0.0072189		3134.67	2459.63	-1.27		0.0440183
Hal	histidine ammonia lyase	1418645_at	L07645	15109 /// 638196	Mm.13000.1	15232.9	8088.1	-1.88	*	0.00863263		8057.89	5753.93	-1.4		0.265561
Pcyt2	phosphate cytidylyltransferase 2, ethanolamine	1420493_a_at	NM_024229	68671	Mm.21439.1	5847.92	3118.41	-1.88	*	0.0115545		10346.6	7071.73	-1.46		0.0497634
Amn1	RIKEN cDNA C730024G19 gene	1454766_at	BG075041	232566	Mm.46552.1	373.73	198.76	-1.88	*	0.0469528		417.98	245.84	-1.7	*	0.0416482
Ctdsp2	CTD (carboxy-terminal domain, RNA polymerase II, polypeptide A) small phosphatase 2	1451075_s_at	BB294133	52468	Mm.29490.1	2751.63	1464.61	-1.88	*	0.0426921		1190.12	690.43	-1.72	*	0.0131837
Limd2	RIKEN cDNA 0610025L06 gene	1456377_x_at	AV010467	632329 /// 67803	Mm.21687.3	2799.84	1492.99	-1.88	*	0.0203556		1184.96	674.19	-1.76	*	0.0120933
Acsl1	Acyl-CoA synthetase long-chain family member 1	1423883_at	BC006692	14081	Mm.220964.1	38276.3	20401.6	-1.88	*	6.02343e-06		23644.6	13359.5	-1.77	*	0.00250408
Pqlc2	PQ loop repeat containing 2	1425632_a_at	BC019216	212555	Mm.45131.1	472.53	252.36	-1.87	*	0.017693		899.03	1345.8	1.5		0.0304619
1810015C04Rik	RIKEN cDNA 1810015C04 gene	1450505_a_at	NM_025459	66270	Mm.25311.1	1809.3	965.34	-1.87	*	0.0477858		709.31	918.99	1.3		0.382658
1300001I01Rik	RIKEN cDNA 1300001I01 gene	1428106_at	AK004841	74148	Mm.214574.1	3131.45	1676.45	-1.87	*	0.00463814		3279.6	3645.67	1.11		0.138794
Mcat	cDNA sequence BC025519	1452216_at	BB494388	223722	Mm.37560.1	502.49	269.35	-1.87	*	0.0394885		757.13	722.38	-1.05		0.639653
Tmem30a	DNA segment, Chr 9, Wayne State University 20, expressed	1448340_at	BE986812	69981	Mm.171292.1	984.09	526.64	-1.87	*	0.00925913		607.53	569.53	-1.07		0.569789
Npc1	Niemann Pick type C1	1423086_at	BB769209	18145	Mm.3484.1	1379.96	739.14	-1.87	*	0.0260405		1708.59	1517.82	-1.13		0.165392
Hist1h3b /// Hist1h3c /// Hist1h3d /// Hist1h3e /// Hist1h3f /// Hist2h3b /// Hist2h3c1 /// Hist2h3c2	histone 2, H3c1	1442051_at	BE691662		Mm.62358.1	653.94	349.88	-1.87	*	0.0105228		995.11	662.57	-1.5	*	0.444171
Pgrmc2	progesterone receptor membrane component 2	1452882_at	BF322962	70804	Mm.40321.1	495.48	265.21	-1.87	*	0.0025961		281.57	162.88	-1.73	*	0.00230986
Colec11	collectin sub-family member 11	1429179_at	AK003121	71693	Mm.30724.1	490.57	262.43	-1.87	*	0.0168921		581.61	321.96	-1.81	*	0.000591572
Wdr24	WD repeat domain 24	1455212_at	AV360603	268933	Mm.95512.1	229.21	122.99	-1.86	*	0.034995		207.63	256.85	1.24		0.136402
Gnpda2	glucosamine-6-phosphate deaminase 2	1426523_a_at	AK014950	67980	Mm.33830.2	185.39	99.53	-1.86	*	0.0447449		343.93	368.1	1.07		0.950514
Aldh9a1	aldehyde dehydrogenase 9, subfamily A1	1437398_a_at	BB703752	56752	Mm.29803.3	4733.05	2548.47	-1.86	*	2.52728e-06		3024.04	2830.65	-1.07		0.686502
Hectd3	RIKEN cDNA 1700064K09 gene	1423913_at	BC024415	76608	Mm.200952.1	411.07	221.51	-1.86	*	0.00738676		343.86	304.19	-1.13		0.0551876
LOC100044101 /// Txnrd2	thioredoxin reductase 2	1449097_at	NM_013711	26462	Mm.90520.1	704.41	377.78	-1.86	*	0.0321031		713.96	618.71	-1.15		0.028751
Prlr	expressed sequence AI987712	1441102_at	BB429201	19116	Mm.33737.1	782.09	420.15	-1.86	*	0.0208322		300.48	239.47	-1.25		0.53446
1810049H13Rik	RIKEN cDNA 1810049H13 gene	1460254_at	NM_025560	66431	Mm.45063.1	466.8	250.44	-1.86	*	0.0024513		281.36	210.49	-1.34		0.0550784
Mrpl15	mitochondrial ribosomal protein L15	1430798_x_at	AV306676	27395	Mm.29904.2	597.81	321.65	-1.86	*	0.0163669		220.99	160.07	-1.38		0.200476
Stard4	StAR-related lipid transfer (START) domain containing 4	1429240_at	AK014587	170459	Mm.31508.2	6062.21	3256.52	-1.86	*	0.00470804		1916.86	1176.2	-1.63	*	0.044034
BC031353	cDNA sequence BC031353	1436033_at	BG276629	235493	Mm.23921.1	2132.18	1148.18	-1.86	*	0.0404976		1034.74	589.2	-1.76	*	0.00620302
BC024814	cDNA sequence BC024814	1424434_at	BC024814	239706	Mm.67527.1	333.33	180.45	-1.85	*	0.0118123		1208.52	1834.38	1.52	*	0.0605363
LOC100039864	RIKEN cDNA 2310005L22 gene	1436040_at	BI180630	69471	Mm.41686.1	180.93	97.9	-1.85	*	0.0177916		18480.3	21668.7	1.17		0.100701
Comt	catechol-O-methyltransferase	1418701_at	NM_007744	12846	Mm.35853.1	7566.78	4081.76	-1.85	*	0.00484947		3892.96	4457.56	1.15		0.0130873
BC004004	cDNA sequence BC004004	1416609_at	NM_030561	80748	Mm.25308.1	3369.3	1816.67	-1.85	*	0.00157988		3694.84	4165.26	1.13		0.18794
Aspscr1	alveolar soft part sarcoma chromosome region, candidate 1 (human)	1423912_at	BC022115	68938	Mm.142354.1	594.03	321.01	-1.85	*	0.0387472		516.01	542.52	1.05		0.708165
Thnsl2	gb:BC025604.1 /DB_XREF=gi:19343788 /FEA=FLmRNA /CNT=29 /TID=Mm.37547.1 /TIER=FL+Stack /STK=19 /UG=Mm.37547 /DEF=Mus musculus, clone MGC:38040 IMAGE:5250319, mRNA, complete cds. /PROD=Unknown (protein for MGC:38040) /FL=gb:BC025604.1	1451455_at	BC025604	232078	Mm.37547.1	1029.5	555.43	-1.85	*	0.000237122		836.95	770.64	-1.09		0.513911
Nr2c1	Transcribed locus	1439490_at	BE628786	22025	Mm.59811.1	183.12	99	-1.85	*	0.0281665		110.99	96.95	-1.14		0.238605
Ppm1k	protein phosphatase 1K (PP2C domain containing)	1452973_at	AK013741	243382	Mm.46011.1	4776.9	2587.99	-1.85	*	0.0231999		2975.26	2524.14	-1.18		0.296491
Zmat1	RIKEN cDNA B930008K04 gene	1435829_at	BM242273	215693	Mm.69083.1	209.04	113.21	-1.85	*	0.0339288		212.06	163.84	-1.29		0.215639
Ddc	gb:AF071068.1 /DB_XREF=gi:3288844 /FEA=FLmRNA /CNT=74 /TID=Mm.12906.1 /TIER=FL+Stack /STK=59 /UG=Mm.12906 /LL=13195 /UG_GENE=Ddc /DEF=Mus musculus aromatic-L-amino-acid decarboxylase mRNA, complete cds. /PROD=aromatic-L-amino-acid decarboxylase /FL=gb:AF071068.1	1426215_at	AF071068	13195	Mm.12906.1	7393.26	4003.51	-1.85	*	0.0125795		6530.91	4914.94	-1.33		0.299094
Mak10	MAK10 homolog, amino-acid N-acetyltransferase subunit, (S. cerevisiae)	1429720_at	AK021042	78689	Mm.195964.1	551.23	297.91	-1.85	*	0.0417666		704.1	527.08	-1.34		0.176062
Ulk2	Unc-51 like kinase 2 (C. elegans)	1417847_at	NM_013881	29869	Mm.27664.1	1985.5	1071.87	-1.85	*	0.00431883		1536.67	943.87	-1.63	*	0.0214449
Rassf3	Ras association (RalGDS/AF-6) domain family 3	1448546_at	BB703307	192678	Mm.41265.1	610.45	329.16	-1.85	*	0.0334756		664.26	222.8	-2.98	*	0.000252777
Ddi2	RIKEN cDNA 1700027M01 gene	1429094_at	BI110088	68817	Mm.40897.1	740.09	403.15	-1.84	*	0.0428828		537.26	595.04	1.11		0.41281
Kptn	kaptin	1423438_at	AK009746	70394	Mm.41101.1	286.05	155.61	-1.84	*	0.0350106		237.05	250.48	1.06		0.416006
Rnf103	ring finger protein 103	1448434_at	NM_009543	22644	Mm.310.1	7659.5	4160.69	-1.84	*	0.00559967		6303.84	5910.64	-1.07		0.479764
Frg1	FSHD region gene 1	1417253_at	NM_013522	14300	Mm.67.1	230.69	125.58	-1.84	*	0.0253446		201.34	185.62	-1.08		0.217011
Cflar /// LOC100040853	CASP8 and FADD-like apoptosis regulator	1449317_at	NM_009805	12633	Mm.1993.1	585.27	317.28	-1.84	*	0.012195		381.57	322.47	-1.18		0.308126
BC004728	cDNA sequence BC004728	1425108_a_at	BC004728	207818	Mm.26282.1	903.2	489.74	-1.84	*	0.0466549		876.12	724.33	-1.21		0.25931
Nub1	RIKEN cDNA 6330412F12 gene	1420535_a_at	NM_016736	53312	Mm.5856.1	298.52	162.03	-1.84	*	0.00928869		467.06	380.03	-1.23		0.0335015
Arhgap6	Rho GTPase activating protein 6	1451867_x_at	AF177664	11856	Mm.33353.2	186.15	101.02	-1.84	*	0.0113874		84.22	63.23	-1.33		0.151269
Jmjd1a	jumonji domain containing 1A	1426810_at	BC026605	104263	Mm.27535.1	386.71	210.72	-1.84	*	0.000212054		674.63	479.56	-1.41		0.119679
Cd82	kangai 1 (suppression of tumorigenicity 6, prostate)	1416401_at	NM_007656	12521	Mm.4261.1	1609.91	872.67	-1.84	*	0.0119605		1030.52	639.81	-1.61	*	0.0254465
Tars	threonyl-tRNA synthetase	1460323_at	AK010256	110960	Mm.29144.1	5015.46	2719.18	-1.84	*	0.000968213		4097.76	2417.66	-1.69	*	0.05835
Glt28d2	RIKEN cDNA 4732486J07 gene	1455455_at	BB008997	320302	Mm.54813.1	216.35	117.53	-1.84	*	0.032361		140.12	81.8	-1.71		0.0173493
Colec10	collectin liver 1	1457871_at	BB765132	239447	Mm.82400.1	1054.49	573.93	-1.84	*	0.0495864		610.14	308.65	-1.98	*	0.0558353
Abcc6	ATP-binding cassette, sub-family C (CFTR/MRP), member 6	1421212_at	NM_018795	27421	Mm.63514.1	1587.46	863.57	-1.84	*	0.0236375		1567.13	524.38	-2.99	*	0.00231536
Rit1	Ras-like without CAAX 1	1420540_a_at	NM_009069	19769	Mm.4009.1	493.27	269.64	-1.83	*	0.00799644		951.7	1185.71	1.25		0.0559121
Prkcz	protein kinase C, zeta	1418085_at	NM_008860	18762	Mm.28561.1	249.42	136.2	-1.83	*	0.00590456		348.76	434.42	1.25		0.0729531
Vps11	vacuolar protein sorting 11 (yeast)	1428110_x_at	AK004695	71732	Mm.34763.1	257.87	140.73	-1.83	*	0.0288346		784.54	815.23	1.04		0.797911
Gucy1a3	guanylate cyclase 1, soluble, alpha 3	1434141_at	BG072799	60596	Mm.32395.1	325.77	177.75	-1.83	*	0.0195104		221.81	140.02	-1.58	*	0.117923
Sult1b1	sulfotransferase family 1B, member 1	1418940_at	NM_019878	56362	Mm.23502.1	1331.04	727.85	-1.83	*	0.0305081		588.67	282.83	-2.08	*	0.0386677
Foxn3	checkpoint supressor 1	1434002_at	AW556347	71375	Mm.22634.1	1461.29	799.66	-1.83	*	0.0100156		815.85	327.24	-2.49	*	0.000263854
1455961_at	Membrane metallo endopeptidase	1455961_at	AV174022		Mm.13052.2	1932.91	1057.68	-1.83	*	0.0071555		252.42	6.28	-40.2	*	0.00024988
Cpeb4	cytoplasmic polyadenylation element binding protein 4	1420617_at	NM_026252	67579	Mm.23178.1	1310.56	719.73	-1.82	*	0.00449834		1230.1	1200.34	-1.02		0.8701
Dmgdh	dimethylglycine dehydrogenase precursor	1452311_at	AK004755	74129	Mm.21789.1	12053.9	6621.44	-1.82	*	2.97003e-05		3405.45	3174.62	-1.07		0.52776
Rnf103	ring finger protein 103	1443830_x_at	AV337847	22644	Mm.90582.1	4262.07	2346.31	-1.82	*	0.00165334		2790.72	2409.16	-1.16		0.267168
Pxmp4	peroxisomal membrane protein 4	1422780_at	NM_021534	59038	Mm.24673.1	1308.06	718.94	-1.82	*	0.0111694		1791.22	1541.75	-1.16		0.592747
Gm98	gene model 98, (NCBI)	1439506_at	BB193557	225908	Mm.28530.1	357.07	196.2	-1.82	*	0.0229744		468.53	392.99	-1.19		0.127608
Amdhd1	RIKEN cDNA 1300019J08 gene	1427370_at	AK005066	71761	Mm.80810.1	12285.7	6762.51	-1.82	*	4.03697e-05		11489.5	9380.4	-1.22		0.049183
Lonp2	RIKEN cDNA 1300002A08 gene	1460178_at	NM_025827	66887	Mm.30092.1	11399.2	6247.17	-1.82	*	8.24943e-05		9570.69	7789.96	-1.23		0.0107508
AI464131	expressed sequence AI464131	1435417_at	BG063189	329828	Mm.27054.1	587.18	322.71	-1.82	*	0.0078269		252.4	179.25	-1.41		0.0229118
Atrn	attractin	1434197_at	AW558010	11990	Mm.27165.1	540.77	297.33	-1.82	*	0.0324389		641.86	453.68	-1.41		0.00478934
Plxna2	plexin A2	1455037_at	BB002869	18845	Mm.33582.2	463.63	255.25	-1.82	*	0.0449723		179.54	73.25	-2.45	*	0.0273968
Gstm1	glutathione S-transferase, mu 1	1416416_x_at	NM_010358	14862	Mm.2011.1	28854.2	15837.1	-1.82	*	0.0079358		18245.7	7408.52	-2.46	*	0.00107883
Pcf11	RIKEN cDNA 2500001H09 gene	1427160_at	AV374246	74737	Mm.43157.1	405.29	223.62	-1.81	*	0.0161346		250.72	234.89	-1.07		0.74251
Ppp2r1b	protein phosphatase 2 (formerly 2A), regulatory subunit A (PR 65), beta isoform	1428265_at	AK010754	73699	Mm.21428.1	1048.73	579.97	-1.81	*	0.0206331		981.67	852.6	-1.15		0.0925828
Haao	3-hydroxyanthranilate 3,4-dioxygenase	1432492_a_at	AK002295	107766	Mm.30100.2	7852.55	4346.76	-1.81	*	0.000138074		10225	5873.46	-1.74	*	0.00474707
Cyb5b	RIKEN cDNA 1810044O22 gene	1417766_at	NM_025558	66427	Mm.20242.1	6401.75	3532.91	-1.81	*	0.000587467		3767.58	1771.77	-2.13	*	0.024932
Ugt2b1	RIKEN cDNA 1300012D20 gene	1424934_at	BC027200	71773	Mm.26741.1	16064.4	8899.61	-1.81	*	0.00278796		14008	4397.8	-3.19	*	0.00972163
Gsto1	glutathione S-transferase omega 1	1416531_at	NM_010362	14873	Mm.282.1	4332.19	2413.4	-1.8	*	0.0279644		2070.39	2223.49	1.07		0.715103
Atg7	autophagy 7-like (S. cerevisiae)	1428612_at	AW549826	74244	Mm.34548.1	351.02	194.61	-1.8	*	0.0232049		237.53	221.33	-1.07		0.321414
Tcta	T-cell leukemia translocation altered gene	1420123_at	C85065	102791	Mm.215208.1	862.57	479.05	-1.8	*	0.00125322		7462.12	6954.81	-1.07		0.50536
9430023L20Rik	RIKEN cDNA 9430023L20 gene	1424212_at	BC016463	68118	Mm.89268.1	713.12	395.13	-1.8	*	0.00018448		504.51	440.92	-1.14		0.0915639
Gjb1	gap junction membrane channel protein beta 1	1448767_s_at	BC026833	14618	Mm.21198.1	6007.96	3341.1	-1.8	*	0.000567155		3265.12	2827.21	-1.15		0.254148
Ngrn	expressed sequence AW552001	1416709_a_at	NM_031375	83485	Mm.21175.1	890.01	494.62	-1.8	*	0.00136855		936.32	721.04	-1.3		0.163159
Stard5	StAR-related lipid transfer (START) domain containing 5	1422822_at	BI076697	170460	Mm.25702.1	412.2	229.45	-1.8	*	0.0451294		404.64	288.95	-1.4		0.0523924
Suv420h1	suppressor of variegation 4-20 homolog 1 (Drosophila)	1434999_at	BG793501	225888	Mm.36417.2	182.91	101.7	-1.8	*	0.00122151		115.93	79.76	-1.45		0.00416635
Rcbtb2	chromosome condensation 1-like	1416390_at	NM_134083	105670	Mm.33954.1	262.36	146.1	-1.8	*	0.0176921		177.78	118.31	-1.5		0.0834427
Stx17	syntaxin 17	1428917_at	AK018158	67727	Mm.44863.2	696.86	388.16	-1.8	*	0.0427531		560.42	356.08	-1.57	*	0.062909
Dock8	dedicator of cytokinesis 8	1449419_at	NM_028785	76088	Mm.32546.1	338.58	188.32	-1.8	*	0.0235649		108.22	59.59	-1.82		0.000839297
Pygl	liver glycogen phosphorylase	1417741_at	NM_133198	110095	Mm.30047.1	26821.1	14915.6	-1.8	*	1.89948e-05		15822.8	7028.24	-2.25	*	0.00715215
Echdc3	enoyl Coenzyme A hydratase domain containing 3	1418862_at	NM_024208	67856	Mm.38342.1	3846.54	2131.86	-1.8	*	0.00150308		1663.88	550.89	-3.02	*	0.00128891
Psen2	presenilin 2	1425869_a_at	BC010403	19165	Mm.4338.2	9091.48	5054.24	-1.8	*	0.010844		5984.77	1710.42	-3.5	*	0.0235765
Ces3	carboxylesterase 3	1449081_at	NM_053200	104158	Mm.120807.1	24644.5	13689.7	-1.8	*	0.000627441		5546.14	494.41	-11.22	*	0.00172289
Gramd3	RIKEN cDNA 9130427A09 gene	1428737_s_at	AV259880	107022	Mm.24356.1	414.8	231.95	-1.79	*	0.00205372		719.94	887.77	1.23		0.0601278
Cyp4f13	cytochrome P450, family 4, subfamily f, polypeptide 13	1418767_at	NM_130882	170716	Mm.22045.1	570.53	317.85	-1.79	*	0.0176259		259.01	241.58	-1.07		0.618383
1500035H01Rik	RIKEN cDNA 1500035H01 gene	1417474_at	NM_023831	76568	Mm.30006.1	511.95	285.63	-1.79	*	0.0411833		475	415.71	-1.14		0.549366
Sfrs5	splicing factor, arginine/serine-rich 5 (SRp40, HRS)	1423130_a_at	AW212917	20384	Mm.43331.1	4308.34	2400.37	-1.79	*	0.0225736		2965.2	2449.88	-1.21		0.454545
Shmt1	serine hydroxymethyl transferase 1 (soluble)	1425178_s_at	AF237702	20425	Mm.3379.2	4481.05	2505.63	-1.79	*	0.00165808		1569.49	1015.27	-1.55	*	0.0428348
Stard4	StAR-related lipid transfer (START) domain containing 4	1455011_at	BG089858	170459	Mm.23344.1	2909.18	1629.19	-1.79	*	0.0080147		784.38	473.26	-1.66	*	0.00911734
Rab11fip2	RAB11 family interacting protein 2 (class I)	1455169_at	BG076094	74998	Mm.24167.1	476.3	266.55	-1.79	*	0.00208181		116.64	61.92	-1.88		0.0863531
Sardh	sarcosine dehydrogenase	1416662_at	BI217574	192166	Mm.141020.1	3826.58	2139.29	-1.79	*	0.0166869		1411.25	647.49	-2.18	*	0.00545258
Gna13	guanine nucleotide binding protein, alpha 13	1430295_at	BG094302	14674	Mm.202311.2	264.21	148.81	-1.78	*	0.039167		355.6	589.55	1.66	*	0.030049
Pctp	Phosphatidylcholine transfer protein	1420984_at	AF114437	18559	Mm.5062.1	3447.37	1931.73	-1.78	*	7.0765e-06		3936.59	4457.04	1.13		0.503147
4930504E06Rik	RIKEN cDNA 4930504E06 gene	1426655_a_at	BM118729	75007	Mm.46412.1	880.41	495.85	-1.78	*	0.0324323		894.27	881.66	-1.01		0.939155
Uqcrc1	ubiquinol-cytochrome c reductase core protein 1	1428782_a_at	AK004031	22273	Mm.972.3	3756.87	2108.88	-1.78	*	0.0465817		2139.01	1876.8	-1.14		0.322681
Bckdha	branched chain ketoacid dehydrogenase E1, alpha polypeptide	1416647_at	NM_007533	12039	Mm.25848.1	2882.28	1623.26	-1.78	*	0.0289045		3124.67	2733.2	-1.14		0.441856
4121402D02Rik /// Casc3 /// LOC100047441	RIKEN cDNA 4121402D02 gene	1428872_at	AW495537	74026	Mm.30252.1	259.32	145.31	-1.78	*	0.0113717		193.21	136.59	-1.41		0.0843049
D4Wsu53e	DNA segment, Chr 4, Wayne State University 53, expressed	1435357_at	BE652553		Mm.10009.3	1158.29	650.25	-1.78	*	0.0343924		195.74	103.57	-1.89	*	0.0833541
Zmym5	gb:AV272797 /DB_XREF=gi:16390196 /DB_XREF=AV272797 /CLONE=4931433P10 /FEA=EST /CNT=11 /TID=Mm.100820.1 /TIER=ConsEnd /STK=3 /UG=Mm.100820 /UG_TITLE=ESTs, Weakly similar to JAK3 MOUSE TYROSINE-PROTEIN KINASE JAK3 (M.musculus)	1442007_at	AV272797	219105	Mm.100820.1	208.59	116.93	-1.78	*	0.0360796		113.74	59.56	-1.91		0.0535434
EG624219	Mus musculus, clone IMAGE:5050186, mRNA, partial cds	1427422_at	BM122014	624219	Mm.218041.1	906.88	508.39	-1.78	*	0.0450856		59744.2	26324.3	-2.27	*	0.00266623
Cyp4f14	cytochrome P450, family 4, subfamily f, polypeptide 14	1419559_at	BC011228	64385	Mm.10976.1	5966.83	3348.28	-1.78	*	0.000703277		80.76	7.28	-11.1		2.24793e-05
Acat1	acetyl-Coenzyme A acetyltransferase 1	1424182_at	BG070487	110446	Mm.219649.1	3078.04	1737.52	-1.77	*	0.000199994		539.89	663.18	1.23		0.5914
Grpel2	GrpE-like 2, mitochondrial	1452262_at	AK003011	17714	Mm.12959.1	963.96	543.12	-1.77	*	0.0386265		1634.01	1946.07	1.19		0.452341
Rarres1	retinoic acid receptor responder (tazarotene induced) 1	1438055_at	BB035017	109222	Mm.38002.1	1323.25	747.55	-1.77	*	0.00468639		191.95	229.31	1.19		0.503048
Card6	caspase recruitment domain family, member 6	1436395_at	BB766747	239319	Mm.31252.1	426.64	241.53	-1.77	*	0.0189704		238.33	267.16	1.12		0.461499
Nosip	nitric oxide synthase interacting protein	1418965_at	NM_025533	66394	Mm.33932.1	222.62	126.07	-1.77	*	0.0121181		413.29	410.59	-1.01		0.95677
Yif1b	Yip1 interacting factor homolog B (S. cerevisiae)	1428445_at	AK020444	77254	Mm.36699.1	610.26	344.63	-1.77	*	0.0223045		387.9	276.14	-1.4		0.123662
Pde9a	phosphodiesterase 9A	1449403_at	NM_008804	18585	Mm.10812.1	361.81	204.53	-1.77	*	0.0129942		195.61	130.79	-1.5		0.0320086
Dlc1	Deleted in liver cancer 1	1436173_at	BB768194	50768	Mm.89698.1	892	504.71	-1.77	*	0.0065917		381.84	238.16	-1.6	*	0.0562869
Scd1	stearoyl-Coenzyme A desaturase 1	1415964_at	NM_009127	20249	Mm.140785.1	60403.7	34030.6	-1.77	*	1.49968e-06		61257	37306.4	-1.64	*	0.00232872
Ghr	growth hormone receptor	1451501_a_at	BC024375	14600	Mm.3986.2	13975	7917.2	-1.77	*	0.000146998		3680.01	2201.06	-1.67	*	0.0229495
Vnn3	vanin 3	1420723_at	NM_011979	26464	Mm.27334.1	3525.57	1988.52	-1.77	*	0.000805572		1262.63	422.58	-2.99	*	0.00233551
Gsn	gelsolin	1436991_x_at	AV025559	227753	Mm.21109.2	397.29	224.15	-1.77	*	0.0411306		262.97	81.07	-3.24	*	0.00903558
Psmf1	proteasome (prosome, macropain) inhibitor subunit 1	1451337_at	BC012260	228769	Mm.146984.1	533.7	303.7	-1.76	*	0.0258065		1045.01	1724.2	1.65	*	0.0032463
Fermt2	pleckstrin homology domain containing, family C (with FERM domain) member 1	1434181_at	BG070082	218952	Mm.203937.1	1741.56	986.77	-1.76	*	0.00378805		1483.27	1824.89	1.23		0.241672
Prpf39	PRP39 pre-mRNA processing factor 39 homolog (yeast)	1428171_at	BB460975	328110	Mm.28480.2	320.16	181.79	-1.76	*	0.0444841		2129.27	2236.24	1.05		0.631326
Hmgcl	3-hydroxy-3-methylglutaryl-Coenzyme A lyase	1424639_a_at	BC025440	15356	Mm.22668.2	7104.23	4026.13	-1.76	*	0.0176002		7015.13	6114.14	-1.15		0.215025
Prr8	RIKEN cDNA 3200001K10 gene	1455430_at	BQ179705	381626	Mm.44322.1	797.24	453.34	-1.76	*	0.00739593		751.18	611.57	-1.23		0.199044
Slc10a1	solute carrier family 10 (sodium/bile acid cotransporter family), member 1	1450261_a_at	NM_011387	20493	Mm.104295.1	12395.9	7059.07	-1.76	*	0.00199764		2149.01	1643.8	-1.31		0.0830477
BC021614	cDNA sequence BC021614	1424953_at	BC021614	225884	Mm.26996.1	574.81	326.86	-1.76	*	0.00148902		280.95	208.56	-1.35		0.00554942
Aldh5a1	aldehyde dehydrogenase family 5, subfamily A1	1453065_at	BQ175320	214579	Mm.100159.1	956.55	543.63	-1.76	*	0.0136224		301.2	201.82	-1.49		0.0734053
Stk24	serine/threonine kinase 24 (STE20 homolog, yeast)	1426248_at	BG060677	223255	Mm.30212.1	343.21	195.21	-1.76	*	0.0262		177.08	104.33	-1.7		0.0184044
Rab17	RAB17, member RAS oncogene family	1422178_a_at	NM_008998	19329	Mm.38889.1	987.06	560.97	-1.76	*	0.00519857		484.01	248.1	-1.95	*	0.0165895
Dhdh	dihydrodiol dehydrogenase (dimeric)	1453487_at	AK005050	71755	Mm.34208.1	2185.47	1239.52	-1.76	*	0.00149801		1227.68	612.73	-2	*	0.0171629
Kcnn2	potassium intermediate/small conductance calcium-activated channel, subfamily N, member 2	1448927_at	NM_080465	140492	Mm.38118.1	915.14	523.36	-1.75	*	0.0153869		616.72	631.15	1.02		0.801509
2310035C23Rik	RIKEN cDNA 2310035C23 gene	1433726_at	BB124070		Mm.28205.2	1093.66	624.68	-1.75	*	0.000385422		1865.23	1780.6	-1.05		0.425254
Zfp650	RIKEN cDNA 1110059H15 gene	1460455_at	BB667784	68795	Mm.144337.1	1641.96	937.27	-1.75	*	0.0190599		1404.77	1294.06	-1.09		0.395863
Tcta	T-cell leukemia translocation altered gene	1420124_s_at	C85065	102791	Mm.215208.1	647.34	370.84	-1.75	*	0.0115245		6484.41	5797.77	-1.12		0.325238
Bhmt	betaine-homocysteine methyltransferase	1450624_at	NM_016668	12116	Mm.21983.1	78136.2	44673.1	-1.75	*	4.4325e-05		36586.2	31519.6	-1.16		0.581104
Cyp2c68	similar to Cytochrome P450, family 2, subfamily c, polypeptide 40	1423244_at	AI265721	433247	Mm.29973.1	47339.7	27116.8	-1.75	*	0.00139251		28964.2	24180.5	-1.2		0.0282054
Hook3	RIKEN cDNA 5830454D03 gene	1435157_at	BB030412	109029	Mm.34014.1	743.36	424.06	-1.75	*	0.00811366		487.31	386.33	-1.26		0.0357281
Rabgap1l	RAB GTPase activating protein 1-like	1434062_at	AV226672	29809	Mm.1023.1	375.35	214.91	-1.75	*	0.0114219		194.03	133	-1.46		0.026677
H1f0	H1 histone family, member 0	1423702_at	BC003830	14958	Mm.24350.2	3582.41	2052.46	-1.75	*	0.000154739		2521.98	1265.72	-1.99	*	0.0014693
Acly	ATP citrate lyase	1451666_at	BI456232	104112	Mm.25316.1	8325.71	4757.2	-1.75	*	0.0477891		4583.35	1929.62	-2.38	*	0.0316018
Fads1	fatty acid desaturase 1	1423680_at	BC026831	76267	Mm.30158.1	10781.8	6177.5	-1.75	*	0.0010212		14172.3	4433.3	-3.2	*	0.000455929
Crbn	cereblon	1423095_s_at	AV156594	58799	Mm.139677.1	2941.44	1687.76	-1.74	*	0.0251431		3148.11	3372.77	1.07		0.524417
Shprh	SNF2 histone linker PHD RING helicase	1452261_at	BC006883	268281	Mm.21201.1	410.36	235.99	-1.74	*	0.0110743		485.29	407.63	-1.19		0.198072
Ccs	copper chaperone for superoxide dismutase	1448615_at	AF173379	12460	Mm.21414.1	5996.84	3445.65	-1.74	*	0.014907		3083	2471.51	-1.25		0.025652
Cmtm8	chemokine-like factor super family 8	1427964_at	BG063249	70031	Mm.24277.1	1415.81	812.86	-1.74	*	0.00890636		1065.78	792.71	-1.34		0.076251
Ppfibp2	protein tyrosine phosphatase, receptor-type, F interacting protein, binding protein 2	1417801_a_at	NM_008905	19024	Mm.2817.1	627.77	360.98	-1.74	*	0.037582		642	479.19	-1.34		0.089852
Pecr	peroxisomal trans-2-enoyl-CoA reductase	1448910_at	NM_023523	111175	Mm.29988.1	13812.1	7930.12	-1.74	*	0.000267545		7251.27	5191.49	-1.4		0.0145437
Eif4b	eukaryotic translation initiation factor 4B	1426380_at	AW741459	75705	Mm.5612.1	3155.1	1815.01	-1.74	*	0.00446583		2750.13	1779.35	-1.55	*	0.0127306
2005-09-08	septin 9	1417038_at	NM_017380	53860	Mm.38450.1	1834.06	1052.97	-1.74	*	0.039089		1361.4	824.03	-1.65	*	0.0423634
Gbp3	guanylate nucleotide binding protein 4	1418392_a_at	NM_018734	55932	Mm.1909.1	1201.24	691.19	-1.74	*	0.0362323		590.7	143.44	-4.12	*	0.00223545
Wdr42a	gb:BB770530 /DB_XREF=gi:16197077 /DB_XREF=BB770530 /CLONE=G370114C04 /FEA=EST /CNT=132 /TID=Mm.196080.1 /TIER=Stack /STK=41 /UG=Mm.196080 /LL=98193 /UG_GENE=AA408877 /UG_TITLE=expressed sequence AA408877	1434133_s_at	BB123403	98193	Mm.196080.1	310.11	178.94	-1.73	*	0.0348052		196.81	232.32	1.18		0.190861
Etfdh	electron transferring flavoprotein, dehydrogenase	1451084_at	BC012522	66841	Mm.28336.1	10333.5	5966.86	-1.73	*	0.000188369		6653.68	6886.09	1.03		0.752254
Gltscr2	glioma tumor suppressor candidate region gene 2	1423803_s_at	BC017637	68077	Mm.212981.1	1963.12	1134.19	-1.73	*	0.0229047		1465.49	1393.32	-1.05		0.622872
Mtus1	mitochondrial tumor suppressor 1	1454824_s_at	BB699957	102103	Mm.28951.2	1905.05	1103.45	-1.73	*	0.00295344		696.07	610.5	-1.14		0.153321
Ndst1	N-deacetylase/N-sulfotransferase (heparan glucosaminyl) 1	1428367_at	BI652065	15531	Mm.181862.1	898.21	520.3	-1.73	*	0.0137461		1050.07	914.55	-1.15		0.3357
Shroom2	apical protein, Xenopus laevis-like	1433992_at	BQ176992	110380 /// 670546	Mm.40796.1	854.96	495.21	-1.73	*	0.0264904		376.68	310.07	-1.21		0.0497444
Derl2	Der1-like domain family, member 2	1435101_at	BB389641	116891	Mm.28131.2	636.43	367.7	-1.73	*	0.0212757		658.48	541.66	-1.22		0.305298
2810439F02Rik	RIKEN cDNA 2810439F02 gene	1426223_at	BC020021	72747	Mm.24629.1	2763.74	1594.3	-1.73	*	0.0142403		4675.96	3481.22	-1.34		0.155795
Ecm1	extracellular matrix protein 1	1448613_at	NM_007899	13601	Mm.3433.1	739.25	426.38	-1.73	*	0.0217645		444.24	318.26	-1.4		0.100366
Ccdc109a	RIKEN cDNA D130073L02 gene	1453166_at	AK008216	215999	Mm.69732.1	243.94	141.29	-1.73	*	0.0014762		151.93	99.78	-1.52		0.0429467
C430014K11Rik	RIKEN cDNA C430014K11 gene	1435550_at	BB702910	320003	Mm.45018.1	398.44	230.89	-1.73	*	0.0298844		392.43	251.26	-1.56	*	0.00766384
Cisd1	DNA segment, Chr 10, ERATO Doi 214, expressed	1416849_at	NM_134007	52637	Mm.29032.1	14577.8	8411.45	-1.73	*	0.00234833		9986.67	6133	-1.63	*	0.0368736
Sash1	SAM and SH3 domain containing 1	1448005_at	BI658899	70097	Mm.24385.1	3494.71	2021.85	-1.73	*	0.00450884		1830.33	1072.77	-1.71	*	0.00630531
D2hgdh	Expressed sequence AI325464	1437840_s_at	BB222646	673662	Mm.200588.1	2973.78	1716.33	-1.73	*	0.00293224		1751.62	1018.17	-1.72	*	0.0106985
Depdc6	DEP domain containing 6	1453571_at	BB324973	97998	Mm.116736.2	3628.9	2097.39	-1.73	*	0.00777401		1884.44	1017.36	-1.85	*	0.00454453
5830404H04Rik	RIKEN cDNA 5830404H04 gene	1436344_at	BB005022	207781	Mm.1465.1	1179.13	681.34	-1.73	*	0.00721846		1573.4	790.74	-1.99	*	0.00312377
Nfix	gb:AW049660 /DB_XREF=gi:5910189 /DB_XREF=UI-M-BH1-and-h-09-0-UI.s1 /CLONE=UI-M-BH1-and-h-09-0-UI /FEA=EST /CNT=14 /TID=Mm.9394.3 /TIER=Stack /STK=9 /UG=Mm.9394 /LL=18032 /UG_GENE=Nfix /UG_TITLE=nuclear factor IX	1436364_x_at	AW049660	18032	Mm.9394.3	2052.72	1189.27	-1.73	*	0.0414021		596.99	281.35	-2.12	*	0.00640809
Fnip2	RIKEN cDNA D630023B12 gene	1439189_at	BB498793	329679	Mm.215803.1	1226.85	708.83	-1.73	*	0.0489385		840.81	363.86	-2.31	*	0.0206332
Nit2	nitrilase family, member 2	1418763_at	BC020153	52633	Mm.21473.1	7833.19	4520.26	-1.73	*	0.00181543		2145.38	922.1	-2.33	*	0.00463635
Trit1	tRNA isopentenyltransferase 1	1424489_a_at	BC019812	66966	Mm.10476.1	743.9	432.46	-1.72	*	0.00199087		7722.89	8920.45	1.16		0.140345
Oit3	oncoprotein induced transcript 3	1425125_at	AF356506	18302	Mm.123013.1	265.94	154.32	-1.72	*	0.0464597		235.21	216.31	-1.09		0.483967
Map2k5	mitogen activated protein kinase kinase 5	1455941_s_at	BB025010	23938	Mm.19947.3	502.88	291.58	-1.72	*	0.00435024		484.34	393.93	-1.23		0.110092
Snx9	sorting nexin 9	1423076_at	BB703513	66616	Mm.89515.1	577.73	335.77	-1.72	*	0.0105298		244.7	192.47	-1.27		0.00454173
Eif4b	eukaryotic translation initiation factor 4B	1426378_at	AW741459	75705	Mm.5612.1	1706.97	991.17	-1.72	*	0.00243379		1432.83	1117.74	-1.28		0.0977073
Slc35d2	solute carrier family 35, member D2	1453300_at	AK017526	70484	Mm.133731.1	1702.32	988.52	-1.72	*	0.0302492		8123.88	6227.4	-1.3		0.0133099
Reps1	RalBP1 associated Eps domain containing protein	1440822_x_at	BB333366	19707	Mm.200568.1	685.56	397.68	-1.72	*	0.0250394		899.05	677.44	-1.33		0.0456502
5133401H06Rik	RIKEN cDNA 5133401H06 gene	1428663_at	AK017223	71305	Mm.35676.1	3533.05	2051.3	-1.72	*	0.0159463		1537.1	1139.47	-1.35		0.0259747
Rxrb	retinoid X receptor beta	1416990_at	BC019432	20182	Mm.1243.1	739.08	430.8	-1.72	*	0.0170668		658.15	464.78	-1.42		0.0153734
Bri3	brain protein I3	1416924_at	NM_018772	55950	Mm.38011.1	711.83	413.78	-1.72	*	0.0319467		472.26	267.21	-1.77	*	0.021067
Acsl5	acyl-CoA synthetase long-chain family member 5	1428082_at	AK006541	433256	Mm.30263.1	15164.6	8796.76	-1.72	*	0.000926893		12322	5993.4	-2.06	*	0.00525534
[truncated: 378 more rows]

## Sheet: WT only 36h down (873)
Gene Symbol	Gene	Probe set	Accession	EntrezGene	Description	WT 0h mean	WT 36h mean	WT Fold Change	filtered	P-value		Mut 0h mean	Mut 36h mean	Mut Fold Change	filtered	P-value
[truncated: 873 more rows]

[truncated: 7 more sheets: Mut 36h up (803), Mut only 36h up (683), Both 36h up (120), Mut 36h down (1121), Mut only 36h down (761), Both 36h down (360), Opposite (65)]
