# Supplementary material for: UPF2 Is a Critical Regulator of Liver Development, Function and Regeneration
Source: PLoS One. 2010 Jul 19;5(7):e11650. doi: 10.1371/journal.pone.0011650 (PMC2906512; doi:10.1371/journal.pone.0011650)
Supplement: Table S8 — GSEA of normalized gene expression datasets derived from control and UPF2 null adult livers following PH. The top 100 up- and down-regulated gene sets are depicted for phenotypes. See Table S7 for lists of up- and down-regulated probesets. (0.10 MB XLS) [file pone.0011650.s013.xls]

## Sheet: WT down at 36 hours
NAME	SIZE	ES	NES	NOM p-val	FDR q-val	FWER p-val	RANK AT MAX
HSA00280_VALINE_LEUCINE_AND_ISOLEUCINE_DEGRADATION	41	-0.747969	-1.98485	0	0.00897515	0.01	2707
HSA00100_BIOSYNTHESIS_OF_STEROIDS	23	-0.850172	-1.96946	0	0.00539448	0.012	1731
CHOLESTEROL_BIOSYNTHESIS	15	-0.921827	-1.91624	0	0.011183	0.036	1197
HSA00640_PROPANOATE_METABOLISM	32	-0.773305	-1.91122	0	0.00930029	0.039	2707
BIOSYNTHESIS_OF_STEROIDS	14	-0.930281	-1.89036	0	0.0110741	0.057	1197
HSA00980_METABOLISM_OF_XENOBIOTICS_BY_CYTOCHROME_P450	34	-0.729528	-1.86187	0	0.0183895	0.111	2967
HSA00650_BUTANOATE_METABOLISM	42	-0.68351	-1.83863	0	0.0282276	0.188	3638
CPR_LOW_LIVER_UP	13	-0.87369	-1.81662	0	0.0398102	0.293	1197
BUTANOATE_METABOLISM	27	-0.743363	-1.81493	0	0.0361966	0.299	2707
HCC_SURVIVAL_GOOD_VS_POOR_UP	112	-0.580165	-1.80241	0	0.0395355	0.347	2929
LYASE_ACTIVITY	53	-0.641277	-1.79707	0.00204918	0.0396349	0.374	1841
VALINE_LEUCINE_AND_ISOLEUCINE_DEGRADATION	35	-0.700392	-1.79461	0	0.0380552	0.394	3113
MICROBODY	43	-0.668279	-1.78693	0	0.0404609	0.442	2545
GLYCINE_SERINE_AND_THREONINE_METABOLISM	31	-0.718345	-1.77527	0	0.0460668	0.502	2629
FATTY_ACID_METABOLISM	60	-0.628636	-1.77491	0	0.0432954	0.505	4055
PEROXISOME	43	-0.668279	-1.77135	0.00206612	0.0435821	0.528	2545
HSA00380_TRYPTOPHAN_METABOLISM	53	-0.639659	-1.77072	0	0.0412327	0.529	3796
MOOTHA_VOXPHOS	76	-0.595342	-1.75575	0	0.0503888	0.627	5697
FETAL_LIVER_VS_ADULT_LIVER_GNF2	55	-0.625314	-1.73364	0	0.0710864	0.782	4150
ADIP_VS_FIBRO_UP	33	-0.661597	-1.7252	0.00195312	0.0769568	0.816	1843
SERINE_TYPE_ENDOPEPTIDASE_ACTIVITY	37	-0.65767	-1.72477	0.00207469	0.0739807	0.817	4571
GOLDRATH_CYTOLYTIC	25	-0.713028	-1.72424	0.00410678	0.0711874	0.82	2146
GLUTATHIONE_TRANSFERASE_ACTIVITY	15	-0.794695	-1.70995	0	0.0866899	0.889	2967
HSA00260_GLYCINE_SERINE_AND_THREONINE_METABOLISM	38	-0.642857	-1.70683	0	0.0877775	0.903	2502
TRYPTOPHAN_METABOLISM	37	-0.666469	-1.70188	0	0.0917896	0.918	3952
MITOCHONDRIA	372	-0.47792	-1.70148	0	0.0888851	0.92	5199
HYDRO_LYASE_ACTIVITY	17	-0.776946	-1.68548	0.00200803	0.110587	0.966	2671
PROPANOATE_METABOLISM	31	-0.665209	-1.67427	0.00816326	0.125873	0.981	2707
HUMAN_MITODB_6_2002	365	-0.474163	-1.66698	0	0.134969	0.986	5199
HSA01040_POLYUNSATURATED_FATTY_ACID_BIOSYNTHESIS	13	-0.812804	-1.66052	0.0102249	0.143655	0.989	1231
GPCRDB_CLASS_B_SECRETIN_LIKE	21	-0.717441	-1.65952	0.0021097	0.140887	0.989	4056
CARBON_OXYGEN_LYASE_ACTIVITY	21	-0.721021	-1.65878	0.00616016	0.137867	0.989	1841
SERUM_FIBROBLAST_CORE_DN	159	-0.506376	-1.65474	0	0.141475	0.994	3439
CHANG_SERUM_RESPONSE_DN	103	-0.538008	-1.65387	0	0.138858	0.996	3439
ADIP_VS_PREADIP_UP	34	-0.655084	-1.65227	0.00582524	0.137824	0.998	3547
KREBS_TCA_CYCLE	28	-0.673429	-1.64415	0.00377358	0.149145	0.999	3960
GPCRS_CLASS_B_SECRETIN_LIKE	21	-0.717441	-1.64378	0.00425532	0.145795	0.999	4056
SANSOM_APC_5_DN	376	-0.460851	-1.64214	0	0.145002	0.999	3937
NICOTINIC_ACETYLCHOLINE_ACTIVATED_CATION_SELECTIVE_CHANNEL_ACTIVITY	11	-0.828283	-1.62168	0.00838574	0.184569	1	2675
ELECTRON_TRANSPORT_CHAIN	91	-0.532565	-1.61803	0	0.18856	1	5697
INNEREAR_UP	37	-0.620618	-1.61217	0.00394477	0.197896	1	1966
HSA00410_BETA_ALANINE_METABOLISM	24	-0.677515	-1.60938	0.00434783	0.199663	1	2707
ORGANIC_ACID_METABOLIC_PROCESS	158	-0.488579	-1.6081	0	0.198315	1	3603
INSULIN_ADIP_SENS_DN	15	-0.754138	-1.60518	0.0125261	0.200868	1	4261
SKELETAL_MUSCLE_DEVELOPMENT	29	-0.638351	-1.60467	0.00419287	0.197432	1	1012
CARBOXYLIC_ACID_METABOLIC_PROCESS	156	-0.486623	-1.60028	0	0.203975	1	3603
ISOPRENOID_METABOLIC_PROCESS	12	-0.786207	-1.59874	0.0134357	0.203166	1	2430
VITAMIN_METABOLIC_PROCESS	15	-0.753714	-1.5917	0.0160643	0.217289	1	3716
LYSINE_DEGRADATION	28	-0.642164	-1.59095	0.0100402	0.215027	1	3952
NICOTINIC_ACETYLCHOLINE_GATED_RECEPTOR_CHANNEL_COMPLEX	11	-0.828283	-1.58851	0.012963	0.216599	1	2675
GAMMA_HEXACHLOROCYCLOHEXANE_DEGRADATION	12	-0.795399	-1.58821	0.0121212	0.213078	1	3127
PEROXISOMAL_PART	13	-0.766247	-1.5855	0.00594059	0.215495	1	2278
LEE_MYC_TGFA_DN	57	-0.56287	-1.58495	0.00414938	0.212521	1	3210
ROS_MOUSE_AORTA_UP	25	-0.670185	-1.58383	0.00596422	0.211681	1	5099
PEROXISOME_ORGANIZATION_AND_BIOGENESIS	15	-0.754949	-1.58133	0.0150943	0.214062	1	2278
MICROBODY_MEMBRANE	12	-0.784798	-1.58122	0.00996016	0.210515	1	2278
VANTVEER_BREAST_OUTCOME_GOOD_VS_POOR_UP	23	-0.658914	-1.57258	0.0218254	0.228263	1	2073
HSA03320_PPAR_SIGNALING_PATHWAY	61	-0.552763	-1.57196	0.00391389	0.225865	1	3754
HSA00641_3_CHLOROACRYLIC_ACID_DEGRADATION	12	-0.753905	-1.56581	0.028	0.237705	1	2707
HSA00620_PYRUVATE_METABOLISM	38	-0.597474	-1.5594	0	0.251726	1	1993
MICROBODY_PART	13	-0.766247	-1.55742	0.0158103	0.253273	1	2278
MITOCHONDRION	296	-0.445482	-1.55575	0	0.253599	1	4272
CMV_HCMV_TIMECOURSE_16HRS_DN	19	-0.682684	-1.55504	0.0198807	0.25172	1	3750
XPB_TTD-CS_UP	26	-0.645669	-1.5507	0.0219124	0.259344	1	2111
OXIDOREDUCTASE_ACTIVITY	239	-0.453166	-1.54523	0	0.271104	1	4055
LE_MYELIN_DN	101	-0.49595	-1.54294	0	0.27318	1	878
HSA00010_GLYCOLYSIS_AND_GLUCONEOGENESIS	54	-0.552629	-1.53857	0.00582524	0.281934	1	2901
AMINO_ACID_AND_DERIVATIVE_METABOLIC_PROCESS	93	-0.507411	-1.53616	0.00198413	0.284834	1	2609
CALCIUM_INDEPENDENT_CELL_CELL_ADHESION	20	-0.66667	-1.53451	0.029304	0.28538	1	6091
PEROXISOMAL_MEMBRANE	12	-0.784798	-1.53269	0.0177515	0.286787	1	2278
IDX_TSA_UP_CLUSTER6	150	-0.467991	-1.52961	0.00215983	0.291946	1	3960
GHPATHWAY	25	-0.636382	-1.52793	0.0224033	0.292915	1	3517
LIPID_METABOLIC_PROCESS	271	-0.443348	-1.52396	0	0.300736	1	3754
FATTY_ACID_SYNTHESIS	14	-0.736772	-1.52387	0.011215	0.296905	1	2266
HSA00071_FATTY_ACID_METABOLISM	40	-0.577445	-1.52352	0.0130112	0.294123	1	3638
NITROGEN_COMPOUND_CATABOLIC_PROCESS	26	-0.635088	-1.51974	0.0309278	0.301543	1	4202
ALCOHOL_METABOLIC_PROCESS	81	-0.512115	-1.51928	0.00206186	0.298804	1	2002
PASSERINI_ADHESION	36	-0.58458	-1.51277	0.013834	0.315638	1	3746
OXYGEN_BINDING	12	-0.748279	-1.51252	0.0325866	0.312476	1	2764
LIMONENE_AND_PINENE_DEGRADATION	12	-0.761725	-1.51133	0.0314342	0.312236	1	4751
AMINE_CATABOLIC_PROCESS	24	-0.636506	-1.50906	0.04158	0.315363	1	4202
OXIDOREDUCTASE_ACTIVITY__ACTING_ON_THE_ALDEHYDE_OR_OXO_GROUP_OF_DONORS	22	-0.644858	-1.50809	0.0333333	0.314305	1	4819
BRCA_PROGNOSIS_POS	34	-0.598256	-1.50129	0.0313808	0.331389	1	3746
AMINO_ACID_CATABOLIC_PROCESS	22	-0.643269	-1.50076	0.0248447	0.328938	1	4202
LEE_DENA_DN	64	-0.523806	-1.50067	0.0150862	0.325291	1	3917
LIGAND_DEPENDENT_NUCLEAR_RECEPTOR_ACTIVITY	25	-0.621432	-1.49861	0.0412148	0.3278	1	3908
KUMAR_HOXA_DIFF	441	-0.414152	-1.49685	0	0.329468	1	4161
OXIDOREDUCTASE_ACTIVITY__ACTING_ON_THE_ALDEHYDE_OR_OXO_GROUP_OF_DONORS__NAD_OR_NADP_AS_ACCEPTOR	16	-0.685498	-1.49676	0.0414938	0.326052	1	4819
ACETYLCHOLINE_BINDING	15	-0.690922	-1.4967	0.0472441	0.322511	1	5589
MONOCARBOXYLIC_ACID_METABOLIC_PROCESS	74	-0.508443	-1.49481	0.0040404	0.325004	1	3547
ACTIVATION_OF_IMMUNE_RESPONSE	16	-0.696909	-1.49115	0.0242424	0.333389	1	5289
HSA00190_OXIDATIVE_PHOSPHORYLATION	106	-0.482257	-1.48961	0.00419287	0.334847	1	5032
TCA	14	-0.703748	-1.48633	0.0481696	0.342044	1	2584
MITOCHONDRIAL_PART	132	-0.456178	-1.47807	0.00436681	0.364961	1	5697
ARAPPATHWAY	19	-0.653315	-1.47434	0.0429448	0.372995	1	2222
BETA_ALANINE_METABOLISM	26	-0.615576	-1.46787	0.0391753	0.391465	1	3952
YU_CMYC_DN	61	-0.512338	-1.46554	0.0115607	0.395721	1	5624
COENZYME_METABOLIC_PROCESS	35	-0.576455	-1.46448	0.034	0.395285	1	4193
HSA00340_HISTIDINE_METABOLISM	38	-0.557486	-1.46352	0.0247934	0.394721	1	1993
HSA00020_CITRATE_CYCLE	24	-0.619816	-1.46212	0.0443975	0.395472	1	3960

## Sheet: WT up at 36 hours
NAME	SIZE	ES	NES	NOM p-val	FDR q-val	FWER p-val	RANK AT MAX
SERUM_FIBROBLAST_CELLCYCLE	111	0.861495	2.66773	0	0	0	1294
IDX_TSA_UP_CLUSTER3	83	0.871663	2.5713	0	0	0	1372
LE_MYELIN_UP	104	0.83565	2.53684	0	0	0	1440
VERNELL_PRB_CLSTR1	54	0.881421	2.41844	0	0	0	1273
CMV_IE86_UP	44	0.880927	2.38894	0	0	0	648
LEE_TCELLS3_UP	82	0.789054	2.31617	0	0	0	1553
HOFFMANN_BIVSBII_BI_TABLE2	237	0.681412	2.30641	0	0	0	1499
LI_FETAL_VS_WT_KIDNEY_DN	143	0.731445	2.29275	0	0	0	2125
CELL_CYCLE_PROCESS	172	0.69528	2.2724	0	0	0	2762
DOX_RESIST_GASTRIC_UP	32	0.907844	2.2654	0	0	0	1443
G1_TO_S_CELL_CYCLE_REACTOME	66	0.788653	2.25458	0	0	0	1372
DNA_REPLICATION	86	0.761392	2.25161	0	0	0	1793
DNA_REPLICATION_REACTOME	39	0.862583	2.24649	0	0	0	1031
P21_P53_ANY_DN	40	0.878962	2.23325	0	0	0	1372
MANALO_HYPOXIA_DN	78	0.766541	2.2315	0	0	0	1875
CHROMOSOME	105	0.730528	2.2041	0	0	0	2148
CELL_CYCLE_PHASE	150	0.683858	2.19648	0	0	0	2429
CELL_CYCLE	72	0.755602	2.19286	0	0	0	2503
BRCA_PROGNOSIS_NEG	84	0.739575	2.17989	0	0	0	1603
CHROMOSOMAL_PART	83	0.736116	2.16602	0	0	0	2133
MITOTIC_CELL_CYCLE	136	0.68608	2.16526	0	0	0	2084
CROONQUIST_IL6_STARVE_UP	33	0.86389	2.15642	0	0	0	1499
P21_P53_MIDDLE_DN	22	0.919619	2.14736	0	0	0	843
CANCER_UNDIFFERENTIATED_META_UP	64	0.758712	2.14418	0	0	0	1576
REN_E2F1_TARGETS	36	0.841665	2.14055	0	0	0	1755
CELL_CYCLE_GO_0007049	278	0.630213	2.13254	0	0	0	2429
HSA04110_CELL_CYCLE	107	0.704956	2.12973	0	0	0	2769
CELL_CYCLE_KEGG	80	0.732665	2.12924	0	0	0	2129
GREENBAUM_E2A_UP	32	0.858709	2.11788	0	0	0	1262
DNA_DEPENDENT_DNA_REPLICATION	47	0.776489	2.11736	0	0	0	1793
VANTVEER_BREAST_OUTCOME_GOOD_VS_POOR_DN	60	0.764169	2.10951	0	0	0	2295
ADIP_DIFF_CLUSTER4	33	0.83813	2.10784	0	0	0	1292
YU_CMYC_UP	41	0.813633	2.10666	0	0	0	1518
GAY_YY1_DN	271	0.616007	2.10522	0	0	0	2250
M_PHASE	99	0.687655	2.10153	0	0	0	2170
HCC_SURVIVAL_GOOD_VS_POOR_DN	113	0.674462	2.08094	0	0	0	2391
GOLDRATH_CELLCYCLE	32	0.837022	2.06372	0	0	0	2239
ADIP_DIFF_CLUSTER5	35	0.820421	2.06094	0	0	0	1499
PRMT5_KD_UP	169	0.629574	2.04541	0	2.84461e-05	0.001	2695
ZHAN_MM_CD138_PR_VS_REST	34	0.820054	2.03685	0	5.61565e-05	0.002	1294
DNA_METABOLIC_PROCESS	227	0.610726	2.03459	0	8.25534e-05	0.003	2170
P21_ANY_DN	31	0.814673	2.0144	0	8.05878e-05	0.003	1031
CELL_CYCLE_CHECKPOINT	24	0.857711	2.00214	0	0.000153452	0.006	1031
LAMB_CYCLIN_D3_GLOCUS	14	0.942917	1.98	0	0.000300328	0.012	575
ERM_KO_TESTES_DN	18	0.898011	1.97992	0	0.000293654	0.012	228
M_PHASE_OF_MITOTIC_CELL_CYCLE	76	0.677233	1.97732	0	0.00028727	0.012	2084
BRENTANI_CELL_CYCLE	79	0.670748	1.97486	0	0.000281158	0.012	2776
STEMCELL_EMBRYONIC_UP	1208	0.523378	1.96493	0	0.000344532	0.015	3713
SHEPARD_CRASH_AND_BURN_MUT_VS_WT_DN	145	0.610648	1.95849	0	0.000426691	0.019	2391
INTRACELLULAR_NON_MEMBRANE_BOUND_ORGANELLE	519	0.541497	1.94777	0	0.000615762	0.028	2772
INTERPHASE	61	0.689126	1.94324	0	0.000625543	0.029	3331
NUCLEAR_CHROMOSOME	44	0.737151	1.93882	0	0.000740722	0.035	2133
NON_MEMBRANE_BOUND_ORGANELLE	519	0.541497	1.93249	0	0.000872972	0.041	2772
CELL_CYCLE_CHECKPOINT_GO_0000075	43	0.731621	1.93098	0	0.000897663	0.043	1049
MITOSIS	73	0.668511	1.92552	0	0.00106112	0.051	2084
CONDENSED_CHROMOSOME	27	0.795212	1.92379	0	0.00112073	0.054	2579
LEE_TCELLS2_UP	873	0.521896	1.9213	0	0.00115852	0.057	2907
CHROMOSOME_SEGREGATION	27	0.798885	1.91344	0	0.00127153	0.063	1352
RUIZ_TENASCIN_TARGETS	75	0.661441	1.90693	0	0.00143486	0.073	1372
NI2_MOUSE_UP	40	0.727519	1.90277	0	0.00153787	0.08	4391
PEART_HISTONE_DN	69	0.658112	1.88967	0	0.00185533	0.097	2344
CROONQUIST_IL6_RAS_DN	22	0.818763	1.88769	0	0.00187745	0.1	1443
P21_MIDDLE_DN	14	0.912282	1.88433	0	0.00196855	0.106	1031
SPINDLE	38	0.720557	1.88224	0.00194553	0.00210839	0.115	2952
INOS_ALL_UP	47	0.711369	1.87864	0	0.00216005	0.12	1578
DNA_RECOMBINATION	42	0.721761	1.87785	0	0.00217696	0.122	2855
GENOTOXINS_ALL_4HRS_REG	26	0.781994	1.87206	0	0.00235813	0.133	845
OLDAGE_DN	45	0.703399	1.86753	0	0.00256489	0.147	2662
STEMCELL_NEURAL_UP	1667	0.490338	1.86658	0	0.002622	0.152	3771
G1_S_TRANSITION_OF_MITOTIC_CELL_CYCLE	27	0.772437	1.86215	0	0.00291184	0.169	3194
E2F1_DNA_UP	11	0.956599	1.86096	0	0.00293216	0.173	591
SHEPARD_GENES_COMMON_BW_CB_MO	64	0.662199	1.8564	0	0.00311923	0.186	1576
CHANG_SERUM_RESPONSE_UP	134	0.58929	1.8557	0	0.00315093	0.188	3594
INTERPHASE_OF_MITOTIC_CELL_CYCLE	57	0.675435	1.85462	0	0.00318221	0.192	3331
FERRANDO_MLL_T_ALL_DN	75	0.634042	1.85404	0	0.00316874	0.194	2830
NUCLEAR_PORE	30	0.746676	1.85313	0	0.00316915	0.197	3087
HG_PROGERIA_DN	23	0.802871	1.83757	0.00198413	0.00430696	0.26	2662
HSA03030_DNA_POLYMERASE	23	0.79736	1.83384	0	0.00460148	0.277	643
UNDERHILL_PROLIFERATION	18	0.835749	1.82503	0.002	0.00550048	0.322	814
SISTER_CHROMATID_SEGREGATION	13	0.893395	1.81954	0	0.0059381	0.347	808
TARTE_PLASMA_BLASTIC	277	0.533991	1.81331	0	0.00654042	0.376	3507
PORE_COMPLEX	34	0.717533	1.81086	0	0.00663369	0.381	3087
REPLICATION_FORK	16	0.857251	1.80757	0	0.00697472	0.404	2133
POD1_KO_UP	362	0.520752	1.80472	0	0.00728063	0.419	1599
DNA_REPAIR	112	0.585228	1.79774	0	0.00798064	0.45	1830
SERUM_FIBROBLAST_CORE_UP	177	0.556918	1.79162	0	0.00879176	0.487	2295
ET743_SARCOMA_DN	226	0.533172	1.78984	0	0.00896721	0.497	3409
REGULATION_OF_MITOTIC_CELL_CYCLE	17	0.807482	1.78919	0	0.00901381	0.504	352
HUMAN_TISSUE_TESTIS	47	0.664007	1.78688	0	0.00925428	0.516	1262
NUCLEAR_CHROMOSOME_PART	28	0.740511	1.78446	0.00204082	0.00962554	0.536	2133
REGULATION_OF_CELL_CYCLE	160	0.551919	1.77952	0	0.010398	0.573	2429
HDACI_COLON_CUR48HRS_UP	54	0.649045	1.77777	0	0.0106412	0.593	3065
RNA_SPLICING	75	0.609979	1.77467	0	0.0110796	0.611	2717
MIDDLEAGE_DN	14	0.850155	1.77467	0	0.0109618	0.611	1576
BREAST_DUCTAL_CARCINOMA_GENES	19	0.792881	1.77085	0.0041841	0.0116309	0.636	2164
DNA_INTEGRITY_CHECKPOINT	19	0.772488	1.76752	0.0020202	0.0122392	0.66	1049
REGULATION_OF_CYCLIN_DEPENDENT_PROTEIN_KINASE_ACTIVITY	41	0.669258	1.76616	0.00201613	0.0124081	0.668	2395
HESS_HOXAANMEIS1_DN	70	0.611497	1.7643	0	0.012738	0.688	2277
MRNA_PROCESSING_GO_0006397	63	0.624488	1.76301	0	0.0129186	0.7	3523
RESPONSE_TO_DNA_DAMAGE_STIMULUS	139	0.560337	1.763	0	0.0127894	0.7	1830

## Sheet: Mut down at 36 hours
NAME	SIZE	ES	NES	NOM p-val	FDR q-val	FWER p-val	RANK AT MAX
LE_MYELIN_UP	104	-0.730245	-2.00337	0	0	0	3297
WIELAND_HEPATITIS_B_INDUCED	75	-0.747697	-1.96897	0	0.000600579	0.001	2615
TAKEDA_NUP8_HOXA9_8D_UP	116	-0.689438	-1.90635	0	0.00119107	0.003	2219
LEE_TCELLS3_UP	82	-0.715121	-1.90325	0	0.0008933	0.003	2285
TAKEDA_NUP8_HOXA9_10D_UP	137	-0.668749	-1.90001	0	0.00071464	0.003	2175
IRITANI_ADPROX_LYMPH	112	-0.675185	-1.89541	0	0.000595534	0.003	2879
BRUNO_IL3_DN	66	-0.710357	-1.83752	0	0.0079767	0.047	2580
SERUM_FIBROBLAST_CELLCYCLE	111	-0.663204	-1.83618	0	0.00712999	0.048	2838
ALCALAY_AML_NPMC_DN	159	-0.642381	-1.83499	0	0.00647145	0.049	2118
ZHAN_MM_CD138_PR_VS_REST	34	-0.783815	-1.83034	0	0.00641996	0.054	1470
SANA_TNFA_ENDOTHELIAL_UP	68	-0.704194	-1.82862	0	0.00626974	0.058	3499
CHIARETTI_T_ALL_DIFF	228	-0.615361	-1.82573	0	0.00624218	0.063	3638
SANA_IFNG_ENDOTHELIAL_UP	51	-0.735392	-1.82548	0	0.00576201	0.063	2371
GREENBAUM_E2A_UP	32	-0.798041	-1.81992	0	0.00662323	0.076	2212
ICHIBA_GVHD	319	-0.600281	-1.81947	0	0.00626159	0.077	3352
IMMUNE_EFFECTOR_PROCESS	31	-0.785353	-1.81513	0	0.00639146	0.083	2498
YU_CMYC_DN	61	-0.72217	-1.80776	0	0.00782817	0.106	2185
CROONQUIST_IL6_STARVE_UP	33	-0.782641	-1.8044	0	0.00811832	0.115	2118
HOFFMANN_BIVSBII_BI_TABLE2	237	-0.613813	-1.80377	0	0.00800477	0.12	2757
GOLDRATH_CELLCYCLE	32	-0.771906	-1.78872	0	0.0109797	0.165	1511
RADAEVA_IFNA_UP	42	-0.743527	-1.78712	0	0.0107419	0.17	2324
IMMUNE_RESPONSE	199	-0.61435	-1.78379	0	0.0113332	0.185	4059
DOX_RESIST_GASTRIC_UP	32	-0.77334	-1.77898	0	0.0118713	0.201	2093
CMV_HCMV_6HRS_DN	51	-0.72467	-1.77573	0.00156986	0.0118705	0.209	4502
GENOTOXINS_ALL_4HRS_REG	26	-0.792601	-1.75676	0	0.0175498	0.308	2028
IGLESIAS_E2FMINUS_UP	145	-0.61905	-1.74973	0	0.0197946	0.346	3538
SHEPARD_CRASH_AND_BURN_MUT_VS_WT_DN	145	-0.619938	-1.7495	0	0.0190614	0.346	3525
P21_P53_ANY_DN	40	-0.73351	-1.74904	0.0015015	0.0185934	0.347	2433
TAKEDA_NUP8_HOXA9_3D_UP	138	-0.622072	-1.74554	0	0.0196666	0.374	2130
VERHAAK_AML_NPM1_MUT_VS_WT_DN	203	-0.598601	-1.74399	0	0.0198414	0.385	3766
GOLDRATH_CYTOLYTIC	25	-0.788076	-1.74173	0	0.0201932	0.402	2605
PEPTIDE_RECEPTOR_ACTIVITY	49	-0.700007	-1.74098	0	0.019859	0.407	338
BENNETT_SLE_UP	21	-0.81829	-1.74062	0	0.0194009	0.408	1915
CHIARETTI_T_ALL	212	-0.599659	-1.73928	0	0.0194953	0.421	3638
GAY_YY1_DN	271	-0.574867	-1.73355	0	0.0215178	0.46	2259
ROSS_AML1_ETO	60	-0.683111	-1.73342	0	0.0209533	0.46	3339
IFN_ALPHA_UP	36	-0.727842	-1.73212	0.00158228	0.0209631	0.472	3336
IL1_CORNEA_UP	57	-0.686574	-1.72878	0	0.0216289	0.491	4405
P21_P53_MIDDLE_DN	22	-0.809857	-1.7151	0.0016129	0.0287995	0.607	2161
DER_IFNA_UP	55	-0.681518	-1.70687	0	0.0337268	0.691	3126
IFNA_HCMV_6HRS_UP	42	-0.709996	-1.70083	0	0.0374845	0.744	3293
HUMORAL_IMMUNE_RESPONSE	28	-0.746772	-1.70024	0	0.0371843	0.749	3750
BREAST_DUCTAL_CARCINOMA_GENES	19	-0.829394	-1.69968	0	0.0369257	0.755	1520
YU_CMYC_UP	41	-0.708857	-1.69457	0.00316957	0.0401367	0.786	1773
BRENTANI_TRANSCRIPTION_FACTORS	60	-0.66346	-1.69391	0.00146628	0.0398211	0.789	3277
DAC_BLADDER_UP	23	-0.790042	-1.69219	0.00344234	0.0403999	0.808	3509
GLUTATHIONE_TRANSFERASE_ACTIVITY	15	-0.857889	-1.69043	0	0.0408515	0.812	1434
LEE_ACOX1_DN	58	-0.662049	-1.68591	0	0.0434615	0.846	3034
IFNA_UV-CMV_COMMON_HCMV_6HRS_UP	22	-0.798758	-1.68427	0	0.0439073	0.863	2458
IMMUNE_SYSTEM_PROCESS	283	-0.562991	-1.68248	0	0.0442614	0.867	4059
KLEIN_PEL_DN	47	-0.677232	-1.67991	0	0.0453268	0.879	4784
LEE_DENA_DN	64	-0.655718	-1.67807	0	0.0461491	0.885	3953
ADAPTIVE_IMMUNE_RESPONSE_GO_0002460	22	-0.777384	-1.67352	0.00336134	0.0490878	0.904	3171
HALMOS_CEBP_DN	39	-0.696856	-1.67085	0.00312989	0.0504181	0.912	3473
DER_IFNB_UP	81	-0.632941	-1.67027	0	0.0502131	0.913	1915
GILDEA_BLADDER_UP	25	-0.76788	-1.66968	0	0.0497813	0.917	2831
FLECHNER_KIDNEY_TRANSPLANT_REJECTION_UP	75	-0.635177	-1.66936	0.00145349	0.0492201	0.918	3889
IDX_TSA_UP_CLUSTER3	83	-0.625018	-1.66863	0.00151515	0.0489825	0.919	2838
DAC_IFN_BLADDER_UP	16	-0.836715	-1.668	0.00168634	0.0487976	0.921	1915
DER_IFNG_UP	56	-0.653914	-1.66694	0	0.0489934	0.923	3233
TAVOR_CEBP_UP	44	-0.686157	-1.66661	0.00160514	0.0485612	0.925	3515
FERRARI_4HPR_UP	20	-0.80973	-1.66425	0.0034188	0.049633	0.938	3409
AGEING_KIDNEY_UP	314	-0.551682	-1.66394	0	0.0491282	0.941	3381
HCC_SURVIVAL_GOOD_VS_POOR_UP	112	-0.602518	-1.66285	0	0.0496398	0.946	3188
BECKER_CANCER_ASSOCIATED_SUBSET_2	13	-0.875443	-1.66255	0.00165563	0.0490608	0.946	2555
SHEPARD_GENES_COMMON_BW_CB_MO	64	-0.642568	-1.65917	0.00298954	0.0511615	0.956	3525
EMT_DN	48	-0.668511	-1.65767	0.00148148	0.051708	0.959	3242
LEE_TCELLS2_UP	873	-0.519105	-1.65102	0	0.0578265	0.977	3476
UVC_HIGH_D8_DN	23	-0.769443	-1.64741	0.00325733	0.0603799	0.979	4775
RETT_UP	33	-0.709323	-1.64381	0.00160256	0.0633855	0.984	1597
HEMATOPOESIS_RELATED_TRANSCRIPTION_FACTORS	80	-0.622143	-1.64108	0	0.0654817	0.985	4502
ADAPTIVE_IMMUNE_RESPONSE	23	-0.756964	-1.64042	0.010084	0.0653323	0.985	3171
CELL_DIVISION	19	-0.779973	-1.6391	0.00515464	0.0658686	0.986	800
DEFENSE_RESPONSE	208	-0.553282	-1.63795	0	0.0662806	0.986	2996
VERHAAK_AML_NPM1_MUT_VS_WT_UP	145	-0.575742	-1.63736	0	0.0660964	0.986	3562
GLEEVECPATHWAY	22	-0.766413	-1.636	0.00484653	0.0666652	0.987	3787
LEE_TCELLS9_UP	21	-0.777849	-1.63291	0.00340715	0.0693259	0.99	1894
TNFA_NFKB_DEP_UP	17	-0.79775	-1.63132	0.0155172	0.070387	0.991	3499
HSA00980_METABOLISM_OF_XENOBIOTICS_BY_CYTOCHROME_P450	34	-0.705076	-1.62984	0.0015625	0.0710573	0.992	2894
NKCELLSPATHWAY	18	-0.798713	-1.62981	0.0046083	0.0701838	0.992	3787
LEE_CIP_DN	58	-0.64952	-1.6281	0	0.0715296	0.992	3034
HSA05210_COLORECTAL_CANCER	82	-0.612076	-1.62789	0	0.070903	0.992	4176
GRANDVAUX_IRF3_UP	13	-0.863262	-1.6265	0.00167224	0.0715411	0.992	1794
CHANG_SERUM_RESPONSE_DN	103	-0.591428	-1.62645	0	0.0707459	0.992	3343
CELLULAR_DEFENSE_RESPONSE	43	-0.676495	-1.62558	0	0.0710293	0.992	2361
HSA00640_PROPANOATE_METABOLISM	32	-0.706555	-1.62506	0.00328407	0.0709487	0.992	3946
NEGATIVE_REGULATION_OF_CELLULAR_COMPONENT_ORGANIZATION_AND_BIOGENESIS	26	-0.742348	-1.62009	0.00163399	0.0756853	0.993	2996
BOQUEST_CD31PLUS_VS_CD31MINUS_DN	232	-0.548702	-1.6194	0	0.0756323	0.994	3583
TRANSCRIPTION_FACTOR_ACTIVITY	293	-0.536446	-1.61937	0	0.0748492	0.994	4522
REGULATION_OF_IMMUNE_RESPONSE	28	-0.712009	-1.61932	0.00629921	0.0740707	0.994	1611
CPR_LOW_LIVER_UP	13	-0.842264	-1.61822	0.0035524	0.0747069	0.995	904
TFF2_KO_UP	22	-0.766892	-1.61619	0.00502513	0.0761553	0.995	2575
IFN_BETA_UP	60	-0.63569	-1.61617	0.0030581	0.0753494	0.995	3419
KUMAR_HOXA_DIFF	441	-0.524197	-1.61337	0	0.0782444	0.996	3761
SHEPARD_BMYB_MORPHOLINO_DN	162	-0.559421	-1.61232	0	0.0787209	0.997	3525
SANSOM_APC_5_DN	376	-0.520946	-1.6109	0	0.0796101	0.998	3766
CMV_HCMV_TIMECOURSE_8HRS_DN	13	-0.837841	-1.60845	0.00831947	0.081935	0.999	2279
GHPATHWAY	25	-0.733797	-1.60762	0.00485437	0.0822612	0.999	2578
DAVIES_MGUS_MM	32	-0.692479	-1.60717	0.00491803	0.0818611	0.999	2770
SERUM_FIBROBLAST_CORE_DN	159	-0.562671	-1.60651	0	0.0818391	0.999	3343

## Sheet: Mut up at 36 hours
NAME	SIZE	ES	NES	NOM p-val	FDR q-val	FWER p-val	RANK AT MAX
STRUCTURAL_CONSTITUENT_OF_RIBOSOME	68	0.750059	2.10377	0	0	0	4627
HSA03010_RIBOSOME	55	0.753235	2.08785	0	0	0	4627
RIBOSOMAL_PROTEINS	72	0.704911	2.02689	0	0.000687199	0.003	4701
HSA03050_PROTEASOME	22	0.871982	1.99286	0	0.00116807	0.007	2446
RNA_PROCESSING	144	0.578622	1.84488	0	0.0253158	0.177	4983
PROTEASOMEPATHWAY	21	0.809305	1.82532	0	0.0325546	0.258	3509
TRANSLATION_FACTORS	45	0.671158	1.77747	0	0.0722167	0.544	4027
RNA_TRANSCRIPTION_REACTOME	36	0.691836	1.74241	0	0.114121	0.756	3288
SYNAPSE_ORGANIZATION_AND_BIOGENESIS	20	0.758924	1.71962	0.00938967	0.149266	0.88	4456
HORMONE_ACTIVITY	35	0.662872	1.68987	0.0078329	0.206164	0.958	3864
TRNA_METABOLIC_PROCESS	16	0.785411	1.67243	0.00950119	0.238963	0.985	3111
MRNA_PROCESSING_GO_0006397	63	0.59412	1.66138	0	0.253482	0.992	4983
PROTEIN_AMINO_ACID_LIPIDATION	23	0.719151	1.65797	0.0110193	0.245227	0.993	3575
RNA_SPLICING	75	0.569284	1.6527	0	0.242852	0.995	4983
AMINOACYL_TRNA_BIOSYNTHESIS	21	0.731973	1.64374	0.0125945	0.253916	0.996	2864
RIBONUCLEOPROTEIN_COMPLEX	120	0.53254	1.63841	0	0.255008	0.998	4974
ORGANELLAR_RIBOSOME	21	0.702802	1.6068	0.0220588	0.350474	1	5196
RIBOSOME	35	0.636709	1.60097	0.0115607	0.354139	1	4718
PROTEASOME_COMPLEX	22	0.706097	1.59905	0.028103	0.342316	1	2225
GOLGI_VESICLE_TRANSPORT	44	0.613512	1.59321	0.00840336	0.347079	1	3454
SCHURINGA_STAT5A_UP	16	0.746479	1.59289	0.0240964	0.331929	1	3448
NUCLEAR_PORE	30	0.647338	1.58995	0.00806452	0.326478	1	4199
GLYCEROPHOSPHOLIPID_BIOSYNTHETIC_PROCESS	27	0.658991	1.58842	0.0078125	0.318282	1	2379
SYNAPTOGENESIS	16	0.747199	1.58236	0.0193237	0.326528	1	4456
REGULATION_OF_RESPONSE_TO_EXTERNAL_STIMULUS	14	0.776594	1.57864	0.0142857	0.327715	1	4843
MITOCHONDRIAL_RIBOSOME	21	0.702802	1.57464	0.0184211	0.328773	1	5196
ER_TO_GOLGI_VESICLE_MEDIATED_TRANSPORT	15	0.759457	1.57161	0.0294118	0.327092	1	3291
TRNA_SYNTHETASES	17	0.722775	1.56467	0.0363636	0.338453	1	2864
UVB_NHEK3_C0	78	0.526899	1.56244	0	0.334186	1	2422
MRNA_METABOLIC_PROCESS	73	0.534545	1.56005	0.00321543	0.33099	1	4983
RIBOSOMAL_SUBUNIT	19	0.70233	1.55525	0.0193705	0.335772	1	5196
PENG_GLUTAMINE_DN	234	0.466337	1.54988	0	0.344295	1	3482
LIGASE_ACTIVITY__FORMING_CARBON_OXYGEN_BONDS	10	0.830343	1.54872	0.0150862	0.338283	1	2766
HSA00970_AMINOACYL_TRNA_BIOSYNTHESIS	28	0.653382	1.54787	0.0226131	0.330845	1	2971
STRIATED_MUSCLE_CONTRACTION_GO_0006941	14	0.759076	1.54368	0.0285036	0.335003	1	3094
LIPOPROTEIN_BIOSYNTHETIC_PROCESS	25	0.658413	1.54147	0.020979	0.332837	1	3575
COATED_MEMBRANE	16	0.724869	1.53096	0.0371287	0.35813	1	3646
COATED_VESICLE_MEMBRANE	16	0.717636	1.5252	0.0453461	0.368216	1	3646
MEMBRANE_COAT	16	0.724869	1.52164	0.0401891	0.371083	1	3646
TRANSLATION	140	0.477992	1.51074	0	0.399029	1	4040
NOUZOVA_CPG_H4_UP	95	0.501993	1.5104	0.00657895	0.390357	1	4101
MONOAMINE_GPCRS	26	0.630741	1.4997	0.0301508	0.419202	1	3459
HSA00510_N_GLYCAN_BIOSYNTHESIS	37	0.587723	1.4981	0.0179104	0.415201	1	3076
PORE_COMPLEX	34	0.588267	1.49569	0.0251397	0.414256	1	4199
HSA03022_BASAL_TRANSCRIPTION_FACTORS	29	0.616256	1.49298	0.0292553	0.415133	1	3290
RIBONUCLEOPROTEIN_BINDING	11	0.78522	1.48651	0.0315315	0.428839	1	4342
MRNA_PROCESSING_REACTOME	103	0.491999	1.48023	0.0111524	0.442738	1	5304
XU_CBP_UP	29	0.62208	1.47533	0.0332481	0.45217	1	3953
VESICLE_COAT	15	0.717643	1.47232	0.0514019	0.454446	1	3646
GOLGI_ASSOCIATED_VESICLE	25	0.628393	1.47149	0.0304569	0.448648	1	3674
MRNA_SPLICING	44	0.558929	1.46918	0.0147493	0.44846	1	3098
MANNOSYLTRANSFERASE_ACTIVITY	10	0.785565	1.46826	0.0666667	0.443161	1	1703
HSA05110_CHOLERA_INFECTION	39	0.565808	1.46698	0.027248	0.439282	1	4829
RNA_BINDING	213	0.441986	1.46436	0.00502513	0.44019	1	4709
AMINE_RECEPTOR_ACTIVITY	28	0.607573	1.46392	0.0476191	0.433684	1	3459
RNA_SPLICING__VIA_TRANSESTERIFICATION_REACTIONS	29	0.59707	1.46335	0.033419	0.427624	1	3541
DNA_DIRECTED_RNA_POLYMERASE_II__HOLOENZYME	53	0.533909	1.46152	0.0290698	0.426299	1	4651
SECRETION	159	0.454631	1.45674	0	0.435121	1	3454
NEUROPEPTIDE_HORMONE_ACTIVITY	10	0.784805	1.45519	0.0567376	0.432938	1	3864
GLYCEROPHOSPHOLIPID_METABOLIC_PROCESS	40	0.552723	1.45269	0.0203562	0.434331	1	2379
TRANSLATION_FACTOR_ACTIVITY__NUCLEIC_ACID_BINDING	28	0.597672	1.45044	0.0439276	0.434788	1	3811
GENERAL_RNA_POLYMERASE_II_TRANSCRIPTION_FACTOR_ACTIVITY	24	0.628011	1.44373	0.0487805	0.450311	1	3496
RIBONUCLEOPROTEIN_COMPLEX_BIOGENESIS_AND_ASSEMBLY	61	0.517345	1.44367	0.0152439	0.443414	1	3541
HESS_HOXAANMEIS1_DN	70	0.498037	1.4375	0.0096463	0.45784	1	2818
ER_GOLGI_INTERMEDIATE_COMPARTMENT	22	0.628993	1.43558	0.0318182	0.456754	1	1739
NEUROPEPTIDE_BINDING	22	0.616535	1.43552	0.0641975	0.450043	1	5887
HESS_HOXAANMEIS1_UP	70	0.498037	1.4311	0.0178571	0.457655	1	2818
MOREAUX_TACI_HI_VS_LOW_DN	139	0.455096	1.4298	0	0.455165	1	3424
TRANSLATION_REGULATOR_ACTIVITY	30	0.582326	1.42743	0.035443	0.456174	1	3811
NEUROPEPTIDE_RECEPTOR_ACTIVITY	22	0.616535	1.42091	0.0617849	0.471043	1	5887
HSA00290_VALINE_LEUCINE_AND_ISOLEUCINE_BIOSYNTHESIS	11	0.751348	1.41987	0.0657596	0.46822	1	5042
PENG_RAPAMYCIN_DN	174	0.439139	1.41752	0.00414938	0.469514	1	3656
PROTEIN_FOLDING	52	0.52886	1.41744	0.0146628	0.463398	1	4701
NEUROPEPTIDE_SIGNALING_PATHWAY	13	0.695936	1.41608	0.0714286	0.46141	1	6654
PHOSPHOINOSITIDE_BIOSYNTHETIC_PROCESS	21	0.62922	1.40891	0.0824742	0.478876	1	2352
TRANSLATION_INITIATION_FACTOR_ACTIVITY	16	0.660404	1.40159	0.062954	0.496506	1	2681
PHOSPHOLIPASE_A2_ACTIVITY	12	0.70171	1.39309	0.100478	0.519247	1	5031
ENDOPLASMIC_RETICULUM	253	0.417188	1.38889	0	0.527678	1	3164
MACROMOLECULE_BIOSYNTHETIC_PROCESS	264	0.409877	1.38739	0	0.52611	1	4040
HELICASE_ACTIVITY	45	0.529082	1.3869	0.0431267	0.521191	1	4709
DNA_HELICASE_ACTIVITY	22	0.607583	1.37793	0.0664962	0.545917	1	3421
UNFOLDED_PROTEIN_BINDING	38	0.535917	1.37367	0.0580475	0.553959	1	4105
ORGANELLAR_SMALL_RIBOSOMAL_SUBUNIT	10	0.745617	1.36825	0.133909	0.566378	1	4472
SPLICEOSOME	40	0.533454	1.36633	0.0584958	0.566954	1	3541
SMALL_RIBOSOMAL_SUBUNIT	10	0.745617	1.36271	0.102506	0.572963	1	4472
SECRETION_BY_CELL	97	0.450603	1.35898	0.0271186	0.579717	1	3454
INORGANIC_CATION_TRANSMEMBRANE_TRANSPORTER_ACTIVITY	55	0.498403	1.35723	0.0327381	0.579445	1	5077
STEMCELL_EMBRYONIC_UP	1208	0.371145	1.35527	0	0.579341	1	3724
OXIDATIVE_PHOSPHORYLATION	58	0.484988	1.35523	0.0470219	0.572963	1	5806
SODIUM_ION_TRANSPORT	17	0.63767	1.35307	0.103704	0.574263	1	5468
CYTOCHROME_C_OXIDASE_ACTIVITY	12	0.690306	1.35116	0.101415	0.574125	1	4938
MITOCHONDRIAL_SMALL_RIBOSOMAL_SUBUNIT	10	0.745617	1.34871	0.117512	0.576347	1	4472
NUCLEOTIDE_BIOSYNTHETIC_PROCESS	17	0.644689	1.34754	0.114286	0.574194	1	3347
NUCLEOLUS	94	0.448356	1.34411	0.0296296	0.580065	1	3195
HSA03020_RNA_POLYMERASE	21	0.607554	1.344	0.0985222	0.574379	1	5049
INTEGRATOR_COMPLEX	11	0.706735	1.34188	0.136674	0.575485	1	1690
CYTOPLASMIC_VESICLE_PART	27	0.5625	1.34031	0.078481	0.57499	1	3646
AGUIRRE_PANCREAS_CHR7	35	0.529115	1.33466	0.0899471	0.588979	1	4331
CYTOPLASMIC_VESICLE_MEMBRANE	27	0.5625	1.33298	0.10137	0.589287	1	3646
SMALL_NUCLEAR_RIBONUCLEOPROTEIN_COMPLEX	19	0.618003	1.33158	0.1067	0.587966	1	2968
